# Supplementary material for: Count Dracula Resurrected: Proteomic Analysis of Vlad III the Impaler’s Documents by EVA Technology and Mass Spectrometry
Source: Anal Chem. 2023 Aug 8;95(34):12732–44. doi: 10.1021/acs.analchem.3c01461 (PMC10469356; doi:10.1021/acs.analchem.3c01461)
Supplement: Supplementary file 2 — ac3c01461_si_002.xlsx [file ac3c01461_si_002.xlsx]

## Sheet: Table S1 DB_Human
Table S1. List of peptides and proteins identified searching MS data against “Human” database. For each peptide all the features (same sequence and different modifications) with the highest intensity are reported. Proteins identified with at least two peptides are reported in bold. All the identified peptides related to the proteins in bold underwent both to the BLASTp search and the “Tryptic Pep…
Leading razor protein	Protein names	Gene names	Sequence	Modifications	Raw file	Charge	Experimental m/z	Theoretical Mass	Mass error [ppm]	Retention Time	PEP (Posterior Error Probability)	MS/MS scan number	Score	Intensity	BLASTp (100% Query Cover & Identity) or Unipept lowest common ancestor	Taxa (after BLASTp & Unipept)
Q8WZ42	Titin	TTN	DCIRTDGGQYILKLSNVGGTK	Dioxidation Y	Dracula_Lett_3_RP_3791	3	776.394	2326.16	2.8788	57.801	0.010568	25220	52.19	18374000	Specific for Mammalia	Human
Q8WZ42	Titin	TTN	ITDQYRPK	L-DOPA-quinone	Dracula_Lett_3_RP_3791	2	517.767	1033.52	0.72035	48.533	0.01138	21771	83.753	2268600	Specific for Craniata
Q8WZ42	Titin	TTN	ITDQYRPK	L-DOPA-quinone	Dracula_Lett_3_RP_3792	2	517.767	1033.52	1.3736	48.685	0.013444	22427	82.305	2491300	Specific for Craniata
Q8WZ42	Titin	TTN	LEADVSGRPPPTMEWSKDGK	Oxidation (M),Oxidation W	Dracula_Lett_2_RP_3785	3	744.692	2231.05	-1.5543	60.196	0.012395	25968	42.633	6072800	Specific for Homininae
O15050	TPR and ankyrin repeat-containing protein 1	TRANK1	EIESRLQLMSMDCPGQVPER	Oxidation (M),Deamidation (NQ)	Dracula_Lett_1_2B_3774	3	798.036	2391.09	-1.6358	62.346	0.0094522	26344	46.159	2366800	Specific for Primate	Human
O15050	TPR and ankyrin repeat-containing protein 1	TRANK1	EIESRLQLMSMDCPGQVPER	2 Oxidation (M),Deamidation (NQ)	Dracula_Lett_3_RP_3792	4	602.778	2407.08	-0.21754	59.724	0.0084744	26699	48.053	1313300	Specific for Primate
O15050	TPR and ankyrin repeat-containing protein 1	TRANK1	NEIWPKMTK	Oxidation (M),Tryptophan oxidation to kynurenin	Dracula_Lett_3_RP_3791	2	583.797	1165.58	/	48.893	0.006971	21861	56.434	<T	Specific for Simiiformes
O95486	Protein transport protein Sec24A	SEC24A	LSRDGAFLMDAGSVLMLWVGK	Dioxidation M	Dracula_Lett_3_RP_3791	3	766.726	2297.15	/	58.106	0.01225	25669	47.68	<T	Specific for Mammalia	Mammalia
O95486	Protein transport protein Sec24A	SEC24A	EQRPFFPILYVIRDESPMK	Oxidation (M),Dioxidation Y	Dracula_Lett_2_RP_3785	3	805.079	2412.21	/	60.565	0.0049785	25961	57.708	<T	Specific for Mammalia
P49454	Centromere protein F	CENPF	EISLDSYNAQLVQLEAMLRNK	Oxidation (M),3 Deamidation (NQ)	Dracula_Lett_3_RP_3791	3	818.74	2453.2	4.2994	57.884	0.0097111	25553	43.164	2049200	Specific for Homininae	Human
P49454	Centromere protein F	CENPF	LSSGQNKASGK	Deamidation (NQ)	Dracula_Lett_2_3783	2	539.28	1076.55	0.83337	27.441	0.0026669	12235	99.442	491280	Specific for Mammalia
P81605	Dermcidin	DCD	ENAGEDPGLAR*	Unmodified	Dracula_Lett_1_2A_3772	2	564.768	1127.52	-1.5853	23.204	0.0090992	9529	78.264	2695100	Specific for Mammalia	Human
P81605	Dermcidin	DCD	ENAGEDPGLAR	Unmodified	Dracula_Lett_1_2B_3773	2	564.768	1127.52	-0.18303	23.308	0.00016774	10163	123.21	1887300	Specific for Mammalia
P81605	Dermcidin	DCD	ENAGEDPGLAR	Unmodified	Dracula_Lett_1_2B_3773	2	564.768	1127.52	0.074007	48.462	0.0073033	19728	76.282	347020	Specific for Mammalia
P81605	Dermcidin	DCD	ENAGEDPGLAR	Unmodified	Dracula_Lett_1_2B_3774	2	564.768	1127.52	0.49185	23.811	0.0048029	10677	93.111	2189700	Specific for Mammalia
P81605	Dermcidin	DCD	ENAGEDPGLAR	Unmodified	Dracula_Lett_1_2B_3774	2	564.768	1127.52	-0.40837	48.926	0.011757	20142	81.525	453720	Specific for Mammalia
P81605	Dermcidin	DCD	ENAGEDPGLAR	Unmodified	Dracula_Lett_1_7B_3779	2	564.768	1127.52	-0.094795	27.142	0.0045505	11631	91.087	6357100	Specific for Mammalia
P81605	Dermcidin	DCD	ENAGEDPGLAR	Unmodified	Dracula_Lett_1_7B_3779	2	564.768	1127.52	0.37769	50.976	0.0001968	22678	109.44	692300	Specific for Mammalia
P81605	Dermcidin	DCD	ENAGEDPGLAR	Unmodified	Dracula_Lett_1_7B_3780	2	564.768	1127.52	0.15594	27.347	0.001774	11753	104.01	6478900	Specific for Mammalia
P81605	Dermcidin	DCD	ENAGEDPGLAR	Unmodified	Dracula_Lett_1_7B_3780	2	564.768	1127.52	-0.20187	51.323	0.0090992	22277	78.264	587860	Specific for Mammalia
P81605	Dermcidin	DCD	ENAGEDPGLAR	Unmodified	Dracula_Lett_2_3783	2	564.768	1127.52	0.49209	27.191	2.2936e-27	12099	140.11	2936200	Specific for Mammalia
P81605	Dermcidin	DCD	ENAGEDPGLAR	Unmodified	Dracula_Lett_2_3784	2	564.768	1127.52	-1.3027	27.576	2.1034e-05	12477	128.28	2816600	Specific for Mammalia
P81605	Dermcidin	DCD	ENAGEDPGLAR	Unmodified	Dracula_Lett_2_RP_3785	2	564.768	1127.52	0.82019	27.27	0.011357	12021	81.95	15787000	Specific for Mammalia
P81605	Dermcidin	DCD	ENAGEDPGLAR	Unmodified	Dracula_Lett_2_RP_3786	2	564.768	1127.52	0.66209	27.475	0.0009539	12535	105.4	19354000	Specific for Mammalia
P81605	Dermcidin	DCD	ENAGEDPGLAR	Unmodified	Dracula_Lett_3_3789	2	564.768	1127.52	-0.963	27.439	2.8393e-05	12768	113.71	730830	Specific for Mammalia
P81605	Dermcidin	DCD	ENAGEDPGLAR	Unmodified	Dracula_Lett_3_3790	2	564.768	1127.52	0.53937	27.343	0.00016774	12535	123.21	879340	Specific for Mammalia
P81605	Dermcidin	DCD	ENAGEDPGLAR	Unmodified	Dracula_Lett_3_RP_3791	2	564.768	1127.52	-0.91664	27.301	0.0045727	12755	91.265	52314000	Specific for Mammalia
P81605	Dermcidin	DCD	ENAGEDPGLAR	Unmodified	Dracula_Lett_3_RP_3791	2	564.768	1127.52	-1.1164	45.777	0.00016521	20303	122.96	3796600	Specific for Mammalia
P81605	Dermcidin	DCD	ENAGEDPGLAR	Unmodified	Dracula_Lett_3_RP_3792	2	564.768	1127.52	-0.54756	27.248	0.0047686	12974	96.034	51134000	Specific for Mammalia
P81605	Dermcidin	DCD	ENAGEDPGLAR	Unmodified	Dracula_Lett_1_2A_3772	2	564.768	1127.52	-1.5261	23.204	0.0067073	9529	78.264	2695100	Specific for Mammalia
P81605	Dermcidin	DCD	ENAGEDPGLAR	Unmodified	Dracula_Lett_1_2B_3773	2	564.768	1127.52	-0.028621	23.308	1.6149e-07	10163	123.21	1887300	Specific for Mammalia
P81605	Dermcidin	DCD	ENAGEDPGLAR	Unmodified	Dracula_Lett_1_2B_3773	2	564.768	1127.52	0.30342	48.462	0.0065732	19728	76.282	347020	Specific for Mammalia
P81605	Dermcidin	DCD	ENAGEDPGLAR	Unmodified	Dracula_Lett_1_2B_3774	2	564.768	1127.52	-0.15412	23.811	0.013584	10677	93.111	2189700	Specific for Mammalia
P81605	Dermcidin	DCD	ENAGEDPGLAR	Unmodified	Dracula_Lett_1_2B_3774	2	564.768	1127.52	0.043314	48.926	0.013314	20142	81.525	453720	Specific for Mammalia
P81605	Dermcidin	DCD	ENAGEDPGLAR	Unmodified	Dracula_Lett_1_7B_3779	2	564.768	1127.52	-0.43166	27.142	0.010555	11631	91.087	6357100	Specific for Mammalia
P81605	Dermcidin	DCD	ENAGEDPGLAR	Unmodified	Dracula_Lett_1_7B_3779	2	564.768	1127.52	0.056487	50.976	0.0093007	22678	109.44	692300	Specific for Mammalia
P81605	Dermcidin	DCD	ENAGEDPGLAR	Unmodified	Dracula_Lett_1_7B_3780	2	564.768	1127.52	-0.21277	27.347	0.00089323	11753	104.01	6478900	Specific for Mammalia
P81605	Dermcidin	DCD	ENAGEDPGLAR	Unmodified	Dracula_Lett_1_7B_3780	2	564.768	1127.52	0.41038	51.323	0.0067073	22277	78.264	587860	Specific for Mammalia
P81605	Dermcidin	DCD	ENAGEDPGLAR	Unmodified	Dracula_Lett_2_3783	2	564.768	1127.52	1.2333	27.191	4.1934e-35	12099	140.11	2936200	Specific for Mammalia
P81605	Dermcidin	DCD	ENAGEDPGLAR	Unmodified	Dracula_Lett_2_3784	2	564.768	1127.52	-0.6119	27.576	2.8806e-09	12477	128.28	2816600	Specific for Mammalia
P81605	Dermcidin	DCD	ENAGEDPGLAR	Unmodified	Dracula_Lett_2_RP_3785	2	564.768	1127.52	1.3371	27.27	0.012065	12021	81.95	15787000	Specific for Mammalia
P81605	Dermcidin	DCD	ENAGEDPGLAR	Unmodified	Dracula_Lett_2_RP_3786	2	564.768	1127.52	0.67164	27.475	0.0062822	12535	105.4	19354000	Specific for Mammalia
P81605	Dermcidin	DCD	ENAGEDPGLAR	Unmodified	Dracula_Lett_3_3789	2	564.768	1127.52	-1.6968	27.439	0.00034396	12768	113.71	730830	Specific for Mammalia
P81605	Dermcidin	DCD	ENAGEDPGLAR	Unmodified	Dracula_Lett_3_3790	2	564.768	1127.52	-0.33213	27.343	1.6149e-07	12535	123.21	879340	Specific for Mammalia
P81605	Dermcidin	DCD	ENAGEDPGLAR	Unmodified	Dracula_Lett_3_RP_3791	2	564.768	1127.52	-0.27113	27.301	0.010822	12755	91.265	52314000	Specific for Mammalia
P81605	Dermcidin	DCD	ENAGEDPGLAR	Unmodified	Dracula_Lett_3_RP_3791	2	564.768	1127.52	-0.46399	45.777	1.6414e-07	20303	122.96	3796600	Specific for Mammalia
P81605	Dermcidin	DCD	ENAGEDPGLAR	Unmodified	Dracula_Lett_3_RP_3792	2	564.768	1127.52	-0.59063	27.248	0.0069701	12974	96.034	51134000	Specific for Mammalia
P81605	Dermcidin	DCD	ENAGEDPGLAR	Unmodified	Dracula_Lett_1_2A_3772	2	564.768	1127.52	-0.55411	23.204	0.0083228	9529	78.264	2695100	Specific for Mammalia
P81605	Dermcidin	DCD	ENAGEDPGLAR	Unmodified	Dracula_Lett_1_2B_3773	2	564.768	1127.52	-0.029104	23.308	8.209e-05	10163	123.21	1887300	Specific for Mammalia
P81605	Dermcidin	DCD	ENAGEDPGLAR	Unmodified	Dracula_Lett_1_2B_3773	2	564.768	1127.52	0.3032	48.462	0.0058532	19728	76.282	347020	Specific for Mammalia
P81605	Dermcidin	DCD	ENAGEDPGLAR	Unmodified	Dracula_Lett_1_2B_3774	2	564.768	1127.52	-0.19665	23.811	0.014005	10677	93.111	2189700	Specific for Mammalia
P81605	Dermcidin	DCD	ENAGEDPGLAR	Unmodified	Dracula_Lett_1_2B_3774	2	564.768	1127.52	0.020492	48.926	0.01282	20142	81.525	453720	Specific for Mammalia
P81605	Dermcidin	DCD	ENAGEDPGLAR	Unmodified	Dracula_Lett_1_7B_3779	2	564.768	1127.52	-0.33737	27.142	0.011896	11631	91.087	6357100	Specific for Mammalia
P81605	Dermcidin	DCD	ENAGEDPGLAR	Unmodified	Dracula_Lett_1_7B_3779	2	564.768	1127.52	0.15143	50.976	0.00011224	22678	109.44	692300	Specific for Mammalia
P81605	Dermcidin	DCD	ENAGEDPGLAR	Unmodified	Dracula_Lett_1_7B_3780	2	564.768	1127.52	-0.23266	27.347	0.0033338	11753	104.01	6478900	Specific for Mammalia
P81605	Dermcidin	DCD	ENAGEDPGLAR	Unmodified	Dracula_Lett_1_7B_3780	2	564.768	1127.52	0.4661	51.323	0.0083228	22277	78.264	587860	Specific for Mammalia
P81605	Dermcidin	DCD	ENAGEDPGLAR	Unmodified	Dracula_Lett_2_3783	2	564.768	1127.52	1.5558	27.191	1.4281e-31	12099	140.11	2936200	Specific for Mammalia
P81605	Dermcidin	DCD	ENAGEDPGLAR	Unmodified	Dracula_Lett_2_3784	2	564.768	1127.52	-0.42426	27.576	2.4023e-06	12477	128.28	2816600	Specific for Mammalia
P81605	Dermcidin	DCD	ENAGEDPGLAR	Unmodified	Dracula_Lett_2_RP_3785	2	564.768	1127.52	1.7012	27.27	0.011809	12021	81.95	15787000	Specific for Mammalia
P81605	Dermcidin	DCD	ENAGEDPGLAR	Unmodified	Dracula_Lett_2_RP_3786	2	564.768	1127.52	1.3616	27.475	0.0046932	12535	105.4	19354000	Specific for Mammalia
P81605	Dermcidin	DCD	ENAGEDPGLAR	Unmodified	Dracula_Lett_3_3789	2	564.768	1127.52	-1.6441	27.439	1.2826e-07	12768	113.71	730830	Specific for Mammalia
P81605	Dermcidin	DCD	ENAGEDPGLAR	Unmodified	Dracula_Lett_3_3790	2	564.768	1127.52	0.18222	27.343	8.209e-05	12535	123.21	879340	Specific for Mammalia
P81605	Dermcidin	DCD	ENAGEDPGLAR	Unmodified	Dracula_Lett_3_RP_3791	2	564.768	1127.52	-0.58	27.301	0.012604	12755	91.265	52314000	Specific for Mammalia
P81605	Dermcidin	DCD	ENAGEDPGLAR	Unmodified	Dracula_Lett_3_RP_3791	2	564.768	1127.52	0.13883	45.777	8.1732e-05	20303	122.96	3796600	Specific for Mammalia
P81605	Dermcidin	DCD	ENAGEDPGLAR	Unmodified	Dracula_Lett_3_RP_3792	2	564.768	1127.52	-0.66099	27.248	0.0054691	12974	96.034	51134000	Specific for Mammalia
P81605	Dermcidin	DCD	ENAGEDPGLAR	Unmodified	Dracula_Lett_1_2A_3772	2	564.768	1127.52	-1.6751	23.204	0.0064998	9529	78.264	2695100	Specific for Mammalia
P81605	Dermcidin	DCD	ENAGEDPGLAR	Unmodified	Dracula_Lett_1_2B_3773	2	564.768	1127.52	0.18824	23.308	8.6918e-05	10163	123.21	1887300	Specific for Mammalia
P81605	Dermcidin	DCD	ENAGEDPGLAR	Unmodified	Dracula_Lett_1_2B_3773	2	564.768	1127.52	0.33324	48.462	0.0056517	19728	76.282	347020	Specific for Mammalia
P81605	Dermcidin	DCD	ENAGEDPGLAR	Unmodified	Dracula_Lett_1_2B_3774	2	564.768	1127.52	0.020492	48.926	0.0087161	20142	81.525	453720	Specific for Mammalia
P81605	Dermcidin	DCD	ENAGEDPGLAR	Unmodified	Dracula_Lett_1_7B_3779	2	564.768	1127.52	-0.68161	27.142	0.01005	11631	91.087	6357100	Specific for Mammalia
P81605	Dermcidin	DCD	ENAGEDPGLAR	Unmodified	Dracula_Lett_1_7B_3779	2	564.768	1127.52	-0.15703	50.976	0.00017572	22678	109.44	692300	Specific for Mammalia
P81605	Dermcidin	DCD	ENAGEDPGLAR	Unmodified	Dracula_Lett_1_7B_3780	2	564.768	1127.52	-0.11384	27.347	0.0040621	11753	104.01	6478900	Specific for Mammalia
P81605	Dermcidin	DCD	ENAGEDPGLAR	Unmodified	Dracula_Lett_1_7B_3780	2	564.768	1127.52	0.16733	51.323	0.0064998	22277	78.264	587860	Specific for Mammalia
P81605	Dermcidin	DCD	ENAGEDPGLAR	Unmodified	Dracula_Lett_2_3783	2	564.768	1127.52	0.91333	27.191	3.1278e-34	12099	140.11	2936200	Specific for Mammalia
P81605	Dermcidin	DCD	ENAGEDPGLAR	Unmodified	Dracula_Lett_2_3784	2	564.768	1127.52	-0.13658	27.576	8.3805e-06	12477	128.28	2816600	Specific for Mammalia
P81605	Dermcidin	DCD	ENAGEDPGLAR	Unmodified	Dracula_Lett_2_RP_3785	2	564.768	1127.52	0.89627	27.27	0.0082577	12021	81.95	15787000	Specific for Mammalia
P81605	Dermcidin	DCD	ENAGEDPGLAR	Unmodified	Dracula_Lett_2_RP_3786	2	564.768	1127.52	-0.009586	27.475	0.0032944	12535	105.4	19354000	Specific for Mammalia
P81605	Dermcidin	DCD	ENAGEDPGLAR	Unmodified	Dracula_Lett_3_3789	2	564.768	1127.52	-1.1914	27.439	1.6187e-08	12768	113.71	730830	Specific for Mammalia
P81605	Dermcidin	DCD	ENAGEDPGLAR	Unmodified	Dracula_Lett_3_3790	2	564.768	1127.52	0.10375	27.343	8.6918e-05	12535	123.21	879340	Specific for Mammalia
P81605	Dermcidin	DCD	ENAGEDPGLAR	Unmodified	Dracula_Lett_3_RP_3791	2	564.768	1127.52	-0.60169	27.301	0.010411	12755	91.265	52314000	Specific for Mammalia
P81605	Dermcidin	DCD	ENAGEDPGLAR	Unmodified	Dracula_Lett_3_RP_3791	2	564.768	1127.52	-0.30716	45.777	7.9935e-05	20303	122.96	3796600	Specific for Mammalia
P81605	Dermcidin	DCD	ENAGEDPGLAR	Unmodified	Dracula_Lett_3_RP_3792	2	564.768	1127.52	-0.62153	27.248	0.0018558	12974	96.034	51134000	Specific for Mammalia
P81605	Dermcidin	DCD	QKENAGEDPGLAR	Glu->pyro-Glu	Dracula_Lett_2_3784	2	684.331	1366.65	0.4	28.4	P	12870	81.52 (P)	P	Specific for Primate
P81605	Dermcidin	DCD	YDPEAASAPGSGNPCHEASAAQKENAGEDPGLAR	Trioxidation (C)	Dracula_Lett_2_3784	3	1139.16	3414.47	-1.9	31.49	P	14189	76.18 (P)	P	Specific for Hominidae
P81605	Dermcidin	DCD	ASAAQKENAGEDPGLAR		Dracula_Lett_2_3783	3	562.28	1683.82	0.3	24.51	P	10844	73.36 (P)	P	Specific for Primate
P81605	Dermcidin	DCD	SAAQKENAGEDPGLAR		Dracula_Lett_2_3784	3	538.601	1612.78	0.1	24.6	P	11108	66.09 (P)	P	Specific for Primate
P50549	ETS translocation variant 1	ETV1	AFPAHLPPSQSIPDSSYPMDHR	Oxidation (M)	Dracula_Lett_3_RP_3792	3	822.722	2465.14	2.0133	58.185	0.0096538	25972	41.31	13923000	Specific for Euarchontoglires	Human
P50549	ETS translocation variant 1	ETV1	MDGFYDQQVPYMVTNSQRGR	2 Oxidation (M),2 L-DOPA-quinone	Dracula_Lett_3_RP_3791	3	818.015	2451.02	/	50.997	0.016128	22587	40.844	<T	Specific for Mammalia
P78362	SRSF protein kinase 2	SRPK2	ISGMNGIHVCMVFEVLGHHLLK	2 Oxidation (M)	Dracula_Lett_2_3783	3	841.76	2522.26	4.1285	44.758	0.0087963	19762	47.726	1193600	Specific for Craniata	Not specific
P78362	SRSF protein kinase 2	SRPK2	PWSLFDVLVEK	Tryptophan oxidation to oxolactone	Dracula_Lett_2_3783	2	673.853	1345.69	-0.97336	44.401	0.010056	19582	56.81	7434500	Peptide ubiquitus
Q09666	Neuroblast differentiation-associated protein AHNAK	AHNAK	VDINAPDVGVQGPDWHLKMPK	Unmodified	Dracula_Lett_3_RP_3792	3	772.732	2315.17	-1.522	58.5	0.0029371	26167	65.175	1126400	Specific for Homininae	Human
Q09666	Neuroblast differentiation-associated protein AHNAK	AHNAK	MPDMHFKAPNISMPDVDLNLK	2 Dioxidation M	Dracula_Lett_2_RP_3786	3	826.388	2476.14	-0.52917	60.794	0.0010441	26526	70.944	2143200	Specific for Mammalia
Q09666	Neuroblast differentiation-associated protein AHNAK	AHNAK	VDINAPDVGVQGPDWHLKMPK	Unmodified	Dracula_Lett_3_RP_3792	3	772.732	2315.17	-1.8764	58.5	0.0038122	26167	65.175	1126400	Specific for Homininae
Q09666	Neuroblast differentiation-associated protein AHNAK	AHNAK	VDINAPDVGVQGPDWHLKMPK	Unmodified	Dracula_Lett_3_RP_3792	3	772.732	2315.17	-1.9769	58.5	0.0021056	26167	65.175	1126400	Specific for Homininae
Q09666	Neuroblast differentiation-associated protein AHNAK	AHNAK	VDINAPDVGVQGPDWHLKMPK	Unmodified	Dracula_Lett_3_RP_3792	3	772.732	2315.17	-1.8078	58.5	0.0023868	26167	65.175	1126400	Specific for Homininae
Q13439	Golgin subfamily A member 4	GOLGA4	NQEKKMEK*	Unmodified	Dracula_Lett_1_7A_3778	2	517.769	1033.52	-3.5014	30.878	0.011634	14600	93.195	1415600	Specific for Mammalia	Human
Q13439	Golgin subfamily A member 4	GOLGA4	NQEKKMEK	Unmodified	Dracula_Lett_1_7B_3780	2	517.769	1033.52	-1.8142	54.063	0.0057054	23911	98.523	782420	Specific for Mammalia
Q13439	Golgin subfamily A member 4	GOLGA4	NQEKKMEK	Unmodified	Dracula_Lett_1_7A_3778	2	517.769	1033.52	-3.2614	30.878	0.014227	14600	93.195	1415600	Specific for Mammalia
Q13439	Golgin subfamily A member 4	GOLGA4	NQEKKMEK	Unmodified	Dracula_Lett_1_7B_3780	2	517.769	1033.52	-1.7491	54.063	0.0095667	23911	98.523	782420	Specific for Mammalia
Q13439	Golgin subfamily A member 4	GOLGA4	VKEAEEKILTLENQVYSMK	Oxidation (M),Oxidation Y	Dracula_Lett_2_3784	2	1142.59	2283.17	/	54.967	0.0049543	24621	57.802	<T	Specific for Primate
Q13439	Golgin subfamily A member 4	GOLGA4	NQEKKMEK	Unmodified	Dracula_Lett_1_7A_3778	2	517.769	1033.52	-3.0932	30.878	0.0072276	14600	93.195	1415600	Specific for Mammalia
Q13439	Golgin subfamily A member 4	GOLGA4	NQEKKMEK	Unmodified	Dracula_Lett_1_7B_3780	2	517.769	1033.52	-2.1273	54.063	0.0038801	23911	98.523	782420	Specific for Mammalia
Q2M2H8	Probable maltase-glucoamylase-like protein LOC93432	MGAM2	LDFTLSANFQNLSLLIEQMK	Oxidation (M),2 Deamidation (NQ)	Dracula_Lett_2_RP_3786	3	781.731	2342.17	/	59.62	0.0065277	26082	52.731	<T	Specific for Simiiformes	Human
Q2M2H8	Probable maltase-glucoamylase-like protein LOC93432	MGAM2	WGGHRLGNNTAAWDQLGK	Oxidation W,Tryptophan oxidation to oxolactone	Dracula_Lett_2_RP_3785	2	1005.98	2009.95	-0.81935	58.156	0.0084285	24639	73.273	5642100	Specific for Homininae
Q3V6T2	Girdin	CCDC88A	ENSQLDEENLELRRNVESLK	Glu->pyro-Glu,4 Deamidation (NQ)	Dracula_Lett_2_RP_3785	3	801.05	2400.13	/	96.898	0.0081452	41805	47.09	<T	Specific for Mammalia	Mammalia
Q3V6T2	Girdin	CCDC88A	LKTQQMNNDLEK	Unmodified	Dracula_Lett_2_RP_3785	2	731.372	1460.73	-2.1405	57.819	0.0017546	24504	91.087	1334300	Specific for Craniata
Q5T2N8	ATPase family AAA domain-containing protein 3C	ATAD3C	PATEGKR*	Unmodified	Dracula_Lett_1_2A_3771	1	758.416	757.408	0.23765	26.02	0.010382	10149	71.378	1023400	Peptide ubiquitus	Not specific
Q5T2N8	ATPase family AAA domain-containing protein 3C	ATAD3C	PATEGKR	Unmodified	Dracula_Lett_1_2A_3772	1	758.416	757.408	-1.3471	26.141	0.010861	10938	44.531	973230	Peptide ubiquitus
Q5T2N8	ATPase family AAA domain-containing protein 3C	ATAD3C	PATEGKR	Unmodified	Dracula_Lett_2_3784	1	758.416	757.408	0.43624	30.096	0.0055065	13562	95.793	2519100	Peptide ubiquitus
Q5T2N8	ATPase family AAA domain-containing protein 3C	ATAD3C	PATEGKR	Unmodified	Dracula_Lett_2_RP_3786	1	758.416	757.408	-2.1955	47.48	0.010861	21205	44.531	583430	Peptide ubiquitus
Q5T2N8	ATPase family AAA domain-containing protein 3C	ATAD3C	PATEGKR	Unmodified	Dracula_Lett_3_3789	1	758.416	757.408	0.93071	39.963	0.0093034	18424	75.311	400260	Peptide ubiquitus
Q5T2N8	ATPase family AAA domain-containing protein 3C	ATAD3C	PATEGKR	Unmodified	Dracula_Lett_3_3790	1	758.416	757.408	-0.071106	30.038	0.010515	13680	83.614	3528900	Peptide ubiquitus
Q5T2N8	ATPase family AAA domain-containing protein 3C	ATAD3C	PATEGKR	Unmodified	Dracula_Lett_3_3790	1	758.416	757.408	0.14981	39.979	0.010588	18218	83.377	466750	Peptide ubiquitus
Q5T2N8	ATPase family AAA domain-containing protein 3C	ATAD3C	PATEGKR	Unmodified	Dracula_Lett_1_2A_3771	1	758.416	757.408	0.18162	26.02	0.014103	10149	71.378	1023400	Peptide ubiquitus
Q5T2N8	ATPase family AAA domain-containing protein 3C	ATAD3C	PATEGKR	Unmodified	Dracula_Lett_2_3784	1	758.416	757.408	0.048148	30.096	0.0070485	13562	95.793	2519100	Peptide ubiquitus
Q5T2N8	ATPase family AAA domain-containing protein 3C	ATAD3C	PATEGKR	Unmodified	Dracula_Lett_3_3789	1	758.416	757.408	3.3562	30.072	0.014949	13859	50.025	3727400	Peptide ubiquitus
Q5T2N8	ATPase family AAA domain-containing protein 3C	ATAD3C	PATEGKR	Unmodified	Dracula_Lett_3_3789	1	758.416	757.408	1.0201	39.963	0.010387	18424	75.311	400260	Peptide ubiquitus
Q5T2N8	ATPase family AAA domain-containing protein 3C	ATAD3C	PATEGKR	Unmodified	Dracula_Lett_3_3790	1	758.416	757.408	1.2339	30.038	0.015594	13680	83.614	3528900	Peptide ubiquitus
Q5T2N8	ATPase family AAA domain-containing protein 3C	ATAD3C	PATEGKR	Unmodified	Dracula_Lett_3_3790	1	758.416	757.408	0.77462	39.979	0.01567	18218	83.377	466750	Peptide ubiquitus
Q5T2N8	ATPase family AAA domain-containing protein 3C	ATAD3C	PATEGKR	Unmodified	Dracula_Lett_2_3784	1	758.416	757.408	-0.41096	30.096	0.0044449	13562	95.793	2519100	Peptide ubiquitus
Q5T2N8	ATPase family AAA domain-containing protein 3C	ATAD3C	PATEGKR	Unmodified	Dracula_Lett_3_3789	1	758.416	757.408	2.6426	30.072	0.01235	13859	50.025	3727400	Peptide ubiquitus
Q5T2N8	ATPase family AAA domain-containing protein 3C	ATAD3C	PATEGKR	Unmodified	Dracula_Lett_3_3789	1	758.416	757.408	-0.35842	39.963	0.0091675	18424	75.311	400260	Peptide ubiquitus
Q5T2N8	ATPase family AAA domain-containing protein 3C	ATAD3C	PATEGKR	Unmodified	Dracula_Lett_3_3790	1	758.416	757.408	0.70736	30.038	0.01151	13680	83.614	3528900	Peptide ubiquitus
Q5T2N8	ATPase family AAA domain-containing protein 3C	ATAD3C	PATEGKR	Unmodified	Dracula_Lett_3_3790	1	758.416	757.408	0.26497	39.979	0.011324	18218	83.377	466750	Peptide ubiquitus
Q5T2N8	ATPase family AAA domain-containing protein 3C	ATAD3C	PATEGKR	Unmodified	Dracula_Lett_1_2A_3771	1	758.416	757.408	0.12802	26.02	0.012869	10149	71.378	1023400	Peptide ubiquitus
Q5T2N8	ATPase family AAA domain-containing protein 3C	ATAD3C	PATEGKR	Unmodified	Dracula_Lett_2_3784	1	758.416	757.408	0.11552	30.096	0.0053763	13562	95.793	2519100	Peptide ubiquitus
Q5T2N8	ATPase family AAA domain-containing protein 3C	ATAD3C	PATEGKR	Unmodified	Dracula_Lett_3_3789	1	758.416	757.408	0.39778	39.963	0.0093967	18424	75.311	400260	Peptide ubiquitus
Q5T2N8	ATPase family AAA domain-containing protein 3C	ATAD3C	PATEGKR	Unmodified	Dracula_Lett_3_3790	1	758.416	757.408	0.30537	30.038	0.012879	13680	83.614	3528900	Peptide ubiquitus
Q5T2N8	ATPase family AAA domain-containing protein 3C	ATAD3C	PATEGKR	Unmodified	Dracula_Lett_3_3790	1	758.416	757.408	0.44713	39.979	0.013042	18218	83.377	466750	Peptide ubiquitus
Q5T2N8	ATPase family AAA domain-containing protein 3C	ATAD3C	LALHSGMDYAIMTGGDVAPMGR	2 Dioxidation M	Dracula_Lett_3_RP_3791	3	776.354	2326.04	/	49.503	0.013374	22064	45.094	<T	Specific for Craniata
Q5T6X5	G-protein coupled receptor family C group 6 member A	GPRC6A	CYVIICKQEINTK	2 Deamidation (NQ),2 Trioxidation (C)	Dracula_Lett_3_RP_3791	2	883.895	1765.78	1.311	55.134	0.005008	24094	77.533	2446800	Specific for Simiiformes	Human
Q5T6X5	G-protein coupled receptor family C group 6 member A	GPRC6A	QTMFGVSFTLCISCILTKSLK	Trioxidation (C),Dioxidation M	Dracula_Lett_1_7B_3780	3	838.748	2513.22	-0.56258	62.381	0.008427	27970	47.729	1077400	Specific for Homininae
Q5VT25	Serine/threonine-protein kinase MRCK alpha	CDC42BPA	ELHDSEGQQLALNKEIMILK	Oxidation (M),Deamidation (NQ)	Dracula_Lett_3_3789	3	776.07	2325.19	-0.21371	43.723	0.0062765	20154	56.347	70034000	Specific for Mammalia	Mammalia
Q5VT25	Serine/threonine-protein kinase MRCK alpha	CDC42BPA	ELHDSEGQQLALNKEIMILK	Oxidation (M),Deamidation (NQ)	Dracula_Lett_3_3790	3	776.07	2325.19	-2.7231	43.665	0.0082	19914	49.036	80509000	Specific for Mammalia
Q5VT25	Serine/threonine-protein kinase MRCK alpha	CDC42BPA	QISYSPGVCSIEHQQEITKLK	Trioxidation (C)	Dracula_Lett_3_3790	3	831.748	2492.22	/	39.926	0.010406	18198	52.185	<T	Specific for Mammalia
Q68DK2	Zinc finger FYVE domain-containing protein 26	ZFYVE26	EKYSEIQQLLKCVSESGMAAK	Deamidation (NQ),Trioxidation (C)	Dracula_Lett_3_RP_3792	3	816.726	2447.16	/	58.321	0.0065756	26093	55.536	<T	Specific for Mammalia	Mammalia
Q68DK2	Zinc finger FYVE domain-containing protein 26	ZFYVE26	ESWTPRLSSEAVSVLWDLLR	Glu->pyro-Glu,Tryptophan oxidation to oxolactone	Dracula_Lett_2_RP_3786	4	585.805	2339.19	1.7177	114.11	0.009349	47327	40.085	109560	Specific for Mammalia
Q6RFH5	WD repeat-containing protein 74	WDR74	SQLNCLLLSGR	Deamidation (NQ),Trioxidation (C)	Dracula_Lett_3_3789	2	655.324	1308.63	-1.7459	38.814	0.010138	17835	54.539	13544000	Specific for Mammalia	Human
Q6RFH5	WD repeat-containing protein 74	WDR74	SQLNCLLLSGR	Deamidation (NQ),Trioxidation (C)	Dracula_Lett_3_RP_3791	2	655.324	1308.63	-1.6332	50.649	0.010125	22753	50.284	2186300	Specific for Mammalia
Q6RFH5	WD repeat-containing protein 74	WDR74	SQLNCLLLSGR	Deamidation (NQ),Trioxidation (C)	Dracula_Lett_3_RP_3792	2	655.324	1308.63	-0.54385	50.916	0.0077703	23049	58.63	2466700	Specific for Mammalia
Q6RFH5	WD repeat-containing protein 74	WDR74	ENALKIWDLQGSEEPVFRAK	Glu->pyro-Glu,Oxidation W	Dracula_Lett_3_RP_3792	3	776.738	2327.19	/	59.778	0.0022298	26830	56.817	<T	Specific for Homininae
Q7Z3I7	Zinc finger protein 572	ZNF572	PYKCPDCGKSFSQSSSLIR	Deamidation (NQ),Trioxidation (C)	Dracula_Lett_2_3784	3	756.009	2265	1.4424	48.267	0.011777	21693	40.186	1561800	Specific for Mammalia	Human
Q7Z3I7	Zinc finger protein 572	ZNF572	GFSHSYVLIEHQRTHTGEK	Oxidation Y	Dracula_Lett_3_RP_3792	3	748.038	2241.09	-0.73525	57.632	0.0157	25756	69.805	842460	Specific for Euarchontoglires
Q86UP2	Kinectin	KTN1	AQQLSITSKVQELQNLLKGK	4 Deamidation (NQ)	Dracula_Lett_2_3783	3	744.077	2229.21	-2.4238	46.608	0.0074172	20581	42.633	19015000	Specific for Homininae	Human
Q86UP2	Kinectin	KTN1	ECMAGTSGSEEVKVLEHKLK	Glu->pyro-Glu	Dracula_Lett_1_2A_3772	3	738.701	2213.08	3.4324	41.394	0.0065132	18138	57.788	3844800	Specific for Simiiformes
Q86UQ4	ATP-binding cassette sub-family A member 13	ABCA13	QPSVLEAHDLKDMACVTSLIK	Deamidation (NQ)	Dracula_Lett_3_3789	3	786.068	2355.18	2.6439	44.403	0.0028954	20378	65.423	6054900	Specific for Homininae	Human
Q86UQ4	ATP-binding cassette sub-family A member 13	ABCA13	QYGITLYSHPYGGALLNK	2 L-DOPA-quinone	Dracula_Lett_2_3784	2	1012	2021.98	/	43.968	0.0085306	19699	61.375	<T	Specific for Homo sapiens
Q86UQ4	ATP-binding cassette sub-family A member 13	ABCA13	QYGITLYSHPYGGALLNK	2 L-DOPA-quinone	Dracula_Lett_3_3790	2	1012	2021.98	0.12917	43.888	0.015084	20047	65.234	616150	Specific for Homo sapiens
Q8TE73	Dynein heavy chain 5, axonemal	DNAH5	VRHGMMTLGPSGAGKTTCIHTLMR	2 Oxidation (M),Trioxidation (C)	Dracula_Lett_1_2B_3773	4	673.825	2691.27	3.4538	64.883	0.0087196	27021	44.105	347270	Specific for Craniata	Human
Q8TE73	Dynein heavy chain 5, axonemal	DNAH5	RTYSGVSQDLLDVSSGSQWK	Unmodified	Dracula_Lett_2_3784	3	738.366	2212.08	-2.9585	44.101	0.011333	19707	60.09	10407000	Specific for Homo sapiens
Q8TE73	Dynein heavy chain 5, axonemal	DNAH5	RTYSGVSQDLLDVSSGSQWK	Unmodified	Dracula_Lett_3_3789	3	738.366	2212.08	-3.9819	44.931	0.012269	20772	52.731	1931300	Specific for Homo sapiens
Q8WUJ0	Serine/threonine/tyrosine-interacting protein	STYX	EMQEILPGLFLGPYSSAMKSK	Deamidation (NQ)	Dracula_Lett_3_3790	2	1164.09	2326.16	0.16109	49.872	0.0052316	22826	66.533	25467000	Specific for Craniata	Not specific
Q8WUJ0	Serine/threonine/tyrosine-interacting protein	STYX	HGITHIICIRQNIEANFIK	Deamidation (NQ),Trioxidation (C)	Dracula_Lett_3_3789	2	1163.6	2325.19	-1.9038	43.735	0.0086395	20169	60.161	983710	Peptide ubiquitus
Q96AY4	Tetratricopeptide repeat protein 28	TTC28	AYGNLGDCYEALGDYEEAIK	Oxidation Y,L-DOPA-quinone	Dracula_Lett_3_RP_3791	2	1140.98	2279.95	/	128.97	0.016056	53252	45.79	<T	Specific for Craniata	Not specific
Q96AY4	Tetratricopeptide repeat protein 28	TTC28	LEASAYAALGTAYRMIQKYDK	Oxidation (M),Oxidation Y,Dioxidation Y,L-DOPA-quinone	Dracula_Lett_1_2A_3771	2	1221.09	2440.16	/	66.535	0.015756	29028	40.066	<T	Specific for Sarcopterygii
Q96AY4	Tetratricopeptide repeat protein 28	TTC28	LEASAYAALGTAYRMIQKYDK	Oxidation Y,Dioxidation Y,L-DOPA-quinone	Dracula_Lett_2_RP_3785	3	809.062	2424.16	-3.1066	41.405	0.011198	18005	43.208	146180	Specific for Sarcopterygii
Q96DT5	Dynein heavy chain 11, axonemal	DNAH11	YVPACLDKLRTSFK	Trioxidation (C)	Dracula_Lett_3_RP_3791	2	873.448	1744.88	/	58.33	6.0741e-05	25783	82.287	<T	Specific for Homininae	Human
Q96DT5	Dynein heavy chain 11, axonemal	DNAH11	QLYNEHMKQIECGHVVLNK	Gln->pyro-Glu	Dracula_Lett_1_2B_3773	4	581.539	2322.12	0.19536	61.659	0.005817	25727	56.817	27777000	Specific for Mammalia
Q96DT5	Dynein heavy chain 11, axonemal	DNAH11	YVPACLDKLRTSFK	Trioxidation (C)	Dracula_Lett_3_RP_3791	2	873.448	1744.88	/	58.33	0.00019888	25783	82.287	<T	Specific for Homininae
Q96DT5	Dynein heavy chain 11, axonemal	DNAH11	QLYNEHMKQIECGHVVLNK	Gln->pyro-Glu	Dracula_Lett_1_2B_3773	4	581.539	2322.12	0.11718	61.659	0.0060425	25727	56.817	27777000	Specific for Mammalia
Q9H3S7	Tyrosine-protein phosphatase non-receptor type 23	PTPN23	NLVQSMQVLSGVFTDVEASLK	Oxidation (M)	Dracula_Lett_3_3790	3	761.063	2280.17	-4.1011	54.723	0.0098721	25040	46.362	3169600	Specific for Sarcopterygii	Mammalia
Q9H3S7	Tyrosine-protein phosphatase non-receptor type 23	PTPN23	WNSTLQTLVASYEAYEDLMK	Oxidation (M),Oxidation Y,L-DOPA-quinone	Dracula_Lett_3_RP_3791	4	602.78	2407.09	-2.4866	60.631	0.013378	26946	43.946	487210	Specific for Mammalia
Q9NQ66	1-phosphatidylinositol 4,5-bisphosphate phosphodiesterase beta-1	PLCB1	LLIQKLTDVAEECQNNQLK	2 Deamidation (NQ),Trioxidation (C)	Dracula_Lett_1_2B_3774	4	577.54	2306.13	-1.4471	62.051	0.011713	26571	41.871	3944700	Peptide ubiquitus	Not specific
Q9NQ66	1-phosphatidylinositol 4,5-bisphosphate phosphodiesterase beta-1	PLCB1	ILPVQAIRPGYHYICLRNER	Trioxidation (C)	Dracula_Lett_1_7B_3779	3	839.445	2515.31	/	72.954	0.014347	32618	46.249	<T	Specific for Craniata
Q9NU22	Midasin	MDN1	QDHLWQQSTTRLTEMLKTIK	Dioxidation M	Dracula_Lett_3_RP_3792	3	830.432	2488.27	1.5909	59.923	0.01207	26920	54.764	885310	Specific for Homininae	Human
Q9NU22	Midasin	MDN1	AMADFTTWK	Oxidation (M),Oxidation W	Dracula_Lett_1_2B_3773	2	551.747	1101.48	/	49.804	0.011679	20072	45.68	<T	Specific for Simiiformes
Q9NUQ3	Gamma-taxilin	TXLNG	YEQMKQQEVQLKQQLSLYMDK	Oxidation (M),3 Deamidation (NQ)	Dracula_Lett_1_7B_3779	4	670.074	2676.27	-0.74008	63.947	0.0079354	28560	42.639	2171500	Specific for Mammalia	Mammalia
Q9NUQ3	Gamma-taxilin	TXLNG	LEKETIIWR	Oxidation W	Dracula_Lett_3_RP_3791	2	602.34	1202.67	/	57.742	0.011452	25511	47.869	<T	Peptide ubiquitus
Q9P2F8	Signal-induced proliferation-associated 1-like protein 2	SIPA1L2	QSQEEKHKLGR	Deamidation (NQ)	Dracula_Lett_3_3789	2	670.849	1339.68	2.9694	38.631	0.010206	17754	65.157	9961200	Specific for Mammalia	Mammalia
Q9P2F8	Signal-induced proliferation-associated 1-like protein 2	SIPA1L2	FTEWFFTTIDK	Tryptophan oxidation to kynurenin	Dracula_Lett_3_RP_3791	2	719.848	1437.68	-3.778	50.758	0.0068126	22636	55.112	1934100	Specific for Mammalia
Q9Y4L1	Hypoxia up-regulated protein 1	HYOU1	DIEAKMMALDREVQYLLNK	2 Oxidation (M),Oxidation Y	Dracula_Lett_2_3783	3	776.724	2327.15	-0.29415	50.526	0.015131	22356	40.693	649640	Specific for Mammalia	Mammalia
Q9Y4L1	Hypoxia up-regulated protein 1	HYOU1	KWPERLSALDNLLNHSSMFLK	Oxidation (M),Tryptophan oxidation to oxolactone	Dracula_Lett_2_RP_3786	3	843.769	2528.28	-0.57896	59.828	0.011006	26131	46.461	12542000	Specific for Mammalia
O75832	26S proteasome non-ATPase regulatory subunit 10	PSMD10	GNLKMIHILLYYK	Oxidation (M),Dioxidation Y	Dracula_Lett_1_2B_3773	3	551.973	1652.9	-3.3884	61.603	0.012162	25511	42.843	748300
O00487	26S proteasome non-ATPase regulatory subunit 14	PSMD14	HYYSITINYRKNELEQK	L-DOPA-quinone	Dracula_Lett_3_3789	3	738.371	2212.09	3.737	45.235	7.3429e-15	20772	91.969	1688500
Q9P0M9	39S ribosomal protein L27, mitochondrial	MRPL27	ASVVLALR	Acetyl (Protein N-term)	Dracula_Lett_2_3783	2	435.774	869.533	0.15218	34.437	0.010021	15181	75.311	2635000000
Q9P0M9	39S ribosomal protein L27, mitochondrial	MRPL27	ASVVLALR	Acetyl (Protein N-term)	Dracula_Lett_3_3789	2	435.774	869.533	-0.75594	34.74	0.0054519	15957	71.378	3434000000
Q9P0M9	39S ribosomal protein L27, mitochondrial	MRPL27	ASVVLALR	Acetyl (Protein N-term)	Dracula_Lett_3_RP_3791	2	435.774	869.533	-0.82803	50.198	0.010174	22149	74.439	461980000
Q9P0M9	39S ribosomal protein L27, mitochondrial	MRPL27	ASVVLALR	Acetyl (Protein N-term)	Dracula_Lett_1_2A_3772	2	435.774	869.533	-0.56255	31.163	0.0080087	13622	60.294	534770000
Q9P0M9	39S ribosomal protein L27, mitochondrial	MRPL27	ASVVLALR	Acetyl (Protein N-term)	Dracula_Lett_1_2B_3773	2	435.774	869.533	-0.77538	52.121	0.011154	21642	57.811	216410000
Q9P0M9	39S ribosomal protein L27, mitochondrial	MRPL27	ASVVLALR	Acetyl (Protein N-term)	Dracula_Lett_1_7A_3777	2	435.774	869.533	-0.35253	34.365	0.0080126	16410	60.358	644070000
Q9P0M9	39S ribosomal protein L27, mitochondrial	MRPL27	ASVVLALR	Acetyl (Protein N-term)	Dracula_Lett_1_7B_3779	2	435.774	869.533	-1.2039	54.318	0.0080126	25171	60.358	249120000
Q9P0M9	39S ribosomal protein L27, mitochondrial	MRPL27	ASVVLALR	Acetyl (Protein N-term)	Dracula_Lett_1_7B_3780	2	435.774	869.533	-0.72548	54.385	0.011154	24683	57.811	220600000
Q9P0M9	39S ribosomal protein L27, mitochondrial	MRPL27	ASVVLALR	Acetyl (Protein N-term)	Dracula_Lett_2_3783	2	435.774	869.533	-0.13569	34.437	0.0092187	15181	75.311	2635000000
Q9P0M9	39S ribosomal protein L27, mitochondrial	MRPL27	ASVVLALR	Acetyl (Protein N-term)	Dracula_Lett_3_3789	2	435.774	869.533	-0.85682	34.74	0.013734	15957	71.378	3434000000
Q9P0M9	39S ribosomal protein L27, mitochondrial	MRPL27	ASVVLALR	Acetyl (Protein N-term)	Dracula_Lett_3_RP_3791	2	435.774	869.533	-0.80438	50.198	0.01101	22149	74.439	461980000
Q9P0M9	39S ribosomal protein L27, mitochondrial	MRPL27	ASVVLALR	Acetyl (Protein N-term)	Dracula_Lett_3_RP_3792	2	435.774	869.533	-0.60954	50.492	0.0078715	22543	64.776	463990000
P09001	39S ribosomal protein L3, mitochondrial	MRPL3	LGMMPLWTK	2 Oxidation (M),Tryptophan oxidation to oxolactone	Dracula_Lett_1_2B_3773	2	561.77	1121.52	4.351	47.084	0.01256	18571	54.157	259170
Q13702	43 kDa receptor-associated protein of the synapse	RAPSN	YRAMSQYHMAVAYRLLGR	Oxidation Y,Dioxidation Y,L-DOPA-quinone	Dracula_Lett_3_RP_3792	2	1124.54	2247.07	/	6.9154	0.014643	3377	43.084	<T
P46779	60S ribosomal protein L28	RPL28	MSAHLQWMVVR	Acetyl (Protein N-term),Oxidation (M)	Dracula_Lett_1_7A_3777	2	708.35	1414.68	/	44.284	0.011372	20685	46.129	<T
Q76LX8	A disintegrin and metalloproteinase with thrombospondin motifs 13	ADAMTS13	GQYWTLQSWVPEMQDPQSWKGK	Oxidation (M),2 Dioxidation W,Tryptophan oxidation to oxolactone	Dracula_Lett_3_RP_3792	3	925.078	2772.21	/	58.754	0.012238	26317	42.172	<T
Q92484	Acid sphingomyelinase-like phosphodiesterase 3a	SMPDL3A	VYNAVANLWKPWLDEEAISTLRK	Dioxidation W,Tryptophan oxidation to kynurenin	Dracula_Lett_3_3790	3	918.148	2751.42	/	51.713	0.012911	23728	41.257	<T
P60709	Actin, cytoplasmic 1	ACTB	EKLCYVALDFEQEMATAASSSSLEK	Unmodified	Dracula_Lett_3_RP_3791	4	702.583	2806.3	1.2946	59.915	0.0049156	26519	57.985	2250500
P60709	Actin, cytoplasmic 1	ACTB	EKLCYVALDFEQEMATAASSSSLEK	Unmodified	Dracula_Lett_3_RP_3791	4	702.583	2806.3	1.9123	59.915	0.0019214	26519	57.985	2250500
P60709	Actin, cytoplasmic 1	ACTB	EKLCYVALDFEQEMATAASSSSLEK	Unmodified	Dracula_Lett_3_RP_3791	4	702.583	2806.3	2.3642	59.915	0.010067	26519	57.985	2250500
P60709	Actin, cytoplasmic 1	ACTB	EKLCYVALDFEQEMATAASSSSLEK	Unmodified	Dracula_Lett_3_RP_3791	4	702.583	2806.3	2.0663	59.915	0.00071932	26519	57.985	2250500
O15143	Actin-related protein 2/3 complex subunit 1B	ARPC1B	ERFQNLDK	Glu->pyro-Glu	Dracula_Lett_1_2A_3771	2	516.267	1030.52	-3.8538	23.063	0.012192	8807	69.176	103120
Q719I0	Activator of 90 kDa heat shock protein ATPase homolog 2	AHSA2	EDGTNVNNWRWTERDATSLSK	Glu->pyro-Glu,Oxidation W	Dracula_Lett_2_RP_3786	3	826.386	2476.14	2.2713	60.794	0.0053476	27147	54.103	2143200
Q96CM8	Acyl-CoA synthetase family member 2, mitochondrial	ACSF2	AVYVGMLRLGR	Acetyl (Protein N-term),Dioxidation M	Dracula_Lett_2_3784	2	654.858	1307.7	-0.90676	48.214	0.012533	21679	40.002	267950
Q4L235	Acyl-CoA synthetase family member 4	AASDH	AIMTFTCHNEINAFVVLSR	Oxidation (M),Deamidation (NQ)	Dracula_Lett_3_3789	3	747.366	2239.08	0.34961	48.18	0.011598	22265	49.036	9249300
Q53H12	Acylglycerol kinase, mitochondrial	AGK	TLRNHWK	Tryptophan oxidation to oxolactone	Dracula_Lett_2_RP_3785	2	484.757	967.499	-1.5602	27.027	0.012842	11591	50.12	295950
Q6P587	Acylpyruvase FAHD1, mitochondrial	FAHD1	MGIMAASR	Oxidation (M),Dioxidation M	Dracula_Lett_2_3783	1	884.396	883.389	3.192	39.049	0.013751	17196	51.572	3788500
Q6P587	Acylpyruvase FAHD1, mitochondrial	FAHD1	MGIMAASR	Oxidation (M),Dioxidation M	Dracula_Lett_3_3790	1	884.396	883.389	3.7879	39.278	0.013751	17909	51.572	2405000
Q01518	Adenylyl cyclase-associated protein 1	CAP1	AGAAPYVQAFDSLLAGPVAEYLK	Oxidation Y,Dioxidation Y	Dracula_Lett_2_RP_3785	3	800.409	2398.21	0.32892	59.979	0.0094276	25593	53.958	22153000
Q01518	Adenylyl cyclase-associated protein 1	CAP1	AGAAPYVQAFDSLLAGPVAEYLK	Oxidation Y,Dioxidation Y	Dracula_Lett_2_RP_3786	3	800.409	2398.21	0.78528	60.275	0.0091889	26403	53.625	5003100
P05141	ADP/ATP translocase 2	SLC25A5	GLYQGFNVSVQGIIIYRAAYFGIYDTAK	Oxidation Y,Dioxidation Y	Dracula_Lett_1_2B_3774	4	794.658	3174.6	1.502	62.508	0.0078746	26332	42.806	1173600
Q9H0C2	ADP/ATP translocase 4	SLC25A31	MMMQSGEAK	3 Dioxidation M	Dracula_Lett_2_3784	2	554.701	1107.39	/	82.201	0.013462	34594	40.268	<T
Q92185	Alpha-N-acetylneuraminide alpha-2,8-sialyltransferase	ST8SIA1	QTSRGAMAVLAWK	Gln->pyro-Glu,Dioxidation M	Dracula_Lett_3_3790	2	717.364	1432.71	3.4962	37.697	0.012299	17134	54.066	1811600
Q06203	Amidophosphoribosyltransferase	PPAT	YPCFMGINIPTKEELIANK	Oxidation Y	Dracula_Lett_1_7B_3779	2	1127.57	2253.12	/	64.722	0.0087884	28882	55.261	<T
Q6Q4G3	Aminopeptidase Q	AQPEP	NENLKNK	2 Deamidation (NQ)	Dracula_Lett_2_3784	1	861.431	860.424	0.85697	39.645	0.0062443	17705	46.37	572570
Q53TS8	Amyotrophic lateral sclerosis 2 chromosomal region candidate gene 11 protein	ALS2CR11	NLNTWIDKANYLESILMPK	Oxidation (M),Tryptophan oxidation to kynurenin	Dracula_Lett_2_3783	3	761.728	2282.16	1.3149	47.146	0.0089056	21038	59.502	1949900
Q8WXK4	Ankyrin repeat and SOCS box protein 12	ASB12	SLLSQVR	Unmodified	Dracula_Lett_1_7A_3778	2	401.743	801.471	-0.88504	32.815	0.0095073	15503	90.986	313040
Q8WXK4	Ankyrin repeat and SOCS box protein 12	ASB12	SLLSQVR	Unmodified	Dracula_Lett_1_7A_3778	2	401.743	801.471	-0.47686	32.815	0.0080571	15503	90.986	313040
Q7Z6G8	Ankyrin repeat and sterile alpha motif domain-containing protein 1B	ANKS1B	LIFQSCDYKAFYLGSMLIK	Oxidation (M),Oxidation Y,L-DOPA-quinone	Dracula_Lett_1_7B_3779	4	586.54	2342.13	-0.43311	61.811	0.016015	27333	40.187	2077600
Q15327	Ankyrin repeat domain-containing protein 1	ANKRD1	TPMDLVLHWQNGTK	Oxidation (M),Dioxidation W	Dracula_Lett_2_RP_3785	2	844.409	1686.8	-2.3552	52.33	0.0092186	22392	55.461	3172100
O75179	Ankyrin repeat domain-containing protein 17	ANKRD17	NVSDYTPLSLAASGGYVNIIK	Oxidation Y,L-DOPA-quinone	Dracula_Lett_1_2A_3772	3	738.043	2211.11	-3.3802	39.585	0.010993	17648	65.265	200660000
Q9ULJ7	Ankyrin repeat domain-containing protein 50	ANKRD50	MTNPWEEKVCKMAQTSLLQGK	2 Oxidation (M),Trioxidation (C)	Dracula_Lett_2_RP_3786	3	853.734	2558.18	/	59.306	0.013947	25912	40.432	<T
Q2M3V2	Ankyrin repeat domain-containing protein SOWAHA	SOWAHA	PTSTVLPR	Unmodified	Dracula_Lett_3_3790	1	870.504	869.497	0.63636	44.004	0.0047385	20054	99.919	30709000
Q2M3V2	Ankyrin repeat domain-containing protein SOWAHA	SOWAHA	PTSTVLPR	Unmodified	Dracula_Lett_2_3783	1	870.504	869.497	-0.75995	34.308	0.012971	15173	71.949	310580
Q2M3V2	Ankyrin repeat domain-containing protein SOWAHA	SOWAHA	PTSTVLPR	Unmodified	Dracula_Lett_3_3790	1	870.504	869.497	1.6038	44.004	0.0058826	20054	99.919	30709000
Q2M3V2	Ankyrin repeat domain-containing protein SOWAHA	SOWAHA	PTSTVLPR	Unmodified	Dracula_Lett_2_3783	1	870.504	869.497	-0.9488	34.308	0.0085479	15173	71.949	310580
Q2M3V2	Ankyrin repeat domain-containing protein SOWAHA	SOWAHA	PTSTVLPR	Unmodified	Dracula_Lett_3_3790	1	870.504	869.497	1.2899	44.004	0.0072166	20054	99.919	30709000
Q32M45	Anoctamin-4	ANO4	SNPQTEKR	Deamidation (NQ)	Dracula_Lett_3_3789	2	480.741	959.467	-0.53809	31.143	0.0059987	14360	94.662	4917600
P03973	Antileukoproteinase	SLPI	KSAQCLR	Trioxidation (C)	Dracula_Lett_2_RP_3785	2	455.724	909.434	-3.635	30.354	0.01081	13024	46.663	323550
P03973	Antileukoproteinase	SLPI	KSAQCLR	Trioxidation (C)	Dracula_Lett_3_RP_3791	2	455.724	909.434	-3.998	30.285	0.011095	13728	52.299	387520
Q9BXS5	AP-1 complex subunit mu-1	AP1M1	NYRGDVDMSEVEHFMPILMEK	Oxidation (M),Dioxidation M	Dracula_Lett_2_3783	3	863.387	2587.14	0.62643	41.643	0.014034	18261	61.957	747490000
Q9BXS5	AP-1 complex subunit mu-1	AP1M1	NYRGDVDMSEVEHFMPILMEK	Oxidation (M),Dioxidation M	Dracula_Lett_2_3784	2	1294.58	2587.14	1.7759	41.888	0.0144	18690	45.825	32072000
Q9BXS5	AP-1 complex subunit mu-1	AP1M1	NYRGDVDMSEVEHFMPILMEK	Oxidation (M),Dioxidation M	Dracula_Lett_3_3790	3	863.387	2587.14	0.15876	41.787	0.0090966	19059	56.036	304570000
Q9BUV0	Arginine/serine-rich protein 1	RSRP1	GQRYYGFGRTVYPEEHSR	Oxidation Y,Dioxidation Y,L-DOPA-quinone	Dracula_Lett_3_3790	4	566.758	2263	1.8082	41.8	0.01581	19061	46.89	19852000
Q5W041	Armadillo repeat-containing protein 3	ARMC3	ALADRIGIGCSLVRGEYGR	L-DOPA-quinone	Dracula_Lett_3_3790	2	1039.03	2076.05	/	25.792	0.016134	11811	41.218	<T
P22760	Arylacetamide deacetylase	AADAC	FIKGHVYNNPNYGSSELAKK	2 Oxidation Y	Dracula_Lett_2_RP_3786	2	1149.58	2297.14	-0.22151	61.141	0.01414	27025	44.616	7041300
P08243	Asparagine synthetase [glutamine-hydrolyzing]	ASNS	KYPYLWLCYNGEIYNHKK	Dioxidation Y,2 L-DOPA-quinone	Dracula_Lett_3_3790	3	817.048	2448.12	-3.3546	42.159	0.014426	19249	45.14	363380
Q9NWL6	Asparagine synthetase domain-containing protein 1	ASNSD1	SYQSNAKVVLTGIGADEQLAGYSR	Unmodified	Dracula_Lett_1_7B_3780	3	843.098	2526.27	-1.5233	62.029	0.006659	27727	49.577	841880
Q9BZC7	ATP-binding cassette sub-family A member 2	ABCA2	PQRMPVSTK	Oxidation (M),Deamidation (NQ)	Dracula_Lett_2_RP_3786	2	530.776	1059.54	-2.5626	24.994	0.011265	10952	60.59	573100
Q2M3G0	ATP-binding cassette sub-family B member 5	ABCB5	MVISLTSK	Oxidation (M)	Dracula_Lett_1_2A_3771	2	447.752	893.489	1.7453	30.936	0.0064047	12533	64.567	2071000
Q99856	AT-rich interactive domain-containing protein 3A	ARID3A	GLSNPNELQAAIDSNRREGR	2 Deamidation (NQ)	Dracula_Lett_3_RP_3792	2	1100.04	2198.07	/	4.3067	0.0097276	2104	48.214	<T
Q4LE39	AT-rich interactive domain-containing protein 4B	ARID4B	GTNSSDSEELSAGESITK	Unmodified	Dracula_Lett_2_3784	3	604.61	1810.81	/	43.956	0.0065538	19694	66.977	<T
Q4LE39	AT-rich interactive domain-containing protein 4B	ARID4B	GTNSSDSEELSAGESITK	Unmodified	Dracula_Lett_2_3784	3	604.61	1810.81	/	43.956	0.010757	19694	66.977	<T
Q4LE39	AT-rich interactive domain-containing protein 4B	ARID4B	GTNSSDSEELSAGESITK	Unmodified	Dracula_Lett_3_RP_3791	2	906.411	1810.81	/	49.975	0.01307	22199	53.034	<T
O14965	Aurora kinase A	AURKA	EVLEHPWITANSSKPSNCQNK	Glu->pyro-Glu,Tryptophan oxidation to kynurenin	Dracula_Lett_2_RP_3786	3	809.057	2424.15	0.45765	59.316	0.008895	25822	43.848	1621000
P02730	Band 3 anion transport protein	SLC4A1	TYNYNVLMVPK	Oxidation (M),Oxidation Y,Dioxidation Y	Dracula_Lett_2_3783	2	703.337	1404.66	3.8421	33.278	0.010027	14760	43.083	282460
Q9HCS5	Band 4.1-like protein 4A	EPB41L4A	IETQGDPIR	Unmodified	Dracula_Lett_3_RP_3791	2	514.772	1027.53	0.42239	49.119	0.010469	21795	96.19	1425800
Q9HCS5	Band 4.1-like protein 4A	EPB41L4A	IETQGDPIR	Unmodified	Dracula_Lett_3_RP_3791	2	514.772	1027.53	0.96864	49.119	0.0060001	21795	96.19	1425800
Q9HCS5	Band 4.1-like protein 4A	EPB41L4A	IETQGDPIR	Unmodified	Dracula_Lett_3_RP_3791	2	514.772	1027.53	0.53991	49.119	0.0054256	21795	96.19	1425800
Q8WV28	B-cell linker protein	BLNK	QLQKMVHDIKNNEGGIMNK	2 Oxidation (M),Gln->pyro-Glu	Dracula_Lett_3_3790	3	738.033	2211.08	/	53.928	0.0074796	24742	51.798	<T
Q8WV28	B-cell linker protein	BLNK	QLQKMVHDIKNNEGGIMNK	Oxidation (M),Gln->pyro-Glu	Dracula_Lett_3_3789	3	732.702	2195.08	-1.4781	43.144	0.0026904	19899	54.292	1445400
Q8NDB2	B-cell scaffold protein with ankyrin repeats	BANK1	FKHWQMGKSGLEMIQQEK	Oxidation (M),Tryptophan oxidation to oxolactone	Dracula_Lett_2_RP_3785	4	559.523	2234.06	-2.7009	59.794	0.010898	25564	55.011	14150000
Q16548	Bcl-2-related protein A1	BCL2A1	TLFNQVMEKEFEDGIINWGR	Dioxidation W	Dracula_Lett_3_RP_3792	3	820.062	2457.16	/	6.4401	0.01249	3145	41.554	<T
Q13867	Bleomycin hydrolase	BLMH	SSSGLNSEK	Acetyl (Protein N-term)	Dracula_Lett_2_RP_3786	2	475.725	949.435	0.373	27.012	0.0026439	11940	119.21	161160
Q13867	Bleomycin hydrolase	BLMH	SSSGLNSEK	Acetyl (Protein N-term)	Dracula_Lett_2_RP_3786	2	475.725	949.435	0.4058	27.012	1.3218e-05	11940	119.21	161160
P15391	B-lymphocyte antigen CD19	CD19	PEEPLVVKVEEGDNAVLQCLK	Trioxidation (C)	Dracula_Lett_3_RP_3792	3	805.409	2413.2	/	58.087	0.010013	25997	54.511	<T
O60241	Brain-specific angiogenesis inhibitor 2	BAI2	DEYVMLMTWKKAAAGEIIYNK	Oxidation (M),Dioxidation Y,L-DOPA-quinone	Dracula_Lett_1_7B_3780	3	846.075	2535.2	/	62.312	0.012214	27806	48.848	<T
Q9NWV8	BRISC and BRCA1-A complex member 1	BABAM1	EEEMSWKDMFAFMGSLDTK	Oxidation (M)	Dracula_Lett_1_7B_3779	3	766.664	2296.97	/	47.528	0.012001	20880	50.053	<T
Q9NWV8	BRISC and BRCA1-A complex member 1	BABAM1	EEEMSWKDMFAFMGSLDTK	Oxidation (M)	Dracula_Lett_1_7B_3779	3	766.664	2296.97	/	47.528	0.0071221	20880	50.053	<T
Q15018	BRISC complex subunit Abro1	FAM175B	DGVMKDIRAIYQVYNALQEK	Dioxidation Y	Dracula_Lett_3_RP_3791	3	796.074	2385.2	/	57.174	0.0074571	25233	54.103	<T
Q9BRD0	BUD13 homolog	BUD13	FNIWPGYRWDGVDRSNGFEQK	Oxidation W	Dracula_Lett_2_RP_3785	3	863.075	2586.2	/	59.853	0.011926	25575	43.946	<T
Q9NZT1	Calmodulin-like protein 5	CALML5	AGELTPEEEAQYKK	Acetyl (Protein N-term)	Dracula_Lett_1_2A_3771	2	817.899	1633.78	0.7943	30.723	0.0082153	12283	79.659	200630
Q9NZT1	Calmodulin-like protein 5	CALML5	AGELTPEEEAQYKK	Acetyl (Protein N-term)	Dracula_Lett_1_2A_3772	2	817.899	1633.78	0.06398	30.953	0.011686	13169	72.434	179370
Q96L12	Calreticulin-3	CALR3	EMDAIQAKEEMKK	Oxidation (M)	Dracula_Lett_2_RP_3785	2	783.879	1565.74	-3.5761	52.395	0.0098615	22568	83.869	4095600
P48052	Carboxypeptidase A2	CPA2	AFITLHSYSQLLMFPYGYKCTK	Oxidation (M),Oxidation Y,2 Dioxidation Y	Dracula_Lett_3_3790	3	922.105	2763.29	/	41.342	0.014971	18864	43.164	<T
P43155	Carnitine O-acetyltransferase	CRAT	TAYLQYRQPVVIYSSPGVMLPK	Oxidation (M),Oxidation Y,L-DOPA-quinone	Dracula_Lett_3_RP_3792	3	852.777	2555.31	/	59.015	0.014703	26441	40.968	<T
Q8WXD9	Caskin-1	CASKIN1	AEYAKYEGGPLR	Oxidation Y,L-DOPA-quinone	Dracula_Lett_1_7A_3777	2	692.331	1382.65	-2.3162	28.08	0.011755	13186	42.336	101830
Q9UKL3	CASP8-associated protein 2	CASP8AP2	KILVCDSK	Unmodified	Dracula_Lett_2_RP_3786	2	481.771	961.527	-3.025	25.378	0.0049729	11211	60.972	295070
P11717	Cation-independent mannose-6-phosphate receptor	IGF2R	RSSNVSYKYSK	Oxidation Y,L-DOPA-quinone	Dracula_Lett_2_3784	2	674.828	1347.64	2.1901	45.338	0.011434	20310	42.348	4491800
Q9ULG6	Cell cycle progression protein 1	CCPG1	EAAEKPRTVFSDYLHPQYK	Glu->pyro-Glu,2 Dioxidation Y	Dracula_Lett_1_7B_3780	2	1163.06	2324.11	/	22.986	0.015689	9919	40.377	<T
Q96AQ7	Cell death activator CIDE-3	CIDEC	ASSLIPTCLK	Trioxidation (C)	Dracula_Lett_3_RP_3791	2	569.295	1136.57	/	54.068	0.0027738	23862	80.455	<T
Q9P2H0	Centrosomal protein of 126 kDa	CEP126	ESGGHHRPGSYLDMKIHLEK	Dioxidation Y	Dracula_Lett_1_2A_3771	4	581.537	2322.12	2.5853	41.191	0.015812	17399	48.883	6091700
Q9Y592	Centrosomal protein of 83 kDa	CEP83	ERNKIQSELDGLQSDNEILK	Glu->pyro-Glu	Dracula_Lett_3_3789	2	1156.1	2310.18	-3.4784	51.881	0.0084421	24019	48.659	2897300
Q8NA72	Centrosomal protein POC5	POC5	QDVYEGKLADQYYQRTLLK	Gln->pyro-Glu,L-DOPA-quinone	Dracula_Lett_3_3790	3	776.722	2327.14	2.7155	50.583	0.010252	23186	55.011	3304000
Q1MSJ5	Centrosome and spindle pole-associated protein 1	CSPP1	ARSPEICKMADNLDEFIEEQK	Oxidation (M),Deamidation (NQ),Trioxidation (C)	Dracula_Lett_2_3784	2	1294.58	2587.14	0.46418	41.888	0.0096171	18690	45.891	32072000
O00408	cGMP-dependent 3,5-cyclic phosphodiesterase	PDE2A	KILQLCGELYDLDASSLQLK	Deamidation (NQ),Trioxidation (C)	Dracula_Lett_3_RP_3792	3	786.07	2355.19	0.52553	58.732	0.0019554	26322	67.153	63077000
Q96NY7	Chloride intracellular channel protein 6	CLIC6	IAIKKYLR	L-DOPA-quinone	Dracula_Lett_3_RP_3792	1	1018.64	1017.63	-2.7256	60.815	0.015465	27315	40.573	400890
Q13111	Chromatin assembly factor 1 subunit A	CHAF1A	EWDEFLAKGK*	Glu->pyro-Glu,Oxidation W	Dracula_Lett_1_2B_3773	2	610.801	1219.59	-3.3881	50.236	0.0068953	20475	56.721	510960
Q8N8U2	Chromodomain Y-like protein 2	CDYL2	EMASCSAVVLEESKCLVRSFLK	Glu->pyro-Glu,Dioxidation M	Dracula_Lett_3_3789	3	853.087	2556.24	-3.9863	50.01	0.0081319	23147	49.34	574800
O14647	Chromodomain-helicase-DNA-binding protein 2	CHD2	MDTTGRTILENNSGRSNSNPFNK	3 Deamidation (NQ)	Dracula_Lett_3_RP_3791	3	852.726	2555.16	0.55135	58.562	0.0085574	25812	48.315	25957000
Q14839	Chromodomain-helicase-DNA-binding protein 4	CHD4	YGMPPQDAFTTQWLVRDLRGK	Dioxidation W	Dracula_Lett_1_7B_3780	3	837.753	2510.24	-1.028	62.62	0.0080841	27933	48.677	1281400
Q8IYW2	Cilia- and flagella-associated protein 46	CFAP46	EKNYGQAK	Glu->pyro-Glu,Deamidation (NQ)	Dracula_Lett_2_3783	2	460.727	919.44	1.437	30.481	7.7265e-05	13491	101.33	350140
Q8IYW2	Cilia- and flagella-associated protein 46	CFAP46	EKNYGQAK	Glu->pyro-Glu,Deamidation (NQ)	Dracula_Lett_3_RP_3791	2	460.727	919.44	-0.49696	48.874	0.0056496	21796	69.176	118120
O60641	Clathrin coat assembly protein AP180	SNAP91	MSGQTLTDRIAAAQYSVTGSAVAR	Unmodified	Dracula_Lett_3_3790	3	818.752	2453.23	2.1829	43.228	0.0067485	19727	49.559	855910
O60641	Clathrin coat assembly protein AP180	SNAP91	MSGQTLTDRIAAAQYSVTGSAVAR	Unmodified	Dracula_Lett_3_3790	3	818.752	2453.23	1.9032	43.228	0.0058039	19727	49.559	855910
P56747	Claudin-6	CLDN6	YSTSAPAISRGPSEYPTK	Dioxidation Y	Dracula_Lett_2_RP_3785	2	972.471	1942.93	/	59.821	0.012938	25558	49.081	<T
Q96MF6	Coenzyme Q-binding protein COQ10 homolog A, mitochondrial	COQ10A	IMGYSMQEMYEVVSNVQEYR	2 Oxidation (M),3 L-DOPA-quinone	Dracula_Lett_3_3790	2	1265.51	2529.01	/	16.882	0.0045805	7951	52.555	<T
Q86Z20	Coiled-coil domain-containing protein 125	CCDC125	KATKWMNWK	2 Tryptophan oxidation to oxolactone	Dracula_Lett_2_RP_3786	2	610.798	1219.58	1.4063	48.352	0.0083574	21608	64.207	3806400
Q8IYE1	Coiled-coil domain-containing protein 13	CCDC13	LQFKAMQEMQHK	Oxidation (M),Dioxidation M	Dracula_Lett_1_2B_3774	2	783.874	1565.73	0.072918	52.005	0.0082404	21767	65.305	1456400
Q8IYE1	Coiled-coil domain-containing protein 13	CCDC13	LQFKAMQEMQHK	Oxidation (M),Dioxidation M	Dracula_Lett_1_7B_3780	2	783.874	1565.73	0.33118	54.39	0.01449	23917	58.676	1195100
Q8IYE1	Coiled-coil domain-containing protein 13	CCDC13	LQFKAMQEMQHK	Oxidation (M),Dioxidation M	Dracula_Lett_2_RP_3786	2	783.874	1565.73	1.5359	51.461	0.0065219	22360	74.464	4782200
Q8NDH2	Coiled-coil domain-containing protein 168	CCDC168	GMKSSDGVQVFDLISNNSSPK	Unmodified	Dracula_Lett_2_RP_3785	2	1105.54	2209.07	2.1609	60.032	0.0075905	26005	71.529	177940000
Q8NDH2	Coiled-coil domain-containing protein 168	CCDC168	GMKSSDGVQVFDLISNNSSPK	Unmodified	Dracula_Lett_2_RP_3786	2	1105.54	2209.07	-1.7455	59.535	0.0076549	25751	71.558	170190000
Q8NDH2	Coiled-coil domain-containing protein 168	CCDC168	GMKSSDGVQVFDLISNNSSPK	Unmodified	Dracula_Lett_2_RP_3785	2	1105.54	2209.07	0.8388	60.032	0.0052269	26005	71.529	177940000
Q8NDH2	Coiled-coil domain-containing protein 168	CCDC168	GMKSSDGVQVFDLISNNSSPK	Unmodified	Dracula_Lett_2_RP_3786	2	1105.54	2209.07	1.695	59.535	0.0011771	26823	76.868	170190000
Q8NDH2	Coiled-coil domain-containing protein 168	CCDC168	GMKSSDGVQVFDLISNNSSPK	Unmodified	Dracula_Lett_2_RP_3785	2	1105.54	2209.07	3.0658	60.032	0.0025196	26005	71.529	177940000
Q8NDH2	Coiled-coil domain-containing protein 168	CCDC168	GMKSSDGVQVFDLISNNSSPK	Unmodified	Dracula_Lett_2_RP_3786	2	1105.54	2209.07	-1.7102	59.535	0.0025101	25751	71.558	170190000
P0C221	Coiled-coil domain-containing protein 175	CCDC175	IQNAEVR	Unmodified	Dracula_Lett_2_RP_3786	2	415.23	828.445	/	48.244	0.0032439	21285	81.381	<T
Q8IXS2	Coiled-coil domain-containing protein 65	CCDC65	RAQLLDINGK	2 Deamidation (NQ)	Dracula_Lett_1_2B_3773	2	565.314	1128.61	0.023382	61.26	0.0039195	25158	93.162	580700
Q8N4S0	Coiled-coil domain-containing protein 82	CCDC82	ENGWIKEK	Dioxidation W	Dracula_Lett_2_3784	2	518.259	1034.5	-0.06689	32.153	0.0037304	14485	90.777	982510
Q8N4S0	Coiled-coil domain-containing protein 82	CCDC82	ENGWIKEK	Dioxidation W	Dracula_Lett_3_3789	2	518.259	1034.5	0.96143	32.21	0.0015173	14890	102.77	1243600
Q9NVE4	Coiled-coil domain-containing protein 87	CCDC87	ELKSIPR	Glu->pyro-Glu	Dracula_Lett_2_RP_3786	2	412.753	823.492	2.0739	51.237	0.01431	22390	45.952	46597000
Q9NVE4	Coiled-coil domain-containing protein 87	CCDC87	ELKSIPR	Glu->pyro-Glu	Dracula_Lett_3_RP_3791	2	412.753	823.492	1.4618	49.628	0.011667	22396	56.122	55508000
P12111	Collagen alpha-3(VI) chain	COL6A3	LLPSFVSSENAFYLSPDIRK	Deamidation (NQ)	Dracula_Lett_2_RP_3785	3	762.067	2283.18	-3.4671	65.162	0.0082021	28242	46.621	763520
P01024	Complement C3	C3	VVLVSLQSGYLFIQTDKTIYTPGSTVLYR	Oxidation Y,Dioxidation Y,L-DOPA-quinone	Dracula_Lett_1_2B_3774	4	831.691	3322.73	-2.3261	62.576	0.010971	26441	40.098	3302200
O94779	Contactin-5	CNTN5	VQTSDVGSYICLVKNTVTNAR	2 Deamidation (NQ)	Dracula_Lett_3_3790	3	776.39	2326.15	0.56946	47.878	0.0067177	21938	58.848	4838300
Q8WYK1	Contactin-associated protein-like 5	CNTNAP5	RSRLLNTPDGTPFTWWIGR	Oxidation W,Tryptophan oxidation to oxolactone	Dracula_Lett_1_2A_3772	3	768.394	2302.16	-0.10541	42.544	0.01019	18648	49.708	759340
Q9NYV4	Cyclin-dependent kinase 12	CDK12	QLMEGLEYCHKK	Oxidation (M),L-DOPA-quinone	Dracula_Lett_2_RP_3786	2	783.358	1564.7	1.5459	53.271	0.01465	23030	54.066	1935500
O94921	Cyclin-dependent kinase 14	CDK14	AKSVPSHTYSNEVVTLWYR	Dioxidation Y,L-DOPA-quinone	Dracula_Lett_2_RP_3785	2	1142.06	2282.1	-3.1379	55.223	0.014271	23509	46.985	1431300
P22674	Cyclin-O	CCNO	QFGLSFESLCLTVNTLDR	Gln->pyro-Glu	Dracula_Lett_3_3789	3	695.01	2082.01	-4.0767	45.955	0.010646	21215	48.423	4027900
Q5JTJ3	Cytochrome c oxidase assembly factor 6 homolog	COA6	LRSSFESSCPQQWIKYFDK	L-DOPA-quinone	Dracula_Lett_2_3783	4	605.789	2419.13	-2.9067	42.613	0.015124	18710	44.391	2541300
P08574	Cytochrome c1, heme protein, mitochondrial	CYC1	MGLKMLMMMALLVPLVYTIK*	2 Oxidation (M),Dioxidation M	Dracula_Lett_1_2B_3774	3	787.423	2359.25	-3.0212	61.81	0.006175	26106	53.779	1888200
P08574	Cytochrome c1, heme protein, mitochondrial	CYC1	MGLKMLMMMALLVPLVYTIK	2 Oxidation (M),Dioxidation M	Dracula_Lett_1_7B_3779	3	787.423	2359.25	-3.5388	61.824	0.0058793	27465	54.103	1923100
P08574	Cytochrome c1, heme protein, mitochondrial	CYC1	MGLKMLMMMALLVPLVYTIK	2 Oxidation (M),Dioxidation M	Dracula_Lett_1_7B_3780	3	787.423	2359.25	-2.6469	61.703	0.0086915	27540	46.543	465750
P08574	Cytochrome c1, heme protein, mitochondrial	CYC1	MGLKMLMMMALLVPLVYTIK	2 Oxidation (M),Dioxidation M	Dracula_Lett_1_7B_3780	3	787.423	2359.25	-3.2921	62.3	0.0081703	27750	47.204	2126700
P08574	Cytochrome c1, heme protein, mitochondrial	CYC1	MGLKMLMMMALLVPLVYTIK	4 Oxidation (M)	Dracula_Lett_1_2B_3774	3	787.423	2359.25	-3.033	61.81	0.0082542	26106	46.159	1888200
P08574	Cytochrome c1, heme protein, mitochondrial	CYC1	MGLKMLMMMALLVPLVYTIK	4 Oxidation (M)	Dracula_Lett_1_7B_3779	3	787.423	2359.25	-3.7359	61.824	0.0056895	27465	54.103	1923100
Q9UPW5	Cytosolic carboxypeptidase 1	AGTPBP1	VVYDLDNPNYTIPEEGDILK	Oxidation Y	Dracula_Lett_1_7B_3780	4	581.539	2322.13	-0.59875	62.257	0.014573	27869	40.844	21008000
P49902	Cytosolic purine 5-nucleotidase	NT5C2	MSTSWSDR	Acetyl (Protein N-term),Dioxidation M	Dracula_Lett_2_3783	2	522.209	1042.4	3.8336	38.67	0.014495	16965	40.103	452960
Q9BZ29	Dedicator of cytokinesis protein 9	DOCK9	TEASQLLYFLMRNNFDYTGK	Oxidation (M),L-DOPA-quinone	Dracula_Lett_3_3789	3	814.386	2440.14	-1.448	50.129	0.014277	23173	42.78	1608600
Q8TEH3	DENN domain-containing protein 1A	DENND1A	LDLGGSER*	Unmodified	Dracula_Lett_1_7B_3779	2	423.719	845.424	-0.13372	29.306	0.001469	12652	116.54	1844000
Q8TEH3	DENN domain-containing protein 1A	DENND1A	LDLGGSER	Unmodified	Dracula_Lett_1_7B_3780	2	423.719	845.424	-0.24383	29.638	0.0035898	12854	120.65	1401200
Q8TEH3	DENN domain-containing protein 1A	DENND1A	LDLGGSER	Unmodified	Dracula_Lett_2_RP_3785	2	423.719	845.424	0.058013	29.515	0.0057432	12611	102.77	2222900
Q8TEH3	DENN domain-containing protein 1A	DENND1A	LDLGGSER	Unmodified	Dracula_Lett_3_RP_3791	2	423.719	845.424	-0.14954	29.481	0.0057524	13336	102.71	4280600
Q8TEH3	DENN domain-containing protein 1A	DENND1A	LDLGGSER	Unmodified	Dracula_Lett_1_7B_3779	2	423.719	845.424	-0.46919	29.306	0.0012631	12652	116.54	1844000
Q8TEH3	DENN domain-containing protein 1A	DENND1A	LDLGGSER	Unmodified	Dracula_Lett_1_7B_3780	2	423.719	845.424	-0.14852	29.638	0.0029285	12854	120.65	1401200
Q8TEH3	DENN domain-containing protein 1A	DENND1A	LDLGGSER	Unmodified	Dracula_Lett_2_RP_3785	2	423.719	845.424	-0.26197	29.515	0.0030364	12611	102.77	2222900
Q8TEH3	DENN domain-containing protein 1A	DENND1A	LDLGGSER	Unmodified	Dracula_Lett_3_RP_3791	2	423.719	845.424	-0.20659	29.481	0.0031464	13336	102.71	4280600
Q8TEH3	DENN domain-containing protein 1A	DENND1A	LDLGGSER	Unmodified	Dracula_Lett_1_7B_3779	2	423.719	845.424	-0.37483	29.306	0.001241	12652	116.54	1844000
Q8TEH3	DENN domain-containing protein 1A	DENND1A	LDLGGSER	Unmodified	Dracula_Lett_1_7B_3780	2	423.719	845.424	-0.1578	29.638	0.0033257	12854	120.65	1401200
Q8TEH3	DENN domain-containing protein 1A	DENND1A	LDLGGSER	Unmodified	Dracula_Lett_2_RP_3785	2	423.719	845.424	0.57876	29.515	0.0022264	12611	102.77	2222900
Q8TEH3	DENN domain-containing protein 1A	DENND1A	LDLGGSER	Unmodified	Dracula_Lett_3_RP_3791	2	423.719	845.424	-0.51951	29.481	0.0023253	13336	102.71	4280600
Q8TEH3	DENN domain-containing protein 1A	DENND1A	LDLGGSER	Unmodified	Dracula_Lett_1_7B_3779	2	423.719	845.424	-0.71588	29.306	0.0010163	12652	116.54	1844000
Q8TEH3	DENN domain-containing protein 1A	DENND1A	LDLGGSER	Unmodified	Dracula_Lett_1_7B_3780	2	423.719	845.424	-0.18023	29.638	0.0011709	12854	120.65	1401200
Q8TEH3	DENN domain-containing protein 1A	DENND1A	LDLGGSER	Unmodified	Dracula_Lett_2_RP_3785	2	423.719	845.424	-0.89667	29.515	0.0022231	12611	102.77	2222900
Q8TEH3	DENN domain-containing protein 1A	DENND1A	LDLGGSER	Unmodified	Dracula_Lett_3_RP_3791	2	423.719	845.424	-0.58271	29.481	0.0022997	13336	102.71	4280600
Q02413	Desmoglein-1	DSG1	YVMGNNPADLLAVDSR	Oxidation (M)	Dracula_Lett_2_3783	2	875.925	1749.84	/	42.566	0.0040902	18748	78.964	<T
Q02413	Desmoglein-1	DSG1	YVMGNNPADLLAVDSR	Oxidation (M)	Dracula_Lett_2_3783	2	875.925	1749.84	/	42.566	0.0079486	18748	78.964	<T
Q02413	Desmoglein-1	DSG1	YVMGNNPADLLAVDSR	Oxidation (M)	Dracula_Lett_2_3783	2	875.925	1749.84	/	42.566	0.0068453	18748	78.964	<T
Q02413	Desmoglein-1	DSG1	YVMGNNPADLLAVDSR	Oxidation (M)	Dracula_Lett_2_3783	2	875.925	1749.84	/	42.566	0.0031948	18748	78.964	<T
Q16760	Diacylglycerol kinase delta	DGKD	VGKAYEKTTESSEESEVMAK	Dioxidation Y	Dracula_Lett_2_RP_3786	2	1118.02	2234.03	/	59.248	0.0066564	25885	51.726	<T
Q6ZPD8	Diacylglycerol O-acyltransferase 2-like protein 6	DGAT2L6	SAWVRNWTLWK	Dioxidation W,Tryptophan oxidation to oxolactone	Dracula_Lett_3_3790	2	746.87	1491.73	-3.6022	51.515	0.0097913	23626	45.161	164390
Q8N8Z6	Discoidin, CUB and LCCL domain-containing protein 1	DCBLD1	EDETITR	Glu->pyro-Glu	Dracula_Lett_3_RP_3792	2	423.204	844.393	-0.42706	29.522	0.0042776	13592	97.473	1091400
Q8N8Z6	Discoidin, CUB and LCCL domain-containing protein 1	DCBLD1	EDETITR	Glu->pyro-Glu	Dracula_Lett_3_RP_3792	2	423.204	844.393	-0.47139	29.522	0.0067334	13592	97.473	1091400
Q8N8Z6	Discoidin, CUB and LCCL domain-containing protein 1	DCBLD1	EDETITR	Glu->pyro-Glu	Dracula_Lett_3_RP_3792	2	423.204	844.393	-0.19006	29.522	0.0064487	13592	97.473	1091400
Q8N8Z6	Discoidin, CUB and LCCL domain-containing protein 1	DCBLD1	EDETITR	Glu->pyro-Glu	Dracula_Lett_3_RP_3792	2	423.204	844.393	-0.53463	29.522	0.0084498	13592	97.473	1091400
Q99965	Disintegrin and metalloproteinase domain-containing protein 2	ADAM2	NFLPHNFR	Unmodified	Dracula_Lett_2_RP_3785	1	1044.54	1043.53	-3.0944	47.779	0.012767	20818	92.692	5580100
Q15700	Disks large homolog 2	DLG2	LLMVNNYSLEEVTHEEAVAILK	Oxidation (M)	Dracula_Lett_1_7B_3779	3	844.44	2530.3	2.4804	61.882	6.5135e-07	27539	80.316	1309700
Q15700	Disks large homolog 2	DLG2	LLMVNNYSLEEVTHEEAVAILK	Oxidation (M)	Dracula_Lett_3_RP_3792	3	844.44	2530.3	/	58.533	0.0084069	26199	55.267	<T
Q15700	Disks large homolog 2	DLG2	LLMVNNYSLEEVTHEEAVAILK	Oxidation (M)	Dracula_Lett_1_7B_3779	3	844.44	2530.3	2.5757	61.882	2.345e-06	27539	80.316	1309700
Q15700	Disks large homolog 2	DLG2	LLMVNNYSLEEVTHEEAVAILK	Oxidation (M)	Dracula_Lett_3_RP_3792	3	844.44	2530.3	/	58.533	0.0093119	26199	55.267	<T
Q15700	Disks large homolog 2	DLG2	LLMVNNYSLEEVTHEEAVAILK	L-DOPA-quinone	Dracula_Lett_2_RP_3785	3	843.768	2528.28	1.4381	60.551	0.0019568	25902	67.995	5057500
Q15700	Disks large homolog 2	DLG2	LLMVNNYSLEEVTHEEAVAILK	L-DOPA-quinone	Dracula_Lett_2_RP_3786	3	843.768	2528.28	1.7882	59.828	0.0025711	26131	66.777	12542000
Q15700	Disks large homolog 2	DLG2	LLMVNNYSLEEVTHEEAVAILK	L-DOPA-quinone	Dracula_Lett_3_RP_3792	3	843.768	2528.28	-0.014569	59.44	0.0081504	26613	56.708	3848800
Q15700	Disks large homolog 2	DLG2	LLMVNNYSLEEVTHEEAVAILK	Oxidation (M)	Dracula_Lett_1_7B_3779	3	844.44	2530.3	2.2835	61.882	3.3548e-07	27539	80.316	1309700
Q15700	Disks large homolog 2	DLG2	LLMVNNYSLEEVTHEEAVAILK	Oxidation (M)	Dracula_Lett_3_RP_3792	3	844.44	2530.3	/	58.533	0.0075628	26199	55.267	<T
O14490	Disks large-associated protein 1	DLGAP1	KNRCLSIGIQVDDAEEPDK	Trioxidation (C)	Dracula_Lett_1_2A_3772	3	745.69	2234.05	2.1191	39.6	0.013325	17905	66.289	15829000
O14490	Disks large-associated protein 1	DLGAP1	KNRCLSIGIQVDDAEEPDK	Trioxidation (C)	Dracula_Lett_1_7B_3780	3	745.69	2234.05	2.0804	61.955	0.0040949	27979	73.498	14722000
Q155Q3	Dixin	DIXDC1	EGNHRYHFKALDPEFGTVK	Glu->pyro-Glu	Dracula_Lett_2_3784	3	743.04	2226.1	2.0415	43.034	0.0045241	19278	83.894	2192700
Q155Q3	Dixin	DIXDC1	EGNHRYHFKALDPEFGTVK	Glu->pyro-Glu	Dracula_Lett_2_3784	3	743.04	2226.1	2.3755	43.034	0.0047821	19278	83.894	2192700
Q155Q3	Dixin	DIXDC1	EGNHRYHFKALDPEFGTVK	Glu->pyro-Glu	Dracula_Lett_2_3784	3	743.04	2226.1	2.7344	43.034	0.0044388	19278	83.894	2192700
Q155Q3	Dixin	DIXDC1	EGNHRYHFKALDPEFGTVK	Glu->pyro-Glu	Dracula_Lett_2_3784	3	743.04	2226.1	2.0961	43.034	0.0036412	19278	83.894	2192700
Q9Y6K1	DNA (cytosine-5)-methyltransferase 3A	DNMT3A	GFSWWPGRIVSWWMTGRSR	Oxidation W,Dioxidation W,2 Tryptophan oxidation to oxolactone	Dracula_Lett_2_RP_3785	3	810.04	2427.1	/	81.138	0.01202	35977	44.005	<T
Q9UBC3	DNA (cytosine-5)-methyltransferase 3B	DNMT3B	IKGFSWWPAMVVSWKATSK	Oxidation (M),Tryptophan oxidation to oxolactone	Dracula_Lett_2_3783	4	560.54	2238.13	-0.62407	41.939	0.011836	18465	40.179	556990
Q9ULG1	DNA helicase INO80	INO80	VLIYSQMTRMIDLLEEYMVYRK	2 Oxidation (M),Oxidation Y,Dioxidation Y,L-DOPA-quinone	Dracula_Lett_2_RP_3786	3	963.467	2887.38	/	0.43273	0.015068	210	43.598	<T
Q9ULG1	DNA helicase INO80	INO80	VLIYSQMTRMIDLLEEYMVYRK	2 Oxidation (M),2 L-DOPA-quinone	Dracula_Lett_3_3789	3	952.132	2853.38	/	55.025	0.013493	25511	47.752	<T
P49916	DNA ligase 3	LIG3	ISKDPSK	Unmodified	Dracula_Lett_3_RP_3792	1	774.436	773.428	-0.089229	38.927	0.012683	17968	58.604	548020
O75417	DNA polymerase theta	POLQ	EGMLQSDQTGLSRK	Oxidation (M),Deamidation (NQ)	Dracula_Lett_2_RP_3785	2	783.875	1565.74	-0.9078	52.395	0.0062261	22568	94.82	4095600
Q2KHR2	DNA-binding protein RFX7	RFX7	SQSVPLTVMMQTAFPNALQK	Oxidation (M),3 Deamidation (NQ)	Dracula_Lett_2_3784	3	737.362	2209.06	-1.2162	50.152	0.0086633	22502	46.133	5267500
Q2KHR2	DNA-binding protein RFX7	RFX7	SQSVPLTVMMQTAFPNALQK	Oxidation (M),3 Deamidation (NQ)	Dracula_Lett_2_RP_3786	2	1105.54	2209.06	/	50.28	0.011828	22107	42.317	<T
O95602	DNA-directed RNA polymerase I subunit RPA1	POLR1A	SVICPDMYINTNEIGIPMVFATK	Oxidation (M),Dioxidation M	Dracula_Lett_2_RP_3785	3	887.758	2660.25	/	60.419	0.00027794	25884	74.776	<T
Q9GZS1	DNA-directed RNA polymerase I subunit RPA49	POLR1E	WQYCGAPDGSQRAVLVQFSNGK	Oxidation Y	Dracula_Lett_3_RP_3791	3	828.729	2483.17	/	58.308	0.012469	25772	49.188	<T
P0CAP2	DNA-directed RNA polymerase II subunit GRINL1A	POLR2M	PHYMEVLEMRAK	2 Dioxidation M	Dracula_Lett_3_3790	2	784.366	1566.72	-1.5101	39.087	0.011199	17782	44.98	1438400
P19388	DNA-directed RNA polymerases I, II, and III subunit RPABC1	POLR2E	LRENQLPR	2 Deamidation (NQ)	Dracula_Lett_2_3783	2	514.28	1026.55	1.3815	29.737	0.0057262	13182	77.923	6173900
Q9H3Z4	DnaJ homolog subfamily C member 5	DNAJC5	EINNAHAILTDATKRNIYDK	2 Deamidation (NQ)	Dracula_Lett_2_3784	3	768.061	2301.16	/	45.812	0.006437	20531	52.866	<T
Q9Y673	Dolichyl-phosphate beta-glucosyltransferase	ALG5	MGIFSSRGEKILMADADGATK	Oxidation (M)	Dracula_Lett_2_3783	2	1107.55	2213.08	/	43.914	0.0078142	19368	59.227	<T
O14733	Dual specificity mitogen-activated protein kinase kinase 7	MAP2K7	RILMDLDVVLK	Unmodified	Dracula_Lett_3_3789	2	657.894	1313.77	-2.6599	31.977	0.01186	14754	90.709	32811000
O14733	Dual specificity mitogen-activated protein kinase kinase 7	MAP2K7	RILMDLDVVLK	Unmodified	Dracula_Lett_3_RP_3791	2	657.894	1313.77	-4.3326	57.347	0.00026181	25551	98.582	23575000
Q9P2D7	Dynein heavy chain 1, axonemal	DNAH1	EYAIEQALDKMEK	Oxidation (M),Glu->pyro-Glu,Deamidation (NQ)	Dracula_Lett_1_7A_3777	2	783.871	1565.73	2.4457	38.169	0.0029802	17759	82.261	2052000
Q9P225	Dynein heavy chain 2, axonemal	DNAH2	GTEEVFQALEDNQVALSTMK	Unmodified	Dracula_Lett_3_RP_3791	2	1105.54	2209.06	/	58.994	0.0010021	26124	84.892	<T
Q9P225	Dynein heavy chain 2, axonemal	DNAH2	GTEEVFQALEDNQVALSTMK	Unmodified	Dracula_Lett_2_RP_3786	2	1105.54	2209.06	3.335	59.535	0.00010006	26823	95.183	170190000
Q9P225	Dynein heavy chain 2, axonemal	DNAH2	GTEEVFQALEDNQVALSTMK	Unmodified	Dracula_Lett_3_RP_3791	2	1105.54	2209.06	/	58.994	0.00090471	26124	84.892	<T
Q9P225	Dynein heavy chain 2, axonemal	DNAH2	GTEEVFQALEDNQVALSTMK	Unmodified	Dracula_Lett_2_RP_3786	2	1105.54	2209.06	3.3703	59.535	0.00015047	26823	95.183	170190000
Q8TD57	Dynein heavy chain 3, axonemal	DNAH3	ILEVLSMSKGNILEDETAIK	Dioxidation M	Dracula_Lett_3_RP_3792	4	559.55	2234.17	-1.7913	59.386	0.010155	26530	40.602	5479800
Q03001	Dystonin	DST	DLIDPCTSEKVSLIDMVQR	Oxidation (M),Trioxidation (C)	Dracula_Lett_3_RP_3792	3	761.7	2282.08	3.3242	54.583	0.011311	24414	40.962	482100
Q96EP1	E3 ubiquitin-protein ligase CHFR	CHFR	NKITQDMLQPK	Oxidation (M),2 Deamidation (NQ)	Dracula_Lett_3_3790	2	667.337	1332.66	-0.9603	49.07	0.0075323	22461	74.173	1127800
Q86Y13	E3 ubiquitin-protein ligase DZIP3	DZIP3	TQYNEQINKVK	3 Deamidation (NQ)	Dracula_Lett_2_3784	2	684.338	1366.66	2.8277	36.672	0.0019774	16404	85.862	2502300
Q9ULT8	E3 ubiquitin-protein ligase HECTD1	HECTD1	EVELPLTNFRSTIFYYVQK	Glu->pyro-Glu,Oxidation Y,L-DOPA-quinone	Dracula_Lett_2_3784	2	1180.1	2358.19	/	41.891	0.0053508	18723	53.034	<T
O94822	E3 ubiquitin-protein ligase listerin	LTN1	MRQSLPMQWLHRPLLEGR	2 Oxidation (M),Deamidation (NQ)	Dracula_Lett_3_3790	3	761.061	2280.16	-2.7593	42.864	0.0099089	19536	47.64	64088000
Q9H992	E3 ubiquitin-protein ligase MARCH7	MARCHF7	ESNEVVHLEAQNDPLGAAANR	2 Deamidation (NQ)	Dracula_Lett_2_3784	4	559.767	2235.04	-2.3655	42.597	0.0084571	19061	45.257	3724200
Q9H992	E3 ubiquitin-protein ligase MARCH7	MARCHF7	ESNEVVHLEAQNDPLGAAANR	Deamidation (NQ)	Dracula_Lett_3_3790	4	559.521	2234.06	-1.1249	41.783	0.0082305	19148	44.577	37318000
O75592	E3 ubiquitin-protein ligase MYCBP2	MYCBP2	SNNGTDVNAGQIPQLLYRLPTSDGSASK	3 Deamidation (NQ)	Dracula_Lett_1_2B_3773	3	969.472	2905.39	-1.5602	62.817	0.010707	26077	43.494	232030
O60260	E3 ubiquitin-protein ligase parkin	PARK2	EAYHEGECSAVFEASGTTTQAYR	Glu->pyro-Glu,2 Oxidation Y	Dracula_Lett_2_3784	2	1289.54	2577.07	/	31.97	0.013412	14395	40.552	<T
Q63HN8	E3 ubiquitin-protein ligase RNF213	RNF213	WQKSIVEELCAWVEKFINVK	Tryptophan oxidation to kynurenin,Tryptophan oxidation to oxolactone	Dracula_Lett_2_3784	3	842.102	2523.28	/	45.147	0.0070146	20234	49.425	<T
Q13049	E3 ubiquitin-protein ligase TRIM32	TRIM32	LPRQFCR	Deamidation (NQ),Trioxidation (C)	Dracula_Lett_3_3790	2	513.245	1024.48	0.32787	27.723	0.0099826	12729	46.351	620520
O94972	E3 ubiquitin-protein ligase TRIM37	TRIM37	GYYLSVFLELSAGLPETSKYEYR	2 Oxidation Y,2 Dioxidation Y	Dracula_Lett_1_2B_3774	3	927.776	2780.31	/	62.012	0.013886	26193	42.639	<T
P53804	E3 ubiquitin-protein ligase TTC3	TTC3	IIEHYPSEGLDCLAYCGIGK	Oxidation Y,L-DOPA-quinone	Dracula_Lett_1_7B_3779	3	775.689	2324.05	1.7667	61.551	0.012369	27336	45.618	548700
O75355	Ectonucleoside triphosphate diphosphohydrolase 3	ENTPD3	SYCFSANYIYHLFVNGYK	Oxidation Y,2 L-DOPA-quinone	Dracula_Lett_1_7A_3777	3	764.002	2288.98	/	30.378	0.0072084	14240	52.823	<T
Q6UWV6	Ectonucleotide pyrophosphatase/phosphodiesterase family member 7	ENPP7	VKLPYHATLGIQRWWDNGSVPIWITAQR	Oxidation W,Dioxidation W	Dracula_Lett_1_7B_3779	4	839.194	3352.75	-1.8062	69.001	0.0074572	30880	40.428	436460
Q5VUJ9	EF-hand calcium-binding domain-containing protein 2	EFCAB2	DHHTMTVLWGTQEIIVAEFHK	Dioxidation M	Dracula_Lett_1_7B_3779	3	842.081	2523.22	/	62.282	0.014447	27737	49.924	<T
A4FU69	EF-hand calcium-binding domain-containing protein 5	EFCAB5	RMSAAEQGSLRESVIEEPYQK	Oxidation (M),Deamidation (NQ)	Dracula_Lett_2_3783	2	1213.09	2424.16	-2.552	41.666	0.0031221	18306	69.352	3140200
Q5JVL4	EF-hand domain-containing protein 1	EFHC1	DVIKMLVNDNK	Oxidation (M),Deamidation (NQ)	Dracula_Lett_2_3783	2	653.34	1304.66	0.24407	41.802	0.0095227	18370	58.246	5413600
Q2Y0W8	Electroneutral sodium bicarbonate exchanger 1	SLC4A8	MLEIGGDKFPLESR	Oxidation (M)	Dracula_Lett_2_3784	2	804.409	1606.8	-0.21477	46.811	0.0072825	20995	84.31	3900700
Q2Y0W8	Electroneutral sodium bicarbonate exchanger 1	SLC4A8	MLEIGGDKFPLESR	Oxidation (M)	Dracula_Lett_2_3784	2	804.409	1606.8	1.1748	46.811	0.0097088	20995	84.31	3900700
Q6PJG2	ELM2 and SANT domain-containing protein 1	ELMSAN1	LIQTKTVAQCVEFYYTYKK	L-DOPA-quinone	Dracula_Lett_3_RP_3791	4	600.059	2396.21	3.4972	58.936	0.0087042	25903	57.595	7045300
Q9QC07	Endogenous retrovirus group K member 18 Pol protein	ERVK-18	IQTSTPFHYLGMQIENRK	Oxidation (M),Dioxidation Y	Dracula_Lett_2_RP_3785	2	1106.05	2210.08	/	64.353	0.011695	27877	48.948	<T
Q9Y371	Endophilin-B1	SH3GLB1	NIMDFNVKKLAADAGTFLSR	Acetyl (Protein N-term),Deamidation (NQ)	Dracula_Lett_3_RP_3791	3	752.056	2253.15	/	60.53	0.011828	26905	42.529	<T
Q9Y371	Endophilin-B1	SH3GLB1	NIMDFNVKKLAADAGTFLSR	Acetyl (Protein N-term),Deamidation (NQ)	Dracula_Lett_3_RP_3791	3	752.056	2253.15	-3.7346	60.33	1.4941e-05	26785	40.315	788970
Q9Y2E5	Epididymis-specific alpha-mannosidase	MAN2B2	SLTGTWDLSMLHRWSWRTGPGR	Oxidation (M),Oxidation W,Dioxidation W	Dracula_Lett_3_3790	3	888.763	2663.27	/	42.421	0.012326	19374	42.118	<T
O60645	Exocyst complex component 3	EXOC3	TKVLVLCLQQMNSFLSRYK	Dioxidation Y	Dracula_Lett_3_3790	3	787.42	2359.24	0.11557	45.539	0.01285	20786	56.036	11747000
Q9Y5B9	FACT complex subunit SPT16	SUPT16H	GEQQIQKARK	2 Deamidation (NQ)	Dracula_Lett_1_7A_3777	2	594.323	1186.63	3.2374	52.316	0.0049675	24292	93.143	2834400
Q53R41	FAST kinase domain-containing protein 1	FASTKD1	VFQFRPISCEPLIIQMNK	Oxidation (M),Trioxidation (C)	Dracula_Lett_2_3784	3	762.054	2283.14	2.2382	43.44	0.014379	19479	45.084	6755600
O14526	F-BAR domain only protein 1	FCHO1	EKPGPLDFEAYSAAALQEAMK	Oxidation (M),Deamidation (NQ)	Dracula_Lett_2_RP_3785	2	1142.05	2282.08	2.4419	55.223	0.00051538	23488	73.927	1431300
O14526	F-BAR domain only protein 1	FCHO1	EKPGPLDFEAYSAAALQEAMK	Oxidation (M),Deamidation (NQ)	Dracula_Lett_2_RP_3786	2	1142.05	2282.08	2.0712	54.947	0.00029405	23853	76.728	945690
O14526	F-BAR domain only protein 1	FCHO1	EKPGPLDFEAYSAAALQEAMK	Oxidation (M),Deamidation (NQ)	Dracula_Lett_2_RP_3786	2	1142.05	2282.08	0.39622	55.856	0.0025957	24282	66.989	969960
Q9NP95	Fibroblast growth factor 20	FGF20	EQFEENWYNTYSSNIYKHGDTGR	Glu->pyro-Glu,Dioxidation Y,L-DOPA-quinone	Dracula_Lett_2_RP_3786	3	956.071	2865.19	/	8.0676	0.013439	3957	40.756	<T
P02751	Fibronectin	FN1	SSPVVIDASTAIDAPSNLR	Unmodified	Dracula_Lett_1_2B_3773	2	957.002	1911.99	0.021663	40.277	0.0042354	16131	74.678	85987
P02751	Fibronectin	FN1	SSPVVIDASTAIDAPSNLR	Unmodified	Dracula_Lett_1_2A_3771	2	957.002	1911.99	0.11562	40.056	0.006247	16531	71.879	175760
P02751	Fibronectin	FN1	SSPVVIDASTAIDAPSNLR	Unmodified	Dracula_Lett_1_2B_3773	2	957.002	1911.99	0.68949	40.277	0.0047928	16131	74.678	85987
P02751	Fibronectin	FN1	SSPVVIDASTAIDAPSNLR	Unmodified	Dracula_Lett_1_2A_3771	2	957.002	1911.99	0.1574	40.056	0.0075738	16531	71.879	175760
P02751	Fibronectin	FN1	SSPVVIDASTAIDAPSNLR	Unmodified	Dracula_Lett_1_2B_3773	2	957.002	1911.99	0.68935	40.277	0.0054686	16131	74.678	85987
P02751	Fibronectin	FN1	SSPVVIDASTAIDAPSNLR	Unmodified	Dracula_Lett_1_2A_3771	2	957.002	1911.99	0.1574	40.056	0.0050744	16531	71.879	175760
P02751	Fibronectin	FN1	SSPVVIDASTAIDAPSNLR	Unmodified	Dracula_Lett_1_2B_3773	2	957.002	1911.99	0.55469	40.277	0.0036963	16131	74.678	85987
Q6MZW2	Follistatin-related protein 4	FSTL4	ESLFLINGRQNTLRCEVSGIK	Glu->pyro-Glu,2 Deamidation (NQ),Trioxidation (C)	Dracula_Lett_2_RP_3785	3	822.748	2465.22	-3.8032	60.276	0.00214	25864	67.644	1147900
P01225	Follitropin subunit beta	FSHB	ELVYETVR	Glu->pyro-Glu,Oxidation Y	Dracula_Lett_2_RP_3786	2	503.764	1005.51	0.99777	43.262	0.0019644	19139	41.502	259080
Q68DA7	Formin-1	FMN1	QMVVVCK	Gln->pyro-Glu	Dracula_Lett_2_RP_3785	2	423.714	845.414	-1.2192	35.188	0.0097624	15276	56.51	520510
P0C091	FRAS1-related extracellular matrix protein 3	FREM3	SSSLLDVSIDVLENKATEITMGVIHGK	Oxidation (M),Deamidation (NQ)	Dracula_Lett_2_3784	3	958.499	2872.47	0.41016	49.28	0.0048376	22131	49.638	3087100
Q9ULW2	Frizzled-10	FZD10	PIIFLSMCYCVYSVGYLIR	Oxidation (M),Oxidation Y,2 Dioxidation Y	Dracula_Lett_3_3789	3	817.386	2449.14	/	37.085	0.0138	17082	44.294	<T
Q8N954	G patch domain-containing protein 11	GPATCH11	QDEMKLEGDLRR*	Dioxidation M	Dracula_Lett_3_3789	2	761.37	1520.73	0.28034	32.949	0.0027484	15214	95.775	626830
Q8WWL7	G2/mitotic-specific cyclin-B3	CCNB3	LVDLYLMKAVCKK	Trioxidation (C),Dioxidation M	Dracula_Lett_2_3783	2	830.936	1659.86	-3.802	43.511	0.0024556	19177	77.732	4081400
Q96CW5	Gamma-tubulin complex component 3	TUBGCP3	QREIEGQWGVTAAEEEEENK	Gln->pyro-Glu,Oxidation W	Dracula_Lett_3_3789	3	777.684	2330.03	-3.0666	53.748	0.0092753	24899	40.52	444210
P36382	Gap junction alpha-5 protein	GJA5	GDWSFLGNFLEEVHKHSTVVGK	Acetyl (Protein N-term)	Dracula_Lett_2_RP_3785	3	843.424	2527.25	/	59.786	0.012108	25542	41.257	<T
O95377	Gap junction beta-5 protein	GJB5	MNWSIFEGLLSGVNKYSTAFGR	Tryptophan oxidation to oxolactone	Dracula_Lett_2_RP_3785	2	1246.11	2490.2	/	35.677	0.012758	15499	40.113	<T
Q96QA5	Gasdermin-A	GSDMA	MTMFENVTR	Acetyl (Protein N-term),2 Dioxidation M	Dracula_Lett_2_RP_3785	2	617.758	1233.5	/	97.769	0.011324	42151	43.124	<T
Q9UHL9	General transcription factor II-I repeat domain-containing protein 1	GTF2IRD1	DPEAEHPKKVQR	Unmodified	Dracula_Lett_2_RP_3785	2	717.378	1432.74	/	53.478	0.0040707	22820	69.954	<T
Q9UHL9	General transcription factor II-I repeat domain-containing protein 1	GTF2IRD1	DPEAEHPKKVQR	Unmodified	Dracula_Lett_2_RP_3785	2	717.378	1432.74	/	53.478	0.0025691	22820	69.954	<T
Q6EKJ0	General transcription factor II-I repeat domain-containing protein 2B	GTF2IRD2B	HYDQYTERMRDEK	Oxidation Y,Dioxidation Y	Dracula_Lett_1_2A_3771	4	455.448	1817.76	-0.9153	41.26	0.011908	17040	42.789	18304000
Q06210	Glutamine--fructose-6-phosphate aminotransferase [isomerizing] 1	GFPT1	CQNALQQVVARQGRPVVICDK	3 Deamidation (NQ),Trioxidation (C)	Dracula_Lett_2_RP_3785	3	830.741	2489.2	3.3983	59.85	0.0051658	25541	59.342	2292700
Q969I3	Glycine N-acyltransferase-like protein 1	GLYATL1	EPQKSEEVLKNCEIVNWK	Glu->pyro-Glu,Dioxidation W	Dracula_Lett_1_2B_3773	3	748.704	2243.09	2.169	61.728	0.012847	25510	49.425	554320
P48167	Glycine receptor subunit beta	GLRB	LPSDFRGSDALTVDPTMYKCLWK	Oxidation (M),Trioxidation (C)	Dracula_Lett_3_3789	4	691.829	2763.29	-2.0467	42.394	0.013126	19602	41.257	944770
P09466	Glycodelin	PAEP	LAGTWHSMAMATNNISLMATLK	2 Oxidation (M),Dioxidation M	Dracula_Lett_1_7B_3780	3	809.389	2425.14	2.0807	62.071	0.0062916	27871	51.942	2358200
P09466	Glycodelin	PAEP	LAGTWHSMAMATNNISLMATLK	2 Oxidation (M),Dioxidation M	Dracula_Lett_3_RP_3792	3	809.389	2425.14	1.9039	58.244	0.0052494	26184	50.232	4559100
P09466	Glycodelin	PAEP	LAGTWHSMAMATNNISLMATLK	2 Oxidation (M),Dioxidation W	Dracula_Lett_1_7B_3780	3	809.389	2425.14	1.8511	62.071	0.0047883	27871	55.536	2358200
P13807	Glycogen [starch] synthase, muscle	GYS1	QLWDTANTVK	Tryptophan oxidation to oxolactone	Dracula_Lett_2_3783	2	595.296	1188.58	-3.1987	28.143	0.0099603	12557	58.246	1833700
P11217	Glycogen phosphorylase, muscle form	PYGM	FFVPRTVMIGGKAAPGYHMAK	Oxidation (M),Dioxidation M	Dracula_Lett_2_RP_3785	3	776.066	2325.18	1.9085	60.304	0.012682	25445	47.726	15561000
P11217	Glycogen phosphorylase, muscle form	PYGM	FFVPRTVMIGGKAAPGYHMAK	2 Oxidation (M),Oxidation Y	Dracula_Lett_2_RP_3785	3	776.066	2325.18	1.6835	60.304	0.013862	25445	47.726	15561000
O00461	Golgi integral membrane protein 4	GOLIM4	LQGHLLRQQEQQQQQVAR	5 Deamidation (NQ)	Dracula_Lett_2_3784	3	731.701	2192.08	0.32115	43.117	0.0077202	19326	58.83	11191000
O00461	Golgi integral membrane protein 4	GOLIM4	LQGHLLRQQEQQQQQVAR	5 Deamidation (NQ)	Dracula_Lett_2_RP_3785	3	731.701	2192.08	2.3821	59.315	0.0089926	24960	40.493	5068300
O00461	Golgi integral membrane protein 4	GOLIM4	LQGHLLRQQEQQQQQVAR	5 Deamidation (NQ)	Dracula_Lett_3_3789	3	731.701	2192.08	1.8091	43.004	0.0040916	19899	68.413	9565000
O00461	Golgi integral membrane protein 4	GOLIM4	LQGHLLRQQEQQQQQVAR	5 Deamidation (NQ)	Dracula_Lett_3_RP_3792	3	731.701	2192.08	2.0875	58.864	0.0051155	26489	64.537	5174300
Q8NBJ4	Golgi membrane protein 1	GOLM1	TLQRNYGRLQQDVLQFQK	4 Deamidation (NQ)	Dracula_Lett_2_3784	3	747.05	2238.13	-0.17978	45.057	0.0035228	20218	73.593	14315000
I3L273	Golgi-associated olfactory signaling regulator	GFY	ADSLTTSISESLDMPKTNLSK	Deamidation (NQ)	Dracula_Lett_3_RP_3792	2	1120.05	2238.09	0.069899	56.796	0.0053108	25830	58.595	3351000
Q8IZP9	G-protein coupled receptor 64	GPR64	CVFWDLGRNGGRGGWSDNGCSVK	Tryptophan oxidation to kynurenin	Dracula_Lett_2_3784	3	863.389	2587.14	-0.71549	41.886	0.00024474	18670	72.09	686660000
Q8IZP9	G-protein coupled receptor 64	GPR64	CVFWDLGRNGGRGGWSDNGCSVK	Tryptophan oxidation to kynurenin	Dracula_Lett_3_3790	3	863.389	2587.14	-2.2135	41.787	0.0044451	19059	66.636	304570000
Q96HH9	GRAM domain-containing protein 3	GRAMD3	EILYQGKLFVSENWICFHSK	Unmodified	Dracula_Lett_2_RP_3785	3	833.423	2497.25	/	60.342	0.0067896	25843	59.372	<T
Q96HH9	GRAM domain-containing protein 3	GRAMD3	EILYQGKLFVSENWICFHSK	Unmodified	Dracula_Lett_2_RP_3785	3	833.423	2497.25	/	60.374	0.0071078	25861	61.52	<T
Q8NCC3	Group XV phospholipase A2	PLA2G15	SSVGSYFHTMVESLVGWGYTRGEDVR	Tryptophan oxidation to kynurenin	Dracula_Lett_1_7B_3780	4	731.597	2922.36	-3.4134	63.322	0.00047744	28332	50.055	471170
P54826	Growth arrest-specific protein 1	GAS1	GGTVPGAWLCLMALLQLLGSAPR	Oxidation (M),Tryptophan oxidation to kynurenin	Dracula_Lett_2_RP_3786	3	801.096	2400.27	1.6963	60.526	0.0087239	26324	41.257	1665600
Q92598	Heat shock protein 105 kDa	HSPH1	VEKSVNEVMEWMNNVMNAQAKK	2 Oxidation (M),2 Deamidation (NQ)	Dracula_Lett_3_RP_3791	3	871.738	2612.19	-4.1185	58.525	0.0018215	25894	72.359	1540500
Q32P51	Heterogeneous nuclear ribonucleoprotein A1-like 2	HNRNPA1L2	RGSGNFGGGR	Deamidation (NQ)	Dracula_Lett_2_RP_3785	1	965.455	964.447	0.72868	29.58	0.0080509	12646	44.117	236750
Q32P51	Heterogeneous nuclear ribonucleoprotein A1-like 2	HNRNPA1L2	RGSGNFGGGR	Deamidation (NQ)	Dracula_Lett_2_RP_3786	1	965.455	964.447	-0.21074	29.745	0.0049555	13146	54.611	230860
Q6UWX4	HHIP-like protein 2	HHIPL2	YWDIMEYFDLK	Oxidation (M),Dioxidation Y	Dracula_Lett_1_2A_3771	2	785.842	1569.67	0.15017	37.038	0.015297	15090	40.045	415800
Q6UWX4	HHIP-like protein 2	HHIPL2	YWDIMEYFDLK	Oxidation (M),Dioxidation W	Dracula_Lett_1_2A_3771	2	785.842	1569.67	0.15017	37.038	0.012298	15090	40.045	415800
O60658	High affinity cAMP-specific and IBMX-insensitive 3,5-cyclic phosphodiesterase 8A	PDE8A	NTQMVSSNIITPISLDDVPPR	Deamidation (NQ)	Dracula_Lett_1_2B_3774	3	766.726	2297.16	/	61.74	0.0052708	26053	75.97	<T
O60658	High affinity cAMP-specific and IBMX-insensitive 3,5-cyclic phosphodiesterase 8A	PDE8A	NTQMVSSNIITPISLDDVPPR	Deamidation (NQ)	Dracula_Lett_3_RP_3791	3	766.726	2297.16	/	58.106	0.0052785	25669	69.737	<T
P26583	High mobility group protein B2	HMGB2	DKQPYEQK	Unmodified	Dracula_Lett_3_RP_3792	2	518.259	1034.5	0.13816	49.272	0.00034995	22304	104.37	197170
P26583	High mobility group protein B2	HMGB2	DKQPYEQK	Unmodified	Dracula_Lett_3_RP_3792	2	518.259	1034.5	-0.088035	49.272	7.4365e-09	22304	104.37	197170
P26583	High mobility group protein B2	HMGB2	DKQPYEQK	Unmodified	Dracula_Lett_3_RP_3792	2	518.259	1034.5	0.46788	49.272	0.0011775	22304	104.37	197170
P26583	High mobility group protein B2	HMGB2	DKQPYEQK	Unmodified	Dracula_Lett_3_RP_3792	2	518.259	1034.5	-0.14926	49.272	2.0253e-11	22304	104.37	197170
Q5VVJ2	Histone H2A deubiquitinase MYSM1	MYSM1	QDETLSSSEITLWTEKQSNGDKK	3 Deamidation (NQ)	Dracula_Lett_2_3783	3	876.412	2626.21	0.70505	44.796	0.0052683	19781	62.792	6560800
Q9NR48	Histone-lysine N-methyltransferase ASH1L	ASH1L	AGQFIIEYLGEVVSEQEFR	Unmodified	Dracula_Lett_1_7B_3779	3	738.707	2213.1	0.88429	64.509	0.0078737	28671	54.764	794360
Q96L73	Histone-lysine N-methyltransferase, H3 lysine-36 and H4 lysine-20 specific	NSD1	ELSYRSLGEDVSDSGTSKPSK	L-DOPA-quinone	Dracula_Lett_3_RP_3791	3	752.692	2255.06	/	57.772	0.0063631	25524	55.453	<T
O43248	Homeobox protein Hox-C11	HOXC11	EFFFNVYINK	Glu->pyro-Glu,Dioxidation Y	Dracula_Lett_3_3790	2	667.824	1333.63	0.74634	41.366	0.014946	18880	45.081	341030
Q9UIU6	Homeobox protein SIX4	SIX4	SKYVLDGMVDTVCEDLETDKK	Trioxidation (C)	Dracula_Lett_1_7B_3780	3	831.717	2492.13	3.0731	63.041	0.0084616	28232	51.786	563080
Q15583	Homeobox protein TGIF1	TGIF1	ALLSQQTHLSTLQVCNWFINAR	Dioxidation W	Dracula_Lett_2_3784	3	878.115	2631.32	-2.6409	44.219	0.0093844	19818	51.225	869520
Q05469	Hormone-sensitive lipase	LIPE	LISYDLREGQDSEELSSLIK	Dioxidation Y	Dracula_Lett_2_3783	3	776.392	2326.15	3.1271	49.747	0.013963	22117	49.708	15496000
Q96M11	Hydrolethalus syndrome protein 1	HYLS1	EAQSIQYDPYSKASVAPGKR	Glu->pyro-Glu,Oxidation Y	Dracula_Lett_3_3790	2	1097.05	2192.09	-2.5257	47.351	0.014008	21654	41.996	5190600
Q9Y4L1	Hypoxia up-regulated protein 1	HYOU1	DIEAKMMALDREVQYLLNK	2 Oxidation (M),Oxidation Y	Dracula_Lett_2_3783	3	776.724	2327.15	-0.29415	50.526	0.015131	22356	40.693	649640
Q9Y4L1	Hypoxia up-regulated protein 1	HYOU1	KWPERLSALDNLLNHSSMFLK	Oxidation (M),Tryptophan oxidation to oxolactone	Dracula_Lett_2_RP_3786	3	843.769	2528.28	-0.57896	59.828	0.011006	26131	46.461	12542000
Q9UK53	Inhibitor of growth protein 1	ING1	QFQAASLLTRGWGRAWPWK	2 Tryptophan oxidation to kynurenin,Tryptophan oxidation to oxolactone	Dracula_Lett_3_3790	3	761.059	2280.16	0.78631	42.864	0.0082085	19536	49.425	64088000
Q15181	Inorganic pyrophosphatase	PPA1	NEKGQYISPFHDIPIYADK	Oxidation Y,Dioxidation Y	Dracula_Lett_2_RP_3786	2	1142.05	2282.09	0.79251	55.856	0.0133	24282	55.261	969960
Q9H2U2	Inorganic pyrophosphatase 2, mitochondrial	PPA2	EENGIPMKK	Oxidation (M),Glu->pyro-Glu	Dracula_Lett_1_2B_3773	2	522.263	1042.51	/	61.746	0.011119	25530	40.268	<T
Q9Y616	Interleukin-1 receptor-associated kinase 3	IRAK3	YVDQGKSGTRELLWSWAQK	2 Oxidation W	Dracula_Lett_3_RP_3791	3	762.05	2283.13	-2.5637	57.715	0.0055543	25504	48.371	3700900
Q8NFR9	Interleukin-17 receptor E	IL17RE	SVHFTDYSQHTQMVMALTLRCPLK	Deamidation (NQ),Trioxidation (C)	Dracula_Lett_1_2B_3774	4	728.849	2911.37	-4.4084	63.628	0.011692	27001	41.711	261370
P09923	Intestinal-type alkaline phosphatase	ALPI	HQGAWYVWNR	Oxidation W,Tryptophan oxidation to kynurenin	Dracula_Lett_1_2B_3773	2	668.813	1335.61	-0.97208	46.905	0.011101	18754	44.395	143980
P09923	Intestinal-type alkaline phosphatase	ALPI	HQGAWYVWNR	Oxidation W,Tryptophan oxidation to kynurenin	Dracula_Lett_1_7A_3777	2	668.813	1335.61	-1.4298	28.648	0.011126	13442	40.268	271910
P09923	Intestinal-type alkaline phosphatase	ALPI	HQGAWYVWNR	Oxidation W,Tryptophan oxidation to kynurenin	Dracula_Lett_3_3790	2	668.813	1335.61	-0.7323	28.691	0.010342	13178	48.561	637240
Q5JVS0	Intracellular hyaluronan-binding protein 4	HABP4	RSYREYR	Oxidation Y,L-DOPA-quinone	Dracula_Lett_1_7B_3779	2	530.252	1058.49	2.7375	32.21	0.015101	13995	40.946	346390
Q9H095	IQ domain-containing protein G	IQCG	SREMNLEGTNLDKLPMASTITK	Oxidation (M),Dioxidation M	Dracula_Lett_1_2B_3773	3	833.081	2496.22	2.0374	61.839	0.0076255	25474	49.592	848370
Q96N16	Janus kinase and microtubule-interacting protein 1	JAKMIP1	EQLQADLLRCQAKIEDLEK	Glu->pyro-Glu,Deamidation (NQ)	Dracula_Lett_2_3784	3	761.726	2282.16	3.2118	47.474	0.010884	21453	49.537	1718100
O75564	Jerky protein homolog	JRK	AFKGIQHLPVAYKAQGNAWVDK	2 Deamidation (NQ)	Dracula_Lett_3_RP_3791	3	815.097	2442.27	-1.2743	57.519	0.011544	25371	43.955	1921000
Q9P266	Junctional protein associated with coronary artery disease	KIAA1462	MSGPAKWQNVSLESWNQPR	Oxidation (M),Tryptophan oxidation to kynurenin	Dracula_Lett_1_2A_3772	4	559.521	2234.05	-0.58021	39.54	0.010796	17204	45.876	39896000
Q9P266	Junctional protein associated with coronary artery disease	KIAA1462	MSGPAKWQNVSLESWNQPR	Oxidation (M),Tryptophan oxidation to kynurenin	Dracula_Lett_1_2B_3773	4	559.521	2234.05	0.22781	61.362	0.010637	25697	40.602	53766000
Q9P266	Junctional protein associated with coronary artery disease	KIAA1462	MSGPAKWQNVSLESWNQPR	Oxidation (M),Tryptophan oxidation to kynurenin	Dracula_Lett_3_RP_3791	4	559.521	2234.05	1.1027	57.749	0.010731	25312	42.58	27226000
Q8NBE8	Kelch-like protein 23	KLHL23	AMFTADMKEK	2 Dioxidation M	Dracula_Lett_3_3789	2	618.268	1234.52	-3.7327	25.565	0.014519	11847	50.04	7135000
Q96PQ7	Kelch-like protein 5	KLHL5	WTLCAQMSK	Dioxidation M	Dracula_Lett_2_3784	2	578.76	1155.51	-1.8458	26.145	0.013576	11836	58.604	374390
P05783	Keratin, type I cytoskeletal 18	KRT18	VIDDTNITRLQLETEIEALK	2 Deamidation (NQ)	Dracula_Lett_2_3784	3	772.744	2315.21	0.50886	47.491	0.0065146	21378	54.292	2812200
Q9BYP9	Keratin-associated protein 9-9	KRTAP9-9	MTHCCSPCCQPTCCRTTCCR	Acetyl (Protein N-term),Oxidation (M),Deamidation (NQ),Trioxidation (C)	Dracula_Lett_1_2B_3774	3	933.98	2798.92	/	112.49	0.0092516	43872	41.202	<T
Q96EK5	KIF1-binding protein	KIAA1279	VYTHNLYYLAQVYQHLEMFEK	2 Deamidation (NQ)	Dracula_Lett_1_2B_3774	4	673.575	2690.27	1.2262	62.902	0.0073877	27115	43.164	2739400
Q15058	Kinesin-like protein KIF14	KIF14	DMAEMQRVWKEK*	Oxidation (M)	Dracula_Lett_3_3789	2	783.874	1565.73	0.473	38.436	0.004703	17655	89.08	23191000
Q15058	Kinesin-like protein KIF14	KIF14	DMAEMQRVWKEK	Oxidation (M)	Dracula_Lett_3_3789	2	783.874	1565.73	0.05812	38.436	0.0065136	17655	89.08	23191000
Q15058	Kinesin-like protein KIF14	KIF14	DMAEMQRVWKEK	Oxidation (M)	Dracula_Lett_3_3790	2	783.874	1565.73	0.017654	38.474	0.0065215	17471	89.029	23151000
Q15058	Kinesin-like protein KIF14	KIF14	DMAEMQRVWKEK	Oxidation (M)	Dracula_Lett_3_RP_3791	2	783.874	1565.73	1.1217	50.116	0.0086755	22410	77.192	5055000
Q15058	Kinesin-like protein KIF14	KIF14	DMAEMQRVWKEK	Oxidation (M)	Dracula_Lett_3_RP_3792	2	783.874	1565.73	1.4372	50.478	0.0068267	22851	75.378	4900500
Q15058	Kinesin-like protein KIF14	KIF14	DMAEMQRVWKEK	Oxidation (M)	Dracula_Lett_2_3783	2	783.874	1565.73	-1.6752	38.261	0.0011587	16744	102.07	20952000
Q15058	Kinesin-like protein KIF14	KIF14	DMAEMQRVWKEK	Oxidation (M)	Dracula_Lett_3_3789	2	783.874	1565.73	-0.51685	38.436	0.0067297	17655	89.08	23191000
Q15058	Kinesin-like protein KIF14	KIF14	DMAEMQRVWKEK	Oxidation (M)	Dracula_Lett_3_3790	2	783.874	1565.73	-0.084679	38.474	0.0067874	17471	89.029	23151000
Q15058	Kinesin-like protein KIF14	KIF14	DMAEMQRVWKEK	Oxidation (M)	Dracula_Lett_3_RP_3791	2	783.874	1565.73	1.3688	50.116	0.005768	22410	77.192	5055000
O95235	Kinesin-like protein KIF20A	KIF20A	KAACIAEQYHTVLKLQGQVSAK	Trioxidation (C)	Dracula_Lett_3_RP_3792	3	831.104	2490.29	/	57.7	0.013894	25815	41.689	<T
Q7Z4S6	Kinesin-like protein KIF21A	KIF21A	ANYQADLANITCEIAIKQK	Trioxidation (C)	Dracula_Lett_3_3789	2	1106.55	2211.08	-0.17126	42.399	0.01309	19561	65.234	12522000
Q99661	Kinesin-like protein KIF2C	KIF2C	ELEEKAMEELK	Glu->pyro-Glu,Dioxidation M	Dracula_Lett_3_3790	2	681.827	1361.64	/	42.815	0.014464	19558	49.813	<T
Q8N5Z0	Kynurenine/alpha-aminoadipate aminotransferase, mitochondrial	AADAT	WLTGLAEWHVPAAGMFLWIK	Oxidation W,Tryptophan oxidation to oxolactone	Dracula_Lett_3_3789	3	786.07	2355.19	-0.082514	43.31	0.010817	19926	41.422	14429000
P22079	Lactoperoxidase	LPO	SKLMKQNK	Oxidation (M),2 Deamidation (NQ)	Dracula_Lett_2_3783	2	497.766	993.516	-1.0741	24.657	0.0088704	10917	89.296	1565000
Q9HAR2	Latrophilin-3	LPHN3	ILKELTSNYIPSYLNNHER	Dioxidation Y,L-DOPA-quinone	Dracula_Lett_3_RP_3791	2	1175.59	2349.16	/	15.515	0.0069581	7318	53.967	<T
Q8N6Y2	Leucine-rich repeat-containing protein 17	LRRC17	IESEAFFGLNKLTTLLLQHNQIK	3 Deamidation (NQ)	Dracula_Lett_3_RP_3791	3	887.478	2659.41	1.2403	59.159	0.0094597	26220	46.415	1143000
Q8N6Y2	Leucine-rich repeat-containing protein 17	LRRC17	IESEAFFGLNKLTTLLLQHNQIK	3 Deamidation (NQ)	Dracula_Lett_3_RP_3792	3	887.478	2659.41	2.0825	59.141	0.0023939	26501	69.07	2571900
Q8IZ02	Leucine-rich repeat-containing protein 34	LRRC34	SQKINPFILHILQEVDEEIK	3 Deamidation (NQ)	Dracula_Lett_2_3783	3	799.425	2395.25	1.9026	49.723	0.0091465	21997	44.816	2113700
A6NMS7	Leucine-rich repeat-containing protein 37A	LRRC37A	RVLMGPRSIQK	Oxidation (M)	Dracula_Lett_2_3783	2	650.88	1299.74	3.981	31.584	0.0039485	13978	77.732	2007600
A6NMS7	Leucine-rich repeat-containing protein 37A	LRRC37A	RVLMGPRSIQK	Oxidation (M)	Dracula_Lett_2_3783	2	650.88	1299.74	3.9508	31.584	0.0037989	13978	77.732	2007600
Q9HCJ2	Leucine-rich repeat-containing protein 4C	LRRC4C	LNKMTLHPQQIMIGPRFNR	Oxidation (M),3 Deamidation (NQ)	Dracula_Lett_3_3789	3	771.733	2312.18	3.7036	44.788	0.0036219	20663	66.022	538680
P19397	Leukocyte surface antigen CD53	CD53	MGMSSLKLLK	2 Dioxidation M	Dracula_Lett_1_2A_3772	2	586.307	1170.6	/	41.286	0.013744	17972	46.39	<T
Q8TE12	LIM homeobox transcription factor 1-alpha	LMX1A	FLLRLNDSFWHEQCVQCASCK	2 Deamidation (NQ),3 Trioxidation (C)	Dracula_Lett_1_7B_3779	3	948.723	2843.15	/	62.133	0.0044629	27662	75.97	<T
Q8WWY8	Lipase member H	LIPH	NLTCAQTINSSAFGNLNVTKK	2 Deamidation (NQ)	Dracula_Lett_3_3789	3	761.714	2282.12	3.9878	44.847	0.00062391	20731	68.243	2120400
Q9Y2F5	Little elongation complex subunit 1	ICE1	DTGSLLLLNVNNNMTTENLKEK	2 Deamidation (NQ)	Dracula_Lett_2_RP_3786	3	821.748	2462.22	-2.4222	60.411	0.0085706	26632	51.942	2392400
Q9BYZ2	L-lactate dehydrogenase A-like 6B	LDHAL6B	NVAIFKLMISSIVQYSPHCK	Oxidation (M),L-DOPA-quinone	Dracula_Lett_3_3789	3	789.073	2364.2	0.78665	50.467	0.014094	23383	45.257	360240
P98164	Low-density lipoprotein receptor-related protein 2	LRP2	CVNQQCIPSR	Trioxidation (C)	Dracula_Lett_2_RP_3785	3	437.192	1308.56	/	53.501	0.014583	22830	42.348	<T
Q8NHM5	Lysine-specific demethylase 2B	KDM2B	CGNICHIDLR	Deamidation (NQ),Trioxidation (C)	Dracula_Lett_2_3783	2	653.779	1305.54	/	41.685	0.011234	18326	53.968	<T
P39900	Macrophage metalloelastase	MMP12	QMMDPGYPKLITK	Oxidation (M),Dioxidation Y	Dracula_Lett_1_2B_3773	2	785.386	1568.76	0.6856	51.797	0.014079	20861	41.283	553780
Q93074	Mediator of RNA polymerase II transcription subunit 12	MED12	AAWLIKMTCAYYAAISETK	Oxidation (M),Oxidation Y,Dioxidation Y	Dracula_Lett_1_2B_3774	3	752.362	2254.06	-2.1288	61.565	0.015935	25950	42.059	1040500
O00562	Membrane-associated phosphatidylinositol transfer protein 1	PITPNM1	LIKEYHILLPMSLDEYQVAQLYMIQKK	Dioxidation Y,L-DOPA-quinone	Dracula_Lett_2_RP_3785	4	839.194	3352.75	1.1301	61.092	0.0029092	25931	53.998	47724000
O00255	Menin	MEN1	GSYMRCDRK	Trioxidation (C),Dioxidation M	Dracula_Lett_2_RP_3785	2	626.756	1251.5	/	97.631	0.014175	42087	54.157	<T
Q5EB52	Mesoderm-specific transcript homolog protein	MEST	RINLLSHDYGDIVAQELLYRYK	2 Dioxidation Y,L-DOPA-quinone	Dracula_Lett_2_RP_3785	3	919.8	2756.38	/	125.14	0.009492	51789	50.392	<T
Q14833	Metabotropic glutamate receptor 4	GRM4	NDSAEYKVIGSWTDHLHLR	Unmodified	Dracula_Lett_3_RP_3791	2	1121.06	2240.1	-2.2475	57.585	0.0052823	25438	62.042	1191000
Q14831	Metabotropic glutamate receptor 7	GRM7	PNENRTGCQDIPIIK	Deamidation (NQ),Trioxidation (C)	Dracula_Lett_2_RP_3785	2	902.431	1802.85	/	60.552	1.896e-05	25955	84.507	<T
Q96E52	Metalloendopeptidase OMA1, mitochondrial	OMA1	ITSKCTVWNDAFSRQLLIK	2 Deamidation (NQ)	Dracula_Lett_2_RP_3786	3	761.4	2281.18	3.2911	63.185	0.0078854	27830	65.298	2496900
Q9Y483	Metal-response element-binding transcription factor 2	MTF2	WLCRQCVFATTTK	2 Trioxidation (C)	Dracula_Lett_1_2A_3771	2	883.895	1765.78	-0.66399	41.017	0.012801	16890	56.013	24978000
Q6N021	Methylcytosine dioxygenase TET2	TET2	QNEMNGAYFK	Gln->pyro-Glu,Oxidation Y	Dracula_Lett_1_2B_3774	2	600.753	1199.49	-2.3796	30.768	0.015012	13052	46.994	109350
Q9UPN3	Microtubule-actin cross-linking factor 1, isoforms 1/2/3/5	MACF1	TLQNQLVELKNHWEELSKK	3 Deamidation (NQ)	Dracula_Lett_1_2B_3773	4	585.807	2339.2	-3.1888	61.968	0.0084479	25981	49.343	6935200
Q9UPN3	Microtubule-actin cross-linking factor 1, isoforms 1/2/3/5	MACF1	TLQNQLVELKNHWEELSKK	3 Deamidation (NQ)	Dracula_Lett_2_3783	4	585.807	2339.2	-2.977	40.745	0.0096113	17837	41.422	41350000
Q9UPN3	Microtubule-actin cross-linking factor 1, isoforms 1/2/3/5	MACF1	TLQNQLVELKNHWEELSKK	3 Deamidation (NQ)	Dracula_Lett_2_RP_3786	3	780.741	2339.2	-3.1226	60.462	0.0090306	26748	58.635	50523000
Q9UPN3	Microtubule-actin cross-linking factor 1, isoforms 1/2/3/5	MACF1	TLQNQLVELKNHWEELSKK	3 Deamidation (NQ)	Dracula_Lett_3_RP_3792	4	585.807	2339.2	-2.2905	41.042	0.0098437	18868	40.085	2862800
Q9Y6D9	Mitotic spindle assembly checkpoint protein MAD1	MAD1L1	SHLIQVEREKMQMELSHK	Oxidation (M)	Dracula_Lett_1_2A_3771	3	747.049	2238.12	0.98722	39.604	0.0059741	16346	76.151	4531100
Q9Y6D9	Mitotic spindle assembly checkpoint protein MAD1	MAD1L1	SHLIQVEREKMQMELSHK	Oxidation (M)	Dracula_Lett_1_2A_3771	3	747.049	2238.12	1.0039	39.604	0.012088	16346	76.151	4531100
Q96EN8	Molybdenum cofactor sulfurase	MOCOS	SCAAFEVTRWPVGNQGLLYDR	Oxidation W	Dracula_Lett_3_3790	3	819.066	2454.18	/	47.133	0.012567	21594	40.614	<T
Q86VD1	MORC family CW-type zinc finger protein 1	MORC1	EDNLLFQNNLNKVTIDARHR	3 Deamidation (NQ)	Dracula_Lett_3_RP_3791	3	805.075	2412.2	/	59.215	0.01099	26240	48.907	<T
Q9UBU8	Mortality factor 4-like protein 1	MORF4L1	IPEELKPWLVDDWDLITR	Oxidation W,Dioxidation W	Dracula_Lett_2_RP_3786	3	762.727	2285.16	-0.82225	59.56	0.012471	26038	50.053	4084000
Q7Z5P9	Mucin-19	MUC19	TGTTGQSGAESGTTEPSAR	Unmodified	Dracula_Lett_1_2A_3772	2	897.909	1793.8	0.68221	41.421	0.0043456	17952	74.987	86603000
Q7Z5P9	Mucin-19	MUC19	TGTTGQSGAESGTTEPSAR	Unmodified	Dracula_Lett_1_2B_3773	2	897.909	1793.8	2.1391	57.125	0.0085259	23545	67.019	11830000
Q7Z5P9	Mucin-19	MUC19	TGTTGQSGAESGTTEPSAR	Unmodified	Dracula_Lett_1_2B_3774	2	897.909	1793.8	1.0596	57.231	0.0043865	23648	75.102	11368000
Q7Z5P9	Mucin-19	MUC19	TGTTGQSGAESGTTEPSAR	Unmodified	Dracula_Lett_1_7B_3779	2	897.909	1793.8	2.6584	57.644	0.00047919	25713	92.151	18566000
Q7Z5P9	Mucin-19	MUC19	TGTTGQSGAESGTTEPSAR	Unmodified	Dracula_Lett_1_7B_3780	2	897.909	1793.8	2.6024	57.702	0.0038519	25808	86.738	17775000
Q7Z5P9	Mucin-19	MUC19	TGTTGQSGAESGTTEPSAR	Unmodified	Dracula_Lett_2_RP_3786	2	897.909	1793.8	3.2089	55.92	0.008325	24337	66.023	1520400
Q7Z5P9	Mucin-19	MUC19	TGTTGQSGAESGTTEPSAR	Unmodified	Dracula_Lett_3_RP_3791	2	897.909	1793.8	3.256	55.291	0.0037531	24625	78.529	7136100
Q7Z5P9	Mucin-19	MUC19	TGTTGQSGAESGTTEPSAR	Unmodified	Dracula_Lett_1_2A_3772	2	897.909	1793.8	2.1293	41.421	0.0047948	17952	74.987	86603000
Q7Z5P9	Mucin-19	MUC19	TGTTGQSGAESGTTEPSAR	Unmodified	Dracula_Lett_1_2B_3774	2	897.909	1793.8	2.3097	57.231	0.0047956	23648	75.102	11368000
Q7Z5P9	Mucin-19	MUC19	TGTTGQSGAESGTTEPSAR	Unmodified	Dracula_Lett_1_7B_3779	2	897.909	1793.8	2.3413	57.644	0.00074618	25713	92.151	18566000
Q7Z5P9	Mucin-19	MUC19	TGTTGQSGAESGTTEPSAR	Unmodified	Dracula_Lett_1_7B_3780	2	897.909	1793.8	2.6076	57.702	0.0025768	25325	86.738	17775000
Q7Z5P9	Mucin-19	MUC19	TGTTGQSGAESGTTEPSAR	Unmodified	Dracula_Lett_3_RP_3791	2	897.909	1793.8	3.6868	55.291	0.0034099	24625	78.529	7136100
Q7Z5P9	Mucin-19	MUC19	TGTTGQSGAESGTTEPSAR	Unmodified	Dracula_Lett_1_2A_3772	2	897.909	1793.8	2.2398	41.421	0.0052958	17952	74.987	86603000
Q7Z5P9	Mucin-19	MUC19	TGTTGQSGAESGTTEPSAR	Unmodified	Dracula_Lett_1_2B_3773	2	897.909	1793.8	2.788	57.125	0.016009	23545	67.019	11830000
Q7Z5P9	Mucin-19	MUC19	TGTTGQSGAESGTTEPSAR	Unmodified	Dracula_Lett_1_2B_3774	2	897.909	1793.8	2.2941	57.231	0.0052316	23648	75.102	11368000
Q7Z5P9	Mucin-19	MUC19	TGTTGQSGAESGTTEPSAR	Unmodified	Dracula_Lett_1_7B_3779	2	897.909	1793.8	2.4365	57.644	0.00029645	25713	92.151	18566000
Q7Z5P9	Mucin-19	MUC19	TGTTGQSGAESGTTEPSAR	Unmodified	Dracula_Lett_1_7B_3780	2	897.909	1793.8	2.676	57.702	0.00097724	25325	86.738	17775000
Q7Z5P9	Mucin-19	MUC19	TGTTGQSGAESGTTEPSAR	Unmodified	Dracula_Lett_3_RP_3792	2	897.909	1793.8	3.3576	55.373	0.0050182	24487	75.483	7940300
Q7Z5P9	Mucin-19	MUC19	TGTTGQSGAESGTTEPSAR	Unmodified	Dracula_Lett_1_2A_3772	2	897.909	1793.8	1.687	41.421	0.0035791	17952	74.987	86603000
Q7Z5P9	Mucin-19	MUC19	TGTTGQSGAESGTTEPSAR	Unmodified	Dracula_Lett_1_2B_3774	2	897.909	1793.8	2.2941	57.231	0.0035356	23648	75.102	11368000
Q7Z5P9	Mucin-19	MUC19	TGTTGQSGAESGTTEPSAR	Unmodified	Dracula_Lett_1_7B_3779	2	897.909	1793.8	2.1378	57.644	0.00037007	25713	92.151	18566000
Q7Z5P9	Mucin-19	MUC19	TGTTGQSGAESGTTEPSAR	Unmodified	Dracula_Lett_1_7B_3780	2	897.909	1793.8	2.5026	57.702	0.0019697	25325	86.738	17775000
Q7Z5P9	Mucin-19	MUC19	TGTTGQSGAESGTTEPSAR	Unmodified	Dracula_Lett_3_RP_3791	2	897.909	1793.8	4.0202	55.291	0.0022109	24625	78.529	7136100
Q7Z5P9	Mucin-19	MUC19	TGTTGQSGAESGTTEPSAR	Unmodified	Dracula_Lett_3_RP_3792	2	897.909	1793.8	3.745	55.373	0.0033909	24487	75.483	7940300
Q99102	Mucin-4	MUC4	SYALFLYQSGGMQWDVAQR	L-DOPA-quinone	Dracula_Lett_2_RP_3786	4	559.264	2233.03	-1.7683	59.492	0.014455	25893	44.662	14711000
Q6W4X9	Mucin-6	MUC6	EQQEEITFKGCMANVTVTR	Oxidation (M),Glu->pyro-Glu,Deamidation (NQ)	Dracula_Lett_2_3784	2	1120.52	2239.02	3.0178	50.776	0.0087738	22805	42.789	453800
Q6DN12	Multiple C2 and transmembrane domain-containing protein 2	MCTP2	DGQPNCYVLKNKDLEQAFK	Oxidation Y	Dracula_Lett_2_RP_3786	2	1142.06	2282.1	-3.8971	54.947	0.0026539	23853	98.942	945690
Q6DN12	Multiple C2 and transmembrane domain-containing protein 2	MCTP2	DGQPNCYVLKNKDLEQAFK	Oxidation Y	Dracula_Lett_2_RP_3786	2	1142.06	2282.1	/	55.82	0.0042771	24286	64.224	<T
Q96EY5	Multivesicular body subunit 12A	MVB12A	SPLPLGFSPVCDPMDSKASVSKK	Dioxidation M	Dracula_Lett_3_RP_3792	3	827.078	2478.21	0.83523	59.83	0.00015283	26797	64.83	600670
P02689	Myelin P2 protein	PMP2	MSNKFLGTWKLVSSENFDDYMK	2 Oxidation (M),Dioxidation Y	Dracula_Lett_2_3784	3	902.08	2703.22	-2.9329	43.429	0.011628	19432	52.19	7696700
Q9BUA6	Myosin regulatory light chain 10	MYL10	AEGTASSNVFSMFDQSQIQEFK	Dioxidation M	Dracula_Lett_3_RP_3792	3	828.373	2482.1	3.6812	58.504	0.013128	26181	40.756	698440
P35580	Myosin-10	MYH10	LCHLLGMNVMEFTRAILTPRIK	Oxidation (M),Deamidation (NQ),Trioxidation (C)	Dracula_Lett_3_RP_3792	3	893.466	2677.38	0.1792	58.976	0.009422	26274	43.81	3380100
Q00872	Myosin-binding protein C, slow-type	MYBPC1	YYSQPILVK	2 L-DOPA-quinone	Dracula_Lett_1_7B_3779	2	569.793	1137.57	-3.115	55.108	0.0089927	24327	79.469	850520
Q8WXR4	Myosin-IIIb	MYO3B	EKNFHIFYYIYAGLHHQKK	2 Oxidation Y	Dracula_Lett_3_RP_3791	3	823.422	2467.24	/	59.547	0.014952	26407	44.045	<T
Q86W26	NACHT, LRR and PYD domains-containing protein 10	NLRP10	EQEGNDEMTLTMQFLLDISK*	Glu->pyro-Glu,2 Deamidation (NQ)	Dracula_Lett_1_2A_3772	2	1163.53	2325.04	-0.5649	44.032	0.0060163	19251	50.207	1846600
Q4G0N4	NAD kinase 2, mitochondrial	NADK2	SSGLNLCTGTGSKAWSFNINR	Unmodified	Dracula_Lett_3_RP_3792	2	1135.55	2269.09	/	58.597	0.0046333	26233	63.29	<T
Q4G0N4	NAD kinase 2, mitochondrial	NADK2	SSGLNLCTGTGSKAWSFNINR	Unmodified	Dracula_Lett_3_RP_3792	2	1135.55	2269.09	/	58.597	0.010262	26233	63.29	<T
Q4G0N4	NAD kinase 2, mitochondrial	NADK2	SSGLNLCTGTGSKAWSFNINR	Unmodified	Dracula_Lett_3_RP_3792	2	1135.55	2269.09	/	58.597	0.00084109	26233	63.29	<T
Q4G0N4	NAD kinase 2, mitochondrial	NADK2	SSGLNLCTGTGSKAWSFNINR	Unmodified	Dracula_Lett_3_RP_3792	2	1135.55	2269.09	/	58.597	0.0032611	26233	63.29	<T
Q330K2	NADH dehydrogenase (ubiquinone) complex I, assembly factor 6	NDUFAF6	NLDDKAYR	Dioxidation Y	Dracula_Lett_3_RP_3791	2	513.746	1025.48	-0.63754	49.182	0.01535	21764	55.676	867990
O96000	NADH dehydrogenase [ubiquinone] 1 beta subcomplex subunit 10	NDUFB10	DVYPEPPRRTPVQPNPIVYMMK	Oxidation (M),Oxidation Y	Dracula_Lett_3_RP_3791	3	887.117	2658.33	/	58.233	0.012464	25734	49.141	<T
P28331	NADH-ubiquinone oxidoreductase 75 kDa subunit, mitochondrial	NDUFS1	LRIPVRK	Acetyl (Protein N-term)	Dracula_Lett_1_2B_3773	1	923.615	922.608	0.1814	79.252	0.012208	33313	44.973	35853
Q9HCH0	Nck-associated protein 5-like	NCKAP5L	LMAKAEDLR	Oxidation (M)	Dracula_Lett_3_3790	2	531.784	1061.55	/	30.127	0.0089121	13727	57.281	<T
O00308	NEDD4-like E3 ubiquitin-protein ligase WWP2	WWP2	NSKQIQWFWQVVKEMDNEK	4 Deamidation (NQ)	Dracula_Lett_3_3789	3	814.383	2440.13	2.0993	50.129	0.0076449	23173	49.708	1608600
O00308	NEDD4-like E3 ubiquitin-protein ligase WWP2	WWP2	NSKQIQWFWQVVKEMDNEK	4 Deamidation (NQ)	Dracula_Lett_3_3790	3	814.383	2440.13	-0.23947	50.031	0.0098096	22899	45.876	2138400
Q9Y5A7	NEDD8 ultimate buster 1	NUB1	AIERGTGNDNYR	Oxidation Y	Dracula_Lett_2_RP_3785	2	691.326	1380.64	/	51.381	2.137e-10	22054	87.806	<T
Q8WXH0	Nesprin-2	SYNE2	VQMMLQEKHSEDQHPTILK	2 Oxidation (M)	Dracula_Lett_2_3783	3	775.384	2323.13	-2.1122	43.286	0.0073966	19075	45.618	1521500
Q9NPE2	Neugrin	NGRN	QMEAPGAPPRTLTWEAMEQIR	Gln->pyro-Glu,Dioxidation M	Dracula_Lett_1_7B_3780	3	809.719	2426.14	/	63.312	0.011254	28301	44.468	<T
Q7Z628	Neuroepithelial cell-transforming gene 1 protein	NET1	QQWFNCIR	Gln->pyro-Glu,Trioxidation (C)	Dracula_Lett_2_RP_3785	2	591.753	1181.49	3.4551	33.199	0.012527	14351	44.692	376390
O94856	Neurofascin	NFASC	LQVSKSPLWPK	Tryptophan oxidation to kynurenin	Dracula_Lett_1_2B_3774	2	643.877	1285.74	-3.2131	61.53	0.0098673	26258	53.775	1558800
O94856	Neurofascin	NFASC	LQVSKSPLWPK	Tryptophan oxidation to kynurenin	Dracula_Lett_2_RP_3786	2	643.877	1285.74	-1.8628	59.04	0.0072263	25614	56.432	4914700
O94856	Neurofascin	NFASC	LQVSKSPLWPK	Tryptophan oxidation to kynurenin	Dracula_Lett_3_3789	3	429.587	1285.74	-3.0002	31.898	0.012342	14703	49.466	54554000
O94856	Neurofascin	NFASC	LQVSKSPLWPK	Tryptophan oxidation to kynurenin	Dracula_Lett_3_RP_3792	2	643.877	1285.74	-2.4813	57.88	0.007124	25566	57.59	2446900
P07197	Neurofilament medium polypeptide	NEFM	SEMEEALTAITEELAVSMKEEK	Oxidation (M)	Dracula_Lett_3_RP_3791	3	828.729	2483.17	/	58.308	0.012781	25772	41.912	<T
P30926	Neuronal acetylcholine receptor subunit beta-4	CHRNB4	QEWTDYRLTWNSSR*	Gln->pyro-Glu,Tryptophan oxidation to oxolactone	Dracula_Lett_3_3790	2	919.908	1837.8	-2.7891	47.087	0.011458	21565	40.496	436560
P30990	Neurotensin/neuromedin N	NTS	RQLYENK	Deamidation (NQ)	Dracula_Lett_3_RP_3792	2	476.248	950.482	-0.79186	23.183	0.0064164	10567	89.903	1244100
Q7Z2Y5	Nik-related protein kinase	NRK	VYFMTLGKLEELQSNYDV	Oxidation (M),2 Oxidation Y	Dracula_Lett_1_2B_3773	2	1099.02	2196.03	/	66.991	0.012761	28031	44.612	<T
P23497	Nuclear autoantigen Sp-100	SP100	AGGGGDLSTRR	Acetyl (Protein N-term)	Dracula_Lett_2_3783	2	544.776	1087.54	1.577	27.253	0.0077413	12139	55.064	1061200
P23497	Nuclear autoantigen Sp-100	SP100	AGGGGDLSTRR	Acetyl (Protein N-term)	Dracula_Lett_3_3790	2	544.776	1087.54	-0.27071	27.46	0.0071291	12582	61.691	589480
E9PIF3	Nuclear pore complex-interacting protein family member A2	NPIPA2	VKLSIVLTPR	Acetyl (Protein N-term)	Dracula_Lett_2_3783	2	584.377	1166.74	-1.2461	62.424	0.012025	27301	44.349	15821000
Q9H1B4	Nuclear RNA export factor 5	NXF5	WWCLLSLK*	Trioxidation (C)	Dracula_Lett_1_2A_3771	2	577.289	1152.56	1.5547	40.967	0.0099359	16921	64.803	186340
Q14978	Nucleolar and coiled-body phosphoprotein 1	NOLC1	IKLQTPNTFPK*	Unmodified	Dracula_Lett_2_3784	2	643.877	1285.74	-2.8315	31.802	0.011462	14316	78.149	11597000
Q14978	Nucleolar and coiled-body phosphoprotein 1	NOLC1	IKLQTPNTFPK	Unmodified	Dracula_Lett_3_3790	2	643.877	1285.74	-1.7345	31.864	0.011265	14512	83.948	5654600
Q13823	Nucleolar GTP-binding protein 2	GNL2	SPEDHIGAVLERAKPEYISK	L-DOPA-quinone	Dracula_Lett_3_3789	3	751.722	2252.14	1.2588	42.252	0.013407	19481	57.745	286170
Q13823	Nucleolar GTP-binding protein 2	GNL2	SPEDHIGAVLERAKPEYISK	L-DOPA-quinone	Dracula_Lett_3_3790	3	751.722	2252.14	0.48807	42.315	0.011266	19349	59.003	337280
P17480	Nucleolar transcription factor 1	UBTF	MWNDLSEKK	Tryptophan oxidation to oxolactone	Dracula_Lett_2_3784	2	582.771	1163.53	-4.308	36.258	0.0083161	16249	62.107	4439700
O15504	Nucleoporin-like protein 2	NUPL2	GAGGGRQQPQQQPSGNNR	3 Deamidation (NQ)	Dracula_Lett_3_3790	2	920.42	1838.83	0.31861	50.208	0.0088925	23022	61.48	1962900
Q12830	Nucleosome-remodeling factor subunit BPTF	BPTF	LLWASLRWDDMAAK	Oxidation W,Tryptophan oxidation to kynurenin	Dracula_Lett_1_2B_3773	2	848.43	1694.85	/	61.461	0.0082839	25386	75.378	<T
Q8N323	NXPE family member 1	NXPE1	QYGGDFLRARMSSPALTAGASGK	L-DOPA-quinone	Dracula_Lett_2_RP_3786	2	1178.08	2354.14	/	62.598	0.014271	27610	46.156	<T
A6NDL8	Olfactory receptor 6C68	OR6C68	QAFHDSLKK	Gln->pyro-Glu	Dracula_Lett_3_3790	2	528.777	1055.54	-0.14458	42.865	0.012291	19577	45.081	651260
Q5TC84	Opioid growth factor receptor-like protein 1	OGFRL1	DSNAENMNSQPEKTVTTPTEK	2 Deamidation (NQ)	Dracula_Lett_2_3783	3	775.013	2322.02	2.1602	47.612	0.0083549	21081	49.066	7933500
Q5TC84	Opioid growth factor receptor-like protein 1	OGFRL1	DSNAENMNSQPEKTVTTPTEK	2 Deamidation (NQ)	Dracula_Lett_3_3789	3	775.013	2322.02	2.226	47.844	0.0061196	22161	58.672	6652900
Q13415	Origin recognition complex subunit 1	ORC1	LSWNEKK	Oxidation W	Dracula_Lett_3_3790	2	460.745	919.476	-0.60056	30.83	0.0020228	14041	116.88	5118700
Q9UBD5	Origin recognition complex subunit 3	ORC3	KTHYSMDSLSSWYMTVTQK	Oxidation Y,L-DOPA-quinone	Dracula_Lett_1_2A_3772	3	775.017	2322.03	1.7384	45.812	0.011684	20071	48.314	4849100
Q9UBD5	Origin recognition complex subunit 3	ORC3	KTHYSMDSLSSWYMTVTQK	Oxidation Y,L-DOPA-quinone	Dracula_Lett_3_3789	3	775.017	2322.03	-2.5837	47.844	0.0034036	22161	69.188	6652900
Q9UBD5	Origin recognition complex subunit 3	ORC3	KTHYSMDSLSSWYMTVTQK	Oxidation (M),L-DOPA-quinone	Dracula_Lett_2_3783	2	1162.02	2322.03	-2.9495	47.61	0.010968	21073	53.6	7177300
Q9UBD5	Origin recognition complex subunit 3	ORC3	KTHYSMDSLSSWYMTVTQK	Oxidation (M),L-DOPA-quinone	Dracula_Lett_3_3789	2	1162.02	2322.03	-2.4218	47.837	0.0056386	22134	64.121	4961000
Q969R2	Oxysterol-binding protein 2	OSBP2	LDPLTGEMACVYKGGYWEAKEK	2 Oxidation Y	Dracula_Lett_2_RP_3786	2	1289.1	2576.19	/	116.87	0.014608	48632	41.092	<T
Q504Q3	PAB-dependent poly(A)-specific ribonuclease subunit PAN2	PAN2	EADFWRMQAEVAFK	Glu->pyro-Glu,Tryptophan oxidation to kynurenin	Dracula_Lett_2_3783	2	857.406	1712.8	1.9114	43.892	0.012375	19327	56.013	20420000
Q504Q3	PAB-dependent poly(A)-specific ribonuclease subunit PAN2	PAN2	EADFWRMQAEVAFK	Glu->pyro-Glu,Tryptophan oxidation to kynurenin	Dracula_Lett_3_3789	2	857.406	1712.8	2.6135	44.012	0.012016	20283	58.592	20438000
Q96ST3	Paired amphipathic helix protein Sin3a	SIN3A	GREQQEKEGK	Deamidation (NQ)	Dracula_Lett_2_3784	2	595.294	1188.57	-0.99211	28.651	0.0098829	12993	74.255	2214100
Q8WX93	Palladin	PALLD	ELQNTAVAEGQVVVLECRVR	Glu->pyro-Glu,Trioxidation (C)	Dracula_Lett_2_3784	3	767.394	2299.16	0.68106	42.862	0.010944	19195	44.238	279120
Q96RD6	Pannexin-2	PANX2	MHHLLEQSADMATALLAGEK	Acetyl (Protein N-term),Oxidation (M),Dioxidation M	Dracula_Lett_3_RP_3792	3	752.693	2255.06	/	57.913	0.0086896	25919	47.942	<T
O95497	Pantetheinase	VNN1	YYLQICTLLK	Trioxidation (C)	Dracula_Lett_2_RP_3786	2	681.852	1361.69	/	53.889	0.0069678	23470	57.598	<T
Q9P2K9	Patched domain-containing protein 2	PTCHD2	ETPPLEDLAANQSEDPRNQR	3 Deamidation (NQ)	Dracula_Lett_1_2A_3772	2	1142.02	2282.03	1.7039	46.134	0.0088634	20243	40.516	715040
Q9NWS1	PCNA-interacting partner	PARPBP	NSNMLDLIDVYQK	L-DOPA-quinone	Dracula_Lett_2_RP_3785	2	783.877	1565.74	-1.7046	52.395	0.0098151	22568	95.483	4095600
Q9NWS1	PCNA-interacting partner	PARPBP	NSNMLDLIDVYQK	L-DOPA-quinone	Dracula_Lett_3_3790	2	783.877	1565.74	-3.7366	38.474	0.0021238	17471	99.815	23151000
Q9NWS1	PCNA-interacting partner	PARPBP	NSNMLDLIDVYQK	L-DOPA-quinone	Dracula_Lett_3_RP_3791	2	783.877	1565.74	-2.4119	50.116	0.013278	22410	83.869	5055000
Q9NWS1	PCNA-interacting partner	PARPBP	NSNMLDLIDVYQK	L-DOPA-quinone	Dracula_Lett_3_RP_3792	2	783.877	1565.74	-2.7479	50.478	0.0061551	22851	97.456	4900500
O60240	Perilipin-1	PLIN1	TLQTTISAVTWAPAAVLGMAGR	Oxidation (M)	Dracula_Lett_2_3783	3	744.4	2230.18	2.6747	47.438	0.0060866	21015	57.496	608440
O60240	Perilipin-1	PLIN1	TLQTTISAVTWAPAAVLGMAGR	Oxidation (M)	Dracula_Lett_2_3783	3	744.4	2230.18	2.9692	47.438	0.0072826	21015	57.496	608440
O60240	Perilipin-1	PLIN1	TLQTTISAVTWAPAAVLGMAGR	Oxidation (M)	Dracula_Lett_2_3783	3	744.4	2230.18	1.9015	47.438	0.0083544	21015	57.496	608440
O60240	Perilipin-1	PLIN1	TLQTTISAVTWAPAAVLGMAGR	Oxidation (M)	Dracula_Lett_2_3783	3	744.4	2230.18	2.2613	47.438	0.0038774	21015	57.496	608440
O00541	Pescadillo homolog	PES1	EVPREALAFIIRSFGGEVSWDK	Glu->pyro-Glu,Oxidation W	Dracula_Lett_2_RP_3785	3	835.436	2503.29	/	60.382	0.01202	25865	43.328	<T
Q9BQI7	PH and SEC7 domain-containing protein 2	PSD2	KMSCQQFIANLDQLNDGQDFAK	Oxidation (M),2 Deamidation (NQ)	Dracula_Lett_3_3790	2	1295.08	2588.15	/	41.806	0.0032281	19079	68.262	<T
Q6ZVD8	PH domain leucine-rich repeat-containing protein phosphatase 2	PHLPP2	EQMKQHQDSR	Oxidation (M),Glu->pyro-Glu	Dracula_Lett_1_7A_3777	2	642.791	1283.57	-3.0505	32.797	0.0078971	15398	47.198	56618
Q6ZVD8	PH domain leucine-rich repeat-containing protein phosphatase 2	PHLPP2	EQMKQHQDSR	Oxidation (M),Glu->pyro-Glu	Dracula_Lett_1_7A_3777	2	642.791	1283.57	-2.7915	32.797	0.01255	15398	47.198	56618
O94880	PHD finger protein 14	PHF14	NSAEEEVLSSEKQLIKMEK	Oxidation (M),Deamidation (NQ)	Dracula_Lett_1_2B_3773	3	737.035	2208.08	0.96186	61.528	0.0038577	25378	65.652	1371200
Q9Y285	Phenylalanine--tRNA ligase alpha subunit	FARSA	PAYNPYTEPSMEVFSYHQGLK	Oxidation (M),Oxidation Y,Dioxidation Y,L-DOPA-quinone	Dracula_Lett_2_RP_3785	3	846.037	2535.09	/	59.951	0.015766	25627	40.432	<T
O15357	Phosphatidylinositol 3,4,5-trisphosphate 5-phosphatase 2	INPPL1	TSDQAYIEFESIEAIVKTASRTK	Unmodified	Dracula_Lett_2_RP_3785	3	863.113	2586.32	-1.5037	59.994	0.0055675	25614	66.906	4479800
O15357	Phosphatidylinositol 3,4,5-trisphosphate 5-phosphatase 2	INPPL1	TSDQAYIEFESIEAIVKTASRTK	Unmodified	Dracula_Lett_2_RP_3785	3	863.113	2586.32	-2.0198	59.994	0.0048722	25614	66.906	4479800
O15357	Phosphatidylinositol 3,4,5-trisphosphate 5-phosphatase 2	INPPL1	TSDQAYIEFESIEAIVKTASRTK	Unmodified	Dracula_Lett_2_RP_3785	3	863.113	2586.32	-0.99118	59.994	0.0056104	25614	66.906	4479800
P27986	Phosphatidylinositol 3-kinase regulatory subunit alpha	PIK3R1	SREYDRLYEEYTR	Dioxidation Y,L-DOPA-quinone	Dracula_Lett_3_RP_3791	2	913.403	1824.79	0.38366	51.366	0.014719	22771	44.765	517450
O00459	Phosphatidylinositol 3-kinase regulatory subunit beta	PIK3R2	EYDQLYEEYTRTSQELQMK	Glu->pyro-Glu,L-DOPA-quinone	Dracula_Lett_3_RP_3791	3	817.365	2449.07	/	58.505	0.012487	25869	47.916	<T
P42338	Phosphatidylinositol 4,5-bisphosphate 3-kinase catalytic subunit beta isoform	PIK3CB	FSEEKILSLVGLSWMDWLK	Oxidation (M),Tryptophan oxidation to oxolactone	Dracula_Lett_3_3790	2	1156.09	2310.16	3.8488	51.704	0.0088338	23699	54.65	3373500
O60331	Phosphatidylinositol 4-phosphate 5-kinase type-1 gamma	PIP5K1C	LEHTWKALVHDGDTVSVHR	Tryptophan oxidation to oxolactone	Dracula_Lett_1_2A_3771	3	738.707	2213.1	-2.6875	40.003	0.010621	16555	47.09	9595600
Q9HAB8	Phosphopantothenate--cysteine ligase	PPCS	RGATSAEAFLAAGYGVLFLYR	Oxidation Y,Dioxidation Y	Dracula_Lett_3_RP_3791	2	1141.08	2280.15	2.8016	60.282	0.015654	27003	42.469	23533000
Q8TC59	Piwi-like protein 2	PIWIL2	QLMVIGMDVYHDPSRGMR	3 Oxidation (M),L-DOPA-quinone	Dracula_Lett_3_RP_3792	2	1083.99	2165.97	/	47.932	0.014616	21748	42.556	<T
P03952	Plasma kallikrein	KLKB1	AEYRNNCLLKYSPGGTPTAIK	2 Deamidation (NQ)	Dracula_Lett_3_3789	3	785.726	2354.16	0.38818	50.139	0.0092504	23208	42.679	736140
P23634	Plasma membrane calcium-transporting ATPase 4	ATP2B4	CKQAGITVRMVTGDNINTAR	Trioxidation (C)	Dracula_Lett_3_3790	2	1127.06	2252.1	/	47.697	0.013404	21861	48.625	<T
Q9BX97	Plasmalemma vesicle-associated protein	PLVAP	ELNFTTRAKDAIMQMWLNAR	Oxidation (M),Glu->pyro-Glu,2 Deamidation (NQ)	Dracula_Lett_1_2B_3773	2	1205.09	2408.16	/	16.494	0.011828	7423	40.577	<T
P13797	Plastin-3	PLS3	EGEPRIDINMSGFNETDDLK	Glu->pyro-Glu,Deamidation (NQ)	Dracula_Lett_1_7B_3780	2	1132.01	2262.01	/	51.165	0.011263	22576	46.069	<T
Q9HAU0	Pleckstrin homology domain-containing family A member 5	PLEKHA5	VIQRTNSMQQLEQWIKIQK	Oxidation (M),Oxidation W	Dracula_Lett_2_RP_3786	3	801.765	2402.27	/	60.075	0.0086613	26324	48.053	<T
Q8TD55	Pleckstrin homology domain-containing family O member 2	PLEKHO2	QATQVLQEMR	Oxidation (M),Deamidation (NQ)	Dracula_Lett_2_RP_3785	2	610.801	1219.59	-2.9629	49.819	0.011718	21633	65.246	4081100
Q9Y4D7	Plexin-D1	PLXND1	KGFAELQTDMTDLTKELNR	Deamidation (NQ)	Dracula_Lett_3_RP_3791	2	1106.05	2210.09	-2.9402	60.288	0.010582	26739	56.295	454120
Q86W56	Poly(ADP-ribose) glycohydrolase	PARG	FLINPELIISR	Deamidation (NQ)	Dracula_Lett_2_3784	3	439.259	1314.75	-3.1293	32.981	0.01132	14833	55.721	10948000
P21128	Poly(U)-specific endoribonuclease	ENDOU	MRACISLVLAVLCGLAWAGK	2 Trioxidation (C)	Dracula_Lett_2_3784	3	762.387	2284.14	2.5531	46.818	0.0085969	20971	54.768	3042500
O43143	Pre-mRNA-splicing factor ATP-dependent RNA helicase DHX15	DHX15	FAHIDGDHLTLLNVYHAFK	Oxidation Y	Dracula_Lett_1_7B_3780	3	743.048	2226.12	/	61.713	0.0083513	27544	52.172	<T
Q8N9I9	Probable E3 ubiquitin-protein ligase DTX3	DTX3	ACPMCGR	2 Trioxidation (C)	Dracula_Lett_1_7B_3780	1	947.302	946.294	-2.659	39.009	0.013358	17084	44.116	66245
Q15751	Probable E3 ubiquitin-protein ligase HERC1	HERC1	QQGVLGLNMAPCMRAFLER	Oxidation (M),Trioxidation (C)	Dracula_Lett_1_7B_3779	4	564.524	2254.07	-2.5251	61.629	0.0099726	27274	45.384	2656100
Q15751	Probable E3 ubiquitin-protein ligase HERC1	HERC1	QQGVLGLNMAPCMRAFLER	Oxidation (M),Trioxidation (C)	Dracula_Lett_1_7B_3779	4	564.524	2254.07	-2.8394	61.629	0.012109	27274	45.384	2656100
Q7Z7M1	Probable G-protein coupled receptor 144	GPR144	NLTFSLASAEGFLMTSEWAK	Dioxidation M	Dracula_Lett_1_7B_3779	3	745.693	2234.06	-1.9244	61.661	0.0084111	27750	57.173	12442000
Q86SP6	Probable G-protein coupled receptor 149	GPR149	QNSKRQHQER	Gln->pyro-Glu	Dracula_Lett_1_2A_3771	3	431.885	1292.63	/	119.08	0.012665	45397	44.318	<T
Q6PRD1	Probable G-protein coupled receptor 179	GPR179	LLQCLPCPEGCTSCMDATPCLVEEAAVLR	Deamidation (NQ),2 Trioxidation (C)	Dracula_Lett_2_3784	3	1149.82	3446.45	-2.3445	33.189	0.010189	14948	40.428	1510500
Q99680	Probable G-protein coupled receptor 22	GPR22	KTISLTTQHEATDMSQSSGGR	Deamidation (NQ)	Dracula_Lett_2_3783	3	746.022	2235.04	-1.0948	43.222	0.011602	19037	40.432	842990
Q9UF12	Probable proline dehydrogenase 2	PRODH2	LSGAFLRASVYGQFVAGETAEEVK	Unmodified	Dracula_Lett_2_RP_3785	3	843.771	2528.29	-0.7277	60.551	0.0010634	25860	52.541	5057500
Q5HYM0	Probable ribonuclease ZC3H12B	ZC3H12B	EHMIPEHQYQTYK	Oxidation (M),Oxidation Y,Dioxidation Y	Dracula_Lett_1_2A_3772	2	884.386	1766.76	2.9113	42.186	0.013864	18364	45.158	388410
A2RTX5	Probable threonine--tRNA ligase 2, cytoplasmic	TARSL2	MMRDWEK	2 Oxidation (M)	Dracula_Lett_1_7A_3777	2	514.22	1026.43	-1.4279	27.02	0.0093825	12656	51.688	1245700
A2RTX5	Probable threonine--tRNA ligase 2, cytoplasmic	TARSL2	MMRDWEK	2 Oxidation (M)	Dracula_Lett_1_7A_3777	2	514.22	1026.43	-1.1481	27.02	0.011526	12656	51.688	1245700
O00469	Procollagen-lysine,2-oxoglutarate 5-dioxygenase 2	PLOD2	LDPDMALCRNAREMGVFMYISNR	2 Oxidation (M)	Dracula_Lett_3_3789	5	559.061	2790.27	-0.7798	41.951	0.0099726	19337	42.052	608840
O00469	Procollagen-lysine,2-oxoglutarate 5-dioxygenase 2	PLOD2	LDPDMALCRNAREMGVFMYISNR	2 Oxidation (M)	Dracula_Lett_3_3789	5	559.061	2790.27	0.00641	41.951	0.0087072	19337	42.052	608840
P51888	Prolargin	PRELP	LDGNYLKPPIPLDLMMCFR	2 Oxidation (M)	Dracula_Lett_3_RP_3791	3	775.72	2324.14	1.8168	57.673	0.0030483	25220	55.864	4572100
Q6UW60	Proprotein convertase subtilisin/kexin type 4	PCSK4	GYYFNTGTLYR	Oxidation Y,2 L-DOPA-quinone	Dracula_Lett_1_2A_3772	2	699.802	1397.59	4.4206	48.173	0.0096761	21212	56.81	82667
P29122	Proprotein convertase subtilisin/kexin type 6	PCSK6	EECIHCAK	Glu->pyro-Glu	Dracula_Lett_2_3783	2	514.718	1027.42	-2.4363	40.89	0.005408	17715	68.915	678490
Q16549	Proprotein convertase subtilisin/kexin type 7	PCSK7	SLEVLWNVSRMDLEMSGLK	Tryptophan oxidation to kynurenin	Dracula_Lett_3_3789	3	737.71	2210.11	/	121.2	0.011346	49223	46.892	<T
Q9BRP4	Proteasomal ATPase-associated factor 1	PAAF1	ENASSKFLAPYTTFSRIHTK	Glu->pyro-Glu,Deamidation (NQ)	Dracula_Lett_3_3790	3	761.059	2280.15	-0.39597	44.819	0.0076205	20474	55.912	3115100
P28074	Proteasome subunit beta type-5	PSMB5	ERISVAAASKLLANMVYQYK	Oxidation (M),Glu->pyro-Glu,Dioxidation Y,L-DOPA-quinone	Dracula_Lett_3_3790	3	767.063	2298.17	/	76.519	0.016186	34419	40.186	<T
P02760	Protein AMBP	AMBP	ECLQTCRTVAACNLPIVRGPCR	Trioxidation (C)	Dracula_Lett_3_3790	4	670.57	2678.25	-0.24788	41.942	0.012219	19236	41.31	1385500
Q9UL18	Protein argonaute-1	AGO1	DACIKLEKDYQPGITYIVVQK	Dioxidation Y,L-DOPA-quinone	Dracula_Lett_1_7B_3780	3	843.096	2526.27	0.078065	62.029	0.00067377	27658	76.713	841880
Q13087	Protein disulfide-isomerase A2	PDIA2	RVGPSAMRLEDEAAAQALIGGR	Dioxidation M	Dracula_Lett_1_7B_3779	2	1150.59	2299.17	/	65.942	0.0082203	29449	55.98	<T
Q9Y2G0	Protein EFR3 homolog B	EFR3B	LSIDYALTGSYDGAVSLGTKIIK	Dioxidation Y	Dracula_Lett_2_RP_3786	3	806.432	2416.27	/	59.637	0.013814	26092	40.756	<T
Q6P4H8	Protein FAM173B	FAM173B	EESQSRHVLPASFEVNSLQK	Glu->pyro-Glu,Deamidation (NQ)	Dracula_Lett_3_RP_3792	3	756.713	2267.12	0.65753	58.04	0.010117	26569	48.477	77926000
Q8IYM0	Protein FAM186B	FAM186B	ACVPLQMARQQGKQMEAVWK	Oxidation (M),2 Deamidation (NQ),Trioxidation (C)	Dracula_Lett_2_RP_3786	3	809.048	2424.12	/	59.5	0.01172	26018	47.942	<T
Q9UK61	Protein FAM208A	FAM208A	AYELTQYYFYEYGFDELRR	2 Oxidation Y,Dioxidation Y,L-DOPA-quinone	Dracula_Lett_1_7A_3778	2	1302.56	2603.11	/	60.657	0.0073635	28293	54.7	<T
Q9UK73	Protein fem-1 homolog B	FEM1B	LDIVKYLVENNANISIANK	L-DOPA-quinone	Dracula_Lett_3_3790	3	715.723	2144.15	2.0834	43.259	0.015367	19729	47.09	3047300
Q1MX18	Protein inscuteable homolog	INSC	LAQDRWAR	Oxidation W	Dracula_Lett_2_3784	2	516.273	1030.53	-0.82457	28.521	0.00028337	12962	104.21	459120
Q6P5S2	Protein LEG1 homolog	LEG1	WNTFYQYLQSPFSKFDDLLK	L-DOPA-quinone	Dracula_Lett_3_RP_3791	3	852.081	2553.22	-1.3728	58.145	0.013814	25630	53.773	6803400
Q9NYP9	Protein Mis18-alpha	MIS18A	LWEAESK	Tryptophan oxidation to kynurenin	Dracula_Lett_2_3784	2	433.716	865.418	0.56122	26.111	0.010574	11813	79.454	126870
O43482	Protein Mis18-beta	OIP5	EKIVLTHNRLK	Glu->pyro-Glu	Dracula_Lett_3_RP_3791	2	666.909	1331.8	-2.6367	68.401	0.012426	30665	43.651	248560
Q7Z4L9	Protein phosphatase 1 regulatory subunit 42	PPP1R42	NIERQFLMNWK	Tryptophan oxidation to oxolactone	Dracula_Lett_2_3783	2	746.872	1491.73	3.6373	48.974	0.0058113	21717	69.423	712970
Q15435	Protein phosphatase 1 regulatory subunit 7	PPP1R7	AAERGAGQQQSQEMMEVDRR	Acetyl (Protein N-term),2 Deamidation (NQ)	Dracula_Lett_1_7B_3779	2	1161.02	2320.02	/	62.264	0.0106	27727	41.401	<T
A8MPX8	Protein phosphatase 2C-like domain-containing protein 1	PP2D1	ICHLLIKGVGICEDRNSTWK	Tryptophan oxidation to oxolactone	Dracula_Lett_2_RP_3786	3	805.075	2412.2	/	60.124	0.012783	26350	47.204	<T
Q9H871	Protein RMD5 homolog A	RMND5A	LYFISLLMGGTTNQREALQYAK	Dioxidation Y,L-DOPA-quinone	Dracula_Lett_3_3790	3	855.1	2562.28	/	43.679	0.016191	19960	40.614	<T
Q14690	Protein RRP5 homolog	PDCD11	SYGMLVKVGEQMRGLVPPMHLADILMK	3 Oxidation (M)	Dracula_Lett_2_3784	4	766.148	3060.56	1.5961	49.68	0.0099289	22316	42.806	1501800
P05109	Protein S100-A8	S100A8	MLTELEK	Oxidation (M)	Dracula_Lett_3_3789	2	440.228	878.442	1.5278	29.771	0.011414	13772	63.306	389750
P05109	Protein S100-A8	S100A8	MLTELEK	Oxidation (M)	Dracula_Lett_3_RP_3792	2	440.228	878.442	-0.61571	29.682	0.011414	13671	63.306	369770
P06702	Protein S100-A9	S100A9	LGHPDTLNQGEFK	Unmodified	Dracula_Lett_2_3784	3	485.912	1454.72	-1.1023	31.245	0.0011739	14069	92.792	654320
P06702	Protein S100-A9	S100A9	LGHPDTLNQGEFK	Unmodified	Dracula_Lett_3_RP_3791	3	485.912	1454.72	-0.074646	57.348	0.0015361	25314	90.793	773160
P06702	Protein S100-A9	S100A9	LGHPDTLNQGEFK	Unmodified	Dracula_Lett_2_3784	3	485.912	1454.72	-1.3616	31.245	0.0043038	14069	92.792	654320
P06702	Protein S100-A9	S100A9	LGHPDTLNQGEFK	Unmodified	Dracula_Lett_3_RP_3791	3	485.912	1454.72	0.26333	57.348	0.0034636	25314	90.793	773160
P06702	Protein S100-A9	S100A9	LGHPDTLNQGEFK	Unmodified	Dracula_Lett_2_3784	3	485.912	1454.72	-0.68645	31.245	0.0079309	14069	92.792	654320
P06702	Protein S100-A9	S100A9	LGHPDTLNQGEFK	Unmodified	Dracula_Lett_3_3789	3	485.912	1454.72	-0.3566	31.26	0.012573	14445	71.888	386130
P06702	Protein S100-A9	S100A9	LGHPDTLNQGEFK	Unmodified	Dracula_Lett_3_RP_3791	3	485.912	1454.72	0.70408	57.348	0.005574	25314	90.793	773160
P06702	Protein S100-A9	S100A9	LGHPDTLNQGEFK	Unmodified	Dracula_Lett_2_3784	3	485.912	1454.72	-0.9543	31.245	0.0024083	14069	92.792	654320
P06702	Protein S100-A9	S100A9	LGHPDTLNQGEFK	Unmodified	Dracula_Lett_3_3789	3	485.912	1454.72	0.3698	31.26	0.012038	14445	71.888	386130
P06702	Protein S100-A9	S100A9	LGHPDTLNQGEFK	Unmodified	Dracula_Lett_3_RP_3791	3	485.912	1454.72	0.33945	57.348	0.0044153	25314	90.793	773160
Q96ER3	Protein SAAL1	SAAL1	VDLPLIDSLIRVLQNMEQCQK	Dioxidation M	Dracula_Lett_2_RP_3785	3	848.777	2543.31	/	60.058	0.013371	25684	43.261	<T
Q5TEA6	Protein sel-1 homolog 2	SEL1L2	GLDQDYYKALHYFLKAAK	Oxidation Y,2 Dioxidation Y	Dracula_Lett_2_RP_3786	2	1112.55	2223.08	1.1529	59.975	0.01397	26272	46.985	1372900
Q5TEA6	Protein sel-1 homolog 2	SEL1L2	GLDQDYYKALHYFLKAAK	Oxidation Y,2 Dioxidation Y	Dracula_Lett_2_RP_3786	3	742.036	2223.08	0.59918	60.411	0.011777	26524	57.973	1324700
Q8TF72	Protein Shroom3	SHROOM3	SSPATADKR*	Unmodified	Dracula_Lett_1_2B_3774	2	466.743	931.472	/	48.138	0.0091152	19749	65.246	<T
Q8TF72	Protein Shroom3	SHROOM3	SSPATADKR	Unmodified	Dracula_Lett_2_RP_3785	2	466.743	931.472	-0.054016	24.273	0.0022864	10311	122.18	3662000
Q8TF72	Protein Shroom3	SHROOM3	SSPATADKR	Unmodified	Dracula_Lett_2_RP_3786	2	466.743	931.472	-0.19228	24.445	0.011737	10752	95.741	10596000
Q8TF72	Protein Shroom3	SHROOM3	SSPATADKR	Unmodified	Dracula_Lett_2_RP_3785	2	466.743	931.472	0.62624	24.273	0.0099857	10311	122.18	3662000
Q8TF72	Protein Shroom3	SHROOM3	SSPATADKR	Unmodified	Dracula_Lett_2_RP_3786	2	466.743	931.472	-0.051278	24.445	0.01183	10752	95.741	10596000
Q7Z5N4	Protein sidekick-1	SDK1	LRPFTSYK	Oxidation Y	Dracula_Lett_2_RP_3786	2	514.282	1026.55	-3.5937	39.507	0.015107	18293	82.671	1117500
Q5T011	Protein SZT2	SZT2	LAGGHCR	Trioxidation (C)	Dracula_Lett_2_RP_3785	1	818.357	817.35	-3.2084	39.066	0.01397	16983	44.803	209670
Q76NI1	Protein very KIND	KNDC1	ALLSTPVR	Unmodified	Dracula_Lett_1_2B_3773	2	428.766	855.518	-0.65653	52.018	0.0082414	21340	92.692	79343000
Q76NI1	Protein very KIND	KNDC1	ALLSTPVR	Unmodified	Dracula_Lett_1_2B_3773	2	428.766	855.518	-0.65677	52.018	0.0069073	21340	92.692	79343000
Q76NI1	Protein very KIND	KNDC1	ALLSTPVR	Unmodified	Dracula_Lett_1_2B_3773	2	428.766	855.518	-0.57471	52.018	0.0057362	21340	92.692	79343000
Q6AWC2	Protein WWC2	WWC2	ELSQMKQELLYK	Glu->pyro-Glu	Dracula_Lett_2_RP_3785	3	497.934	1490.78	1.8681	60.38	0.01227	25986	41.383	3168500
Q6AWC2	Protein WWC2	WWC2	ELSQMKQELLYK	Glu->pyro-Glu	Dracula_Lett_3_RP_3791	3	497.934	1490.78	2.633	58.295	0.015814	25738	50.467	1465100
Q9ULE0	Protein WWC3	WWC3	GSLSSVSFTDIYGLPQYEK	Oxidation Y,Dioxidation Y	Dracula_Lett_2_RP_3786	2	1070.01	2138.01	/	59.842	0.015154	26200	48.659	<T
Q9C0D3	Protein zyg-11 homolog B	ZYG11B	QDGTLCLQEPGVFPQEVADR	2 Deamidation (NQ),Trioxidation (C)	Dracula_Lett_3_3789	2	1155.02	2308.02	-0.80919	46.219	0.0077425	21342	40.552	3235900
P28300	Protein-lysine 6-oxidase	LOX	YSDDNPYYNYYDTYERPR	2 Oxidation Y,L-DOPA-quinone	Dracula_Lett_2_RP_3785	3	813.993	2438.96	/	122.98	0.013437	50740	44.601	<T
Q9Y5E7	Protocadherin beta-2	PCDHB2	ETRSEYNITITVTDFGTPRLK	L-DOPA-quinone	Dracula_Lett_2_RP_3785	3	819.087	2454.24	0.0040844	60.133	0.0046663	25686	61.015	1989300
Q8TDW7	Protocadherin Fat 3	FAT3	EIQDNYLLIVKGSVRGEDLEAWTK	Dioxidation W	Dracula_Lett_1_2B_3773	3	936.819	2807.43	3.3789	65.159	0.0041693	27154	52.541	339020
Q9Y5H1	Protocadherin gamma-A2	PCDHGA2	LEKSVDNYYR	Deamidation (NQ)	Dracula_Lett_1_2B_3773	2	644.314	1286.61	/	62.183	0.010568	25754	67.169	<T
Q9Y5F7	Protocadherin gamma-C4	PCDHGC4	GAACGVTCFPAGTCACLTRSRR	2 Trioxidation (C)	Dracula_Lett_1_7A_3777	3	842.363	2524.07	/	124.15	0.011697	47742	43.208	<T
Q58EX7	Puratrophin-1	PLEKHG4	QECRWAWARCQDTWLALDQK	Oxidation W,Dioxidation W,Tryptophan oxidation to kynurenin	Dracula_Lett_2_3783	3	891.736	2672.19	/	44.807	0.011071	19784	43.752	<T
Q6P158	Putative ATP-dependent RNA helicase DHX57	DHX57	LSLHLQDQDSVK	2 Deamidation (NQ)	Dracula_Lett_2_RP_3786	2	692.851	1383.69	/	58.485	0.0018477	25507	76.17	<T
A6NI86	Putative golgin subfamily A member 6-like protein 10	GOLGA6L10	WPQPRLPPHPAMSEKTQQGK	Unmodified	Dracula_Lett_3_RP_3791	3	771.736	2312.18	-0.89667	58.733	0.012752	25755	51.535	7726400
H3BPF8	Putative golgin subfamily A member 8D	GOLGA8S	LEQSMREQALLKAQLTQLK	Oxidation (M),2 Deamidation (NQ)	Dracula_Lett_2_3784	3	749.407	2245.2	-0.26349	44.62	0.0091514	19955	54.764	6894300
Q9UMS5	Putative homeodomain transcription factor 1	PHTF1	IGAYDQQIWEKSIEQTQIK	Tryptophan oxidation to kynurenin	Dracula_Lett_2_RP_3785	2	1141.59	2281.16	-0.66287	62.137	0.0074351	26813	60.301	10669000
Q6P2P2	Putative protein arginine N-methyltransferase 9	PRMT9	MSNSRPRSR	Acetyl (Protein N-term)	Dracula_Lett_1_2B_3773	2	566.786	1131.56	/	51.353	0.011901	20805	45.68	<T
Q96T37	Putative RNA-binding protein 15	RBM15	DLPSSRDQPR	Unmodified	Dracula_Lett_2_RP_3786	2	585.797	1169.58	1.6556	28.355	0.013046	12566	84.498	1557500
Q96T37	Putative RNA-binding protein 15	RBM15	DLPSSRDQPR	Unmodified	Dracula_Lett_2_RP_3786	2	585.797	1169.58	-0.53543	47.578	0.013043	20984	84.568	6916700
B7Z6K7	Putative uncharacterized zinc finger protein 814	ZNF814	PYQCGECGKSFSQKGNLVLHQR	2 Deamidation (NQ),Trioxidation (C)	Dracula_Lett_3_3789	3	881.736	2642.19	1.9261	46.767	0.010806	21614	46.663	746820
Q6BDI9	Rab15 effector protein	REP15	MTKHQAFLFGADWIWTFWGSNK	Oxidation W,Tryptophan oxidation to kynurenin	Dracula_Lett_2_3783	4	673.576	2690.27	3.9239	42.399	0.011067	18880	42.716	4791900
O60518	Ran-binding protein 6	RANBP6	QWGLCIFDDIIEHCSPTSFK	Gln->pyro-Glu,Dioxidation W	Dracula_Lett_3_RP_3792	3	823.368	2467.08	2.2562	58.595	0.0090317	26162	60.09	10784000
Q86YV0	RAS protein activator like-3	RASAL3	WGRFAGWGR	Oxidation W,Tryptophan oxidation to oxolactone	Dracula_Lett_3_RP_3791	2	561.765	1121.52	/	24.896	0.012724	11240	44.447	<T
Q96A58	Ras-related and estrogen-regulated growth inhibitor	RERG	FIWEYDPTLESTYR	2 Dioxidation Y	Dracula_Lett_2_3783	2	942.42	1882.83	-3.7235	37.88	0.014154	16607	42.336	253960
Q969Q5	Ras-related protein Rab-24	RAB24	VMSVGDRTVTLGIWDTAGSER	Oxidation (M),Oxidation W	Dracula_Lett_3_3789	3	761.374	2281.1	-1.4287	40.626	0.012121	18686	40.432	1518000
P61018	Ras-related protein Rab-4B	RAB4B	SCLLHQFIENKFK	2 Deamidation (NQ),Trioxidation (C)	Dracula_Lett_2_3783	2	857.411	1712.81	-2.5117	43.892	0.004615	19327	77.533	20420000
P61018	Ras-related protein Rab-4B	RAB4B	SCLLHQFIENKFK	2 Deamidation (NQ),Trioxidation (C)	Dracula_Lett_2_RP_3786	2	857.411	1712.81	-3.6999	56.635	0.0054647	24885	76.282	3792700
Q96AH8	Ras-related protein Rab-7b	RAB7B	LSPDQSRSR	Unmodified	Dracula_Lett_2_RP_3786	2	523.273	1044.53	/	47.36	0.011879	20968	66.429	<T
Q8TDY2	RB1-inducible coiled-coil protein 1	RB1CC1	ENQQIINQIQESHAEIIQEKEKQLQELK	Glu->pyro-Glu	Dracula_Lett_3_RP_3791	4	843.445	3369.75	2.7186	59.378	0.0019502	26373	44.711	1658300
Q8TDY2	RB1-inducible coiled-coil protein 1	RB1CC1	ENQQIINQIQESHAEIIQEKEKQLQELK	Glu->pyro-Glu	Dracula_Lett_3_RP_3791	4	843.445	3369.75	3.3179	59.378	0.0088559	26373	44.711	1658300
Q8TDY2	RB1-inducible coiled-coil protein 1	RB1CC1	ENQQIINQIQESHAEIIQEKEKQLQELK	Glu->pyro-Glu	Dracula_Lett_3_RP_3791	4	843.445	3369.75	2.9954	59.378	0.0018555	26373	44.711	1658300
Q16827	Receptor-type tyrosine-protein phosphatase O	PTPRO	MLHWMVVAEGKK	Dioxidation M	Dracula_Lett_1_2A_3772	2	730.873	1459.73	3.3783	41.791	0.012006	18226	45.972	89735
Q9H9A7	RecQ-mediated genome instability protein 1	RMI1	MNVTSIALR	Acetyl (Protein N-term),Oxidation (M)	Dracula_Lett_2_RP_3786	2	531.784	1061.55	-0.40288	47.365	0.0052671	20941	44.117	844240
Q9H9A7	RecQ-mediated genome instability protein 1	RMI1	MNVTSIALR	Acetyl (Protein N-term),Oxidation (M)	Dracula_Lett_2_RP_3786	2	531.784	1061.55	0.058809	47.365	0.0024121	20941	44.117	844240
Q8WWV3	Reticulon-4-interacting protein 1, mitochondrial	RTN4IP1	WSGATYVTLVTPFLLNMDR	Oxidation (M),L-DOPA-quinone	Dracula_Lett_2_RP_3785	2	1107.55	2213.08	/	61.556	0.0029692	26481	86.756	<T
Q8WWV3	Reticulon-4-interacting protein 1, mitochondrial	RTN4IP1	WSGATYVTLVTPFLLNMDR	Oxidation (M),L-DOPA-quinone	Dracula_Lett_3_3789	2	1107.55	2213.08	/	43.423	3.272e-18	20040	101.43	<T
Q8WWV3	Reticulon-4-interacting protein 1, mitochondrial	RTN4IP1	WSGATYVTLVTPFLLNMDR	Oxidation (M),Tryptophan oxidation to oxolactone	Dracula_Lett_2_RP_3785	2	1107.55	2213.08	/	61.556	1.8654e-22	26481	102.9	<T
Q8WWV3	Reticulon-4-interacting protein 1, mitochondrial	RTN4IP1	WSGATYVTLVTPFLLNMDR	Oxidation (M),Tryptophan oxidation to oxolactone	Dracula_Lett_3_3789	2	1107.55	2213.08	/	43.423	2.116e-83	20040	115.06	<T
P12271	Retinaldehyde-binding protein 1	RLBP1	CTIEAGYPGVLSSRDKYGR	L-DOPA-quinone	Dracula_Lett_3_3789	2	1072.02	2142.02	/	128.03	0.015225	52283	42.976	<T
Q16518	Retinoid isomerohydrolase	RPE65	IPLWLTGSLLR	Dioxidation W	Dracula_Lett_3_3789	2	650.885	1299.76	-0.81871	31.964	0.010533	14755	52.937	922390
Q52LW3	Rho GTPase-activating protein 29	ARHGAP29	KRAWASGQLSTDITTSEMGLK	Oxidation (M),Tryptophan oxidation to kynurenin	Dracula_Lett_3_3789	3	767.39	2299.15	1.8677	44.382	0.0053093	20442	58.427	140120000
Q52LW3	Rho GTPase-activating protein 29	ARHGAP29	KRAWASGQLSTDITTSEMGLK	Oxidation (M),Tryptophan oxidation to kynurenin	Dracula_Lett_3_3790	3	767.39	2299.15	2.2072	44.369	0.005178	20276	58.01	150080000
O14559	Rho GTPase-activating protein 33	ARHGAP33	LSGVSSNIQR	Deamidation (NQ)	Dracula_Lett_3_RP_3792	2	531.283	1060.55	/	47.616	0.0036999	21634	79.713	<T
A1IGU5	Rho guanine nucleotide exchange factor 37	ARHGEF37	VYCASYDQALLLVDTYRK	Oxidation Y,Dioxidation Y,L-DOPA-quinone	Dracula_Lett_3_RP_3791	2	1120.53	2239.05	/	118.22	0.016131	48946	41.242	<T
P49247	Ribose-5-phosphate isomerase	RPIA	MAVNKAGPVVTDNGNFILDWK	Oxidation W	Dracula_Lett_2_3784	3	769.06	2304.16	-2.5837	45.053	0.0066061	20263	47.726	7342800
Q9H7B2	Ribosome production factor 2 homolog	RPF2	LNENIKNAMLIKGGNANATVTK	Oxidation (M),2 Deamidation (NQ)	Dracula_Lett_2_3784	3	778.077	2331.21	-0.35273	45.62	0.0075437	20431	55.007	477910
Q5T481	RNA-binding protein 20	RBM20	TGFYCKLCGLFYTSEETAK	Oxidation Y,Dioxidation Y	Dracula_Lett_1_2A_3771	4	581.512	2322.02	3.9229	39.344	0.012729	16158	45.221	3390500
Q96IZ5	RNA-binding protein 41	RBM41	IPMFSSYNPGEPNKVLYLK	2 L-DOPA-quinone	Dracula_Lett_2_RP_3785	2	1113.05	2224.09	/	60.282	0.0061736	25810	52.495	<T
Q96C74	Ropporin-1-like protein	ROPN1L	WINFLALGCSMLGGSLNTALK	Dioxidation W	Dracula_Lett_2_RP_3785	2	1149.58	2297.15	-3.4543	61.438	0.0093886	26262	43.03	7760500
Q96MS0	Roundabout homolog 3	ROBO3	VTGNPQPSVRWK	Tryptophan oxidation to oxolactone	Dracula_Lett_1_2A_3771	2	691.862	1381.71	-1.0625	34.154	0.0093139	13771	54.416	105740
Q8WZ75	Roundabout homolog 4	ROBO4	MGSGGDSLLGGR	Acetyl (Protein N-term),Oxidation (M)	Dracula_Lett_2_3783	2	582.769	1163.52	-1.6732	36.016	0.011291	15813	44.203	4569700
Q8WZ75	Roundabout homolog 4	ROBO4	MGSGGDSLLGGR	Acetyl (Protein N-term),Oxidation (M)	Dracula_Lett_2_3784	2	582.769	1163.52	-1.3672	36.258	0.011355	16249	49.418	4439700
Q8WZ75	Roundabout homolog 4	ROBO4	MGSGGDSLLGGR	Acetyl (Protein N-term),Oxidation (M)	Dracula_Lett_2_3783	2	582.769	1163.52	-1.7751	36.016	0.0088477	15813	44.203	4569700
Q8WZ75	Roundabout homolog 4	ROBO4	MGSGGDSLLGGR	Acetyl (Protein N-term),Oxidation (M)	Dracula_Lett_2_3784	2	582.769	1163.52	-0.39383	36.258	0.013965	16249	49.418	4439700
Q96GQ5	RUS1 family protein C16orf58	C16orf58	ESWVVVKETHEVLDMLFPK	Glu->pyro-Glu,Oxidation W	Dracula_Lett_3_3789	3	762.061	2283.16	-1.9121	45.718	0.010393	21143	50.966	7492900
Q96GQ5	RUS1 family protein C16orf58	C16orf58	ESWVVVKETHEVLDMLFPK	Glu->pyro-Glu,Oxidation W	Dracula_Lett_3_3789	3	762.061	2283.16	-1.9656	46.088	0.012584	21294	46.663	11512000
Q96GQ5	RUS1 family protein C16orf58	C16orf58	ESWVVVKETHEVLDMLFPK	Tryptophan oxidation to oxolactone	Dracula_Lett_3_RP_3792	2	1150.59	2299.16	/	60.216	0.012078	27052	45.115	<T
Q92736	Ryanodine receptor 2	RYR2	YNEVMQALNMSAALTARKTK	Oxidation (M),Deamidation (NQ)	Dracula_Lett_3_3790	3	753.049	2256.12	-2.1855	42.012	0.0069781	19167	53.554	1468000
P10523	S-arrestin	SAG	DLYFSRVQVYPPVGAASTPTK	Oxidation Y,L-DOPA-quinone	Dracula_Lett_2_RP_3785	2	1163.59	2325.16	/	61.378	0.0078788	26387	51.009	<T
P13521	Secretogranin-2	SCG2	QYWDEDLLMKVLEYLNQEK	Gln->pyro-Glu,Oxidation Y,L-DOPA-quinone	Dracula_Lett_3_3790	3	824.054	2469.14	/	0.91664	0.015405	445	41.202	<T
O15269	Serine palmitoyltransferase 1	SPTLC1	EQEIEDQKNPR	Glu->pyro-Glu	Dracula_Lett_1_2A_3772	2	684.331	1366.65	-1.5597	24.32	0.011677	10088	46.39	147340
O15269	Serine palmitoyltransferase 1	SPTLC1	EQEIEDQKNPR	Glu->pyro-Glu	Dracula_Lett_2_3783	2	684.331	1366.65	-0.26736	27.889	4.1272e-05	12434	111.61	2803000
O15269	Serine palmitoyltransferase 1	SPTLC1	EQEIEDQKNPR	Glu->pyro-Glu	Dracula_Lett_2_3784	2	684.331	1366.65	-0.40254	28.39	2.717e-05	12870	112.36	2723000
O15269	Serine palmitoyltransferase 1	SPTLC1	EQEIEDQKNPR	Glu->pyro-Glu	Dracula_Lett_1_2A_3772	2	684.331	1366.65	-1.5182	24.32	0.014816	10088	46.39	147340
O15269	Serine palmitoyltransferase 1	SPTLC1	EQEIEDQKNPR	Glu->pyro-Glu	Dracula_Lett_2_3783	2	684.331	1366.65	-0.12739	27.889	0.00084688	12434	111.61	2803000
O15269	Serine palmitoyltransferase 1	SPTLC1	EQEIEDQKNPR	Glu->pyro-Glu	Dracula_Lett_2_3784	2	684.331	1366.65	-0.29883	28.39	0.00028712	12870	112.36	2723000
O15269	Serine palmitoyltransferase 1	SPTLC1	EQEIEDQKNPR	Glu->pyro-Glu	Dracula_Lett_1_2A_3772	2	684.331	1366.65	-0.42955	24.32	0.014031	10088	46.39	147340
O15269	Serine palmitoyltransferase 1	SPTLC1	EQEIEDQKNPR	Glu->pyro-Glu	Dracula_Lett_2_3783	2	684.331	1366.65	0.26419	27.889	5.2145e-07	12434	111.61	2803000
O15269	Serine palmitoyltransferase 1	SPTLC1	EQEIEDQKNPR	Glu->pyro-Glu	Dracula_Lett_2_3784	2	684.331	1366.65	-0.653	28.39	1.4822e-07	12870	112.36	2723000
O15269	Serine palmitoyltransferase 1	SPTLC1	EQEIEDQKNPR	Glu->pyro-Glu	Dracula_Lett_2_3783	2	684.331	1366.65	-0.4944	27.889	8.1159e-06	12434	111.61	2803000
O15269	Serine palmitoyltransferase 1	SPTLC1	EQEIEDQKNPR	Glu->pyro-Glu	Dracula_Lett_2_3784	2	684.331	1366.65	-0.54223	28.39	2.4501e-07	12870	112.36	2723000
P10398	Serine/threonine-protein kinase A-Raf	ARAF	VSQPTAEQAQAFKNEMQVLR	Oxidation (M),2 Deamidation (NQ)	Dracula_Lett_3_RP_3791	4	574.034	2292.11	2.8272	59.126	0.0013149	26090	45.094	2323100
Q6P3R8	Serine/threonine-protein kinase Nek5	NEK5	MDKYDVIK	Acetyl (Protein N-term),Oxidation (M)	Dracula_Lett_1_2A_3772	2	535.265	1068.52	-3.623	26.134	0.003262	10922	52.403	12255000
Q6P3R8	Serine/threonine-protein kinase Nek5	NEK5	MDKYDVIK	Acetyl (Protein N-term),Oxidation (M)	Dracula_Lett_1_2B_3774	2	535.265	1068.52	-2.7835	49.975	0.0032683	20793	43.769	2450000
Q9BRS2	Serine/threonine-protein kinase RIO1	RIOK1	INLDKLNVTDSVINKVTEK	2 Deamidation (NQ)	Dracula_Lett_3_3790	3	715.726	2144.16	-3.348	43.259	0.010774	19729	46.162	3047300
Q9BVS4	Serine/threonine-protein kinase RIO2	RIOK2	ENMQNIKSSLEAASFWGE	Oxidation (M),Glu->pyro-Glu	Dracula_Lett_1_7B_3780	2	1019.96	2037.91	/	10.254	0.011779	5000	48.044	<T
Q96C45	Serine/threonine-protein kinase ULK4	ULK4	EMLLLSCQAR	Oxidation (M),Glu->pyro-Glu,Trioxidation (C)	Dracula_Lett_2_3784	2	633.794	1265.57	/	21.978	0.013426	9879	43.246	<T
Q96C92	Serologically defined colon cancer antigen 3	SDCCAG3	IYAKEASR	L-DOPA-quinone	Dracula_Lett_1_2B_3774	2	476.248	950.482	-0.11487	61.52	0.014987	26324	55.676	1504700
P48594	Serpin B4	SERPINB4	MNSLSEANTK*	Acetyl (Protein N-term),Oxidation (M)	Dracula_Lett_2_RP_3785	2	576.764	1151.51	0.6098	30.223	0.0022047	12970	93.598	265170
P48594	Serpin B4	SERPINB4	MNSLSEANTK	Acetyl (Protein N-term),Oxidation (M)	Dracula_Lett_2_RP_3786	2	576.764	1151.51	0.27879	30.403	0.0068662	13452	48.091	271720
P48594	Serpin B4	SERPINB4	MNSLSEANTK	Acetyl (Protein N-term),Oxidation (M)	Dracula_Lett_3_RP_3791	2	576.764	1151.51	-0.66984	30.158	0.0015874	13676	108.57	172620
P48594	Serpin B4	SERPINB4	MNSLSEANTK	Acetyl (Protein N-term),Oxidation (M)	Dracula_Lett_3_RP_3792	2	576.764	1151.51	-0.11028	30.136	0.0024348	13906	93.178	177100
P48594	Serpin B4	SERPINB4	MNSLSEANTK	Acetyl (Protein N-term),Oxidation (M)	Dracula_Lett_2_RP_3785	2	576.764	1151.51	1.2224	30.223	0.003068	12970	93.598	265170
P48594	Serpin B4	SERPINB4	MNSLSEANTK	Acetyl (Protein N-term),Oxidation (M)	Dracula_Lett_2_RP_3786	2	576.764	1151.51	0.35648	30.403	0.011501	13452	48.091	271720
P48594	Serpin B4	SERPINB4	MNSLSEANTK	Acetyl (Protein N-term),Oxidation (M)	Dracula_Lett_3_RP_3791	2	576.764	1151.51	-0.042818	30.158	0.0017814	13676	108.57	172620
P48594	Serpin B4	SERPINB4	MNSLSEANTK	Acetyl (Protein N-term),Oxidation (M)	Dracula_Lett_3_RP_3792	2	576.764	1151.51	-0.18453	30.136	0.0030869	13906	93.178	177100
Q8WWR8	Sialidase-4	NEU4	ICRTSPHSFAFYSDDHGR	Dioxidation Y	Dracula_Lett_3_RP_3792	2	1092.98	2183.94	/	123.44	0.014005	50559	44.543	<T
Q5T5P2	Sickle tail protein homolog	KIAA1217	NIAMYRNEGFYADPYLYHEGR	Oxidation (M),Oxidation Y,Dioxidation Y	Dracula_Lett_2_RP_3786	2	1322.08	2642.15	/	36.109	0.015771	16133	40.577	<T
P67812	Signal peptidase complex catalytic subunit SEC11A	SEC11A	ARGFVPYIGIVTILMNDYPK	Oxidation Y,L-DOPA-quinone	Dracula_Lett_2_3783	3	766.405	2296.19	-2.6613	46.788	0.01253	20740	63.546	7126100
Q9BY50	Signal peptidase complex catalytic subunit SEC11C	SEC11C	ARGFLPYVGMVTIIMNDYPK	Oxidation (M)	Dracula_Lett_1_7B_3779	3	767.731	2300.17	/	75.964	0.0062184	33829	55.589	<T
Q9BY50	Signal peptidase complex catalytic subunit SEC11C	SEC11C	ARGFLPYVGMVTIIMNDYPK	Oxidation (M)	Dracula_Lett_1_7B_3779	3	767.731	2300.17	/	75.964	0.0089295	33829	55.589	<T
Q9BY50	Signal peptidase complex catalytic subunit SEC11C	SEC11C	ARGFLPYVGMVTIIMNDYPK	Oxidation (M)	Dracula_Lett_3_3790	3	767.731	2300.17	-0.70953	45.348	0.013688	20780	48.907	1641000
Q9BY50	Signal peptidase complex catalytic subunit SEC11C	SEC11C	ARGFLPYVGMVTIIMNDYPK	Oxidation (M)	Dracula_Lett_1_7B_3779	3	767.731	2300.17	/	75.964	0.0081102	33829	55.589	<T
Q9BY50	Signal peptidase complex catalytic subunit SEC11C	SEC11C	ARGFLPYVGMVTIIMNDYPK	Oxidation (M)	Dracula_Lett_1_7B_3779	3	767.731	2300.17	/	75.964	0.0041299	33829	55.589	<T
P09132	Signal recognition particle 19 kDa protein	SRP19	EWNRDVQYR	Oxidation W	Dracula_Lett_1_2A_3771	3	427.871	1280.59	/	127.6	0.011718	49451	46.158	<T
O43166	Signal-induced proliferation-associated 1-like protein 1	SIPA1L1	YIVEHVDLGAYYYRKFFYQK	2 Oxidation Y,Dioxidation Y,L-DOPA-quinone	Dracula_Lett_2_3784	3	894.095	2679.26	/	42.076	0.015503	18823	44.662	<T
Q9H7L9	Sin3 histone deacetylase corepressor complex component SDS3	SUDS3	LTMELTGDSMEVKPIMTRK	2 Oxidation (M)	Dracula_Lett_3_RP_3792	2	1106.55	2211.09	/	59.518	0.00096866	26698	85.672	<T
Q9H7L9	Sin3 histone deacetylase corepressor complex component SDS3	SUDS3	LTMELTGDSMEVKPIMTRK	2 Oxidation (M)	Dracula_Lett_1_2A_3772	3	738.039	2211.09	-1.5815	41.31	0.012914	18138	52.019	11741000
Q9H7L9	Sin3 histone deacetylase corepressor complex component SDS3	SUDS3	LTMELTGDSMEVKPIMTRK	2 Oxidation (M)	Dracula_Lett_3_RP_3792	2	1106.55	2211.09	/	59.518	0.0014893	26698	85.672	<T
O43805	Sjoegren syndrome nuclear autoantigen 1	SSNA1	IASRNEFDRTIAETEAAYLK*	Unmodified	Dracula_Lett_1_2B_3774	3	766.729	2297.17	/	61.74	0.0059172	26053	58.712	<T
O43805	Sjoegren syndrome nuclear autoantigen 1	SSNA1	IASRNEFDRTIAETEAAYLK	Unmodified	Dracula_Lett_1_2B_3774	3	766.729	2297.17	/	61.74	0.0070354	26053	58.712	<T
O43805	Sjoegren syndrome nuclear autoantigen 1	SSNA1	IASRNEFDRTIAETEAAYLK	Unmodified	Dracula_Lett_1_2B_3774	3	766.729	2297.17	/	61.74	0.0058662	26053	58.712	<T
Q96DU3	SLAM family member 6	SLAMF6	MEDTGSYRAQISTKTSAK	Dioxidation Y	Dracula_Lett_3_RP_3791	2	1003.48	2004.94	/	2.4277	0.014735	1185	43.382	<T
P48066	Sodium- and chloride-dependent GABA transporter 3	SLC6A11	WELALCLLAAWTICYFCIWK	Dioxidation W,2 Tryptophan oxidation to kynurenin	Dracula_Lett_1_7B_3779	3	886.425	2656.25	/	126.35	0.011847	50732	42.277	<T
Q9Y345	Sodium- and chloride-dependent glycine transporter 2	SLC6A5	YPNWSMVLGWLMLACSVIWIPIMFVIK	Trioxidation (C),Dioxidation M	Dracula_Lett_3_3790	4	837.674	3346.67	-1.4958	49.333	0.0075142	22568	45.546	971880
P35499	Sodium channel protein type 4 subunit alpha	SCN4A	EKEEEFQQMLEK	Oxidation (M),Glu->pyro-Glu	Dracula_Lett_2_RP_3786	2	783.361	1564.71	-2.6189	53.271	0.011404	23428	59.426	1935500
Q01118	Sodium channel protein type 7 subunit alpha	SCN7A	FAKTFLIWNCSPCWLKLK	Oxidation W	Dracula_Lett_3_RP_3791	3	776.739	2327.2	0.65206	59.356	0.012468	26329	51.727	1710100
P54709	Sodium/potassium-transporting ATPase subunit beta-3	ATP1B3	KSLNQSLAEWK*	2 Deamidation (NQ)	Dracula_Lett_1_7A_3777	2	653.338	1304.66	2.4821	41.764	0.010984	19472	44.98	1243200
Q5BKX6	Solute carrier family 45 member 4	SLC45A4	SMSDLYDMQK	2 Oxidation (M)	Dracula_Lett_3_3789	2	625.257	1248.5	-0.02412	25.593	0.0059816	11880	57.047	260210
Q5BKX6	Solute carrier family 45 member 4	SLC45A4	SMSDLYDMQK	2 Oxidation (M)	Dracula_Lett_3_3789	2	625.257	1248.5	-3.1091	25.593	0.0085428	11880	57.047	260210
Q5BKX6	Solute carrier family 45 member 4	SLC45A4	SMSDLYDMQK	2 Oxidation (M)	Dracula_Lett_3_3789	2	625.257	1248.5	-2.6602	25.593	0.0055704	11880	57.047	260210
Q5BKX6	Solute carrier family 45 member 4	SLC45A4	SMSDLYDMQK	2 Oxidation (M)	Dracula_Lett_3_3790	2	625.257	1248.5	0.63234	25.558	0.011409	11684	40.067	282140
P01286	Somatoliberin	GHRH	ARLGRQVDSMWAEQK	Unmodified	Dracula_Lett_3_RP_3792	2	887.954	1773.89	-0.90115	53.868	2.1014e-12	24536	88.134	1219000
P01286	Somatoliberin	GHRH	ARLGRQVDSMWAEQK	Unmodified	Dracula_Lett_3_RP_3792	2	887.954	1773.89	-1.2303	53.868	2.7332e-12	24536	88.134	1219000
P01286	Somatoliberin	GHRH	ARLGRQVDSMWAEQK	Unmodified	Dracula_Lett_3_RP_3792	2	887.954	1773.89	-1.5151	53.868	4.8365e-11	24536	88.134	1219000
P01286	Somatoliberin	GHRH	ARLGRQVDSMWAEQK	Unmodified	Dracula_Lett_3_RP_3792	2	887.954	1773.89	-1.1842	53.868	1.0697e-11	24536	88.134	1219000
Q7Z614	Sorting nexin-20	SNX20	YYAPLLDAMVRLAYALGK	Oxidation (M),2 Oxidation Y	Dracula_Lett_1_7B_3779	2	1038.55	2075.08	/	61.969	0.012459	27579	45.653	<T
Q9UNH6	Sorting nexin-7	SNX7	IYKEEREYFDEMK	Oxidation (M),Dioxidation Y	Dracula_Lett_1_7B_3779	2	914.409	1826.8	3.3406	9.1435	0.011762	4499	42.395	29551
P02549	Spectrin alpha chain, erythrocytic 1	SPTA1	REEPGNITQRQEQIENQYR	4 Deamidation (NQ)	Dracula_Lett_2_RP_3786	4	598.781	2391.09	-2.8402	60.908	0.0077884	27238	50.722	7221100
Q9NRC6	Spectrin beta chain, non-erythrocytic 5	SPTBN5	VDLAEAWIQEK	Tryptophan oxidation to kynurenin	Dracula_Lett_2_3783	2	653.338	1304.66	1.4367	41.802	0.011797	18370	45.972	5413600
Q6UW49	Sperm equatorial segment protein 1	SPESP1	CVPPEMREKAATVFNTLK	Trioxidation (C),Dioxidation M	Dracula_Lett_1_2A_3772	2	1086.03	2170.04	-1.6811	45.318	0.0071915	19845	56.205	2409000
Q6UW49	Sperm equatorial segment protein 1	SPESP1	CVPPEMREKAATVFNTLK	Trioxidation (C),Dioxidation M	Dracula_Lett_2_3784	2	1086.03	2170.04	-2.706	47.493	0.014595	21314	41.684	2621300
Q6ZQQ2	Spermatogenesis-associated protein 31D1	SPATA31D1	TFPVTNALQSQTRNNLTTSK	4 Deamidation (NQ)	Dracula_Lett_2_RP_3785	2	1113.05	2224.09	/	60.282	0.0061912	25810	56.482	<T
Q9P0W8	Spermatogenesis-associated protein 7	SPATA7	ATSVLPR*	Unmodified	Dracula_Lett_1_2A_3771	1	743.441	742.434	0.40144	29.957	0.0082933	11890	118.01	18194000
Q9P0W8	Spermatogenesis-associated protein 7	SPATA7	ATSVLPR	Unmodified	Dracula_Lett_1_2A_3771	1	743.441	742.434	0.94599	30.934	0.011489	12330	91.093	4470000
Q9P0W8	Spermatogenesis-associated protein 7	SPATA7	ATSVLPR	Unmodified	Dracula_Lett_1_2B_3773	1	743.441	742.434	0.80065	52.051	0.0027864	21669	121.68	7125800
Q9P0W8	Spermatogenesis-associated protein 7	SPATA7	ATSVLPR	Unmodified	Dracula_Lett_1_2B_3774	1	743.441	742.434	0.045418	51.964	0.0087051	21629	97.071	6568000
Q9P0W8	Spermatogenesis-associated protein 7	SPATA7	ATSVLPR	Unmodified	Dracula_Lett_1_7B_3779	1	743.441	742.434	1.2101	54.226	0.0081939	24614	97.596	6991200
Q9P0W8	Spermatogenesis-associated protein 7	SPATA7	ATSVLPR	Unmodified	Dracula_Lett_1_7B_3780	1	743.441	742.434	0.85221	54.331	7.2261e-17	24241	137.44	7497300
Q9P0W8	Spermatogenesis-associated protein 7	SPATA7	ATSVLPR	Unmodified	Dracula_Lett_2_3783	1	743.441	742.434	-0.99233	33.565	0.0025213	14818	106.76	58742000
Q9P0W8	Spermatogenesis-associated protein 7	SPATA7	ATSVLPR	Unmodified	Dracula_Lett_2_3783	1	743.441	742.434	-0.86418	34.45	0.011664	15186	111.69	16202000
Q9P0W8	Spermatogenesis-associated protein 7	SPATA7	ATSVLPR	Unmodified	Dracula_Lett_2_3784	1	743.441	742.434	1.332	34.747	0.0083598	15603	108.98	15948000
Q9P0W8	Spermatogenesis-associated protein 7	SPATA7	ATSVLPR	Unmodified	Dracula_Lett_2_RP_3785	1	743.441	742.434	1.1106	52.189	4.1005e-34	22332	143.37	14635000
Q9P0W8	Spermatogenesis-associated protein 7	SPATA7	ATSVLPR	Unmodified	Dracula_Lett_2_RP_3786	1	743.441	742.434	1.675	51.268	0.00040185	22399	128.38	12603000
Q9P0W8	Spermatogenesis-associated protein 7	SPATA7	ATSVLPR	Unmodified	Dracula_Lett_3_3789	1	743.441	742.434	1.0368	33.847	0.0068839	15599	117.56	69453000
Q9P0W8	Spermatogenesis-associated protein 7	SPATA7	ATSVLPR	Unmodified	Dracula_Lett_3_3790	1	743.441	742.434	1.2878	34.723	0.00040185	15803	128.38	19897000
Q9P0W8	Spermatogenesis-associated protein 7	SPATA7	ATSVLPR	Unmodified	Dracula_Lett_3_RP_3791	1	743.441	742.434	0.93122	49.673	0.0077699	22094	108.98	13050000
Q9P0W8	Spermatogenesis-associated protein 7	SPATA7	ATSVLPR	Unmodified	Dracula_Lett_3_RP_3792	1	743.441	742.434	2.0798	50.246	0.00040185	22498	128.38	14547000
Q9P0W8	Spermatogenesis-associated protein 7	SPATA7	ATSVLPR	Unmodified	Dracula_Lett_1_2A_3771	1	743.441	742.434	0.54022	29.957	0.014493	11890	118.01	18194000
Q9P0W8	Spermatogenesis-associated protein 7	SPATA7	ATSVLPR	Unmodified	Dracula_Lett_1_2B_3773	1	743.441	742.434	1.2518	52.051	0.010823	21669	121.68	7125800
Q9P0W8	Spermatogenesis-associated protein 7	SPATA7	ATSVLPR	Unmodified	Dracula_Lett_1_7B_3780	1	743.441	742.434	1.1296	54.331	3.4522e-18	24241	137.44	7497300
Q9P0W8	Spermatogenesis-associated protein 7	SPATA7	ATSVLPR	Unmodified	Dracula_Lett_2_3783	1	743.441	742.434	-1.0758	33.565	0.00074827	14818	106.76	58742000
Q9P0W8	Spermatogenesis-associated protein 7	SPATA7	ATSVLPR	Unmodified	Dracula_Lett_2_RP_3785	1	743.441	742.434	2.913	52.189	8.1473e-37	22332	143.37	14635000
Q9P0W8	Spermatogenesis-associated protein 7	SPATA7	ATSVLPR	Unmodified	Dracula_Lett_2_RP_3786	1	743.441	742.434	2.0021	51.268	0.00036439	22399	128.38	12603000
Q9P0W8	Spermatogenesis-associated protein 7	SPATA7	ATSVLPR	Unmodified	Dracula_Lett_3_3789	1	743.441	742.434	2.427	33.847	0.012235	15599	117.56	69453000
Q9P0W8	Spermatogenesis-associated protein 7	SPATA7	ATSVLPR	Unmodified	Dracula_Lett_3_3790	1	743.441	742.434	1.461	34.723	0.00036439	15803	128.38	19897000
Q9P0W8	Spermatogenesis-associated protein 7	SPATA7	ATSVLPR	Unmodified	Dracula_Lett_3_RP_3791	1	743.441	742.434	1.4379	49.673	0.0045506	22094	104.11	13050000
Q9P0W8	Spermatogenesis-associated protein 7	SPATA7	ATSVLPR	Unmodified	Dracula_Lett_3_RP_3792	1	743.441	742.434	1.8079	50.246	0.00036439	22498	128.38	14547000
Q9P0W8	Spermatogenesis-associated protein 7	SPATA7	VRATSVLPR	Unmodified	Dracula_Lett_2_3784	2	499.809	997.603	0.070428	30.206	0.013126	13597	85.161	2389200
Q9P0W8	Spermatogenesis-associated protein 7	SPATA7	VRATSVLPR	Unmodified	Dracula_Lett_3_3789	2	499.809	997.603	2.3066	30.19	0.013126	13911	85.161	3074100
Q9P0W8	Spermatogenesis-associated protein 7	SPATA7	ATSVLPR	Unmodified	Dracula_Lett_1_7B_3780	1	743.441	742.434	1.1914	54.331	3.1799e-18	24241	137.44	7497300
Q9P0W8	Spermatogenesis-associated protein 7	SPATA7	ATSVLPR	Unmodified	Dracula_Lett_2_3783	1	743.441	742.434	0.047383	33.565	0.004868	14818	106.76	58742000
Q9P0W8	Spermatogenesis-associated protein 7	SPATA7	ATSVLPR	Unmodified	Dracula_Lett_2_RP_3785	1	743.441	742.434	2.7684	52.189	1.589e-36	22332	143.37	14635000
Q9P0W8	Spermatogenesis-associated protein 7	SPATA7	ATSVLPR	Unmodified	Dracula_Lett_2_RP_3786	1	743.441	742.434	3.3652	51.268	0.00039671	22399	128.38	12603000
Q9P0W8	Spermatogenesis-associated protein 7	SPATA7	ATSVLPR	Unmodified	Dracula_Lett_3_3790	1	743.441	742.434	2.1626	34.723	0.00039671	15803	128.38	19897000
Q9P0W8	Spermatogenesis-associated protein 7	SPATA7	ATSVLPR	Unmodified	Dracula_Lett_3_RP_3791	1	743.441	742.434	2.0295	49.673	0.011118	22094	104.11	13050000
Q9P0W8	Spermatogenesis-associated protein 7	SPATA7	ATSVLPR	Unmodified	Dracula_Lett_3_RP_3792	1	743.441	742.434	1.8749	50.246	0.00039671	22498	128.38	14547000
Q9P0W8	Spermatogenesis-associated protein 7	SPATA7	VRATSVLPR	Unmodified	Dracula_Lett_2_3783	2	499.809	997.603	2.1027	29.829	0.014419	13193	106.42	2510700
Q9P0W8	Spermatogenesis-associated protein 7	SPATA7	ATSVLPR	Unmodified	Dracula_Lett_1_7B_3780	1	743.441	742.434	0.96386	54.331	9.9449e-20	24241	137.44	7497300
Q9P0W8	Spermatogenesis-associated protein 7	SPATA7	ATSVLPR	Unmodified	Dracula_Lett_2_3783	1	743.441	742.434	-1.1483	33.565	0.001325	14818	106.76	58742000
Q9P0W8	Spermatogenesis-associated protein 7	SPATA7	ATSVLPR	Unmodified	Dracula_Lett_2_RP_3785	1	743.441	742.434	3.1218	52.189	7.9962e-39	22332	143.37	14635000
Q9P0W8	Spermatogenesis-associated protein 7	SPATA7	ATSVLPR	Unmodified	Dracula_Lett_2_RP_3786	1	743.441	742.434	1.8095	51.268	0.0012144	22399	128.38	12603000
Q9P0W8	Spermatogenesis-associated protein 7	SPATA7	ATSVLPR	Unmodified	Dracula_Lett_3_3789	1	743.441	742.434	1.5797	33.847	0.012359	15599	117.56	69453000
Q9P0W8	Spermatogenesis-associated protein 7	SPATA7	ATSVLPR	Unmodified	Dracula_Lett_3_3790	1	743.441	742.434	1.6894	34.723	0.0012144	15803	128.38	19897000
Q9P0W8	Spermatogenesis-associated protein 7	SPATA7	ATSVLPR	Unmodified	Dracula_Lett_3_RP_3791	1	743.441	742.434	1.6511	49.673	0.0057022	22094	104.11	13050000
Q9P0W8	Spermatogenesis-associated protein 7	SPATA7	ATSVLPR	Unmodified	Dracula_Lett_3_RP_3792	1	743.441	742.434	1.7955	50.246	0.0012144	22498	128.38	14547000
Q9P0W8	Spermatogenesis-associated protein 7	SPATA7	VRATSVLPR	Unmodified	Dracula_Lett_2_3783	2	499.809	997.603	1.344	29.829	0.012898	13193	106.42	2510700
Q99500	Sphingosine 1-phosphate receptor 3	S1PR3	LQPVRGNETLREHYQYVGK	L-DOPA-quinone	Dracula_Lett_1_7B_3779	3	767.729	2300.17	/	78.275	0.011804	34750	50.053	<T
Q99500	Sphingosine 1-phosphate receptor 3	S1PR3	LQPVRGNETLREHYQYVGK	L-DOPA-quinone	Dracula_Lett_3_3790	3	767.729	2300.17	1.0448	45.348	0.015427	20780	57.595	1641000
P37268	Squalene synthase	FDFT1	KVPLLHNFHSFLYQPDWR	L-DOPA-quinone	Dracula_Lett_2_RP_3785	2	1156.09	2310.17	/	62.308	0.016168	26864	42.095	<T
Q9C0H9	SRC kinase signaling inhibitor 1	SRCIN1	QEDPLQR	Unmodified	Dracula_Lett_2_RP_3785	2	443.225	884.435	0.80192	26.329	0.0065916	11221	97.473	2897700
Q9C0H9	SRC kinase signaling inhibitor 1	SRCIN1	QEDPLQR	Unmodified	Dracula_Lett_2_RP_3786	2	443.225	884.435	0.77853	26.562	0.0065916	11727	97.473	2815400
Q9C0H9	SRC kinase signaling inhibitor 1	SRCIN1	QEDPLQR	Unmodified	Dracula_Lett_3_RP_3791	2	443.225	884.435	0.20428	26.411	0.0016772	11958	107.32	3157700
Q9C0H9	SRC kinase signaling inhibitor 1	SRCIN1	QEDPLQR	Unmodified	Dracula_Lett_2_RP_3785	2	443.225	884.435	0.57388	26.329	0.010831	11221	97.473	2897700
Q9C0H9	SRC kinase signaling inhibitor 1	SRCIN1	QEDPLQR	Unmodified	Dracula_Lett_2_RP_3786	2	443.225	884.435	0.81451	26.562	0.010831	11727	97.473	2815400
Q9C0H9	SRC kinase signaling inhibitor 1	SRCIN1	QEDPLQR	Unmodified	Dracula_Lett_3_RP_3791	2	443.225	884.435	0.21306	26.411	0.002893	11958	107.32	3157700
Q9C0H9	SRC kinase signaling inhibitor 1	SRCIN1	QEDPLQR	Unmodified	Dracula_Lett_2_RP_3785	2	443.225	884.435	1.3387	26.329	0.0083573	11221	97.473	2897700
Q9C0H9	SRC kinase signaling inhibitor 1	SRCIN1	QEDPLQR	Unmodified	Dracula_Lett_2_RP_3786	2	443.225	884.435	0.77471	26.562	0.0083573	11727	97.473	2815400
Q9C0H9	SRC kinase signaling inhibitor 1	SRCIN1	QEDPLQR	Unmodified	Dracula_Lett_3_RP_3791	2	443.225	884.435	-0.24132	26.411	0.0035044	11958	107.32	3157700
Q9C0H9	SRC kinase signaling inhibitor 1	SRCIN1	QEDPLQR	Unmodified	Dracula_Lett_2_RP_3785	2	443.225	884.435	-0.076575	26.329	0.0082873	11221	97.473	2897700
Q9C0H9	SRC kinase signaling inhibitor 1	SRCIN1	QEDPLQR	Unmodified	Dracula_Lett_2_RP_3786	2	443.225	884.435	0.091889	26.562	0.0082873	11727	97.473	2815400
Q9C0H9	SRC kinase signaling inhibitor 1	SRCIN1	QEDPLQR	Unmodified	Dracula_Lett_3_RP_3791	2	443.225	884.435	-0.23329	26.411	0.0020994	11958	107.32	3157700
H3BQB6	Stathmin domain-containing protein 1	STMND1	LLPSANHSDSAELDGAEVAFAK	Unmodified	Dracula_Lett_3_RP_3792	3	748.038	2241.09	0.24151	57.632	0.0063888	25756	60.325	842460
H3BQB6	Stathmin domain-containing protein 1	STMND1	LLPSANHSDSAELDGAEVAFAK	Unmodified	Dracula_Lett_3_RP_3792	3	748.038	2241.09	-0.10114	57.632	0.010279	25756	60.325	842460
Q7RTU9	Stereocilin;Putative stereocilin-like protein	STRC	DYSPGMR	Dioxidation Y	Dracula_Lett_3_3790	1	857.346	856.339	-0.18165	97.253	0.015827	41887	40.921	128570
Q96NU1	Sterile alpha motif domain-containing protein 11	SAMD11	MSKGILQVHPPICDCPGCR*	Acetyl (Protein N-term),Oxidation (M)	Dracula_Lett_2_3783	2	1142.03	2282.04	-1.1006	47.938	0.0017279	21236	57.175	857950
Q96NU1	Sterile alpha motif domain-containing protein 11	SAMD11	MSKGILQVHPPICDCPGCR	Acetyl (Protein N-term),Oxidation (M)	Dracula_Lett_1_2A_3772	2	1142.03	2282.04	-2.2931	46.134	0.0085059	20243	49.423	715040
Q96NU1	Sterile alpha motif domain-containing protein 11	SAMD11	MSKGILQVHPPICDCPGCR	Acetyl (Protein N-term),Oxidation (M)	Dracula_Lett_2_3783	2	1142.03	2282.04	-0.014259	47.938	0.0055362	21236	57.175	857950
Q96NU1	Sterile alpha motif domain-containing protein 11	SAMD11	MSKGILQVHPPICDCPGCR	Acetyl (Protein N-term),Oxidation (M)	Dracula_Lett_2_3784	2	1142.03	2282.04	-2.7823	48.281	0.0073113	21687	54.7	892650
Q96NU1	Sterile alpha motif domain-containing protein 11	SAMD11	MSKGILQVHPPICDCPGCR	Acetyl (Protein N-term),Oxidation (M)	Dracula_Lett_3_3789	2	1142.03	2282.04	-1.0764	48.157	0.0071185	22289	63.727	724050
Q96NU1	Sterile alpha motif domain-containing protein 11	SAMD11	MSKGILQVHPPICDCPGCR	Acetyl (Protein N-term),Oxidation (M)	Dracula_Lett_3_3790	2	1142.03	2282.04	-2.0976	48.166	0.0093367	22054	50.207	875590
Q96SB8	Structural maintenance of chromosomes protein 6	SMC6	RAYNEAEVLYNRSLNEYK	Oxidation Y,Dioxidation Y,L-DOPA-quinone	Dracula_Lett_1_2B_3773	2	1147.54	2293.06	/	19.412	0.0084513	8844	53.528	<T
Q8IY92	Structure-specific endonuclease subunit SLX4	SLX4	PSRAGVHAQQEATTGPGAHRPK	Unmodified	Dracula_Lett_2_3784	3	751.725	2252.15	-3.8802	45.156	0.0053946	20213	57.414	10543000
Q8IY92	Structure-specific endonuclease subunit SLX4	SLX4	PSRAGVHAQQEATTGPGAHRPK	Unmodified	Dracula_Lett_2_3784	3	751.725	2252.15	-3.4947	45.156	0.0010892	20213	57.414	10543000
Q8IY92	Structure-specific endonuclease subunit SLX4	SLX4	PSRAGVHAQQEATTGPGAHRPK	Unmodified	Dracula_Lett_2_3784	3	751.725	2252.15	-2.9499	45.156	0.0019332	20213	57.414	10543000
Q8IY92	Structure-specific endonuclease subunit SLX4	SLX4	PSRAGVHAQQEATTGPGAHRPK	Unmodified	Dracula_Lett_2_3784	3	751.725	2252.15	-3.6247	45.156	0.001534	20213	57.414	10543000
O75897	Sulfotransferase 1C4	SULT1C4	RAPTHQRFPFLEMK	Oxidation (M),Deamidation (NQ)	Dracula_Lett_2_3783	2	887.957	1773.9	-3.2592	44.066	0.010636	19418	81.972	8231100
Q4LDE5	Sushi, von Willebrand factor type A, EGF and pentraxin domain-containing protein 1	SVEP1	LEGSDKLTCQGNSQWDGPEPR	Deamidation (NQ),Trioxidation (C)	Dracula_Lett_2_RP_3786	2	1212.02	2422.03	/	63.292	0.0043185	27958	58.04	<T
Q496J9	Synaptic vesicle glycoprotein 2C	SV2C	TELYGIWLTFMR	Oxidation (M),Tryptophan oxidation to kynurenin	Dracula_Lett_2_3783	2	775.39	1548.76	1.1124	40.941	0.010845	17959	54.982	454250
O43426	Synaptojanin-1	SYNJ1	SMWSVNGDSISKIYAGTGALEGKAK	Oxidation (M),Tryptophan oxidation to oxolactone	Dracula_Lett_3_RP_3791	3	867.427	2599.26	4.0071	58.222	0.001015	25672	50.752	2433400
Q8TDW5	Synaptotagmin-like protein 5	SYTL5	NVCLELTIWDK	Trioxidation (C)	Dracula_Lett_2_RP_3786	2	719.848	1437.68	-3.3664	51.592	0.01173	22528	55.084	725110
Q8TDW5	Synaptotagmin-like protein 5	SYTL5	NVCLELTIWDK	Trioxidation (C)	Dracula_Lett_3_RP_3791	2	719.848	1437.68	-3.5159	50.758	0.013983	22636	53.597	1934100
Q9Y490	Talin-1	TLN1	EVIQEWNLTNIKRWAASPK	Glu->pyro-Glu,Dioxidation W	Dracula_Lett_2_3783	3	766.406	2296.2	-3.4724	46.441	9.0608e-05	20544	96.096	4955600
Q9Y490	Talin-1	TLN1	EVIQEWNLTNIKRWAASPK	Glu->pyro-Glu,Dioxidation W	Dracula_Lett_2_3784	3	766.406	2296.2	-3.1932	46.784	0.0051493	20977	64.298	5387200
Q9Y490	Talin-1	TLN1	EVIQEWNLTNIKRWAASPK	Glu->pyro-Glu,Dioxidation W	Dracula_Lett_2_3784	3	766.406	2296.2	-3.2257	47.09	0.0016794	21111	70.802	7785100
Q9Y4G6	Talin-2	TLN2	IGITNYEEYSLIQETIEEKK	Dioxidation Y	Dracula_Lett_3_RP_3791	3	811.407	2431.2	1.6787	57.541	0.012884	25376	49.708	1107100
Q9H2K2	Tankyrase-2	TNKS2	IQKVCNK	Deamidation (NQ),Trioxidation (C)	Dracula_Lett_2_3783	2	469.734	937.454	-1.509	27.411	0.011662	12225	43	83897
O75333	T-box transcription factor TBX10	TBX10	LGSPFPSGPCTSSTGAQAVAEPTGQGPK	Trioxidation (C)	Dracula_Lett_3_RP_3792	4	684.321	2733.26	0.18344	60.723	0.0010698	27562	47.018	3165000
O15119	T-box transcription factor TBX3	TBX3	YKFHNSR	L-DOPA-quinone	Dracula_Lett_2_RP_3785	2	483.233	964.452	-4.2066	29.564	0.014635	12651	59.641	1145400
O15119	T-box transcription factor TBX3	TBX3	YKFHNSR	L-DOPA-quinone	Dracula_Lett_2_RP_3786	1	965.459	964.452	-1.3701	29.745	0.016058	13146	40.686	230860
Q8N103	T-cell activation Rho GTPase-activating protein	TAGAP	KESQLAGRIVQENGCETHNQTAR	3 Deamidation (NQ),Trioxidation (C)	Dracula_Lett_3_3790	4	670.058	2676.2	-2.6301	42.11	0.010147	19236	47.808	636800
Q9NRE2	Teashirt homolog 2	TSHZ2	SLQQNLPSR	2 Deamidation (NQ)	Dracula_Lett_2_RP_3785	1	1044.53	1043.52	-1.5512	47.779	0.0043858	20818	84.615	5580100
Q9NRE2	Teashirt homolog 2	TSHZ2	SLQQNLPSR	2 Deamidation (NQ)	Dracula_Lett_2_RP_3786	1	1044.53	1043.52	-1.3145	47.402	0.0064901	21224	82.279	7291300
Q63HK5	Teashirt homolog 3	TSHZ3	QSNWNPQHLLILQAQFAASLR	Gln->pyro-Glu	Dracula_Lett_2_RP_3786	3	806.761	2417.26	0.54997	59.99	8.472e-06	26092	42.711	959800
Q5UIP0	Telomere-associated protein RIF1	RIF1	IIYIITVMVDCIDFSPYNIK	Oxidation (M),Dioxidation Y,L-DOPA-quinone	Dracula_Lett_3_RP_3792	3	827.076	2478.21	3.5086	59.83	0.0061585	26797	50.966	600670
Q9NT68	Teneurin-2	TENM2	DYDVLAGRWTSPDYTMWKNVGK	Dioxidation W,Tryptophan oxidation to oxolactone	Dracula_Lett_2_3783	3	883.408	2647.2	-1.1244	43.243	0.0098536	19046	44.238	1943900
Q9P273	Teneurin-3	TENM3	QDGMFDLVANGGASLTLVFER	Unmodified	Dracula_Lett_2_RP_3786	2	1120.55	2239.09	/	58.66	0.0098912	25587	52.527	<T
Q9HBL0	Tensin-1	TNS1	TPEEEPLNLEGLVAHRVAGVQAR	2 Deamidation (NQ)	Dracula_Lett_2_RP_3785	3	829.766	2486.28	-0.61594	60.025	0.010605	25743	43.696	6431100
Q9HBL0	Tensin-1	TNS1	TPEEEPLNLEGLVAHRVAGVQAR	2 Deamidation (NQ)	Dracula_Lett_3_RP_3792	3	829.766	2486.28	0.64461	59.941	0.010435	26920	44.641	1692400
Q08629	Testican-1	SPOCK1	LDMNYDLLLDPSEINAIYLDK	2 L-DOPA-quinone	Dracula_Lett_3_RP_3791	3	832.733	2495.18	-2.3937	57.332	0.014731	25324	42.123	521110
Q9BXA6	Testis-specific serine/threonine-protein kinase 6	TSSK6	GVLYPEGLELSER	L-DOPA-quinone	Dracula_Lett_3_RP_3791	3	492.584	1474.73	-3.9074	56.936	0.013882	25122	41.383	2306700
Q8NDW8	Tetratricopeptide repeat protein 21A	TTC21A	TFMATPSYVHVATELGYLFILK	2 L-DOPA-quinone	Dracula_Lett_1_7B_3780	3	843.763	2528.27	/	61.974	0.0013298	27643	66.152	<T
Q8N584	Tetratricopeptide repeat protein 39C	TTC39C	DMKAPLATLALLWYHTVVR	Oxidation (M),Oxidation W	Dracula_Lett_2_3784	3	744.073	2229.2	3.0133	46.937	0.0073691	21027	58.246	20105000
Q8N0Z6	Tetratricopeptide repeat protein 5	TTC5	MMADEEEEVK	Acetyl (Protein N-term),Oxidation (M),Dioxidation M	Dracula_Lett_2_3783	2	650.75	1299.48	/	83.879	0.01236	34802	42.869	<T
Q86TZ1	Tetratricopeptide repeat protein 6	TTC6	RTKEAVEVLK	Unmodified	Dracula_Lett_3_RP_3792	2	586.854	1171.69	/	62.416	0.0067353	28145	58.23	<T
Q9H0W7	THAP domain-containing protein 2	THAP2	ILEQDQQDKTLLSLNLKQTK	4 Deamidation (NQ)	Dracula_Lett_2_3783	3	787.42	2359.24	1.2906	45.513	0.0058102	20020	51.166	5679400
Q4W5G0	Tigger transposable element-derived protein 2	TIGD2	AGLLQKYMDEGNDPKIFWK	Oxidation (M),Tryptophan oxidation to oxolactone	Dracula_Lett_2_RP_3786	2	1142.06	2282.1	-3.206	58.858	0.010777	25698	42.083	333910
O43897	Tolloid-like protein 1	TLL1	IVLNFTTMDLYK	Oxidation (M),Oxidation Y	Dracula_Lett_2_3783	2	745.384	1488.75	4.4313	44.729	0.011744	19747	59.153	673490
P17275	Transcription factor jun-B	JUNB	MEQPFYHDDSYTATGYGR	2 Oxidation Y	Dracula_Lett_1_7B_3780	3	723.965	2168.87	/	9.6688	0.014152	4716	43.024	<T
Q8NHW3	Transcription factor MafA	MAFA	LEERFSDDQLVSMSVRELNR	2 Deamidation (NQ)	Dracula_Lett_2_RP_3785	2	1213.09	2424.16	-4.0889	59.745	0.010982	25512	51.939	780740
O15525	Transcription factor MafG	MAFG	TTPNKGNK	2 Deamidation (NQ)	Dracula_Lett_1_2B_3774	1	861.431	860.424	0.21826	36.304	0.011496	15433	50.127	480800
O15525	Transcription factor MafG	MAFG	TTPNKGNK	2 Deamidation (NQ)	Dracula_Lett_1_7B_3779	1	861.431	860.424	0.4445	39.126	0.010867	17115	53.554	296240
P08047	Transcription factor Sp1	SP1	LANSGINVMQVADLQSINISGNGF	4 Deamidation (NQ)	Dracula_Lett_2_RP_3785	3	822.728	2465.16	/	59.686	0.003482	25488	61.767	<T
A6H8Y1	Transcription factor TFIIIB component B homolog	BDP1	ENGPEEVKPVDEMETDLNATGR	Oxidation (M),Glu->pyro-Glu,Deamidation (NQ)	Dracula_Lett_1_7B_3779	2	1215.04	2428.07	/	67.144	0.004007	30013	63.185	<T
P29084	Transcription initiation factor IIE subunit beta	GTF2E2	IEEYLKRQGISSMQESGPK	Dioxidation Y	Dracula_Lett_1_2A_3771	3	738.035	2211.08	3.521	41.063	0.015383	18306	54.953	15629000
P29084	Transcription initiation factor IIE subunit beta	GTF2E2	IEEYLKRQGISSMQESGPK	Oxidation (M),Oxidation Y	Dracula_Lett_1_2A_3771	3	738.035	2211.08	3.521	41.063	0.01441	18771	48.555	15629000
P29084	Transcription initiation factor IIE subunit beta	GTF2E2	IEEYLKRQGISSMQESGPK	Oxidation (M),Oxidation Y	Dracula_Lett_2_3783	2	1106.55	2211.08	-0.78181	42.334	0.0033228	18624	81.185	12626000
P29084	Transcription initiation factor IIE subunit beta	GTF2E2	IEEYLKRQGISSMQESGPK	Oxidation (M),Oxidation Y	Dracula_Lett_3_3789	2	1106.55	2211.08	-0.13159	42.399	0.001601	19561	75.911	12522000
P29084	Transcription initiation factor IIE subunit beta	GTF2E2	IEEYLKRQGISSMQESGPK	Oxidation (M),Oxidation Y	Dracula_Lett_3_3790	2	1106.55	2211.08	-0.65445	42.498	0.0033654	19404	81.278	12583000
P29084	Transcription initiation factor IIE subunit beta	GTF2E2	IEEYLKRQGISSMQESGPK	Oxidation (M),L-DOPA-quinone	Dracula_Lett_2_RP_3786	3	737.363	2209.07	/	59.112	0.0035914	25815	65.298	<T
Q15361	Transcription termination factor 1	TTF1	QVFPFRDIFYYEDDSEGEDIEK	Dioxidation Y	Dracula_Lett_3_RP_3792	3	925.077	2772.21	/	58.754	0.015633	26317	44.238	<T
Q49AM1	Transcription termination factor 2, mitochondrial	MTERF2	ILQESYLDVGGSEANMKVWLLK	Oxidation (M),Dioxidation Y	Dracula_Lett_1_7B_3780	3	847.768	2540.28	/	62.548	0.011331	27927	49.559	<T
Q9Y6A5	Transforming acidic coiled-coil-containing protein 3	TACC3	CVEDYLARITQEGQRYQALK	Unmodified	Dracula_Lett_2_RP_3786	3	814.413	2440.22	-1.4231	59.832	0.0046614	26116	70.783	13881000
Q9Y6A5	Transforming acidic coiled-coil-containing protein 3	TACC3	CVEDYLARITQEGQRYQALK	Unmodified	Dracula_Lett_2_RP_3785	3	814.413	2440.22	0.98202	59.625	0.01044	25377	55.912	6498500
Q9Y6A5	Transforming acidic coiled-coil-containing protein 3	TACC3	CVEDYLARITQEGQRYQALK	Unmodified	Dracula_Lett_2_RP_3786	3	814.413	2440.22	-1.2173	59.832	0.0021941	26215	70.783	13881000
Q9Y6A5	Transforming acidic coiled-coil-containing protein 3	TACC3	CVEDYLARITQEGQRYQALK	Unmodified	Dracula_Lett_3_RP_3791	3	814.413	2440.22	-1.4028	59.427	0.011446	26315	54.974	1499500
Q9Y6A5	Transforming acidic coiled-coil-containing protein 3	TACC3	CVEDYLARITQEGQRYQALK	Unmodified	Dracula_Lett_2_RP_3786	3	814.413	2440.22	0.43024	59.832	0.0057732	26215	70.783	13881000
Q9Y6A5	Transforming acidic coiled-coil-containing protein 3	TACC3	CVEDYLARITQEGQRYQALK	Unmodified	Dracula_Lett_3_RP_3791	3	814.413	2440.22	-0.83355	59.427	0.011045	26335	53.278	1499500
Q9Y6A5	Transforming acidic coiled-coil-containing protein 3	TACC3	CVEDYLARITQEGQRYQALK	Unmodified	Dracula_Lett_2_RP_3786	3	814.413	2440.22	-1.2336	59.832	0.0038233	26215	70.783	13881000
Q9Y6A5	Transforming acidic coiled-coil-containing protein 3	TACC3	CVEDYLARITQEGQRYQALK	Unmodified	Dracula_Lett_3_RP_3791	3	814.413	2440.22	-1.1513	59.427	0.01268	26335	53.278	1499500
O75069	Transmembrane and coiled-coil domains protein 2	TMCC2	VSYAMSLHDLPARPTAFNR	Dioxidation Y	Dracula_Lett_2_RP_3785	2	1089.54	2177.07	/	63.314	0.014975	27365	45.28	<T
P17152	Transmembrane protein 11, mitochondrial	TMEM11	IYELYAV	2 L-DOPA-quinone	Dracula_Lett_3_RP_3791	1	898.419	897.412	-2.8451	39.348	0.013582	17855	44.945	762380
A0PJW6	Transmembrane protein 223	TMEM223	QVSCMAHRGEVPAMLPLKVK	Oxidation (M),Trioxidation (C)	Dracula_Lett_3_3789	3	772.394	2314.16	1.3423	42.992	0.012409	19889	40.968	370800
Q6PI78	Transmembrane protein 65	TMEM65	SRLLPLLRSR	Acetyl (Protein N-term)	Dracula_Lett_3_RP_3792	2	626.896	1251.78	-0.77369	65.725	0.012819	29582	41.029	16403000
Q96RS0	Trimethylguanosine synthase	TGS1	MCCEKWSRVAEMFLFIEER	2 Trioxidation (C)	Dracula_Lett_2_3783	3	873.045	2616.11	4.4456	42.302	0.010214	18627	49.993	1423000
Q96RS0	Trimethylguanosine synthase	TGS1	MCCEKWSRVAEMFLFIEER	2 Trioxidation (C)	Dracula_Lett_2_3784	3	873.045	2616.11	4.492	42.597	0.013676	19040	42.277	1202800
Q9H8W5	Tripartite motif-containing protein 45	TRIM45	QKKTTYHTMVDLK	Gln->pyro-Glu,Dioxidation M	Dracula_Lett_1_2A_3771	2	804.409	1606.8	0.075678	44.248	0.010622	18474	45.161	72705
Q6IPR3	tRNA wybutosine-synthesizing protein 3 homolog	TYW3	NNSSYIHKKK	2 Deamidation (NQ)	Dracula_Lett_1_2B_3773	2	610.817	1219.62	0.27907	52.099	0.0059443	21341	79.713	3233400
Q96G46	tRNA-dihydrouridine(47) synthase [NAD(P)(+)]-like	DUS3L	GGGCALMNRSTKFQQIVR	Oxidation (M),2 Deamidation (NQ)	Dracula_Lett_2_RP_3786	3	681.003	2039.99	1.9076	59.365	0.010317	25842	51.193	5042800
Q9Y4C2	TRPM8 channel-associated factor 1	TCAF1	GAVHAPYYKLGETTLEEWK	Oxidation Y,Dioxidation Y	Dracula_Lett_3_3789	3	747.367	2239.08	-0.74912	48.18	0.012772	22265	47.204	9249300
P35030	Trypsin-3	PRSS3	VLEGNEQFINAAK*	Unmodified	Dracula_Lett_1_2A_3771	2	716.875	1431.74	0.011635	33.428	2.136e-23	13454	140.17	1243600
P35030	Trypsin-3	PRSS3	VLEGNEQFINAAK	Unmodified	Dracula_Lett_1_2A_3772	2	716.875	1431.74	-0.88249	33.587	0.0028495	14338	90.108	940490
P35030	Trypsin-3	PRSS3	VLEGNEQFINAAK	Unmodified	Dracula_Lett_1_2B_3774	2	716.875	1431.74	-0.30944	51.878	2.4479e-43	21453	117.7	1085800
P35030	Trypsin-3	PRSS3	VLEGNEQFINAAK	Unmodified	Dracula_Lett_1_7A_3777	2	716.875	1431.74	0.028552	36.423	0.0024953	16937	90.827	2408600
P35030	Trypsin-3	PRSS3	VLEGNEQFINAAK	Unmodified	Dracula_Lett_1_7A_3778	2	716.875	1431.74	0.60242	36.496	0.006091	17090	101.65	2034400
P35030	Trypsin-3	PRSS3	VLEGNEQFINAAK	Unmodified	Dracula_Lett_1_7B_3779	2	716.875	1431.74	0.61701	54.124	5.5937e-42	23976	145.9	1214200
P35030	Trypsin-3	PRSS3	VLEGNEQFINAAK	Unmodified	Dracula_Lett_1_7B_3780	2	716.875	1431.74	0.34838	54.257	2.2185e-08	24029	128.6	1096800
P35030	Trypsin-3	PRSS3	VLEGNEQFINAAK	Unmodified	Dracula_Lett_2_3783	2	716.875	1431.74	-1.1958	36.498	2.9857e-278	16005	179.8	18951000
P35030	Trypsin-3	PRSS3	VLEGNEQFINAAK	Unmodified	Dracula_Lett_2_3784	2	716.875	1431.74	0.12885	36.734	3.5611e-53	16427	147.75	18001000
P35030	Trypsin-3	PRSS3	VLEGNEQFINAAK	Unmodified	Dracula_Lett_2_RP_3785	2	716.875	1431.74	1.0351	51.991	2.1709e-111	22398	160.36	4948700
P35030	Trypsin-3	PRSS3	VLEGNEQFINAAK	Unmodified	Dracula_Lett_2_RP_3786	2	716.875	1431.74	1.5631	51.01	1.2288e-248	22452	176.38	4068600
P35030	Trypsin-3	PRSS3	VLEGNEQFINAAK	Unmodified	Dracula_Lett_2_RP_3786	2	716.875	1431.74	1.7044	52.114	4.3033e-08	22846	126.31	898880
P35030	Trypsin-3	PRSS3	VLEGNEQFINAAK	Unmodified	Dracula_Lett_3_3789	2	716.875	1431.74	0.73869	36.692	0	16866	188.04	23340000
P35030	Trypsin-3	PRSS3	VLEGNEQFINAAK	Unmodified	Dracula_Lett_3_3790	2	716.875	1431.74	0.41435	36.803	0	16722	196.88	22969000
P35030	Trypsin-3	PRSS3	VLEGNEQFINAAK	Unmodified	Dracula_Lett_3_RP_3791	2	716.875	1431.74	0.41191	49.882	0	22124	182.65	3811400
P35030	Trypsin-3	PRSS3	VLEGNEQFINAAK	Unmodified	Dracula_Lett_3_RP_3791	2	716.875	1431.74	0.68787	50.768	0.0019917	22490	94.692	448930
P35030	Trypsin-3	PRSS3	VLEGNEQFINAAK	Unmodified	Dracula_Lett_3_RP_3791	2	716.875	1431.74	0.51989	50.889	0.0029591	22558	89.886	390280
P35030	Trypsin-3	PRSS3	VLEGNEQFINAAK	Unmodified	Dracula_Lett_3_RP_3792	2	716.875	1431.74	1.7185	50.086	1.8064e-172	22531	168.83	3490700
P35030	Trypsin-3	PRSS3	VLEGNEQFINAAK	Unmodified	Dracula_Lett_3_RP_3792	2	716.875	1431.74	/	51.078	1.2762e-34	22891	106.2	<T
P35030	Trypsin-3	PRSS3	VLEGNEQFINAAK	Deamidation (NQ)	Dracula_Lett_2_3783	2	717.367	1432.72	-2.4475	37.462	1.8215e-06	16431	121.6	1805400
P35030	Trypsin-3	PRSS3	VLEGNEQFINAAK	Deamidation (NQ)	Dracula_Lett_3_3789	2	717.367	1432.72	-0.77395	37.646	4.8775e-07	17336	123.86	1816200
P35030	Trypsin-3	PRSS3	VLEGNEQFINAAK	Deamidation (NQ)	Dracula_Lett_3_3790	2	717.367	1432.72	-1.0388	37.697	1.1046e-11	17134	133.75	1811600
P35030	Trypsin-3	PRSS3	DTLDNDIMLIK	Oxidation (M)	Dracula_Lett_3_3789	2	653.832	1305.65	-0.63551	44.491	0.0090612	20542	66.568	267060
P35030	Trypsin-3	PRSS3	VLEGNEQFINAAK	Unmodified	Dracula_Lett_1_2A_3771	2	716.875	1431.74	0.36918	33.428	6.2279e-41	13454	140.17	1243600
P35030	Trypsin-3	PRSS3	VLEGNEQFINAAK	Unmodified	Dracula_Lett_1_2A_3772	2	716.875	1431.74	0.0045984	33.587	0.0056141	14338	90.108	940490
P35030	Trypsin-3	PRSS3	VLEGNEQFINAAK	Unmodified	Dracula_Lett_1_2B_3774	2	716.875	1431.74	0.48422	51.878	4.8247e-57	21453	117.7	1085800
P35030	Trypsin-3	PRSS3	VLEGNEQFINAAK	Unmodified	Dracula_Lett_1_7A_3777	2	716.875	1431.74	0.30837	36.423	0.0047466	16937	90.827	2408600
P35030	Trypsin-3	PRSS3	VLEGNEQFINAAK	Unmodified	Dracula_Lett_1_7A_3778	2	716.875	1431.74	0.19139	36.496	0.00088571	17090	101.65	2034400
P35030	Trypsin-3	PRSS3	VLEGNEQFINAAK	Unmodified	Dracula_Lett_1_7B_3779	2	716.875	1431.74	0.29783	54.124	2.0261e-65	23976	145.9	1214200
P35030	Trypsin-3	PRSS3	VLEGNEQFINAAK	Unmodified	Dracula_Lett_1_7B_3780	2	716.875	1431.74	0.68693	54.257	1.1855e-14	24029	128.6	1096800
P35030	Trypsin-3	PRSS3	VLEGNEQFINAAK	Unmodified	Dracula_Lett_2_3783	2	716.875	1431.74	-1.8968	36.498	0	16005	179.8	18951000
P35030	Trypsin-3	PRSS3	VLEGNEQFINAAK	Unmodified	Dracula_Lett_2_3784	2	716.875	1431.74	0.3471	36.734	3.4126e-79	16427	147.75	18001000
P35030	Trypsin-3	PRSS3	VLEGNEQFINAAK	Unmodified	Dracula_Lett_2_RP_3785	2	716.875	1431.74	2.6735	51.991	5.9476e-177	22398	160.36	4948700
P35030	Trypsin-3	PRSS3	VLEGNEQFINAAK	Unmodified	Dracula_Lett_2_RP_3786	2	716.875	1431.74	1.9044	51.01	0	22452	176.38	4068600
P35030	Trypsin-3	PRSS3	VLEGNEQFINAAK	Unmodified	Dracula_Lett_2_RP_3786	2	716.875	1431.74	2.0337	52.114	4.6319e-13	22846	126.31	898880
P35030	Trypsin-3	PRSS3	VLEGNEQFINAAK	Unmodified	Dracula_Lett_3_3789	2	716.875	1431.74	0.50153	36.692	0	16866	188.04	23340000
P35030	Trypsin-3	PRSS3	VLEGNEQFINAAK	Unmodified	Dracula_Lett_3_3790	2	716.875	1431.74	0.39573	36.803	0	16722	196.88	22969000
P35030	Trypsin-3	PRSS3	VLEGNEQFINAAK	Unmodified	Dracula_Lett_3_RP_3791	2	716.875	1431.74	0.93677	49.882	0	22124	182.65	3811400
P35030	Trypsin-3	PRSS3	VLEGNEQFINAAK	Unmodified	Dracula_Lett_3_RP_3791	2	716.875	1431.74	1.2217	50.768	0.009443	22490	94.692	448930
P35030	Trypsin-3	PRSS3	VLEGNEQFINAAK	Unmodified	Dracula_Lett_3_RP_3791	2	716.875	1431.74	1.0555	50.889	0.0058826	22558	89.886	390280
P35030	Trypsin-3	PRSS3	VLEGNEQFINAAK	Unmodified	Dracula_Lett_3_RP_3792	2	716.875	1431.74	1.4545	50.086	7.0492e-258	22531	168.83	3490700
P35030	Trypsin-3	PRSS3	VLEGNEQFINAAK	Unmodified	Dracula_Lett_3_RP_3792	2	716.875	1431.74	/	51.078	3.7571e-39	22891	106.2	<T
P35030	Trypsin-3	PRSS3	DTLDNDIMLIK	Oxidation (M)	Dracula_Lett_3_3789	2	653.832	1305.65	-0.53032	44.491	0.014265	20542	66.568	267060
P35030	Trypsin-3	PRSS3	VLEGNEQFINAAK	Unmodified	Dracula_Lett_1_2A_3771	2	716.875	1431.74	0.39843	33.428	3.2345e-36	13454	140.17	1243600
P35030	Trypsin-3	PRSS3	VLEGNEQFINAAK	Unmodified	Dracula_Lett_1_2A_3772	2	716.875	1431.74	0.42274	33.587	0.0056495	14338	90.108	940490
P35030	Trypsin-3	PRSS3	VLEGNEQFINAAK	Unmodified	Dracula_Lett_1_2B_3774	2	716.875	1431.74	0.46431	51.878	2.1462e-52	21453	117.7	1085800
P35030	Trypsin-3	PRSS3	VLEGNEQFINAAK	Unmodified	Dracula_Lett_1_7A_3777	2	716.875	1431.74	0.28768	36.423	0.0066647	16937	90.827	2408600
P35030	Trypsin-3	PRSS3	VLEGNEQFINAAK	Unmodified	Dracula_Lett_1_7A_3778	2	716.875	1431.74	0.43137	36.496	0.003179	17090	101.65	2034400
P35030	Trypsin-3	PRSS3	VLEGNEQFINAAK	Unmodified	Dracula_Lett_1_7B_3779	2	716.875	1431.74	0.39285	54.124	2.3583e-60	23976	145.9	1214200
P35030	Trypsin-3	PRSS3	VLEGNEQFINAAK	Unmodified	Dracula_Lett_1_7B_3780	2	716.875	1431.74	0.74869	54.257	1.9737e-10	24029	128.6	1096800
P35030	Trypsin-3	PRSS3	VLEGNEQFINAAK	Unmodified	Dracula_Lett_2_3783	2	716.875	1431.74	-0.96039	36.498	0	16005	179.8	18951000
P35030	Trypsin-3	PRSS3	VLEGNEQFINAAK	Unmodified	Dracula_Lett_2_3784	2	716.875	1431.74	0.15746	36.734	1.7343e-74	16427	147.75	18001000
P35030	Trypsin-3	PRSS3	VLEGNEQFINAAK	Unmodified	Dracula_Lett_2_RP_3785	2	716.875	1431.74	2.6163	51.991	1.7857e-149	22398	160.36	4948700
P35030	Trypsin-3	PRSS3	VLEGNEQFINAAK	Unmodified	Dracula_Lett_2_RP_3786	2	716.875	1431.74	3.1089	51.01	0	22452	176.38	4068600
P35030	Trypsin-3	PRSS3	VLEGNEQFINAAK	Unmodified	Dracula_Lett_2_RP_3786	2	716.875	1431.74	3.2165	52.114	1.0217e-08	22846	126.31	898880
P35030	Trypsin-3	PRSS3	VLEGNEQFINAAK	Unmodified	Dracula_Lett_3_3789	2	716.875	1431.74	1.1999	36.692	0	16866	188.04	23340000
P35030	Trypsin-3	PRSS3	VLEGNEQFINAAK	Unmodified	Dracula_Lett_3_3790	2	716.875	1431.74	0.97335	36.803	0	16722	196.88	22969000
P35030	Trypsin-3	PRSS3	VLEGNEQFINAAK	Unmodified	Dracula_Lett_3_RP_3791	2	716.875	1431.74	1.5041	49.882	0	22124	182.65	3811400
P35030	Trypsin-3	PRSS3	VLEGNEQFINAAK	Unmodified	Dracula_Lett_3_RP_3791	2	716.875	1431.74	1.7779	50.768	0.012008	22490	94.692	448930
P35030	Trypsin-3	PRSS3	VLEGNEQFINAAK	Unmodified	Dracula_Lett_3_RP_3791	2	716.875	1431.74	1.6095	50.889	0.0053353	22558	89.886	390280
P35030	Trypsin-3	PRSS3	VLEGNEQFINAAK	Unmodified	Dracula_Lett_3_RP_3792	2	716.875	1431.74	1.5828	50.086	4.0137e-225	22531	168.83	3490700
P35030	Trypsin-3	PRSS3	VLEGNEQFINAAK	Unmodified	Dracula_Lett_3_RP_3792	2	716.875	1431.74	/	51.078	2.6938e-38	22891	106.2	<T
P35030	Trypsin-3	PRSS3	VLEGNEQFINAAK	Unmodified	Dracula_Lett_1_2A_3771	2	716.875	1431.74	0.39843	33.428	2.6908e-39	13454	140.17	1243600
P35030	Trypsin-3	PRSS3	VLEGNEQFINAAK	Unmodified	Dracula_Lett_1_2A_3772	2	716.875	1431.74	-0.37463	33.587	0.0096843	14338	90.108	940490
P35030	Trypsin-3	PRSS3	VLEGNEQFINAAK	Unmodified	Dracula_Lett_1_2B_3774	2	716.875	1431.74	0.46431	51.878	2.8323e-53	21453	117.7	1085800
P35030	Trypsin-3	PRSS3	VLEGNEQFINAAK	Unmodified	Dracula_Lett_1_7A_3777	2	716.875	1431.74	0.28768	36.423	0.0064564	16937	90.827	2408600
P35030	Trypsin-3	PRSS3	VLEGNEQFINAAK	Unmodified	Dracula_Lett_1_7B_3779	2	716.875	1431.74	0.089013	54.124	7.2135e-64	23976	145.9	1214200
P35030	Trypsin-3	PRSS3	VLEGNEQFINAAK	Unmodified	Dracula_Lett_1_7B_3780	2	716.875	1431.74	0.50573	54.257	3.993e-10	24029	128.6	1096800
P35030	Trypsin-3	PRSS3	VLEGNEQFINAAK	Unmodified	Dracula_Lett_2_3783	2	716.875	1431.74	-1.7502	36.498	0	16005	179.8	18951000
P35030	Trypsin-3	PRSS3	VLEGNEQFINAAK	Unmodified	Dracula_Lett_2_3784	2	716.875	1431.74	-0.37478	36.734	5.0183e-65	16427	147.75	18001000
P35030	Trypsin-3	PRSS3	VLEGNEQFINAAK	Unmodified	Dracula_Lett_2_RP_3785	2	716.875	1431.74	2.8351	51.991	1.8122e-147	22398	160.36	4948700
P35030	Trypsin-3	PRSS3	VLEGNEQFINAAK	Unmodified	Dracula_Lett_2_RP_3786	2	716.875	1431.74	1.7016	51.01	0	22452	176.38	4068600
P35030	Trypsin-3	PRSS3	VLEGNEQFINAAK	Unmodified	Dracula_Lett_2_RP_3786	2	716.875	1431.74	1.8526	52.114	5.4488e-09	22846	126.31	898880
P35030	Trypsin-3	PRSS3	VLEGNEQFINAAK	Unmodified	Dracula_Lett_3_3789	2	716.875	1431.74	0.3612	36.692	0	16866	188.04	23340000
P35030	Trypsin-3	PRSS3	VLEGNEQFINAAK	Unmodified	Dracula_Lett_3_3790	2	716.875	1431.74	0.49693	36.803	0	16722	196.88	22969000
P35030	Trypsin-3	PRSS3	VLEGNEQFINAAK	Unmodified	Dracula_Lett_3_RP_3791	2	716.875	1431.74	1.1276	49.882	0	22124	182.65	3811400
P35030	Trypsin-3	PRSS3	VLEGNEQFINAAK	Unmodified	Dracula_Lett_3_RP_3791	2	716.875	1431.74	1.4098	50.768	0.0036603	22490	94.692	448930
P35030	Trypsin-3	PRSS3	VLEGNEQFINAAK	Unmodified	Dracula_Lett_3_RP_3791	2	716.875	1431.74	1.243	50.889	0.011178	22558	89.886	390280
P35030	Trypsin-3	PRSS3	VLEGNEQFINAAK	Unmodified	Dracula_Lett_3_RP_3792	2	716.875	1431.74	1.434	50.086	6.5533e-220	22531	168.83	3490700
P35030	Trypsin-3	PRSS3	VLEGNEQFINAAK	Unmodified	Dracula_Lett_3_RP_3792	2	716.875	1431.74	/	51.078	5.6508e-33	22891	106.2	<T
Q8NHU6	Tudor domain-containing protein 7	TDRD7	FLQEMIAIPPQAIKCCLADLPQSIGMWTPDAVLWLR	Oxidation (M),Deamidation (NQ),Trioxidation (C)	Dracula_Lett_1_7B_3780	4	1062.53	4246.1	-0.77597	64.023	0.0013367	28697	41.661	1114600
P51451	Tyrosine-protein kinase Blk	BLK	EPIYIVTEYMARGCLLDFLK	Dioxidation M	Dracula_Lett_2_RP_3785	3	821.748	2462.22	-0.62981	60.456	0.010392	25864	56.121	2054100
P51451	Tyrosine-protein kinase Blk	BLK	EPIYIVTEYMARGCLLDFLK	Dioxidation Y	Dracula_Lett_2_RP_3785	3	821.748	2462.22	-1.0065	60.456	0.011053	25864	55.437	2054100
P07948	Tyrosine-protein kinase Lyn	LYN	EGFIPSNYVAK	Glu->pyro-Glu,L-DOPA-quinone	Dracula_Lett_2_RP_3786	2	610.801	1219.59	-3.07	48.352	0.0067565	21195	67.897	3806400
P07947	Tyrosine-protein kinase Yes	YES1	TLKPGTMMPEAFLQEAQIMKK	2 Oxidation (M),Dioxidation M	Dracula_Lett_3_3789	3	819.413	2455.22	2.5096	41.783	0.011676	19254	42.679	32139000
Q9BRT2	Ubiquinol-cytochrome-c reductase complex assembly factor 2	UQCC2	EIDKGMWKK	Oxidation (M),Oxidation W	Dracula_Lett_3_RP_3792	2	583.797	1165.58	/	49.315	0.01139	22316	49.442	<T
Q70CQ2	Ubiquitin carboxyl-terminal hydrolase 34	USP34	FIEGCLENLGNNR	Trioxidation (C)	Dracula_Lett_2_3783	2	792.36	1582.7	-1.7523	22.544	0.0071546	9902	68.371	1898000
Q86UV5	Ubiquitin carboxyl-terminal hydrolase 48	USP48	ISEYAADIFYSRYGGGPR	Oxidation Y,2 Dioxidation Y	Dracula_Lett_2_RP_3785	2	1051.48	2100.94	/	9.1567	0.012439	4477	45.257	<T
A0AVT1	Ubiquitin-like modifier-activating enzyme 6	UBA6	NCFLNLAIPIVVFTETTEVRKTK	Deamidation (NQ),Trioxidation (C)	Dracula_Lett_2_3783	3	914.818	2741.43	-0.77954	45.439	0.011591	20047	54.857	1731100
Q9NYU2	UDP-glucose:glycoprotein glucosyltransferase 1	UGGT1	VEHVVSVLEKKYPYVEVNSILGIDSAYDR	Oxidation Y	Dracula_Lett_2_3783	4	835.188	3336.72	3.3827	47.229	0.010223	20860	41.06	69272000
P36537	UDP-glucuronosyltransferase 2B10	UGT2B10	VLVWAAEYSLWMNMKTILK	2 Oxidation (M),Tryptophan oxidation to oxolactone	Dracula_Lett_3_3790	3	781.402	2341.19	-2.3513	41.769	0.011958	19067	46.701	24435000
Q6BDS2	UHRF1-binding protein 1	UHRF1BP1	LSQYFEKFDVKESSYHLLISR	2 Dioxidation Y	Dracula_Lett_2_3783	3	885.11	2652.31	/	45.571	0.016175	20121	41.257	<T
P30085	UMP-CMP kinase	CMPK1	IDASKSVDEVFDEVVQIFDK	Unmodified	Dracula_Lett_3_3790	3	761.718	2282.13	2.4859	44.854	0.011861	20474	60.542	1772900
Q86TW2	Uncharacterized aarF domain-containing protein kinase 1	ADCK1	ASASSFLNMSRCCIRALAEHK	Oxidation (M)	Dracula_Lett_1_7B_3779	3	809.056	2424.15	-0.30951	61.717	0.010275	27781	49.036	2673000
Q86TW2	Uncharacterized aarF domain-containing protein kinase 1	ADCK1	ASASSFLNMSRCCIRALAEHK	Oxidation (M)	Dracula_Lett_1_7B_3779	3	809.056	2424.15	-0.21425	61.717	0.014023	27781	49.036	2673000
Q8IYS4	Uncharacterized protein C16orf71	C16orf71	ALGDVPEPGAAREALMPPLEQL	Oxidation (M)	Dracula_Lett_3_RP_3792	2	1145.59	2289.17	-3.5759	61.093	0.008842	27447	43.405	619030
Q8IYS4	Uncharacterized protein C16orf71	C16orf71	ALGDVPEPGAAREALMPPLEQL	Oxidation (M)	Dracula_Lett_3_RP_3792	2	1145.59	2289.17	-4.0149	61.093	0.01104	27447	43.405	619030
Q8IYS4	Uncharacterized protein C16orf71	C16orf71	ALGDVPEPGAAREALMPPLEQL	Oxidation (M)	Dracula_Lett_3_RP_3792	2	1145.59	2289.17	-3.8567	61.093	0.0085537	27447	43.405	619030
Q6UX52	Uncharacterized protein C17orf99	C17orf99	LQMHWELWSK	Tryptophan oxidation to kynurenin	Dracula_Lett_2_RP_3786	2	681.337	1360.66	/	53.621	0.0043528	23362	60.019	<T
A6NGG8	Uncharacterized protein C2orf71	C2orf71	KREPQEQPNLLQQLLQYTVSK	4 Deamidation (NQ)	Dracula_Lett_1_7B_3780	3	848.778	2543.31	/	62.459	0.0019421	27882	78.021	<T
A6NGG8	Uncharacterized protein C2orf71	C2orf71	KREPQEQPNLLQQLLQYTVSK	4 Deamidation (NQ)	Dracula_Lett_2_RP_3785	3	848.778	2543.31	/	60.058	0.0065756	25684	55.536	<T
Q9H799	Uncharacterized protein C5orf42	C5orf42	KSFGQPQGSPWPHGTATFTIQK	Unmodified	Dracula_Lett_3_RP_3791	3	800.741	2399.2	/	58.168	0.01105	25701	49.708	<T
Q0VF49	Uncharacterized protein KIAA2012	KIAA2012	PQDKNNASQHSWSLFLPK	2 Deamidation (NQ)	Dracula_Lett_3_3790	3	700.345	2098.01	1.4651	42.573	0.0091261	19420	62.861	4220800
Q96B45	UPF0693 protein C10orf32	C10orf32	MATGTPESQAR	Dioxidation M	Dracula_Lett_3_3789	2	590.767	1179.52	0.41818	33.895	0.012841	15662	62.582	2679100
P15918	V(D)J recombination-activating protein 1	RAG1	EAMKSSELMLELGGILRTFK	Oxidation (M),Glu->pyro-Glu,Dioxidation M	Dracula_Lett_2_RP_3785	3	761.729	2282.17	/	42.019	0.014175	18304	42.716	<T
Q96RL7	Vacuolar protein sorting-associated protein 13A	VPS13A	QEVAYIGITSSDVVWETKPK	Oxidation W	Dracula_Lett_1_2B_3774	3	756.058	2265.15	0.0010762	62.095	0.008193	26115	56.819	920360
Q7Z7G8	Vacuolar protein sorting-associated protein 13B	VPS13B	GFTYLTNSLFDYR	Oxidation Y,L-DOPA-quinone	Dracula_Lett_1_2B_3774	2	813.875	1625.74	3.3777	44.787	0.015849	18140	46.001	235650
Q5THJ4	Vacuolar protein sorting-associated protein 13D	VPS13D	MYERYSLSFMDLQIMVGRVK	Oxidation (M),Dioxidation M	Dracula_Lett_2_3784	3	838.745	2513.21	4.2291	43.431	0.0085672	19433	56.215	3507900
Q8N1B4	Vacuolar protein sorting-associated protein 52 homolog	VPS52	IYLSYYR	Dioxidation Y,L-DOPA-quinone	Dracula_Lett_2_3783	2	512.243	1022.47	-2.9994	34.362	0.016091	15157	54.765	4748100
Q8N1B4	Vacuolar protein sorting-associated protein 52 homolog	VPS52	IYLSYYR	Dioxidation Y,L-DOPA-quinone	Dracula_Lett_2_RP_3786	2	512.243	1022.47	-3.0362	34.764	0.015501	15484	57.102	3531500
Q8N1B4	Vacuolar protein sorting-associated protein 52 homolog	VPS52	IYLSYYR	2 Oxidation Y,L-DOPA-quinone	Dracula_Lett_3_3790	2	512.243	1022.47	-3.4977	34.518	0.011143	15730	74.517	3936300
Q9NZ01	Very-long-chain enoyl-CoA reductase	TECR	NLFTKTHPQWYPAR	Oxidation Y	Dracula_Lett_3_RP_3791	2	887.955	1773.9	-0.90142	53.968	0.010397	23727	80.231	1145900
Q13698	Voltage-dependent L-type calcium channel subunit alpha-1S	CACNA1S	LQDIANR	Unmodified	Dracula_Lett_1_2B_3774	2	415.23	828.445	-0.83051	50.12	0.011697	20578	91.584	1473900
Q13698	Voltage-dependent L-type calcium channel subunit alpha-1S	CACNA1S	LQDIANR	Unmodified	Dracula_Lett_3_RP_3791	2	415.23	828.445	/	47.867	0.0059331	21425	79.939	<T
Q9H6R7	WD repeat and coiled-coil-containing protein C2orf44	C2orf44	KSSSVYPLSQDLPYVHIIYQK	2 Dioxidation Y	Dracula_Lett_2_RP_3786	3	843.767	2528.28	/	59.603	0.015724	26072	47.016	<T
Q6ZQQ6	WD repeat-containing protein 87	WDR87	DSTAWMEQFYQLMDLYQLK	L-DOPA-quinone	Dracula_Lett_3_RP_3791	3	808.701	2423.08	-1.699	59.565	0.014774	26457	50.787	959790
A4D1P6	WD repeat-containing protein 91	WDR91	AQEFFAKQATELQNQAEWK	Oxidation W	Dracula_Lett_2_RP_3785	3	761.706	2282.1	-4.1715	55.244	0.010833	23346	58.461	2436100
A4D1P6	WD repeat-containing protein 91	WDR91	AQEFFAKQATELQNQAEWK	Oxidation W	Dracula_Lett_2_RP_3785	2	1142.06	2282.1	-0.78887	55.223	0.012291	23509	63.966	1431300
O43829	Zinc finger and BTB domain-containing protein 14	ZBTB14	EDVNLMMSSGQILGIRFLDK	Oxidation (M)	Dracula_Lett_2_RP_3785	2	1141.58	2281.14	0.34821	62.137	0.0052113	26813	61.167	10669000
Q9Y2Y4	Zinc finger and BTB domain-containing protein 32	ZBTB32	HGVLTWLRENPGGSEESLRK	Oxidation W	Dracula_Lett_2_3783	3	761.061	2280.16	-2.4985	42.766	0.011289	18788	43.848	23144000
Q9Y2Y4	Zinc finger and BTB domain-containing protein 32	ZBTB32	HGVLTWLRENPGGSEESLRK	Oxidation W	Dracula_Lett_2_3784	3	761.061	2280.16	-1.831	42.985	0.011556	19189	46.543	29209000
Q8IXZ2	Zinc finger CCCH domain-containing protein 3	ZC3H3	EYCMYYNRFGR	Oxidation (M),2 Dioxidation Y,L-DOPA-quinone	Dracula_Lett_3_RP_3791	2	826.809	1651.6	-4.3066	23.947	0.011354	10832	41.189	184080
Q9ULJ6	Zinc finger MIZ domain-containing protein 1	ZMIZ1	MPQQTYPGPRPQSLPIQNIK	Oxidation (M),2 Deamidation (NQ)	Dracula_Lett_2_3783	2	1156.09	2310.17	2.6691	51.693	0.0079332	22841	41.401	12688000
Q5VZL5	Zinc finger MYM-type protein 4	ZMYM4	SIVAVEPR	Unmodified	Dracula_Lett_1_7A_3777	2	435.756	869.497	1.232	34.196	0.0036598	15978	97.473	1779700
Q5VZL5	Zinc finger MYM-type protein 4	ZMYM4	SIVAVEPR	Unmodified	Dracula_Lett_1_7A_3778	2	435.756	869.497	1.6919	34.398	0.0053728	16173	100.74	1607600
Q5VZL5	Zinc finger MYM-type protein 4	ZMYM4	SIVAVEPR	Unmodified	Dracula_Lett_2_3783	2	435.756	869.497	4.0616	34.301	0.011469	15151	90.986	49878000
Q5VZL5	Zinc finger MYM-type protein 4	ZMYM4	SIVAVEPR	Unmodified	Dracula_Lett_2_3784	2	435.756	869.497	3.9967	34.588	0.0047306	15566	97.473	48545000
Q5VZL5	Zinc finger MYM-type protein 4	ZMYM4	SIVAVEPR	Unmodified	Dracula_Lett_1_7A_3777	2	435.756	869.497	1.5118	34.196	4.358e-08	15978	97.473	1779700
Q5VZL5	Zinc finger MYM-type protein 4	ZMYM4	SIVAVEPR	Unmodified	Dracula_Lett_2_3784	2	435.756	869.497	3.3378	34.588	0.0036165	15566	97.473	48545000
Q5VZL5	Zinc finger MYM-type protein 4	ZMYM4	SIVAVEPR	Unmodified	Dracula_Lett_1_7A_3777	2	435.756	869.497	1.4911	34.196	0.0043685	15978	97.473	1779700
Q5VZL5	Zinc finger MYM-type protein 4	ZMYM4	SIVAVEPR	Unmodified	Dracula_Lett_1_7A_3778	2	435.756	869.497	1.5208	34.398	0.0080158	16173	100.74	1607600
Q5VZL5	Zinc finger MYM-type protein 4	ZMYM4	SIVAVEPR	Unmodified	Dracula_Lett_1_7A_3777	2	435.756	869.497	1.4911	34.196	7.9472e-07	15978	97.473	1779700
Q5VZL5	Zinc finger MYM-type protein 4	ZMYM4	SIVAVEPR	Unmodified	Dracula_Lett_1_7A_3778	2	435.756	869.497	1.6891	34.398	0.00024603	16173	100.74	1607600
Q5VZL5	Zinc finger MYM-type protein 4	ZMYM4	SIVAVEPR	Unmodified	Dracula_Lett_2_3784	2	435.756	869.497	4.2305	34.588	0.0065449	15566	97.473	48545000
Q5VZL5	Zinc finger MYM-type protein 4	ZMYM4	SIVAVEPR	Unmodified	Dracula_Lett_2_RP_3785	2	435.756	869.497	1.0048	53.13	0.012882	22741	92.467	2650400
Q5VZL5	Zinc finger MYM-type protein 4	ZMYM4	SIVAVEPR	Unmodified	Dracula_Lett_2_RP_3785	2	435.756	869.497	0.47525	53.304	0.012882	22741	92.467	1983800
Q14929	Zinc finger protein 169	ZNF169	MSPGLLTTR	Acetyl (Protein N-term)	Dracula_Lett_1_7A_3777	2	509.274	1016.53	-0.6491	41.742	0.0091706	19510	63.48	121900
Q9NZL3	Zinc finger protein 224	ZNF224;ZNF225	IHQRVHMGEK	Dioxidation M	Dracula_Lett_1_2B_3773	2	633.822	1265.63	/	52.112	0.0069977	21107	58.596	<T
Q14586	Zinc finger protein 267	ZNF267	HIQHQTIHIRENSYSYNKYDK	2 Dioxidation Y,L-DOPA-quinone	Dracula_Lett_1_2B_3773	3	918.095	2751.26	0.32887	61.525	0.015034	25417	41.257	275410
Q96NJ3	Zinc finger protein 285	ZNF285	NQDITAWQSLTQVLTPESWR	Tryptophan oxidation to kynurenin,Tryptophan oxidation to oxolactone	Dracula_Lett_2_RP_3785	3	797.724	2390.15	-2.8233	60.367	0.0031138	25853	66.977	2884300
Q6P1L6	Zinc finger protein 343	ZNF343	MLPYPSALGDQYWEEILLPK	Oxidation (M),Dioxidation Y,L-DOPA-quinone	Dracula_Lett_1_2B_3774	3	809.059	2424.16	-2.9183	61.725	0.013334	26093	50.722	1045200
Q96JM2	Zinc finger protein 462	ZNF462	EEIHPKEIMENSVKMPSIEEK	Unmodified	Dracula_Lett_2_3783	3	833.082	2496.22	0.11573	44.821	0.010924	19780	51.166	7113800
Q9Y2H8	Zinc finger protein 510	ZNF510	LNMGIKHYELNPSGNNFNR	Oxidation (M),Deamidation (NQ)	Dracula_Lett_3_RP_3792	3	745.692	2234.05	0.43156	58.159	0.01072	25792	51.127	14230000
Q9HCE3	Zinc finger protein 532	ZNF532	EDMRSSFRSNVLTGSAPQQDYDK	Glu->pyro-Glu	Dracula_Lett_3_RP_3791	3	871.738	2612.19	-3.8213	58.525	0.00013786	25945	63.488	1540500
Q9HCE3	Zinc finger protein 532	ZNF532	EDMRSSFRSNVLTGSAPQQDYDK	Glu->pyro-Glu	Dracula_Lett_3_RP_3791	3	871.738	2612.19	-3.1858	58.525	0.00082211	25945	63.488	1540500
Q9HCE3	Zinc finger protein 532	ZNF532	EDMRSSFRSNVLTGSAPQQDYDK	Glu->pyro-Glu	Dracula_Lett_3_RP_3791	3	871.738	2612.19	-3.5183	58.525	0.00022472	25945	63.488	1540500
Q9UID6	Zinc finger protein 639	ZNF639	YFSDLKQHMILK	Oxidation (M),Dioxidation Y	Dracula_Lett_3_RP_3791	2	785.9	1569.79	2.5397	60.087	0.010986	26992	56.563	1617100
Q9Y6R6	Zinc finger protein 780B	ZNF780B	EPWIVVSKETSRWYPDLESK	Oxidation W,Tryptophan oxidation to oxolactone	Dracula_Lett_2_RP_3786	3	827.076	2478.21	2.2007	60.436	0.0016932	26526	63.827	1393900
Q6ZN06	Zinc finger protein 813	ZNF813	RYKCNECGK	2 Trioxidation (C)	Dracula_Lett_2_RP_3786	2	655.759	1309.5	/	87.283	0.010375	38676	46.129	<T
Q6ZN19	Zinc finger protein 841	ZNF841	EKPYIGNECGK	Dioxidation Y	Dracula_Lett_1_2B_3773	2	663.803	1325.59	0.39559	35.23	0.016211	14348	44.98	298440
Q9BQ52	Zinc phosphodiesterase ELAC protein 2	ELAC2	CKKEGPTLSVPMVQGECLLK	Deamidation (NQ),Trioxidation (C)	Dracula_Lett_1_7B_3780	4	581.539	2322.13	-1.8011	62.257	0.0024952	27869	66.606	21008000
P25311	Zinc-alpha-2-glycoprotein	AZGP1	AGEVQEPELR*	Unmodified	Dracula_Lett_2_3783	2	564.288	1126.56	-0.59894	31.063	0.010003	13775	78.149	273660
P25311	Zinc-alpha-2-glycoprotein	AZGP1	AGEVQEPELR	Unmodified	Dracula_Lett_2_3783	2	564.288	1126.56	0.3103	31.063	0.0097228	13775	78.149	273660
Q9BS86	Zona pellucida-binding protein 1	ZPBP	LQLKYAIYAYR	Dioxidation Y,2 L-DOPA-quinone	Dracula_Lett_1_2B_3773	2	731.372	1460.73	-1.2917	40.435	0.010093	16197	56.434	95447
Q9BS86	Zona pellucida-binding protein 1	ZPBP	LQLKYAIYAYR	Dioxidation Y,2 L-DOPA-quinone	Dracula_Lett_1_2B_3773	2	731.372	1460.73	-1.9501	58.378	0.0089776	24288	60.59	579680
A0A0A0MS02	Probable non-functional T cell receptor gamma variable	TRGV1	YDTGSTRSNWNLRLQNLIK	2 Deamidation (NQ)	Dracula_Lett_3_RP_3792	2	1141.08	2280.15	2.6034	58.634	0.011061	26251	41.54	704690
A0A075B6R0	T cell receptor gamma variable 2	TRGV2	YYTYASTRNNLR	Oxidation Y,Dioxidation Y,L-DOPA-quinone	Dracula_Lett_2_3783	2	792.358	1582.7	-0.27073	22.544	0.013641	9902	61.679	1898000
A0A1W2PPF3	Double homeobox protein B	DUXB	EIGVPESNIQVWFK	Glu->pyro-Glu,Tryptophan oxidation to oxolactone	Dracula_Lett_2_3784	3	547.947	1640.82	-2.645	35.659	0.012564	15989	40.477	963940
A0A1B0GTZ2	Putative coiled-coil domain-containing protein 196	CCDC196	KEMEMLWNKTFEAEELSDQQK	Oxidation (M),Tryptophan oxidation to oxolactone	Dracula_Lett_2_3784	3	882.068	2643.18	1.5356	45.046	0.011606	20193	42.226	9316300
A0A0B4J273	T cell receptor alpha variable 34	TRAV34	NLTINCTSSKTLYGLYWYK	Tryptophan oxidation to kynurenin	Dracula_Lett_3_3789	3	777.056	2328.15	2.0169	49.003	0.009347	22686	49.559	405740
