# Supplementary material for: Count Dracula Resurrected: Proteomic Analysis of Vlad III the Impaler’s Documents by EVA Technology and Mass Spectrometry
Source: Anal Chem. 2023 Aug 8;95(34):12732–44. doi: 10.1021/acs.analchem.3c01461 (PMC10469356; doi:10.1021/acs.analchem.3c01461)
Supplement: Supplementary file 3 — ac3c01461_si_003.xlsx [file ac3c01461_si_003.xlsx]

## Sheet: Table S2 DB_Bacteria
Table S2. List of peptides and proteins identified searching MS data against “Bacteria” database. For each peptide all the features (same sequence and different modifications) with the highest intensity are reported. Proteins identified with at least two peptides are reported in bold. All the identified peptides related to the proteins in bold underwent both to the BLASTp search and the “Tryptic …
Leading razor protein	Protein names	Gene names	Organism	Sequence	Modifications	Raw file	Charge	Experimental m/z	Theoretical Mass	Mass error [ppm]	Retention time	PEP	MS/MS scan number	Score	Intensity	Low Common Ancestor by Unipept & BLASTp	Assigned Taxa
Q2S3R7	Elongation factor G	fusA	Salinibacter ruber (strain DSM 13855 / M31)	EDEPFSAVAFKITTDPYVGK	Unmodified	Dracula_Lett_1_2A_3771	3	738.704	2213.09	-0.28014	41.049	0.0067428	17030	65.808	5019800	Salinibacter ruber	Salinibacter ruber
Q2S3R7	Elongation factor G	fusA	Salinibacter ruber (strain DSM 13855 / M31)	QAEKYDVPR	L-DOPA-quinone	Dracula_Lett_3_3790	2	560.275	1118.54	-1.7805	38.236	0.0096093	17391	77.318	590230	Peptide ubiquitus
Q7M7V7	Isoprenyl transferase	uppS	Wolinella succinogenes (strain ATCC 29543 / DSM 1740 / LMG 7466 / NCTC 11488 / FDC 602W) (Vibrio succinogenes)	MRELNELKHLAIIMDGNGR	2 Deamidation (NQ)	Dracula_Lett_2_RP_3785	2	1106.56	2211.11	/	126.82	0.01251	52607	54.343	<T	Wolinella succinogenes	Wolinella succinogenes
Q7M7V7	Isoprenyl transferase	uppS	Wolinella succinogenes (strain ATCC 29543 / DSM 1740 / LMG 7466 / NCTC 11488 / FDC 602W) (Vibrio succinogenes)	SDISFLTLYAFSTENWKR	Dioxidation W	Dracula_Lett_2_3784	2	1105.54	2209.07	-0.43601	50.159	0.011822	22467	70.488	2744400	Wolinella succinogenes
Q8EVJ8	Peptide deformylase	def	Malacoplasma penetrans (strain HF-2) (Mycoplasma penetrans)	MYLKNGEGCLSVKK	Oxidation (M),Deamidation (NQ)	Dracula_Lett_2_RP_3786	2	822.41	1642.81	/	59.674	0.0059269	26111	89.029	<T	Specific for Malacoplasma p.	Malacoplasma p.
Q8EVJ8	Peptide deformylase	def	Malacoplasma penetrans (strain HF-2) (Mycoplasma penetrans)	NGEGCLSVKK	Unmodified	Dracula_Lett_3_3790	2	546.279	1090.54	-3.7285	31.39	0.013352	14301	80.229	9861900	Specific for Malacoplasma p.
Q8EVJ8	Peptide deformylase	def	Malacoplasma penetrans (strain HF-2) (Mycoplasma penetrans)	NGEGCLSVKK	Unmodified	Dracula_Lett_2_3784	2	546.279	1090.54	-1.2649	31.404	0.0093787	14123	76.774	9232500	Specific for Malacoplasma p.
Q8EVJ8	Peptide deformylase	def	Malacoplasma penetrans (strain HF-2) (Mycoplasma penetrans)	NGEGCLSVKK	Unmodified	Dracula_Lett_2_3784	2	546.279	1090.54	-1.1828	31.404	0.008681	14123	76.774	9232500	Specific for Malacoplasma p.
Q8EVJ8	Peptide deformylase	def	Malacoplasma penetrans (strain HF-2) (Mycoplasma penetrans)	NGEGCLSVKK	Unmodified	Dracula_Lett_2_3784	2	546.279	1090.54	-2.2923	31.404	0.014983	14123	76.774	9232500	Specific for Malacoplasma p.
A0A024BTN9	L-amino acid oxidase Bs29	/	Bothriechis schlegelii (Eyelash palm pitviper)	TNCSYILDKYDTYSTKEYLIK	2 Oxidation Y,2 L-DOPA-quinone	Dracula_Lett_2_3783	3	893.411	2677.21	/	43.218	0.0050513	19044	58.024	<T
A0KZS6	Glutamate-1-semialdehyde 2,1-aminomutase	hemL	Shewanella sp. (strain ANA-3)	AMCDEFGALLIIDEVMTGFRVSR	Oxidation (M)	Dracula_Lett_2_3783	3	882.762	2645.27	/	60.948	0.010854	26854	41.521	<T
A0LF67	Pantothenate synthetase	panC	Syntrophobacter fumaroxidans (strain DSM 10017 / MPOB)	RIIETVSEMQQQADDWRR	Acetyl (Protein N-term),3 Deamidation (NQ)	Dracula_Lett_1_7B_3779	2	1153.54	2305.06	/	114.81	0.008264	45639	47.712	<T
A0LXZ7	DNA mismatch repair protein MutS	mutS	Gramella forsetii (strain KT0803)	EEQQIIMITGPNMSGK	Oxidation (M),3 Deamidation (NQ)	Dracula_Lett_1_7B_3780	3	598.943	1793.81	-0.95558	57.717	0.015351	25553	53.168	1537100
A0M500	Cysteine--tRNA ligase	cysS	Gramella forsetii (strain KT0803)	TILDNGFAYEANGSVYFDVVK	Oxidation Y,L-DOPA-quinone	Dracula_Lett_2_3783	3	784.706	2351.1	/	37.799	0.011037	16582	51.487	<T
A0M588	50S ribosomal protein L14	rplN	Gramella forsetii (strain KT0803)	FDDNACVLLGPQGEMR	Oxidation (M),Deamidation (NQ)	Dracula_Lett_3_3789	2	919.906	1837.8	-0.098952	37.25	0.014737	17137	59.265	1994900
A0PXS5	Cysteine--tRNA ligase	cysS	Clostridium novyi (strain NT)	GYAYEVNGDVYFSTKQFKEYGK	Oxidation Y,Dioxidation Y,2 L-DOPA-quinone	Dracula_Lett_1_2B_3774	2	1335.09	2668.16	/	68.298	0.011015	29169	49.31	<T
A0PXU3	Elongation factor G	fusA	Clostridium novyi (strain NT)	EDDYAGHVDLIKMKAVIFDK	Glu->pyro-Glu,Dioxidation M	Dracula_Lett_3_3790	3	774.388	2320.14	1.9104	43.326	0.0044281	19798	64.507	7483300
A0Q3R4	Nucleoid-associated protein NT01CX_0824	/	Clostridium novyi (strain NT)	ARGGFPGMGGGMNINNLMKQAQK	Oxidation (M),Dioxidation M	Dracula_Lett_2_RP_3785	2	1213.08	2424.15	0.47833	59.745	0.010811	25512	58.116	780740
A0Q3R4	Nucleoid-associated protein NT01CX_0824	/	Clostridium novyi (strain NT)	ARGGFPGMGGGMNINNLMKQAQK	Oxidation (M),Dioxidation M	Dracula_Lett_3_3789	2	1213.08	2424.15	-1.3827	41.791	0.01096	19286	61.532	6945800
A0R079	Glutamine synthetase	glnA	Mycolicibacterium smegmatis (strain ATCC 700084 / mc(2)155) (Mycobacterium smegmatis)	DQMATNLQNAGFTLER	Oxidation (M),3 Deamidation (NQ)	Dracula_Lett_3_RP_3792	2	914.407	1826.8	/	50.785	0.003017	22778	86.911	<T
A0R5G1	Acetyl-coenzyme A synthetase	acsA	Mycolicibacterium smegmatis (strain ATCC 700084 / mc(2)155) (Mycobacterium smegmatis)	VAIYMPMIPEAIVAMLACAR	Oxidation (M),Dioxidation M	Dracula_Lett_3_3789	3	756.713	2267.12	-1.7279	41.854	0.011194	19288	48.288	16649000
A0R8J2	50S ribosomal protein L5	rplE	Bacillus thuringiensis (strain Al Hakam)	LVSVSLPR*	Unmodified	Dracula_Lett_3_3789	1	870.541	869.533	0.33386	34.759	0.0078855	15999	134.66	2000300
A0R8J2	50S ribosomal protein L5	rplE	Bacillus thuringiensis (strain Al Hakam)	LVSVSLPR	Unmodified	Dracula_Lett_3_3789	2	435.774	869.533	-1.409	34.74	0.013906	15957	97.473	3434000000
A0R8J2	50S ribosomal protein L5	rplE	Bacillus thuringiensis (strain Al Hakam)	LVSVSLPR	Unmodified	Dracula_Lett_3_3789	1	870.541	869.533	1.3397	34.759	0.0057241	15999	134.66	2000300
A0R8J2	50S ribosomal protein L5	rplE	Bacillus thuringiensis (strain Al Hakam)	LVSVSLPR	Unmodified	Dracula_Lett_2_3783	1	870.541	869.533	0.27933	34.416	0.010566	15173	124.34	2291500
A0R8J2	50S ribosomal protein L5	rplE	Bacillus thuringiensis (strain Al Hakam)	LVSVSLPR	Unmodified	Dracula_Lett_3_3789	1	870.541	869.533	2.5374	34.759	0.0060333	15999	134.66	2000300
A0R8J2	50S ribosomal protein L5	rplE	Bacillus thuringiensis (strain Al Hakam)	LVSVSLPR	Unmodified	Dracula_Lett_3_3789	1	870.541	869.533	0.20975	34.759	0.012335	15999	134.66	2000300
A0R8J2	50S ribosomal protein L5	rplE	Bacillus thuringiensis (strain Al Hakam)	LVSVSLPR	Unmodified	Dracula_Lett_3_3790	2	435.774	869.533	-0.75189	34.703	0.018368	15780	105.2	3482100000
A0R8J2	50S ribosomal protein L5	rplE	Bacillus thuringiensis (strain Al Hakam)	LVSVSLPR	Unmodified	Dracula_Lett_3_3790	1	870.541	869.533	1.2349	34.692	0.014338	15804	114.19	1578800
A0R8J2	50S ribosomal protein L5	rplE	Bacillus thuringiensis (strain Al Hakam)	LVSVSLPR	Unmodified	Dracula_Lett_3_RP_3791	2	435.774	869.533	-0.54735	50.198	0.018368	22149	105.2	461980000
A0R8J2	50S ribosomal protein L5	rplE	Bacillus thuringiensis (strain Al Hakam)	LVSVSLPR	Unmodified	Dracula_Lett_3_RP_3792	2	435.774	869.533	-0.35786	50.492	0.017421	22904	104.11	463990000
A0RPY7	DNA ligase	ligA	Campylobacter fetus subsp. fetus (strain 82-40)	KCMNIDGLGDAIVELLYQK	Oxidation (M),L-DOPA-quinone	Dracula_Lett_2_RP_3786	2	1105.55	2209.08	-2.72	59.535	0.001503	25649	93.623	170190000
A0RPY7	DNA ligase	ligA	Campylobacter fetus subsp. fetus (strain 82-40)	KCMNIDGLGDAIVELLYQK	Oxidation (M),L-DOPA-quinone	Dracula_Lett_3_RP_3791	2	1105.55	2209.08	/	58.994	6.6621e-08	26124	96.82	<T
A0RPY7	DNA ligase	ligA	Campylobacter fetus subsp. fetus (strain 82-40)	KCMNIDGLGDAIVELLYQK	Oxidation (M),Dioxidation Y	Dracula_Lett_2_RP_3786	2	1114.55	2227.09	-2.9074	59.637	0.0037049	25833	77.593	1887700
A1ALD8	Methylenetetrahydrofolate--tRNA-(uracil-5-)-methyltransferase TrmFO	trmFO	Pelobacter propionicus (strain DSM 2379 / NBRC 103807 / OttBd1)	EQYQAFVEQLNRGEKVAAR	3 Deamidation (NQ)	Dracula_Lett_2_3783	2	1120.05	2238.09	0.77463	45.833	0.012288	20241	52.555	1065200
A1ARG8	Elongation factor 4	lepA	Pelobacter propionicus (strain DSM 2379 / NBRC 103807 / OttBd1)	EMQNQFLDKMDLER*	Glu->pyro-Glu,Dioxidation M	Dracula_Lett_1_2A_3772	2	905.909	1809.8	0.21	41.487	0.0058031	18008	61.213	679080
A1ARG8	Elongation factor 4	lepA	Pelobacter propionicus (strain DSM 2379 / NBRC 103807 / OttBd1)	EMQNQFLDKMDLER	Glu->pyro-Glu,Dioxidation M	Dracula_Lett_1_7B_3779	2	905.909	1809.8	1.7374	54.418	0.0035127	24200	72.321	4741700
A1CFL2	Patulin synthase	patE	Aspergillus clavatus (strain ATCC 1007 / CBS 513.65 / DSM 816 / NCTC 3887 / NRRL 1 / QM 1276 / 107)	WADMVGDQSYAWENFLPFFEK	2 Tryptophan oxidation to kynurenin	Dracula_Lett_2_3783	3	863.386	2587.14	2.4013	41.643	0.014042	18261	50.117	747490000
A1CFL2	Patulin synthase	patE	Aspergillus clavatus (strain ATCC 1007 / CBS 513.65 / DSM 816 / NCTC 3887 / NRRL 1 / QM 1276 / 107)	WADMVGDQSYAWENFLPFFEK	2 Tryptophan oxidation to kynurenin	Dracula_Lett_3_3790	3	863.386	2587.14	1.2324	41.787	0.014263	19059	60.334	304570000
A1JKQ4	Iron-binding protein IscA	iscA	Yersinia enterocolitica serotype O:8 / biotype 1B (strain NCTC 13174 / 8081)	MSISISDSAAQRVSAFLNNR	Acetyl (Protein N-term),Dioxidation M	Dracula_Lett_3_RP_3791	2	1121.05	2240.09	1.6905	57.585	0.0011117	25438	53.869	1191000
A1K9D9	Probable Fe(2+)-trafficking protein	azo2828	Azoarcus sp. (strain BH72)	ARMVNCIKLGR	Dioxidation M	Dracula_Lett_1_7B_3779	1	1349.71	1348.71	2.6843	31.625	0.011109	13740	40.045	57080
A1S464	tRNA pseudouridine synthase B	truB	Shewanella amazonensis (strain ATCC BAA-1098 / SB2B)	TAVAGYPYER	Oxidation Y,L-DOPA-quinone	Dracula_Lett_3_RP_3791	2	578.767	1155.52	-2.8315	33.277	0.0099293	15120	88.948	1726800
A1SAK0	Probable protein kinase UbiB	ubiB	Shewanella amazonensis (strain ATCC BAA-1098 / SB2B)	LLGSQQQMLDRYLKYQQK	Oxidation (M),Deamidation (NQ)	Dracula_Lett_1_7B_3780	3	753.06	2256.16	/	62.376	0.013659	27840	53.395	<T
A1SX09	Ribosomal RNA large subunit methyltransferase K/L	rlmL	Psychromonas ingrahamii (strain 37)	EGVECYRLYDADLPEYNVAIDR	Oxidation Y,Dioxidation Y,L-DOPA-quinone	Dracula_Lett_3_3790	3	908.069	2721.19	0.37307	44.085	0.010424	20116	46.494	2847500
A1T0X4	Chromosomal replication initiator protein DnaA	dnaA	Psychromonas ingrahamii (strain 37)	FVQDMINSIRNNTIEQFK	Oxidation (M),Deamidation (NQ)	Dracula_Lett_3_3789	2	1107.55	2213.08	/	43.423	0.0028841	20040	76.357	<T
A1TR35	Phenylalanine--tRNA ligase alpha subunit	pheS	Acidovorax citrulli (strain AAC00-1) (Acidovorax avenae subsp. citrulli)	MFADAATPTDLENAKAQFLGK*	Unmodified	Dracula_Lett_3_RP_3792	2	1120.06	2238.1	-2.9121	56.796	0.00083336	25337	96.756	3351000
A1TR35	Phenylalanine--tRNA ligase alpha subunit	pheS	Acidovorax citrulli (strain AAC00-1) (Acidovorax avenae subsp. citrulli)	MFADAATPTDLENAKAQFLGK	Unmodified	Dracula_Lett_3_RP_3792	2	1120.06	2238.1	-2.7523	56.796	0.0020685	25337	96.756	3351000
A1TR35	Phenylalanine--tRNA ligase alpha subunit	pheS	Acidovorax citrulli (strain AAC00-1) (Acidovorax avenae subsp. citrulli)	MFADAATPTDLENAKAQFLGK	Unmodified	Dracula_Lett_3_RP_3792	2	1120.06	2238.1	-2.116	56.796	0.0034508	25337	96.756	3351000
A1USJ3	Putative membrane protein insertion efficiency factor	/	Bartonella bacilliformis (strain ATCC 35685 / NCTC 12138 / KC583)	MIEQHPKQGKIQTR	Acetyl (Protein N-term),3 Deamidation (NQ)	Dracula_Lett_1_7A_3777	2	869.943	1737.87	/	32.85	0.010648	15423	40.715	<T
A1VL71	Argininosuccinate synthase	argG	Polaromonas naphthalenivorans (strain CJ2)	LSMEKVEGAFTPLDRIGQLTMR	2 Oxidation (M)	Dracula_Lett_2_3784	3	842.101	2523.28	/	45.147	0.011	20234	49.768	<T
A1VR74	50S ribosomal protein L20	rplT	Polaromonas naphthalenivorans (strain CJ2)	INAASRSFGLTYSQFANGLK	2 Deamidation (NQ)	Dracula_Lett_1_2B_3774	2	1074.04	2146.07	/	64.236	0.014213	27263	50.207	<T
A1WKG6	Chaperone protein HscA homolog	hscA	Verminephrobacter eiseniae (strain EF01-2)	MLSATQSALAADGEMLSAR	Oxidation (M),Deamidation (NQ)	Dracula_Lett_2_RP_3786	2	970.459	1938.9	-1.8468	57.558	0.011539	24907	66.023	2617700
A2BUG6	tRNA modification GTPase MnmE	mnmE	Prochlorococcus marinus (strain MIT 9515)	DMIEVNLTIK	Unmodified	Dracula_Lett_3_3789	2	588.321	1174.63	0.40872	44.143	0.0047578	20373	93.649	1245000
A2BUG6	tRNA modification GTPase MnmE	mnmE	Prochlorococcus marinus (strain MIT 9515)	DMIEVNLTIK	Unmodified	Dracula_Lett_3_3789	2	588.321	1174.63	0.48027	44.143	0.0078746	20373	93.649	1245000
A2BUG6	tRNA modification GTPase MnmE	mnmE	Prochlorococcus marinus (strain MIT 9515)	DMIEVNLTIK	Unmodified	Dracula_Lett_3_3789	2	588.321	1174.63	0.29182	44.143	0.010904	20373	93.649	1245000
A3CMR5	Fructose-1,6-bisphosphatase class 3	fbp	Streptococcus sanguinis (strain SK36)	ALPPQYAYIIEELLYSDTALADK	3 L-DOPA-quinone	Dracula_Lett_2_3784	3	880.43	2638.27	/	116.82	0.010149	45424	42.172	<T
A3PDJ9	tRNA uridine(34) hydroxylase	trhO	Prochlorococcus marinus (strain MIT 9301)	GYKNVYHLQGGILQYLDDIPKEK	2 Oxidation Y,L-DOPA-quinone	Dracula_Lett_3_3789	2	1369.2	2736.38	/	58.547	0.010831	27192	47.666	<T
A4G3R1	Cobyrinate a,c-diamide synthase	cbiA	Herminiimonas arsenicoxydans	KWPMVGLIPGEVAMQGK	2 Oxidation (M),Deamidation (NQ)	Dracula_Lett_2_3783	2	937.481	1872.95	/	52.746	0.011644	23355	57.802	<T
A4G3R6	Cobyric acid synthase	cobQ	Herminiimonas arsenicoxydans	MKFPFPTLMVQGTTSDAGK	Acetyl (Protein N-term),Oxidation (M)	Dracula_Lett_1_2A_3771	3	705.348	2113.02	-3.2117	45.353	0.0061372	18973	45.384	384940
A4G837	Chaperonin GroEL	groEL	Herminiimonas arsenicoxydans	EGMKYVAAGMNPMDLK	Oxidation (M),Glu->pyro-Glu,L-DOPA-quinone	Dracula_Lett_3_3790	2	883.899	1765.78	-1.3529	43.612	0.0085002	19888	54.343	21472000
A4IL06	UPF0234 protein GTNG_0630	/	Geobacillus thermodenitrificans (strain NG80-2)	VDLAEVTNAINIAMKEIKTR	Oxidation (M),Deamidation (NQ)	Dracula_Lett_2_RP_3786	3	749.407	2245.2	-0.6563	59.688	0.012519	26133	56.121	3067300
A4INZ4	Cobyric acid synthase	cobQ	Geobacillus thermodenitrificans (strain NG80-2)	TTVRSEGMLTWAGERFSVR	Oxidation (M),Tryptophan oxidation to oxolactone	Dracula_Lett_3_3790	3	738.364	2212.07	0.046135	44.031	0.019339	20082	50.87	11159000
A4JIF6	tRNA-cytidine	ttcA	Burkholderia vietnamiensis (strain G4 / LMG 22486) (Burkholderia cepacia (strain R1808))	QVGQAIGDYNMIEAGDK	Oxidation (M),Deamidation (NQ)	Dracula_Lett_2_3784	2	913.417	1824.82	/	43.396	0.010209	19428	62.694	<T
A4SQX3	Probable 4-amino-4-deoxy-L-arabinose-phosphoundecaprenol flippase subunit ArnF	arnF	Aeromonas salmonicida (strain A449)	MRGDNTGVGK	Acetyl (Protein N-term),Dioxidation M	Dracula_Lett_3_RP_3791	2	554.756	1107.5	0.56175	24.347	0.0063526	10983	44.377	103920
A4SS04	Catalase-peroxidase	katG	Aeromonas salmonicida (strain A449)	NWLKKDYAVTAEELMLDR	Oxidation (M),Deamidation (NQ)	Dracula_Lett_3_RP_3792	2	1106.55	2211.09	/	59.518	4.4962e-19	26698	104.81	<T
A4SSZ6	50S ribosomal protein L14	rplN	Aeromonas salmonicida (strain A449)	MIQMQSMLGVADNSGAR*	Acetyl (Protein N-term),Deamidation (NQ)	Dracula_Lett_3_RP_3792	2	926.424	1850.83	/	54.727	0.014463	24439	53.448	<T
A4VJT2	3-hydroxyacyl-[acyl-carrier-protein] dehydratase FabZ	fabZ	Stutzerimonas stutzeri (strain A1501) (Pseudomonas stutzeri)	QPVRPGDQLVLEADFLSNKR	2 Deamidation (NQ)	Dracula_Lett_2_3783	3	762.069	2283.19	/	50.526	0.012338	22370	53.278	<T
A4VS72	Ribosomal RNA small subunit methyltransferase G	rsmG	Stutzerimonas stutzeri (strain A1501) (Pseudomonas stutzeri)	LLLAYLALLIKWNKAYNLTAVR	2 L-DOPA-quinone	Dracula_Lett_1_2B_3774	2	1294.75	2587.49	/	13.385	0.010884	6210	41.092	<T
A4XL81	Methionyl-tRNA formyltransferase	fmt	Caldicellulosiruptor saccharolyticus (strain ATCC 43494 / DSM 8903 / Tp8T 6331)	EGQISWDMSAVQIYNR	Glu->pyro-Glu,2 Deamidation (NQ)	Dracula_Lett_3_RP_3792	2	940.928	1879.84	/	4.3632	0.015063	2131	56.783	<T
A4XQV5	Isoleucine--tRNA ligase	ileS	Pseudomonas mendocina (strain ymp)	MTDYKATLNLPDTQFPMK	Acetyl (Protein N-term),Deamidation (NQ)	Dracula_Lett_2_3783	2	1079.02	2156.02	2.1656	45.526	0.010146	20087	54.7	1497800
A4XW05	GTP 3',8-cyclase	moaA	Pseudomonas mendocina (strain ymp)	YWQVVGTQTQVGFISPHSHNFCGDCNRVR	3 Deamidation (NQ)	Dracula_Lett_2_3783	3	1151.52	3451.55	2.7322	39.468	0.01365	17328	47.7	498080
A4XZ62	Catalase-peroxidase	katG	Pseudomonas mendocina (strain ymp)	VGVLSNDFFVNLLDMNTVWK	Tryptophan oxidation to kynurenin	Dracula_Lett_2_RP_3785	3	772.396	2314.17	-2.8624	60.052	0.01454	25709	45.704	755300
A4Y757	Phosphoserine aminotransferase	serC	Shewanella putrefaciens (strain CN-32 / ATCC BAA-453)	ELMHIPANYHVLFMHGGGR	2 Oxidation (M),Glu->pyro-Glu,Oxidation Y	Dracula_Lett_1_7A_3778	3	737.019	2208.04	/	39.669	0.0056105	18643	40.724	<T
A5CZ68	DNA ligase	ligA	Pelotomaculum thermopropionicum (strain DSM 13744 / JCM 10971 / SI)	QLDLFVYGTGYGEWGR	Gln->pyro-Glu,Dioxidation Y	Dracula_Lett_2_RP_3785	2	938.431	1874.85	-3.3821	126.96	0.0095391	52663	43.604	36095
A5D446	Trigger factor	tig	Pelotomaculum thermopropionicum (strain DSM 13744 / JCM 10971 / SI)	LSSQGLSLEDYLKYTGSTLEDMR	Oxidation (M),2 Oxidation Y	Dracula_Lett_3_RP_3791	3	885.422	2653.24	/	59.62	0.010723	26446	50.226	<T
A5E8J0	Heat-inducible transcription repressor HrcA	hrcA	Bradyrhizobium sp. (strain BTAi1 / ATCC BAA-1182)	LELETALAHDRAELDQLTQK	Deamidation (NQ)	Dracula_Lett_2_3783	2	1148.09	2294.18	/	51.315	0.011312	22709	56.956	<T
A5EPD3	Thymidylate synthase	thyA	Bradyrhizobium sp. (strain BTAi1 / ATCC BAA-1182)	SWPTPDGGHIDQIANVIDMIK	Oxidation (M)	Dracula_Lett_3_RP_3792	4	581.54	2322.13	-1.3491	58.75	0.0093659	26031	48.288	8190800
A5EV27	Uridylate kinase	pyrH	Dichelobacter nodosus (strain VCS1703A)	ILLKMSGEALMGNQAFGLDPK	Oxidation (M),Dioxidation M	Dracula_Lett_2_RP_3785	3	761.057	2280.15	0.41167	61.513	0.0051421	27046	61.757	10462000
A5EV27	Uridylate kinase	pyrH	Dichelobacter nodosus (strain VCS1703A)	ILLKMSGEALMGNQAFGLDPK	Oxidation (M),Dioxidation M	Dracula_Lett_3_3790	3	761.057	2280.15	2.7099	44.819	0.0095848	20474	72.793	3115100
A5G5T2	2-dehydro-3-deoxyphosphooctonate aldolase	kdsA	Geotalea uraniireducens (strain Rf4) (Geobacter uraniireducens)	LMTICNGVSIPLIFKASYDKANR	Oxidation (M)	Dracula_Lett_1_7B_3780	3	876.461	2626.36	/	128.16	0.010678	52756	42.711	<T
A5GL48	50S ribosomal protein L28	rpmB	Synechococcus sp. (strain WH7803)	RWVNLRITTR	Deamidation (NQ)	Dracula_Lett_3_3790	3	439.258	1314.75	-2.0079	32.943	0.012349	15024	64.841	5392700
A5GPL9	Aspartate--tRNA(Asp/Asn) ligase	aspS	Synechococcus sp. (strain WH7803)	EHIDNSVQLCGWVDR	Glu->pyro-Glu,Deamidation (NQ)	Dracula_Lett_1_7B_3779	2	905.912	1809.81	-2.3414	54.418	0.015241	24200	70.808	4741700
A5GW34	Chorismate synthase	aroC	Synechococcus sp. (strain RCC307)	EMQVAFRPSHADATYQSK	Oxidation (M),Glu->pyro-Glu,2 Deamidation (NQ)	Dracula_Lett_1_7B_3779	2	1033.47	2064.92	/	127.49	0.015262	51285	44.616	<T
A5UDY7	Dihydroxy-acid dehydratase	ilvD	Haemophilus influenzae (strain PittEE)	RYYEQDDVSVLPRSIGTFK	2 Dioxidation Y	Dracula_Lett_3_RP_3792	3	779.717	2336.13	-1.8252	57.86	0.0037586	25758	81.01	2779500
A5VAM0	NADH-quinone oxidoreductase subunit D	nuoD	Rhizorhabdus wittichii (strain DSM 6014 / CCUG 31198 / JCM 15750 / NBRC 105917 / EY 4224 / RW1) (Sphingomonas wittichii)	CKIRPTAFSHLQAMDFMMK	Oxidation (M),2 Dioxidation M	Dracula_Lett_1_7B_3779	3	798.035	2391.08	1.6163	62.553	0.0099706	28159	41.412	5609400
A5VHU6	Tyrosine--tRNA ligase	tyrS	Limosilactobacillus reuteri (strain DSM 20016) (Lactobacillus reuteri)	QDVSSGAIR	Gln->pyro-Glu	Dracula_Lett_2_RP_3785	2	458.23	914.446	-0.16809	36.127	0.010734	15654	76.774	550900
A5VHU6	Tyrosine--tRNA ligase	tyrS	Limosilactobacillus reuteri (strain DSM 20016) (Lactobacillus reuteri)	QDVSSGAIR	Gln->pyro-Glu	Dracula_Lett_2_RP_3785	2	458.23	914.446	-0.091279	36.127	0.0080527	15654	76.774	550900
A5VHU6	Tyrosine--tRNA ligase	tyrS	Limosilactobacillus reuteri (strain DSM 20016) (Lactobacillus reuteri)	QDVSSGAIR	Gln->pyro-Glu	Dracula_Lett_2_RP_3785	2	458.23	914.446	-0.18471	36.127	0.0072634	15654	76.774	550900
A5VHU6	Tyrosine--tRNA ligase	tyrS	Limosilactobacillus reuteri (strain DSM 20016) (Lactobacillus reuteri)	QDVSSGAIR	Gln->pyro-Glu	Dracula_Lett_2_RP_3785	2	458.23	914.446	0.60681	36.127	0.010364	15654	76.774	550900
A5VIW9	DNA mismatch repair protein MutS	mutS	Limosilactobacillus reuteri (strain DSM 20016) (Lactobacillus reuteri)	GAQLLELTLTTR	Unmodified	Dracula_Lett_2_3783	3	439.258	1314.75	-2.7402	32.713	0.0086784	14458	59.198	11466000
A5WCC7	tRNA N6-adenosine threonylcarbamoyltransferase	tsaD	Psychrobacter sp. (strain PRwf-1)	TAVHNLIKDTPGSDNDEQVR	Deamidation (NQ)	Dracula_Lett_2_RP_3786	2	1105.54	2209.06	3.6293	59.535	0.013991	25751	77.894	170190000
A5WEG6	Siroheme synthase	cysG	Psychrobacter sp. (strain PRwf-1)	IVIAGTDDEALNHQVHADCK	Trioxidation (C)	Dracula_Lett_1_2A_3771	3	752.018	2253.03	0.10283	44.988	0.0085141	18840	40.52	72700
A6H0V8	tRNA dimethylallyltransferase	miaA	Flavobacterium psychrophilum (strain ATCC 49511 / DSM 21280 / CIP 103535 / JIP02/86)	EKIQEQYDENGIQYLQQK	2 Deamidation (NQ)	Dracula_Lett_1_2A_3771	3	752.694	2255.06	/	39.24	0.015174	16153	46.319	<T
A6H0V8	tRNA dimethylallyltransferase	miaA	Flavobacterium psychrophilum (strain ATCC 49511 / DSM 21280 / CIP 103535 / JIP02/86)	EKIQEQYDENGIQYLQQK	2 Deamidation (NQ)	Dracula_Lett_3_RP_3791	3	752.694	2255.06	/	57.599	0.012615	25448	53.565	<T
A6H0V8	tRNA dimethylallyltransferase	miaA	Flavobacterium psychrophilum (strain ATCC 49511 / DSM 21280 / CIP 103535 / JIP02/86)	EKIQEQYDENGIQYLQQK	2 Deamidation (NQ)	Dracula_Lett_3_RP_3791	3	752.694	2255.06	/	57.772	0.0081229	25524	71.98	<T
A6H0V8	tRNA dimethylallyltransferase	miaA	Flavobacterium psychrophilum (strain ATCC 49511 / DSM 21280 / CIP 103535 / JIP02/86)	EKIQEQYDENGIQYLQQK	2 Deamidation (NQ)	Dracula_Lett_3_RP_3792	3	752.694	2255.06	/	57.913	0.0026877	25919	68.413	<T
A6L7P5	Lysine--tRNA ligase	lysS	Phocaeicola vulgatus (strain ATCC 8482 / DSM 1447 / JCM 5826 / CCUG 4940 / NBRC 14291 / NCTC 11154) (Bacteroides vulgatus)	EVNPQKLHMDICGINKK	Oxidation (M),2 Deamidation (NQ)	Dracula_Lett_2_RP_3786	2	1021.51	2041	0.062613	59.536	0.015001	26778	63.473	17599000
A6LJL4	Glucose-1-phosphate adenylyltransferase	glgC	Thermosipho melanesiensis (strain DSM 12029 / CIP 104789 / BI429)	IYTHSEEMPPAYISDDARVK	Oxidation (M),L-DOPA-quinone	Dracula_Lett_3_3790	4	588.776	2351.07	2.7105	43.338	0.006139	19807	58.246	6495300
A6Q6D3	Protein RecA	recA	Sulfurovum sp. (strain NBC37-1)	EGMVCAFIDAEHALDVVYAK	Oxidation (M),Glu->pyro-Glu	Dracula_Lett_3_3790	3	746.019	2235.03	1.5239	42.516	0.011381	19425	49.708	1017800
A6Q6D3	Protein RecA	recA	Sulfurovum sp. (strain NBC37-1)	EGMVCAFIDAEHALDVVYAK	Oxidation (M),Glu->pyro-Glu	Dracula_Lett_3_3790	3	746.019	2235.03	2.1275	42.516	0.0079291	19425	49.708	1017800
A6Q6D3	Protein RecA	recA	Sulfurovum sp. (strain NBC37-1)	EGMVCAFIDAEHALDVVYAK	Oxidation (M),Glu->pyro-Glu	Dracula_Lett_3_3790	3	746.019	2235.03	2.4864	42.516	0.013066	19425	49.708	1017800
A6Q6Q7	tRNA uridine 5-carboxymethylaminomethyl modification enzyme MnmG	mnmG	Sulfurovum sp. (strain NBC37-1)	NIEEALNYLQENYVTPTK	2 Oxidation Y	Dracula_Lett_1_2A_3772	2	1086.03	2170.04	-2.1008	45.318	0.0063274	19845	69.216	2409000
A6QAB4	ATP-dependent 6-phosphofructokinase	pfkA	Sulfurovum sp. (strain NBC37-1)	MKNIAILCSGGDVSGMNAALK	Acetyl (Protein N-term),Oxidation (M),Dioxidation M	Dracula_Lett_3_3789	3	747.362	2239.06	4.3903	48.18	0.0078161	22265	56.036	9249300
A6QAB4	ATP-dependent 6-phosphofructokinase	pfkA	Sulfurovum sp. (strain NBC37-1)	MKNIAILCSGGDVSGMNAALK	Acetyl (Protein N-term),Oxidation (M),Dioxidation M	Dracula_Lett_3_3790	2	1120.54	2239.06	4.2731	48.14	0.0029397	22209	50.088	4377200
A6SUD7	Glutamyl-tRNA(Gln) amidotransferase subunit A	gatA	Janthinobacterium sp. (strain Marseille) (Minibacterium massiliensis)	ILVGAYVLSHGYYDAYYLQAQK	4 Oxidation Y	Dracula_Lett_1_7B_3779	3	867.095	2598.26	/	62.491	0.010724	27843	46.131	<T
A6T9H9	Catalase-peroxidase	katG	Klebsiella pneumoniae subsp. pneumoniae (strain ATCC 700721 / MGH 78578)	VGVLSNDFFVNLLDMATVWK	Oxidation (M),Oxidation W	Dracula_Lett_2_3784	3	767.393	2299.16	2.4778	47.775	8.3338e-05	21493	48.907	538240
A6V7X3	DNA ligase	ligA	Pseudomonas aeruginosa (strain PA7)	LHGEGWPDILEVRGEVFMSR	Unmodified	Dracula_Lett_3_3790	3	776.392	2326.15	0.13201	47.878	0.0096367	21938	70.802	4838300
A6VNB0	Chaperone protein DnaJ	dnaJ	Actinobacillus succinogenes (strain ATCC 55618 / DSM 22257 / CCUG 43843 / 130Z)	MAKQDYYEILGVERGADEK	Acetyl (Protein N-term),Oxidation (M)	Dracula_Lett_3_RP_3792	2	1137.04	2272.07	/	60.663	0.01531	27282	42.031	<T
A6W6X2	Enolase	eno	Kineococcus radiotolerans (strain ATCC BAA-149 / DSM 14245 / SRS30216)	YNQLLRIEEELDDAAVYAGAK	Dioxidation Y,L-DOPA-quinone	Dracula_Lett_3_3789	2	1214.09	2426.16	/	41.744	0.0034546	19255	63.662	<T
A7FHI1	Protein adenylyltransferase SelO	selO	Yersinia pseudotuberculosis serotype O:1b (strain IP 31758)	LQQESIDDDQRQQSMKAANPK	Oxidation (M),3 Deamidation (NQ)	Dracula_Lett_3_RP_3792	3	817.043	2448.11	0.27939	59.793	0.013876	26737	40.432	1054800
A7GN41	GTPase Der	der	Bacillus cytotoxicus (strain DSM 22905 / CIP 110041 / 391-98 / NVH 391-98)	DAVDTPYTKDGQDYVIIDTAGMR	Oxidation (M),2 L-DOPA-quinone	Dracula_Lett_2_3783	2	1294.58	2587.14	2.9531	41.642	0.0074506	18267	63.212	40162000
A7GNW5	NH(3)-dependent NAD(+) synthetase	nadE	Bacillus cytotoxicus (strain DSM 22905 / CIP 110041 / 391-98 / NVH 391-98)	MTLQEQIMKTLHVQSVIDPK	Oxidation (M),3 Deamidation (NQ)	Dracula_Lett_2_RP_3785	3	786.736	2357.19	/	61.906	0.01013	26658	56.081	<T
A7H3N3	Bifunctional protein FolD	folD	Campylobacter jejuni subsp. doylei (strain ATCC BAA-1458 / RM4099 / 269.97)	GKDAVIIGASNIVGRPMATMLLNAGATVSVCHIK	Oxidation (M),Trioxidation (C),Dioxidation M	Dracula_Lett_1_7B_3779	4	890.961	3559.82	-2.0616	62.723	0.0096788	27899	41.139	1396500
A7HH64	Phospho-N-acetylmuramoyl-pentapeptide-transferase	mraY	Anaeromyxobacter sp. (strain Fw109-5)	MRVLQYGHSNVREDTPER	Oxidation (M),Dioxidation Y	Dracula_Lett_2_3784	3	745.691	2234.05	2.8305	41.895	0.010163	18756	57.148	2297800
A7I002	Polyribonucleotide nucleotidyltransferase	pnp	Campylobacter hominis (strain ATCC BAA-381 / LMG 19568 / NCTC 13146 / CH001A)	MKYAVEVNNNVEIFEINK	Acetyl (Protein N-term),Oxidation (M)	Dracula_Lett_1_2B_3774	3	738.037	2211.09	2.2444	73.489	0.0069926	31481	55.546	336890
A7I002	Polyribonucleotide nucleotidyltransferase	pnp	Campylobacter hominis (strain ATCC BAA-381 / LMG 19568 / NCTC 13146 / CH001A)	MKYAVEVNNNVEIFEINK	Acetyl (Protein N-term),Oxidation (M)	Dracula_Lett_1_2A_3772	3	738.037	2211.09	2.4436	41.31	0.0067233	18138	50.053	11741000
A7I1L3	30S ribosomal protein S2	rpsB	Campylobacter hominis (strain ATCC BAA-381 / LMG 19568 / NCTC 13146 / CH001A)	NMKNLPDMVFVIDCVKEK	Oxidation (M),Dioxidation M	Dracula_Lett_2_RP_3786	2	1114.54	2227.07	4.1742	59.637	0.0096537	26342	54.772	1887700
A7IK27	Aspartate--tRNA(Asp/Asn) ligase	aspS	Xanthobacter autotrophicus (strain ATCC BAA-1158 / Py2)	MLEVEKNEVWAIPAPGGGSR	Oxidation (M),Dioxidation W	Dracula_Lett_1_2A_3771	3	730.028	2187.06	1.1627	45.023	0.018982	18868	46.543	937110
A7MKL4	3-dehydroquinate synthase	aroB	Cronobacter sakazakii (strain ATCC BAA-894) (Enterobacter sakazakii)	CCEIKADVVAADERESGMR	Oxidation (M),Trioxidation (C)	Dracula_Lett_2_3783	3	753.993	2258.96	0.96558	23.731	0.0087413	10471	56.121	618320
A7MLV7	UPF0178 protein ESA_02916	/	Cronobacter sakazakii (strain ATCC BAA-894) (Enterobacter sakazakii)	QQFAAELDKWLSGR	2 Deamidation (NQ)	Dracula_Lett_2_3784	2	825.91	1649.8	3.9169	9.1197	0.015323	4462	51.436	36042
A7MX66	Elongation factor P--(R)-beta-lysine ligase	empA	Vibrio campbellii (strain ATCC BAA-1116)	LMDEMDDLLQLVLKCGAAER	Oxidation (M)	Dracula_Lett_3_3789	3	779.381	2335.12	-0.77454	41.921	0.0035964	19321	77.505	3558800
A7MX66	Elongation factor P--(R)-beta-lysine ligase	empA	Vibrio campbellii (strain ATCC BAA-1116)	LMDEMDDLLQLVLKCGAAER	Oxidation (M)	Dracula_Lett_3_3790	3	779.381	2335.12	-0.95993	41.935	0.0092708	19141	56.799	3235700
A7MX66	Elongation factor P--(R)-beta-lysine ligase	empA	Vibrio campbellii (strain ATCC BAA-1116)	LMDEMDDLLQLVLKCGAAER	Oxidation (M)	Dracula_Lett_3_RP_3791	3	779.381	2335.12	0.43768	57.66	0.0089614	25400	59.585	3720900
A7MX66	Elongation factor P--(R)-beta-lysine ligase	empA	Vibrio campbellii (strain ATCC BAA-1116)	LMDEMDDLLQLVLKCGAAER	Oxidation (M)	Dracula_Lett_3_3789	3	779.381	2335.12	-1.1799	41.921	0.0028665	19321	77.505	3558800
A7MX66	Elongation factor P--(R)-beta-lysine ligase	empA	Vibrio campbellii (strain ATCC BAA-1116)	LMDEMDDLLQLVLKCGAAER	Oxidation (M)	Dracula_Lett_3_3789	3	779.381	2335.12	-0.84306	41.921	0.0069997	19321	77.505	3558800
A7Z0Q4	50S ribosomal protein L18+C2:C18	rplR	Bacillus velezensis (strain DSM 23117 / BGSC 10A6 / LMG 26770 / FZB42) (Bacillus amyloliquefaciens subsp. plantarum)	HIYAQIIDDVNGVTLASASTLDKDLNVESTGDSAAAAK	Dioxidation Y	Dracula_Lett_1_2B_3773	4	977.237	3904.92	-2.7996	63.792	0.0017882	26539	46.54	1812400
A8ANQ1	Alanine--tRNA ligase	alaS	Citrobacter koseri (strain ATCC BAA-895 / CDC 4225-83 / SGSC4696)	EQAAAQESANLSSKAVDINGVK	Glu->pyro-Glu	Dracula_Lett_2_RP_3785	2	1106.56	2211.11	/	126.82	0.010559	52607	42.568	<T
A8EZ14	UDP-N-acetylglucosamine--N-acetylmuramyl-(pentapeptide) pyrophosphoryl-undecaprenol N-acetylglucosamine transferase	murG	Rickettsia canadensis (strain McKiel)	WLEDTKAGWCLEQNNISAGK	Dioxidation W	Dracula_Lett_3_3790	4	588.779	2351.09	-2.4669	43.338	0.013889	19807	54.764	6495300
A8F4R3	50S ribosomal protein L23	rplW	Pseudothermotoga lettingae (strain ATCC BAA-301 / DSM 14385 / NBRC 107922 / TMO) (Thermotoga lettingae)	WKKAVVTLK	Unmodified	Dracula_Lett_1_2A_3771	1	1072.69	1071.68	-2.0638	79.951	0.010778	34467	47.082	56615
A8F9I7	tRNA uridine(34) hydroxylase	trhO	Bacillus pumilus (strain SAFR-032)	ILTYCTGGVRCEKFSGWLK	Trioxidation (C)	Dracula_Lett_1_7B_3779	3	775.045	2322.11	3.6832	61.802	0.0088765	27820	74.772	3606200
A8G3L5	Acetylglutamate kinase	argB	Prochlorococcus marinus (strain MIT 9215)	ITDQKTMEIVEMVLMGRVNK	2 Dioxidation M	Dracula_Lett_2_RP_3785	3	800.404	2398.19	3.5545	59.979	0.0042441	25593	73.168	22153000
A8GFE3	UPF0229 protein Spro_2732	Spro_2732	Serratia proteamaculans (strain 568)	FYILLYLFLSRTYKNVDVVYIR	Oxidation Y,Dioxidation Y,2 L-DOPA-quinone	Dracula_Lett_3_RP_3792	3	958.841	2873.5	/	57.625	0.010541	25776	42.309	<T
A8GL74	tRNA/tmRNA (uracil-C(5))-methyltransferase	trmA	Serratia proteamaculans (strain 568)	PSVAAAQYNIAANQIDNVQIIRMAAEDFTQAMNGVR	L-DOPA-quinone	Dracula_Lett_2_RP_3785	4	976.982	3903.9	0.75465	61.297	0.006844	26417	44.916	23039000
A8GLV2	DNA replication and repair protein RecF	recF	Rickettsia akari (strain Hartford)	MADMSSHIANNR	2 Oxidation (M),2 Deamidation (NQ)	Dracula_Lett_1_2A_3771	2	690.78	1379.54	0.3984	48.007	0.014114	20231	47.823	244180
A8GM09	Arginine--tRNA ligase	argS	Rickettsia akari (strain Hartford)	QLYNNQEIANNATIETPK	5 Deamidation (NQ)	Dracula_Lett_3_RP_3791	3	689.32	2064.94	/	59.373	0.015036	26321	40.693	<T
A8GNE3	Leucine--tRNA ligase	leuS	Rickettsia akari (strain Hartford)	EDASTGSMYK	Oxidation (M),Glu->pyro-Glu	Dracula_Lett_3_3790	2	543.724	1085.43	0.97768	30.463	0.015351	13876	42.287	144220
A8H7C5	Probable nicotinate-nucleotide adenylyltransferase	nadD	Shewanella pealeana (strain ATCC 700345 / ANG-SQ1)	SGKIFMVDITQQDISSTQVR	Unmodified	Dracula_Lett_2_3784	3	751.723	2252.15	0.49237	46.274	0.0065573	20718	75.017	11559000
A8LC66	50S ribosomal protein L10	rplJ	Frankia sp. (strain EAN1pec)	MANSEKTAAVAEIAEDFR	Acetyl (Protein N-term),Oxidation (M)	Dracula_Lett_2_RP_3785	2	1005.98	2009.94	-1.2806	58.156	0.0033149	24704	67.749	5642100
A8YVK1	ATP-dependent helicase/deoxyribonuclease subunit B	rexB	Lactobacillus helveticus (strain DPC 4571)	LDPSIYYQR	Oxidation Y	Dracula_Lett_2_RP_3786	2	585.793	1169.57	2.7919	47.578	0.0046401	20984	104.37	6916700
A8Z642	tRNA-2-methylthio-N(6)-dimethylallyladenosine synthase	miaB	Karelsulcia muelleri (strain GWSS) (Sulcia muelleri)	ILSLMNRKHTCEDYILLINK	Oxidation (M),Trioxidation (C)	Dracula_Lett_3_RP_3791	3	846.773	2537.3	/	58.395	0.0086037	25813	64.454	<T
A9A099	Arginine--tRNA ligase	argS	Desulfosudis oleivorans (strain DSM 6200 / JCM 39069 / Hxd3) (Desulfococcus oleovorans)	VVVRNNGEATYFASDIAYHK	2 Oxidation Y	Dracula_Lett_2_RP_3786	3	762.71	2285.11	/	58.009	0.0053549	25280	59.345	<T
A9AWY7	Phosphopantetheine adenylyltransferase	coaD	Herpetosiphon aurantiacus (strain ATCC 23779 / DSM 785 / 114-95)	QAYQTHEESR	Gln->pyro-Glu,Dioxidation Y	Dracula_Lett_3_3790	2	632.265	1262.52	-0.23941	35.736	0.0087193	16262	60.118	241400
A9NE17	ATP-dependent zinc metalloprotease FtsH	ftsH	Acholeplasma laidlawii (strain PG-8A)	QITMQVPDQK	Gln->pyro-Glu	Dracula_Lett_2_RP_3785	2	585.795	1169.58	2.7737	28.144	0.015062	12075	70.256	855250
A9NE17	ATP-dependent zinc metalloprotease FtsH	ftsH	Acholeplasma laidlawii (strain PG-8A)	QITMQVPDQK	Gln->pyro-Glu	Dracula_Lett_2_RP_3785	2	585.795	1169.58	1.7347	49.638	0.014787	21754	56.729	7401400
A9NE17	ATP-dependent zinc metalloprotease FtsH	ftsH	Acholeplasma laidlawii (strain PG-8A)	QITMQVPDQK	Gln->pyro-Glu	Dracula_Lett_2_RP_3786	2	585.795	1169.58	4.3841	28.355	0.010255	12566	78.113	1557500
A9NE17	ATP-dependent zinc metalloprotease FtsH	ftsH	Acholeplasma laidlawii (strain PG-8A)	QITMQVPDQK	Gln->pyro-Glu	Dracula_Lett_3_3789	2	585.795	1169.58	2.5895	28.341	0.011671	13187	76.1	1247200
A9NE17	ATP-dependent zinc metalloprotease FtsH	ftsH	Acholeplasma laidlawii (strain PG-8A)	QITMQVPDQK	Gln->pyro-Glu	Dracula_Lett_3_3790	2	585.795	1169.58	2.4401	28.242	0.010501	12964	80.219	1005900
A9NE17	ATP-dependent zinc metalloprotease FtsH	ftsH	Acholeplasma laidlawii (strain PG-8A)	QITMQVPDQK	Gln->pyro-Glu	Dracula_Lett_2_RP_3785	2	585.795	1169.58	2.2066	28.144	0.010073	12075	70.256	855250
A9NE17	ATP-dependent zinc metalloprotease FtsH	ftsH	Acholeplasma laidlawii (strain PG-8A)	QITMQVPDQK	Gln->pyro-Glu	Dracula_Lett_2_RP_3786	2	585.795	1169.58	3.2781	28.355	0.0086213	12566	78.113	1557500
A9NE17	ATP-dependent zinc metalloprotease FtsH	ftsH	Acholeplasma laidlawii (strain PG-8A)	QITMQVPDQK	Gln->pyro-Glu	Dracula_Lett_3_3789	2	585.795	1169.58	3.1342	28.341	0.0076425	13187	76.1	1247200
A9NE17	ATP-dependent zinc metalloprotease FtsH	ftsH	Acholeplasma laidlawii (strain PG-8A)	QITMQVPDQK	Gln->pyro-Glu	Dracula_Lett_3_3790	2	585.795	1169.58	2.8053	28.242	0.0095306	12964	80.219	1005900
A9NE17	ATP-dependent zinc metalloprotease FtsH	ftsH	Acholeplasma laidlawii (strain PG-8A)	QITMQVPDQK	Gln->pyro-Glu	Dracula_Lett_2_RP_3785	2	585.795	1169.58	3.5307	28.144	0.0082764	12075	70.256	855250
A9NE17	ATP-dependent zinc metalloprotease FtsH	ftsH	Acholeplasma laidlawii (strain PG-8A)	QITMQVPDQK	Gln->pyro-Glu	Dracula_Lett_2_RP_3785	2	585.795	1169.58	2.8254	28.144	0.016855	12075	70.256	855250
A9NE17	ATP-dependent zinc metalloprotease FtsH	ftsH	Acholeplasma laidlawii (strain PG-8A)	QITMQVPDQK	Gln->pyro-Glu	Dracula_Lett_2_RP_3786	2	585.795	1169.58	3.211	28.355	0.010529	12566	78.113	1557500
A9NE17	ATP-dependent zinc metalloprotease FtsH	ftsH	Acholeplasma laidlawii (strain PG-8A)	QITMQVPDQK	Gln->pyro-Glu	Dracula_Lett_3_3789	2	585.795	1169.58	3.0121	28.341	0.0093636	13187	76.1	1247200
A9NE17	ATP-dependent zinc metalloprotease FtsH	ftsH	Acholeplasma laidlawii (strain PG-8A)	QITMQVPDQK	Gln->pyro-Glu	Dracula_Lett_3_3790	2	585.795	1169.58	2.9452	28.242	0.012858	12964	80.219	1005900
A9VQJ9	Virginiamycin B lyase	vgb	Bacillus mycoides (strain KBAB4) (Bacillus weihenstephanensis)	ITIQEYVVNEIDSGPYGITVGK	Oxidation Y,Dioxidation Y	Dracula_Lett_1_7B_3779	3	815.079	2442.22	3.7132	61.717	0.01007	27406	54.668	798650
A9WSW6	Elongation factor G	fusA	Renibacterium salmoninarum (strain ATCC 33209 / DSM 20767 / JCM 11484 / NBRC 15589 / NCIMB 2235)	GDVTMGAKYEVQEIPADLLEK	Deamidation (NQ)	Dracula_Lett_1_2B_3773	4	577.541	2306.14	-2.8228	61.795	0.012371	25400	58.564	4099800
B0S101	Leucine--tRNA ligase	leuS	Finegoldia magna (strain ATCC 29328 / DSM 20472 / WAL 2508) (Peptostreptococcus magnus)	EPYMKRTSHGMILGDNNEK	L-DOPA-quinone	Dracula_Lett_2_RP_3785	4	559.264	2233.03	0.13178	59.807	0.0075665	25564	72.433	13835000
B0S1E5	Translation initiation factor IF-2	infB	Finegoldia magna (strain ATCC 29328 / DSM 20472 / WAL 2508) (Peptostreptococcus magnus)	EDLKERPPVITVMGHVDHGK	Oxidation (M),Glu->pyro-Glu	Dracula_Lett_3_3790	3	752.392	2254.15	-0.0041484	43.319	0.0036406	19757	45.704	10188000
B0SIF3	Acetylglutamate kinase	argB	Leptospira biflexa serovar Patoc (strain Patoc 1 / Ames)	GHRVTDEATMEVVEMVLTGK*	2 Oxidation (M)	Dracula_Lett_2_3784	3	745.365	2233.07	-3.7671	42.607	0.015354	19086	46.494	1627800
B0SM58	Proline--tRNA ligase	proS	Leptospira biflexa serovar Patoc (strain Patoc 1 / ATCC 23582 / Paris)	KSMAEDTLVYTTNEELVTHLKLK	Oxidation (M)	Dracula_Lett_2_RP_3786	3	893.802	2678.38	/	59.89	0.010662	26226	41.615	<T
B0SX45	Catalase-peroxidase	katG	Caulobacter sp. (strain K31)	QVAPMMLTTDLALRLDPNYGPISK	2 Oxidation (M),Gln->pyro-Glu	Dracula_Lett_3_RP_3791	3	887.121	2658.34	/	58.233	0.0093911	25734	53.059	<T
B0T542	Diaminopimelate epimerase	dapF	Caulobacter sp. (strain K31)	LSGKMAGDK*	Oxidation (M)	Dracula_Lett_2_3784	2	461.737	921.459	-3.5369	30.883	0.003858	13898	107.01	1486100
B0T542	Diaminopimelate epimerase	dapF	Caulobacter sp. (strain K31)	LSGKMAGDK	Oxidation (M)	Dracula_Lett_2_3784	2	461.737	921.459	-3.1048	30.883	0.0011692	13898	107.01	1486100
B0T542	Diaminopimelate epimerase	dapF	Caulobacter sp. (strain K31)	LSGKMAGDK	Oxidation (M)	Dracula_Lett_2_3784	2	461.737	921.459	-3.4166	30.883	0.0063226	13898	107.01	1486100
B0TGV2	Acetate kinase	ackA	Heliobacterium modesticaldum (strain ATCC 51547 / Ice1)	RYGFHGTSHKYVAQWAAAMLGR	Oxidation Y,L-DOPA-quinone	Dracula_Lett_3_RP_3791	2	1269.12	2536.22	/	28.079	0.011062	12732	42.789	<T
B0TUW5	UDP-N-acetylglucosamine 1-carboxyvinyltransferase	murA	Shewanella halifaxensis (strain HAW-EB4)	MDKLKIEASGALAGNVVISGAK	Acetyl (Protein N-term),Oxidation (M)	Dracula_Lett_2_RP_3785	3	744.075	2229.2	0.026529	60.667	0.01529	25985	58.997	3712800
B0TUW5	UDP-N-acetylglucosamine 1-carboxyvinyltransferase	murA	Shewanella halifaxensis (strain HAW-EB4)	MDKLKIEASGALAGNVVISGAK	Acetyl (Protein N-term),Oxidation (M)	Dracula_Lett_2_RP_3785	3	744.075	2229.2	-1.5528	60.667	0.010251	25985	58.997	3712800
B0UIW7	tRNA-specific 2-thiouridylase MnmA	mnmA	Methylobacterium sp. (strain 4-46)	EFGLAVADKPDSQDICFVPQGR	Glu->pyro-Glu	Dracula_Lett_3_RP_3792	2	1216.09	2430.16	/	64.739	0.010988	29275	47.189	<T
B1I6L4	50S ribosomal protein L31	rpmE	Desulforudis audaxviator (strain MP104C)	IVCVCGAQFEVGSTKKEMR	Oxidation (M),Trioxidation (C)	Dracula_Lett_3_3789	4	566.518	2262.04	-1.9475	47.492	0.010796	21986	49.425	2368000
B1IN35	GTP 3',8-cyclase	moaA	Clostridium botulinum (strain Okra / Type B1)	NYVDSSQALLSKINETIYNK	Unmodified	Dracula_Lett_2_3783	3	767.397	2299.17	-0.48974	46.412	0.0070953	20544	66.068	547170
B1KQ11	Protein-export protein SecB	secB	Shewanella woodyi (strain ATCC 51908 / MS32)	AEVANNEQQDPQFNIQR	Acetyl (Protein N-term),5 Deamidation (NQ)	Dracula_Lett_2_3783	2	1024.44	2046.87	/	32.625	0.013643	14448	42.809	<T
B1KQ67	Ribonuclease P protein component	rnpA	Shewanella woodyi (strain ATCC 51908 / MS32)	MTISYTFTRELRLLTPAQFK	Acetyl (Protein N-term),Oxidation (M),Deamidation (NQ)	Dracula_Lett_3_RP_3792	3	825.77	2474.29	/	58.247	0.013809	26064	47.568	<T
B1KXB7	Alanine--tRNA ligase	alaS	Clostridium botulinum (strain Loch Maree / Type A3)	IDLNINTDFEGYDKLEVKSK	Unmodified	Dracula_Lett_3_3789	3	781.069	2340.18	/	41.756	0.0052614	19261	68.525	<T
B1KXB7	Alanine--tRNA ligase	alaS	Clostridium botulinum (strain Loch Maree / Type A3)	IDLNINTDFEGYDKLEVKSK	Unmodified	Dracula_Lett_3_3789	3	781.069	2340.18	/	41.756	0.0043364	19261	68.525	<T
B1N017	Phosphoglucosamine mutase	glmM	Leuconostoc citreum (strain KM20)	FMNEQGRLK	Oxidation (M)	Dracula_Lett_3_RP_3792	2	569.787	1137.56	3.754	53.169	0.0087266	24017	95.352	2683000
B1V924	Acetate kinase	ackA	Phytoplasma australiense	MKIMSVNSGSSSLKFQLLEMPQK	Oxidation (M)	Dracula_Lett_3_RP_3791	3	867.115	2598.32	/	58.111	0.0076155	25672	54.834	<T
B1V955	30S ribosomal protein S6	rpsF	Phytoplasma australiense	YEIMYILRPNLDNNEVKK	Oxidation (M),L-DOPA-quinone	Dracula_Lett_2_RP_3785	2	1141.58	2281.14	3.0257	62.137	0.0082456	26813	78.964	10669000
B1VRG0	30S ribosomal protein S18 1	rpsR1	Streptomyces griseus subsp. griseus (strain JCM 4626 / NBRC 13350)	EMALLPYTGSPAGT	Oxidation (M),Glu->pyro-Glu	Dracula_Lett_2_3783	2	703.337	1404.66	3.729	33.278	0.011451	14760	52.579	282460
B1WY59	UPF0246 protein cce_3295	/	Crocosphaera subtropica (strain ATCC 51142 / BH68) (Cyanothece sp. (strain ATCC 51142))	SRGLMTNWIIENKIDDSSK	Oxidation (M),Oxidation W	Dracula_Lett_3_RP_3791	3	747.039	2238.1	-0.12815	56.621	0.014021	25219	68.625	9278800
B1WY59	UPF0246 protein cce_3295	/	Crocosphaera subtropica (strain ATCC 51142 / BH68) (Cyanothece sp. (strain ATCC 51142))	SRGLMTNWIIENKIDDSSK	Oxidation (M),Oxidation W	Dracula_Lett_3_RP_3792	3	747.039	2238.1	0.3661	56.823	0.011691	25278	81.639	8850500
B1XUR6	Glutamate--tRNA ligase	gltX	Polynucleobacter necessarius subsp. necessarius (strain STIR1)	EQFVAWFDLESLGRSPAQHNPEK	Glu->pyro-Glu	Dracula_Lett_2_RP_3786	3	889.77	2666.29	/	60.096	0.010764	26335	50.776	<T
B1XUT0	Trigger factor	tig	Polynucleobacter necessarius subsp. necessarius (strain STIR1)	DIENLVLEDNVIKYFTSQAK*	Deamidation (NQ)	Dracula_Lett_3_RP_3791	4	585.805	2339.19	1.0001	59.045	0.011561	25883	56.039	89803000
B2A4J4	Deoxyribose-phosphate aldolase	deoC	Natranaerobius thermophilus (strain ATCC BAA-1301 / DSM 18059 / JW/NM-WN-LF)	NEQDMEVIEDISSVVNTVPVGIVVKVIIETCLLSDEEKIK	Oxidation (M),2 Deamidation (NQ)	Dracula_Lett_1_7B_3779	4	1126.33	4501.3	-0.36791	63.394	0.0053516	28267	43.216	2623700
B2GAD9	Recombination protein RecR	recR	Limosilactobacillus fermentum (strain NBRC 3956 / LMG 18251) (Lactobacillus fermentum)	DIMAMERMK	2 Oxidation (M)	Dracula_Lett_2_3783	2	578.762	1155.51	-2.2867	25.726	0.0089116	11439	67.169	326680
B2GIN9	Pup--protein ligase	pafA	Kocuria rhizophila (strain ATCC 9341 / DSM 348 / NBRC 103217 / DC2201)	RLFAPVLAWGR	Oxidation W	Dracula_Lett_2_RP_3786	1	1301.75	1300.74	1.8941	25.051	0.016577	11021	40.045	55456
B2HGY2	Probable cytosol aminopeptidase	pepA	Mycobacterium marinum (strain ATCC BAA-535 / M)	MTAESGDQIPTVHVATSLPK	Acetyl (Protein N-term),Oxidation (M)	Dracula_Lett_2_RP_3786	2	1070.53	2139.05	/	71.143	0.013898	31844	47.189	<T
B2IBH3	tRNA-specific 2-thiouridylase MnmA	mnmA	Beijerinckia indica subsp. indica (strain ATCC 9039 / DSM 1715 / NCIMB 8712)	REGYEVIGVTLQLYDHGEAVHR	Oxidation Y,Dioxidation Y	Dracula_Lett_1_7B_3779	3	863.761	2588.26	/	61.54	0.011035	27365	48.968	<T
B2SGG3	Ribosomal RNA large subunit methyltransferase K/L	rlmL	Francisella tularensis subsp. mediasiatica (strain FSC147)	NIYQAGVEDVVTVKCQDIR	Dioxidation Y	Dracula_Lett_3_RP_3792	2	1120.05	2238.1	-0.95653	56.796	0.00856	25830	67.019	3351000
B2THN3	UPF0473 protein CLL_A1177	/	Clostridium botulinum (strain Eklund 17B / Type B)	DVEYIELLDEQGEQIKFK	Oxidation Y	Dracula_Lett_3_3789	2	1106.55	2211.09	-2.5122	42.399	0.0011265	19561	103.46	12522000
B2TQR6	ATP-dependent 6-phosphofructokinase	pfkA	Clostridium botulinum (strain Eklund 17B / Type B)	DALCRTILDGK	Trioxidation (C)	Dracula_Lett_3_3790	2	655.324	1308.63	-2.5642	38.845	0.010149	17647	80.755	15151000
B2ULM9	Pyridinium-3,5-bisthiocarboxylic acid mononucleotide nickel insertion protein	larC	Akkermansia muciniphila (strain ATCC BAA-835 / DSM 22959 / JCM 33894 / BCRC 81048 / CCUG 64013 / CIP 107961 / Muc)	LMEAGALDTWQESVCMKKGR	Oxidation (M),Tryptophan oxidation to oxolactone	Dracula_Lett_1_7B_3780	2	1170.54	2339.07	-3.4977	49.006	0.014196	21415	49.448	601580
B2ULM9	Pyridinium-3,5-bisthiocarboxylic acid mononucleotide nickel insertion protein	larC	Akkermansia muciniphila (strain ATCC BAA-835 / DSM 22959 / JCM 33894 / BCRC 81048 / CCUG 64013 / CIP 107961 / Muc)	LMEAGALDTWQESVCMKKGR	Oxidation (M),Tryptophan oxidation to oxolactone	Dracula_Lett_3_RP_3792	3	780.698	2339.07	-3.6104	48.654	0.018291	21962	47.204	3249900
B2UQZ3	Trigger factor	tig	Akkermansia muciniphila (strain ATCC BAA-835 / DSM 22959 / JCM 33894 / BCRC 81048 / CCUG 64013 / CIP 107961 / Muc)	KAMQIDEAK	Dioxidation M	Dracula_Lett_3_3789	2	533.266	1064.52	-2.4222	28.711	0.0029191	13350	107.01	7403900
B2UQZ3	Trigger factor	tig	Akkermansia muciniphila (strain ATCC BAA-835 / DSM 22959 / JCM 33894 / BCRC 81048 / CCUG 64013 / CIP 107961 / Muc)	KAMQIDEAK	Dioxidation M	Dracula_Lett_3_3790	2	533.266	1064.52	-3.9369	28.662	0.0029191	13131	107.01	7545900
B2UQZ3	Trigger factor	tig	Akkermansia muciniphila (strain ATCC BAA-835 / DSM 22959 / JCM 33894 / BCRC 81048 / CCUG 64013 / CIP 107961 / Muc)	KAMQIDEAK	Dioxidation M	Dracula_Lett_3_RP_3792	2	533.266	1064.52	-3.2903	46.982	0.010009	21407	91.853	1648700
B2UX86	Carbamoyl-phosphate synthase large chain	carB	Clostridium botulinum (strain Alaska E43 / Type E3)	LNDLGYGVDIYKEPELISVK	Dioxidation Y,L-DOPA-quinone	Dracula_Lett_3_3789	3	771.062	2310.16	4.1806	51.872	0.010846	24004	51.819	8985400
B2UXF7	Cobalt-precorrin-5B C(1)-methyltransferase	cbiD	Clostridium botulinum (strain Alaska E43 / Type E3)	MFEMYIESGMNKLR	Acetyl (Protein N-term),Oxidation (M),Dioxidation M	Dracula_Lett_3_3790	2	919.91	1837.8	-4.1661	37.347	0.0072073	16988	56.013	2170000
B2V5U0	Glutamate-1-semialdehyde 2,1-aminomutase	hemL	Sulfurihydrogenibium sp. (strain YO3AOP1)	NNQKSKELFQEAQK	4 Deamidation (NQ)	Dracula_Lett_1_7B_3780	2	848.407	1694.8	/	62.644	0.0072341	27975	93.058	<T
B3CQQ8	Aspartyl/glutamyl-tRNA(Asn/Gln) amidotransferase subunit B	gatB	Orientia tsutsugamushi (strain Ikeda) (Rickettsia tsutsugamushi)	RYINEIKLSDYNAQVLAADK	2 Deamidation (NQ)	Dracula_Lett_2_RP_3785	3	776.069	2325.19	-3.5106	60.304	0.012318	25835	75.564	15561000
B3CQQ8	Aspartyl/glutamyl-tRNA(Asn/Gln) amidotransferase subunit B	gatB	Orientia tsutsugamushi (strain Ikeda) (Rickettsia tsutsugamushi)	RYINEIKLSDYNAQVLAADK	2 Deamidation (NQ)	Dracula_Lett_3_3789	3	776.069	2325.19	0.55868	43.723	0.0075949	20154	92.633	70034000
B3EI29	Glycerol-3-phosphate acyltransferase	plsY	Chlorobium limicola (strain DSM 245 / NBRC 103803 / 6330)	RLLSGTENR	Unmodified	Dracula_Lett_2_RP_3785	1	1045.57	1044.57	-4.4682	49.903	0.017215	21698	50.127	1091000
B3EJ62	Argininosuccinate synthase	argG	Chlorobium phaeobacteroides (strain BS1)	EWEFNSREAEMAYAEK	Glu->pyro-Glu,Dioxidation Y	Dracula_Lett_2_3784	2	1002.43	2002.84	-0.75402	44.045	0.0092489	19714	45.653	3061900
B3EKA0	NADH-quinone oxidoreductase subunit B	nuoB	Chlorobium phaeobacteroides (strain BS1)	VQELIRMEQIGISRVEALK	Oxidation (M),2 Deamidation (NQ)	Dracula_Lett_2_3783	3	744.075	2229.2	0.50447	46.608	0.0095699	20581	60.541	19015000
B3PD15	Glutamate--tRNA ligase	gltX	Cellvibrio japonicus (strain Ueda107) (Pseudomonas fluorescens subsp. cellulosa)	ENFTIEQLAQRLHDWALNK	Deamidation (NQ)	Dracula_Lett_3_3789	3	776.397	2326.17	-3.9982	43.476	0.013092	20036	61.52	25069000
B3PM77	DNA-directed RNA polymerase subunit beta'	rpoC	Metamycoplasma arthritidis (strain 158L3-1) (Mycoplasma arthritidis)	INDEEIMSGAKIASTSRQTR	Dioxidation M	Dracula_Lett_2_3784	2	1120.05	2238.09	-2.2178	47.556	0.0037084	21394	85.672	23173000
B3QYI4	Peptide chain release factor 1	prfA	Chloroherpeton thalassium (strain ATCC 35110 / GB-78)	YKEIEKQLSDPGVISNQDK	2 Deamidation (NQ)	Dracula_Lett_2_3784	3	731.702	2192.08	1.8716	41.618	0.01413	18560	61.524	11579000
B4EVD3	3-hydroxydecanoyl-[acyl-carrier-protein] dehydratase	fabA	Proteus mirabilis (strain HI4320)	LIMGIADGEVYVDGKLIYEAKDLK	Oxidation (M),Oxidation Y,L-DOPA-quinone	Dracula_Lett_3_RP_3792	3	900.466	2698.38	/	58.962	0.0036381	26414	62.684	<T
B4RCC6	50S ribosomal protein L19	rplS	Phenylobacterium zucineum (strain HLK1)	EEADRLLAQRK	Unmodified	Dracula_Lett_2_3784	3	443.581	1327.72	2.9108	22.784	0.008102	10242	101.38	4001700
B4U8I3	NADH-quinone oxidoreductase subunit C/D	nuoC	Hydrogenobaculum sp. (strain Y04AAS1)	IEEMKQSIRIIEQCVQK	Trioxidation (C),Dioxidation M	Dracula_Lett_2_3784	3	738.036	2211.09	-1.5714	43.429	3.8899e-09	19707	96.247	275880000
B4U8I3	NADH-quinone oxidoreductase subunit C/D	nuoC	Hydrogenobaculum sp. (strain Y04AAS1)	IEEMKQSIRIIEQCVQK	Trioxidation (C),Dioxidation M	Dracula_Lett_3_RP_3792	2	1106.55	2211.09	/	59.518	1.722e-07	26698	99.539	<T
B5F6N4	Modulator protein MzrA	mzrA	Salmonella agona (strain SL483)	QQESTLAIR	Gln->pyro-Glu	Dracula_Lett_3_3790	2	514.772	1027.53	-0.90183	31.816	0.010933	14482	58.815	7089200
B5RRF3	50S ribosomal protein L13	rplM	Borrelia recurrentis (strain A1)	MNKMTNNKTIWMK	Acetyl (Protein N-term),2 Oxidation (M)	Dracula_Lett_2_3784	2	857.41	1712.8	-1.0172	44.08	0.011257	19712	92.838	18622000
B5XP65	Cytidine deaminase	cdd	Klebsiella pneumoniae (strain 342)	QFMNELNSGLALR*	Gln->pyro-Glu	Dracula_Lett_3_3789	3	492.582	1474.72	-0.42475	24.508	0.011023	11357	58.781	6305600
B5XP65	Cytidine deaminase	cdd	Klebsiella pneumoniae (strain 342)	QFMNELNSGLALR	Gln->pyro-Glu	Dracula_Lett_3_RP_3792	3	492.582	1474.72	-2.67	57.195	0.01263	25730	50.286	2153700
B5Y0T5	7-cyano-7-deazaguanine synthase	queC	Klebsiella pneumoniae (strain 342)	ANGLNQYLGDKVGVMAVMKQK	4 Deamidation (NQ)	Dracula_Lett_3_3790	3	756.713	2267.12	-0.84074	41.872	0.014946	19182	56.719	14174000
B5Y8D8	Serine--tRNA ligase	serS	Coprothermobacter proteolyticus (strain ATCC 35245 / DSM 5265 / OCM 4 / BT)	PHWEIGENMNILDFQRAAK	Deamidation (NQ)	Dracula_Lett_3_RP_3792	2	1135.55	2269.09	/	58.597	0.0036452	26233	67.879	<T
B5YFE5	Putative nickel insertion protein	/	Dictyoglomus thermophilum (strain ATCC 35947 / DSM 3960 / H-6-12)	NSIWGTDVNIIIDDHHSHR	Tryptophan oxidation to kynurenin	Dracula_Lett_3_3789	3	745.03	2232.07	3.436	41.78	0.01736	19259	64.327	18384000
B5ZMH5	Trigger factor	tig	Rhizobium leguminosarum bv. trifolii (strain WSM2304)	FIPGFEDQLVGVKAGDEKTITVTFPADYPAK	Unmodified	Dracula_Lett_2_RP_3785	4	839.188	3352.72	4.3737	61.092	0.0036722	26611	46.938	47724000
B6EGL4	L-alanine exporter AlaE	alaE	Aliivibrio salmonicida (strain LFI1238) (Vibrio salmonicida (strain LFI1238))	MSRKGPFSIR	Acetyl (Protein N-term),Oxidation (M)	Dracula_Lett_2_RP_3786	2	618.83	1235.64	-4.0989	53.418	0.013717	23282	41.427	231390
B6EGL4	L-alanine exporter AlaE	alaE	Aliivibrio salmonicida (strain LFI1238) (Vibrio salmonicida (strain LFI1238))	MSRKGPFSIR	Acetyl (Protein N-term),Oxidation (M)	Dracula_Lett_2_RP_3786	2	618.83	1235.64	-3.2631	53.418	0.01057	23282	41.427	231390
B6EGQ7	UPF0761 membrane protein VSAL_I2938	/	Aliivibrio salmonicida (strain LFI1238) (Vibrio salmonicida (strain LFI1238))	EFISNTGKMTAVGSGFLFVASVMLISAIDR	Oxidation (M)	Dracula_Lett_1_2B_3774	4	795.164	3176.62	-0.38234	62.435	0.0035642	26389	45.941	494140
B6EGQ7	UPF0761 membrane protein VSAL_I2938	/	Aliivibrio salmonicida (strain LFI1238) (Vibrio salmonicida (strain LFI1238))	EFISNTGKMTAVGSGFLFVASVMLISAIDR	Oxidation (M)	Dracula_Lett_1_2B_3774	4	795.164	3176.62	-2.326	62.435	0.0062505	26389	45.941	494140
B6ERX5	Imidazolonepropionase	hutI	Aliivibrio salmonicida (strain LFI1238) (Vibrio salmonicida (strain LFI1238))	MDRIFTNLNLVTMK	Oxidation (M),2 Deamidation (NQ)	Dracula_Lett_1_7B_3779	2	857.431	1712.85	/	61.833	0.014698	27514	61.815	<T
B6ESC7	Biotin synthase	bioB	Aliivibrio salmonicida (strain LFI1238) (Vibrio salmonicida (strain LFI1238))	DAGMKICSGGIIGMGESVNDR	Trioxidation (C),2 Dioxidation M	Dracula_Lett_1_7A_3777	2	1139.98	2277.95	/	37.365	0.0099021	17430	54.524	<T
B6JNS0	Dual-specificity RNA methyltransferase RlmN	rlmN	Helicobacter pylori (strain P12)	RVMFEYLLIKDLNDGLDCAK	Oxidation (M),L-DOPA-quinone	Dracula_Lett_2_RP_3786	2	1222.1	2442.19	/	59.802	0.0055494	26179	66.023	<T
B6YQ44	Translation initiation factor IF-2	infB	Azobacteroides pseudotrichonymphae genomovar. CFP2	EGVEIRLYSIIYNAIEEVK	Dioxidation Y,L-DOPA-quinone	Dracula_Lett_2_3784	3	762.062	2283.16	-0.99146	45.773	0.0076914	20493	62.94	81484000
B6YQX8	Protein translocase subunit SecA	secA	Azobacteroides pseudotrichonymphae genomovar. CFP2	MGFKEGEVLEAKMLNNAVER	Oxidation (M),Deamidation (NQ)	Dracula_Lett_3_3790	3	761.377	2281.11	-3.9991	41.884	0.0097616	19120	61.648	2506000
B7I7B5	Peptidyl-tRNA hydrolase	pth	Acinetobacter baumannii (strain AB0057)	LLLPMTYMNRSGQSVVPFSK	2 Oxidation (M)	Dracula_Lett_2_RP_3785	3	767.397	2299.17	/	66.038	0.010865	28704	55.589	<T
B7I7B5	Peptidyl-tRNA hydrolase	pth	Acinetobacter baumannii (strain AB0057)	LLLPMTYMNRSGQSVVPFSK	2 Oxidation (M)	Dracula_Lett_2_RP_3785	3	767.397	2299.17	/	66.038	0.010656	28704	55.589	<T
B7IEM2	Adenine deaminase	ade	Thermosipho africanus (strain TCF52B)	IIALGEVMNYPGVLDCDRDLITK	Oxidation (M),Dioxidation Y	Dracula_Lett_2_3783	3	885.112	2652.31	/	45.571	0.010438	20121	44.788	<T
B7IEV2	S-adenosylmethionine synthase	metK	Thermosipho africanus (strain TCF52B)	EYMPLPIMLSHK	Oxidation (M),Glu->pyro-Glu	Dracula_Lett_2_RP_3786	2	728.87	1455.73	-3.0344	51.146	0.010047	22403	56.432	611250
B7IEV2	S-adenosylmethionine synthase	metK	Thermosipho africanus (strain TCF52B)	EYMPLPIMLSHK	Oxidation (M),Glu->pyro-Glu	Dracula_Lett_2_RP_3786	2	728.87	1455.73	-3.1375	51.146	0.0079477	22403	56.432	611250
B7INU9	Methionine--tRNA ligase	metG	Bacillus cereus (strain G9842)	QIEHEIEKLYGAAK	Deamidation (NQ)	Dracula_Lett_3_RP_3792	2	815.428	1628.84	/	57.561	0.0044072	25743	68.786	<T
B7JW59	Sugar fermentation stimulation protein homolog	sfsA	Rippkaea orientalis (strain PCC 8801 / RF-1) (Cyanothece sp. (strain PCC 8801))	MTSNLIYPYPTLIPGVLRQRYK	Oxidation (M),2 L-DOPA-quinone	Dracula_Lett_2_3784	3	889.804	2666.39	2.8974	45.764	0.0095785	20498	40.645	1246100
B7K818	Protein translocase subunit SecA	secA	Gloeothece citriformis (strain PCC 7424) (Cyanothece sp. (strain PCC 7424))	LMDALQVEEDMPIESGMLTR	3 Oxidation (M)	Dracula_Lett_2_3783	2	1163.53	2325.05	-2.5823	45.991	0.012014	20333	51.013	857910
B7KBA7	NADPH-dependent 7-cyano-7-deazaguanine reductase	queF	Gloeothece citriformis (strain PCC 7424) (Cyanothece sp. (strain PCC 7424))	MSNSIEQQQTPEVPPLK	Acetyl (Protein N-term),2 Deamidation (NQ)	Dracula_Lett_1_2B_3774	2	985.475	1968.94	/	66.297	0.014322	28225	54.776	<T
B8DM91	2-isopropylmalate synthase	leuA	Desulfovibrio vulgaris (strain DSM 19637 / Miyazaki F)	QIYDEDIEALVLEEVYR	Gln->pyro-Glu,Dioxidation Y	Dracula_Lett_3_3790	2	1056.5	2110.99	2.5071	53.091	0.0095123	24372	50.484	391630
B8EN54	Ribonuclease D	rnd	Methylocella silvestris (strain DSM 15510 / CIP 108128 / LMG 27833 / NCIMB 13906 / BL2)	QDLEIVWNLAK	Gln->pyro-Glu	Dracula_Lett_2_3784	3	437.903	1310.69	3.3571	24.955	0.008534	11276	78.513	447340
B8EN54	Ribonuclease D	rnd	Methylocella silvestris (strain DSM 15510 / CIP 108128 / LMG 27833 / NCIMB 13906 / BL2)	QDLEIVWNLAK	Gln->pyro-Glu	Dracula_Lett_2_3784	3	437.903	1310.69	4.0568	24.955	0.010796	11276	78.513	447340
B8F789	Aspartate--tRNA ligase	aspS	Glaesserella parasuis serovar 5 (strain SH0165) (Haemophilus parasuis)	MQQTVFGILGINEEEQKEK	Oxidation (M),2 Deamidation (NQ)	Dracula_Lett_3_3790	3	747.031	2238.07	3.1367	47.488	0.0073331	21717	88.781	159260000
B8FIN2	Acetyl-coenzyme A synthetase	acsA	Desulfatibacillum aliphaticivorans	DEDGYYWITGRIDDVINVSGHR	2 Dioxidation Y	Dracula_Lett_2_RP_3785	3	882.069	2643.18	/	79.594	0.0107	35327	43.946	<T
B8G187	4-hydroxy-2-oxovalerate aldolase	/	Desulfitobacterium hafniense (strain DSM 10664 / DCB-2)	QCTEGQEDICIDVAYALAQKK	Deamidation (NQ)	Dracula_Lett_3_3790	3	814.382	2440.13	2.1817	50.031	0.015249	22919	49.036	2138400
B8HY04	Photosystem I assembly protein Ycf4	ycf4	Cyanothece sp. (strain PCC 7425 / ATCC 29141)	MTSPTVSTDR	Acetyl (Protein N-term),Oxidation (M)	Dracula_Lett_2_RP_3786	2	576.764	1151.51	0.88526	30.403	0.013191	13452	53.968	271720
B8HY04	Photosystem I assembly protein Ycf4	ycf4	Cyanothece sp. (strain PCC 7425 / ATCC 29141)	MTSPTVSTDR	Acetyl (Protein N-term),Oxidation (M)	Dracula_Lett_3_RP_3792	2	576.764	1151.51	-0.275	30.136	0.011748	13906	69.198	177100
B8HY04	Photosystem I assembly protein Ycf4	ycf4	Cyanothece sp. (strain PCC 7425 / ATCC 29141)	MTSPTVSTDR	Acetyl (Protein N-term),Oxidation (M)	Dracula_Lett_2_RP_3786	2	576.764	1151.51	-0.52917	30.403	0.0089057	13452	53.968	271720
B8HY04	Photosystem I assembly protein Ycf4	ycf4	Cyanothece sp. (strain PCC 7425 / ATCC 29141)	MTSPTVSTDR	Acetyl (Protein N-term),Oxidation (M)	Dracula_Lett_3_RP_3792	2	576.764	1151.51	0.99644	30.136	0.0075057	13906	69.198	177100
B8I579	ATP synthase subunit beta	atpD	Ruminiclostridium cellulolyticum (strain ATCC 35319 / DSM 5812 / JCM 6584 / H10) (Clostridium cellulolyticum)	VQEILQRNK	2 Deamidation (NQ)	Dracula_Lett_1_2B_3773	2	565.314	1128.61	-0.91306	61.26	0.012995	25158	93.195	580700
B8NI21	Peptide transporter imqD	imqD	Aspergillus flavus (strain ATCC 200026 / FGSC A1120 / IAM 13836 / NRRL 3357 / JCM 12722 / SRRC 167)	MATGFIMMSASMAFAAGVQK	2 Oxidation (M),2 Dioxidation M	Dracula_Lett_1_7A_3777	2	1073.47	2144.93	/	5.6474	0.010919	2761	51.463	<T
B9DIS2	ATP-dependent helicase/nuclease subunit A	addA	Staphylococcus carnosus (strain TM300)	EVYDMGTGSYR	Oxidation (M),Oxidation Y,Dioxidation Y	Dracula_Lett_3_RP_3792	2	671.267	1340.52	2.9096	51.031	0.0055893	22865	44.349	232540
B9DRR9	Enolase	eno	Streptococcus uberis (strain ATCC BAA-854 / 0140J)	AAADYLEVPLYNYLGGFNTK	2 Dioxidation Y	Dracula_Lett_2_RP_3785	2	1142.04	2282.07	3.3786	55.223	0.003437	23488	69.03	1431300
B9E055	GTPase Era	era	Clostridium kluyveri (strain NBRC 12016)	ENIPVFLVVNKIDENPQEK	Glu->pyro-Glu,4 Deamidation (NQ)	Dracula_Lett_2_RP_3785	3	737.707	2210.1	/	122	0.014884	50317	41.86	<T
B9E6X5	Elongation factor 4	lepA	Macrococcus caseolyticus (strain JCSC5402)	SVATREMKAQLLDSMDLER*	Oxidation (M),Deamidation (NQ)	Dracula_Lett_2_RP_3785	2	1105.54	2209.07	-0.8816	60.032	1.9436e-06	25456	118.76	177940000
B9E6X5	Elongation factor 4	lepA	Macrococcus caseolyticus (strain JCSC5402)	SVATREMKAQLLDSMDLER	Oxidation (M),Deamidation (NQ)	Dracula_Lett_2_RP_3786	2	1105.54	2209.07	-1.2391	59.535	9.662e-05	26823	104.81	170190000
B9E6X5	Elongation factor 4	lepA	Macrococcus caseolyticus (strain JCSC5402)	SVATREMKAQLLDSMDLER	Oxidation (M),Deamidation (NQ)	Dracula_Lett_2_RP_3786	3	737.365	2209.07	/	59.112	0.0027796	25815	82.709	<T
B9E9G9	Lactate utilization protein B	lutB	Macrococcus caseolyticus (strain JCSC5402)	QHTLANLDYYLNMLSENVAAK	Dioxidation M	Dracula_Lett_2_RP_3785	2	1220.59	2439.17	0.9802	60.561	0.00043989	25962	88.163	1195700
B9E9G9	Lactate utilization protein B	lutB	Macrococcus caseolyticus (strain JCSC5402)	QHTLANLDYYLNMLSENVAAK	Oxidation (M),Oxidation Y	Dracula_Lett_2_RP_3785	2	1220.59	2439.17	2.5685	60.561	0.0037122	25962	71.933	1195700
B9JYI6	Exodeoxyribonuclease 7 large subunit	xseA	Agrobacterium vitis (strain S4 / ATCC BAA-846) (Rhizobium vitis (strain S4))	FDEAASGLGRSLELNTMTKR	Oxidation (M)	Dracula_Lett_1_2A_3772	3	738.039	2211.1	2.0549	39.585	0.007893	17648	75.564	200660000
B9KF91	Adenylosuccinate synthetase	purA	Campylobacter lari (strain RM2100 / D67 / ATCC BAA-1060)	VGELLEPEKLCENLMKDFELK	Oxidation (M),Trioxidation (C)	Dracula_Lett_3_RP_3792	3	866.761	2597.26	2.6689	58.589	0.010775	26232	49.708	687590
B9L7R9	CTP synthase	pyrG	Nautilia profundicola (strain ATCC BAA-1463 / DSM 18972 / AmH)	THKSPLGGTMRLGGYECFVK	Dioxidation Y	Dracula_Lett_3_RP_3792	2	1135.56	2269.1	/	58.597	0.0057	26233	72.209	<T
B9LJ33	Nucleoid-associated protein Chy400_0558	/	Chloroflexus aurantiacus (strain ATCC 29364 / DSM 637 / Y-400-fl)	MNQRQLMQMAQQMQRQMQK	Acetyl (Protein N-term),2 Oxidation (M),3 Deamidation (NQ)	Dracula_Lett_3_RP_3791	2	1257.55	2513.1	/	123.77	0.01482	50733	42.843	<T
B9M7Q2	Peptide chain release factor 3	prfC	Geotalea daltonii (strain DSM 22248 / JCM 15807 / FRC-32) (Geobacter daltonii)	LDNTMENWK	Oxidation (M),Tryptophan oxidation to oxolactone	Dracula_Lett_3_3790	2	590.751	1179.49	1.5754	42.293	0.017168	19305	47.869	745200
C0HLU4	Bacteriocin BAC79	/	Weissella confusa (Lactobacillus confusus)	GSVFQDMPLVSNKELMDLR	2 Oxidation (M)	Dracula_Lett_2_RP_3785	2	1106.04	2210.07	/	64.353	0.00030356	27877	92.65	<T
C0HLU4	Bacteriocin BAC79	/	Weissella confusa (Lactobacillus confusus)	GSVFQDMPLVSNKELMDLR	2 Oxidation (M)	Dracula_Lett_3_RP_3791	2	1106.04	2210.07	/	59.449	1.1943e-49	26359	115.83	<T
C0HLU4	Bacteriocin BAC79	/	Weissella confusa (Lactobacillus confusus)	GSVFQDMPLVSNKELMDLR	2 Oxidation (M)	Dracula_Lett_2_RP_3785	2	1106.04	2210.07	/	64.353	9.7629e-07	27877	92.65	<T
C0HLU4	Bacteriocin BAC79	/	Weissella confusa (Lactobacillus confusus)	GSVFQDMPLVSNKELMDLR	2 Oxidation (M)	Dracula_Lett_3_RP_3791	2	1106.04	2210.07	/	59.449	2.1549e-66	26359	115.83	<T
C0HLU4	Bacteriocin BAC79	/	Weissella confusa (Lactobacillus confusus)	GSVFQDMPLVSNKELMDLR	2 Oxidation (M)	Dracula_Lett_2_RP_3785	2	1106.04	2210.07	/	64.353	1.3073e-06	27877	92.65	<T
C0HLU4	Bacteriocin BAC79	/	Weissella confusa (Lactobacillus confusus)	GSVFQDMPLVSNKELMDLR	2 Oxidation (M)	Dracula_Lett_3_RP_3791	2	1106.04	2210.07	/	59.449	4.221e-62	26359	115.83	<T
C0NUU1	Sphingomyelinase D	/	Ajellomyces capsulatus (strain G186AR / H82 / ATCC MYA-2454 / RMSCC 2432) (Darling's disease fungus) (Histoplasma capsulatum)	EGWWADHDIRGR	Glu->pyro-Glu,2 Dioxidation W	Dracula_Lett_1_7A_3777	2	772.337	1542.66	/	129.9	0.019296	50553	43.442	<T
C0QBA3	Nucleoside diphosphate kinase	ndk	Desulforapulum autotrophicum (strain ATCC 43914 / DSM 3382 / VKM B-1955 / HRM2) (Desulfobacterium autotrophicum)	MMQLTQKQAQGFYAVHR	2 Oxidation (M)	Dracula_Lett_2_3784	2	1035.01	2068	-1.7618	44.334	0.010445	19861	69.01	783890
C0ZES6	LexA repressor	lexA	Brevibacillus brevis (strain 47 / JCM 6285 / NBRC 100599)	DKGYPPSVR	Oxidation Y	Dracula_Lett_3_RP_3791	2	517.767	1033.52	2.2677	48.533	0.0092438	21300	86.794	2268600
C1DA02	Leucine--tRNA ligase	leuS	Laribacter hongkongensis (strain HLHK9)	QQFNTAIAAVMELLNLFDR	Oxidation (M),Gln->pyro-Glu	Dracula_Lett_2_3784	2	1097.05	2192.09	-2.8305	41.608	0.010339	18581	43.761	207050
C1DQ65	UDP-N-acetylglucosamine 1-carboxyvinyltransferase	murA	Azotobacter vinelandii (strain DJ / ATCC BAA-1303)	MDKLIITGGHR	Acetyl (Protein N-term),Oxidation (M)	Dracula_Lett_3_3790	3	433.568	1297.68	2.8815	37.706	0.012174	17121	42.001	1488800
C1DQB5	UPF0234 protein Avin_13410	/	Azotobacter vinelandii (strain DJ / ATCC BAA-1303)	TLTLTAEADFMLEQMIEILK	Oxidation (M),Deamidation (NQ)	Dracula_Lett_3_3790	3	776.397	2326.17	-2.9198	44.682	0.0088955	20391	61.524	4469100
C1DQB5	UPF0234 protein Avin_13410	/	Azotobacter vinelandii (strain DJ / ATCC BAA-1303)	TLTLTAEADFMLEQMIEILK	Oxidation (M)	Dracula_Lett_2_RP_3786	3	776.069	2325.18	-2.9907	59.862	0.010942	26040	63.374	14981000
C1FVJ1	Adenosine deaminase	add	Clostridium botulinum (strain Kyoto / Type A2)	KELINYVSIMDDCNSLDEYLNK	Oxidation (M),Deamidation (NQ)	Dracula_Lett_3_3789	4	674.063	2692.22	0.66096	42.942	0.013476	19388	40.81	2515800
C3KU78	Trigger factor	tig	Clostridium botulinum (strain 657 / Type Ba4)	EYMRETAEK	Oxidation (M),Glu->pyro-Glu	Dracula_Lett_3_RP_3791	2	577.761	1153.51	0.21446	26.796	0.012114	12125	65.246	146080
C3KU78	Trigger factor	tig	Clostridium botulinum (strain 657 / Type Ba4)	EYMRETAEK	Oxidation (M),Glu->pyro-Glu	Dracula_Lett_3_RP_3791	2	577.761	1153.51	0.48097	26.796	0.0097668	12125	65.246	146080
C3KU78	Trigger factor	tig	Clostridium botulinum (strain 657 / Type Ba4)	EYMRETAEK	Oxidation (M),Glu->pyro-Glu	Dracula_Lett_3_RP_3791	2	577.761	1153.51	0.043624	26.796	0.01482	12125	65.246	146080
C3KV20	UvrABC system protein B	uvrB	Clostridium botulinum (strain 657 / Type Ba4)	KDVIIVASVSCIYGLGNPEEYKK	Dioxidation Y,L-DOPA-quinone	Dracula_Lett_1_7B_3779	3	876.779	2627.32	/	62.007	0.0084175	27598	58.479	<T
C3KYH1	50S ribosomal protein L31	rpmE	Clostridium botulinum (strain 657 / Type Ba4)	EGIHPEYNHDVVVK	Unmodified	Dracula_Lett_3_RP_3792	2	818.41	1634.81	/	57.764	0.0073571	25848	79.659	<T
C3LA56	GTP 3',8-cyclase	moaA	Bacillus anthracis (strain CDC 684 / NRRL 3495)	VLEGIQAAAEVGMK	Oxidation (M),Deamidation (NQ)	Dracula_Lett_3_3789	2	716.871	1431.73	4.1055	36.692	0.0035934	16866	107.79	23340000
C3LA56	GTP 3',8-cyclase	moaA	Bacillus anthracis (strain CDC 684 / NRRL 3495)	VLEGIQAAAEVGMK	Oxidation (M),Deamidation (NQ)	Dracula_Lett_3_3790	2	716.871	1431.73	1.705	36.803	0.0046324	16722	109.66	22969000
C3LPB8	Methionyl-tRNA formyltransferase	fmt	Vibrio cholerae serotype O1 (strain M66-2)	QDDALANYAHKLSKEEAR	Gln->pyro-Glu	Dracula_Lett_2_3783	2	1021.5	2040.99	0.3787	47.437	0.0055349	20981	65.179	21293000
C3LPB8	Methionyl-tRNA formyltransferase	fmt	Vibrio cholerae serotype O1 (strain M66-2)	QDDALANYAHKLSKEEAR	Gln->pyro-Glu	Dracula_Lett_2_3784	2	1021.5	2040.99	0.46719	47.744	0.0068687	21419	62.732	22004000
C3LPB8	Methionyl-tRNA formyltransferase	fmt	Vibrio cholerae serotype O1 (strain M66-2)	QDDALANYAHKLSKEEAR	Gln->pyro-Glu	Dracula_Lett_2_3783	2	1021.5	2040.99	0.84858	47.437	0.010333	20981	65.179	21293000
C3MC63	Ribosome maturation factor RimP	rimP	Sinorhizobium fredii (strain NBRC 101917 / NGR234)	MSGQNGLTLQIMTER	2 Oxidation (M),2 Deamidation (NQ)	Dracula_Lett_2_RP_3785	2	856.895	1711.78	-2.9667	57.81	0.015272	24860	78.342	4938300
C3MG28	Flagellar L-ring protein	flgH	Sinorhizobium fredii (strain NBRC 101917 / NGR234)	QPHQMTAGYSLWNDQQAALFK	Dioxidation M	Dracula_Lett_3_RP_3791	3	822.722	2465.14	2.249	58.118	0.0073749	25647	64.346	7815700
C3MG28	Flagellar L-ring protein	flgH	Sinorhizobium fredii (strain NBRC 101917 / NGR234)	QPHQMTAGYSLWNDQQAALFK	Dioxidation Y	Dracula_Lett_3_RP_3791	3	822.722	2465.14	1.5031	58.118	0.0043928	25647	66.777	7815700
C3MG28	Flagellar L-ring protein	flgH	Sinorhizobium fredii (strain NBRC 101917 / NGR234)	QPHQMTAGYSLWNDQQAALFK	Dioxidation Y	Dracula_Lett_3_RP_3792	3	822.722	2465.14	1.7055	58.185	0.0083742	25972	59.585	13923000
C4K3J5	Phosphoenolpyruvate carboxykinase	pckA	Hamiltonella defensa subsp. Acyrthosiphon pisum (strain 5AT)	MHNINHLLNTLTDYGIHNTGK	Oxidation (M),3 Deamidation (NQ)	Dracula_Lett_3_3790	2	1213.08	2424.14	2.4268	41.786	0.011843	19097	64.224	11898000
C4LAC1	tRNA sulfurtransferase (	thiI	Tolumonas auensis (strain DSM 9187 / TA4)	GVMSKLQALYLKEQGFNNIK	3 Deamidation (NQ)	Dracula_Lett_1_2B_3774	3	762.068	2283.18	/	66.067	0.01086	28116	55.546	<T
C4LAQ5	Cell division protein ZipA	zipA	Tolumonas auensis (strain DSM 9187 / TA4)	MMTPGVSLFMQLPGIGR	3 Oxidation (M)	Dracula_Lett_1_7B_3780	2	941.965	1881.92	/	129.47	0.015198	53393	50.149	<T
C4LC44	Uracil-DNA glycosylase	ung	Tolumonas auensis (strain DSM 9187 / TA4)	QTWSDVLGQEKK	Acetyl (Protein N-term)	Dracula_Lett_2_3784	2	730.873	1459.73	3.2773	44.416	0.0061403	19909	63.426	2992500
C4LCB6	Ribosomal RNA large subunit methyltransferase H	rlmH	Tolumonas auensis (strain DSM 9187 / TA4)	AAAEQSWCLSALTMPHPLVR	Trioxidation (C)	Dracula_Lett_2_RP_3785	3	762.705	2285.09	-2.5074	55.228	0.0085141	23568	43.326	371950
C4ZAZ2	Ribosomal protein L11 methyltransferase	prmA	Agathobacter rectalis (strain ATCC 33656 / DSM 3377 / JCM 17463 / KCTC 5835 / VPI 0990) (Eubacterium rectale)	PEDADKFMIEIDPGISFGTGK	Oxidation (M)	Dracula_Lett_2_RP_3785	3	761.7	2282.08	2.1847	55.244	0.011315	23346	69.975	2436100
C4ZAZ2	Ribosomal protein L11 methyltransferase	prmA	Agathobacter rectalis (strain ATCC 33656 / DSM 3377 / JCM 17463 / KCTC 5835 / VPI 0990) (Eubacterium rectale)	PEDADKFMIEIDPGISFGTGK	Oxidation (M)	Dracula_Lett_2_RP_3785	3	761.7	2282.08	1.3778	55.244	0.0069481	23346	69.975	2436100
C4ZAZ2	Ribosomal protein L11 methyltransferase	prmA	Agathobacter rectalis (strain ATCC 33656 / DSM 3377 / JCM 17463 / KCTC 5835 / VPI 0990) (Eubacterium rectale)	PEDADKFMIEIDPGISFGTGK	Oxidation (M)	Dracula_Lett_2_RP_3785	2	1142.05	2282.08	1.9543	55.223	0.0069394	23509	65.092	1431300
C4ZAZ2	Ribosomal protein L11 methyltransferase	prmA	Agathobacter rectalis (strain ATCC 33656 / DSM 3377 / JCM 17463 / KCTC 5835 / VPI 0990) (Eubacterium rectale)	PEDADKFMIEIDPGISFGTGK	Oxidation (M)	Dracula_Lett_2_RP_3786	2	1142.05	2282.08	3.5336	54.947	0.0016104	23853	90.412	945690
C4ZAZ2	Ribosomal protein L11 methyltransferase	prmA	Agathobacter rectalis (strain ATCC 33656 / DSM 3377 / JCM 17463 / KCTC 5835 / VPI 0990) (Eubacterium rectale)	PEDADKFMIEIDPGISFGTGK	Oxidation (M)	Dracula_Lett_2_RP_3786	2	1142.05	2282.08	/	55.82	0.0080805	24286	56.569	<T
C4ZAZ2	Ribosomal protein L11 methyltransferase	prmA	Agathobacter rectalis (strain ATCC 33656 / DSM 3377 / JCM 17463 / KCTC 5835 / VPI 0990) (Eubacterium rectale)	PEDADKFMIEIDPGISFGTGK	Oxidation (M)	Dracula_Lett_2_RP_3785	3	761.7	2282.08	2.6686	55.244	0.0046946	23346	69.975	2436100
C4ZAZ2	Ribosomal protein L11 methyltransferase	prmA	Agathobacter rectalis (strain ATCC 33656 / DSM 3377 / JCM 17463 / KCTC 5835 / VPI 0990) (Eubacterium rectale)	PEDADKFMIEIDPGISFGTGK	Oxidation (M)	Dracula_Lett_2_RP_3785	2	1142.05	2282.08	1.9028	55.223	0.0060796	23509	65.092	1431300
C4ZAZ2	Ribosomal protein L11 methyltransferase	prmA	Agathobacter rectalis (strain ATCC 33656 / DSM 3377 / JCM 17463 / KCTC 5835 / VPI 0990) (Eubacterium rectale)	PEDADKFMIEIDPGISFGTGK	Oxidation (M)	Dracula_Lett_2_RP_3785	3	761.7	2282.08	2.4371	55.244	0.015156	23346	69.975	2436100
C4ZEV1	Small ribosomal subunit biogenesis GTPase RsgA	rsgA	Agathobacter rectalis (strain ATCC 33656 / DSM 3377 / JCM 17463 / KCTC 5835 / VPI 0990) (Eubacterium rectale)	IIKGIAGFYYVYVEETKEAK	2 Dioxidation Y,L-DOPA-quinone	Dracula_Lett_3_3790	3	800.405	2398.19	1.8425	43.244	0.0060087	19674	61.495	2182400
C5BGG7	Glutamate--cysteine ligase	gshA	Edwardsiella ictaluri (strain 93-146)	RGGTLFLPYATSLRLSDLGYTNK	Dioxidation Y,L-DOPA-quinone	Dracula_Lett_3_RP_3792	3	863.782	2588.32	/	59.083	0.0029869	26478	70.414	<T
C5D2K6	Malate synthase G	glcB	Geobacillus sp. (strain WCH70)	GMWAMPDMMAEMLKQKGGQLK	4 Oxidation (M),Tryptophan oxidation to kynurenin	Dracula_Lett_2_RP_3786	3	817.04	2448.1	/	61.234	0.0067916	26924	58.427	<T
C5D4E6	Cyclic pyranopterin monophosphate synthase	moaC	Geobacillus sp. (strain WCH70)	MSSFTHFNEQGRAKMVDITEK	Dioxidation M	Dracula_Lett_3_RP_3792	3	830.058	2487.15	/	58.939	2.2883e-09	26403	82.482	<T
C6C0F7	Methylthioribose-1-phosphate isomerase	mtnA	Maridesulfovibrio salexigens (strain ATCC 14822 / DSM 2638 / NCIMB 8403 / VKM B-1763) (Desulfovibrio salexigens)	IWAEAGDVSLDELCAIWLK	2 Tryptophan oxidation to oxolactone	Dracula_Lett_3_RP_3791	3	739.689	2216.05	0.45687	57.124	0.012172	25082	50.053	1115900
C6C1B2	50S ribosomal protein L17	rplQ	Maridesulfovibrio salexigens (strain ATCC 14822 / DSM 2638 / NCIMB 8403 / VKM B-1763) (Desulfovibrio salexigens)	LFDEIGPRYEGGGGGYTRIIK	Dioxidation Y	Dracula_Lett_1_7B_3780	3	777.397	2329.17	/	62.212	0.0042179	27756	66.606	<T
C6DAX5	UDP-2,3-diacylglucosamine hydrolase	lpxH	Pectobacterium carotovorum subsp. carotovorum (strain PC1)	SQQIMDVNHDAVLERLR	Oxidation (M),2 Deamidation (NQ)	Dracula_Lett_1_7B_3779	2	1021.5	2040.99	3.3614	61.759	0.0079623	27398	59.57	1555400
C6DAX5	UDP-2,3-diacylglucosamine hydrolase	lpxH	Pectobacterium carotovorum subsp. carotovorum (strain PC1)	SQQIMDVNHDAVLERLR	Oxidation (M),2 Deamidation (NQ)	Dracula_Lett_2_RP_3785	2	1021.5	2040.99	4.2198	60.178	0.0065371	25586	93.345	14592000
C6DAX5	UDP-2,3-diacylglucosamine hydrolase	lpxH	Pectobacterium carotovorum subsp. carotovorum (strain PC1)	SQQIMDVNHDAVLERLR	Oxidation (M),2 Deamidation (NQ)	Dracula_Lett_2_RP_3786	2	1021.5	2040.99	3.6816	59.536	0.011334	26232	77.593	17599000
C6E2H7	GTPase Era	era	Geobacter sp. (strain M21)	ERENGVVAISATINVERDSQK	Glu->pyro-Glu,Deamidation (NQ)	Dracula_Lett_3_RP_3791	3	766.728	2297.16	/	58.106	0.011609	25669	69.148	<T
C8UFK8	Translocated intimin receptor Tir	tir	Escherichia coli O111:H- (strain 11128 / EHEC)	SVGVGSASGMDDSVVSETR	Unmodified	Dracula_Lett_3_3790	2	920.423	1838.83	-1.6327	50.208	0.0026866	23022	99.844	1962900
C8UFK8	Translocated intimin receptor Tir	tir	Escherichia coli O111:H- (strain 11128 / EHEC)	SVGVGSASGMDDSVVSETR	Unmodified	Dracula_Lett_3_3790	2	920.423	1838.83	-1.118	50.208	0.0063168	23022	99.844	1962900
C8UFK8	Translocated intimin receptor Tir	tir	Escherichia coli O111:H- (strain 11128 / EHEC)	SVGVGSASGMDDSVVSETR	Unmodified	Dracula_Lett_3_3790	2	920.423	1838.83	-0.75322	50.208	0.0064672	23022	99.844	1962900
D2NT93	Pup--protein ligase	pafA	Rothia mucilaginosa (strain DY-18) (Stomatococcus mucilaginosus)	QLDLAYHDIDPERSVFHALVRR	Gln->pyro-Glu,Oxidation Y	Dracula_Lett_1_7B_3780	2	1325.18	2648.35	/	58.868	0.01097	26161	47.037	<T
D9TT10	ATP-dependent 6-phosphofructokinase	pfkB	Thermoanaerobacterium thermosaccharolyticum (strain ATCC 7956 / DSM 571 / NCIMB 9385 / NCA 3814 / NCTC 13789 / WDCM 00135 / 2032) (Clostridium thermosaccharolyticum)	LRYVGAIVDLPDIDTIKSMYDLK	Oxidation (M),Dioxidation Y,L-DOPA-quinone	Dracula_Lett_3_RP_3792	3	900.798	2699.37	/	58.582	0.010748	26225	42.64	<T
E4RUV9	Epoxyqueuosine reductase	queG	Leadbetterella byssophila (strain DSM 17132 / JCM 16389 / KACC 11308 / NBRC 106382 / 4M15)	CISYLTIELKDQIPNEFK	2 Deamidation (NQ)	Dracula_Lett_2_3784	3	738.373	2212.1	/	58.534	0.014452	26139	51.591	<T
E6WEY6	DNA gyrase inhibitor	sbmC	Pantoea sp. (strain At-9b)	KTSIVER	Acetyl (Protein N-term)	Dracula_Lett_3_RP_3791	2	437.753	873.492	-2.5189	50.27	0.0076524	22170	114.54	2424000
E6WEY6	DNA gyrase inhibitor	sbmC	Pantoea sp. (strain At-9b)	KTSIVER	Acetyl (Protein N-term)	Dracula_Lett_3_RP_3792	2	437.753	873.492	-0.99104	50.574	0.0069658	23073	99.384	2213100
J8GG30	Lamassu protein LmuB	lmuB	Bacillus cereus (strain VD014)	ELDASMTDLKTRK	Oxidation (M)	Dracula_Lett_3_RP_3792	2	762.39	1522.77	/	58.096	0.0073132	26002	90.906	<T
O05250	Sensor histidine kinase MalK	malK	Bacillus subtilis (strain 168)	VQKITGTEFVVVMDMNGIRK	2 Oxidation (M),2 Deamidation (NQ)	Dracula_Lett_1_2B_3774	3	767.061	2298.16	1.2904	61.834	0.0075597	26077	68.82	322010000
O06079	Probable transport protein MmpL11	mmpL11	Mycobacterium leprae (strain TN)	VMPWSDRPVHPFTLWR	Tryptophan oxidation to kynurenin,Tryptophan oxidation to oxolactone	Dracula_Lett_1_7B_3779	2	1021.51	2041	-2.2693	61.759	0.0034129	27398	87.568	1555400
O06079	Probable transport protein MmpL11	mmpL11	Mycobacterium leprae (strain TN)	VMPWSDRPVHPFTLWR	Tryptophan oxidation to kynurenin,Tryptophan oxidation to oxolactone	Dracula_Lett_2_RP_3785	2	1021.51	2041	0.52337	60.178	0.017637	25586	97.734	14592000
O06079	Probable transport protein MmpL11	mmpL11	Mycobacterium leprae (strain TN)	VMPWSDRPVHPFTLWR	Tryptophan oxidation to kynurenin,Tryptophan oxidation to oxolactone	Dracula_Lett_2_RP_3786	2	1021.51	2041	-1.8288	59.536	0.014001	26232	100.88	17599000
O08319	Arginine biosynthesis bifunctional protein ArgJ	argJ	Lactiplantibacillus plantarum (strain ATCC BAA-793 / NCIMB 8826 / WCFS1) (Lactobacillus plantarum)	TVCVQCELSGQLVTLTGFAK	Deamidation (NQ)	Dracula_Lett_1_7B_3779	3	738.038	2211.09	/	74.583	0.014436	33266	49.036	<T
O22833	L-type lectin-domain containing receptor kinase V.4	LECRK54	Arabidopsis thaliana (Mouse-ear cress)	EELYLVYDFMPNGSLDKYLYHR	Dioxidation Y,2 L-DOPA-quinone	Dracula_Lett_1_7A_3777	2	1413.14	2824.27	/	57.688	0.010554	26868	41.644	<T
O24755	Ferric uptake regulation protein	fur	Vibrio parahaemolyticus serotype O3:K6 (strain RIMD 2210633)	EIAAKYNVTLTNHSLYLYGK	2 L-DOPA-quinone	Dracula_Lett_3_RP_3792	3	776.062	2325.16	2.6455	58.868	0.0037212	26430	78.021	14309000
O25338	Endonuclease MutS2	mutS2	Helicobacter pylori (strain ATCC 700392 / 26695) (Campylobacter pylori)	EQEYLKNAWLLEMEKQK	Oxidation (M),L-DOPA-quinone	Dracula_Lett_2_RP_3785	2	1105.54	2209.07	-2.9094	60.032	0.007781	26535	99.732	177940000
O25338	Endonuclease MutS2	mutS2	Helicobacter pylori (strain ATCC 700392 / 26695) (Campylobacter pylori)	EQEYLKNAWLLEMEKQK	Oxidation (M),Tryptophan oxidation to oxolactone	Dracula_Lett_2_3783	2	1105.54	2209.07	-2.5108	49.921	0.0041095	22065	89.189	2747000
O25338	Endonuclease MutS2	mutS2	Helicobacter pylori (strain ATCC 700392 / 26695) (Campylobacter pylori)	EQEYLKNAWLLEMEKQK	Oxidation (M),Tryptophan oxidation to oxolactone	Dracula_Lett_2_RP_3785	2	1105.54	2209.07	0.28643	60.032	0.00025678	26535	115.37	177940000
O25338	Endonuclease MutS2	mutS2	Helicobacter pylori (strain ATCC 700392 / 26695) (Campylobacter pylori)	EQEYLKNAWLLEMEKQK	Oxidation (M),Tryptophan oxidation to oxolactone	Dracula_Lett_2_RP_3786	2	1105.54	2209.07	-2.4394	59.535	0.0025248	26823	111.72	170190000
O25338	Endonuclease MutS2	mutS2	Helicobacter pylori (strain ATCC 700392 / 26695) (Campylobacter pylori)	EQEYLKNAWLLEMEKQK	Oxidation (M),Dioxidation W	Dracula_Lett_2_RP_3786	2	1114.55	2227.08	-2.6193	59.637	0.017067	25833	68.44	1887700
O32027	Uncharacterized protein YrzI	yrzI	Bacillus subtilis (strain 168)	EQQIEQIYDEMKESQLK	Oxidation (M),Glu->pyro-Glu,Deamidation (NQ)	Dracula_Lett_1_7A_3777	2	1069.5	2136.99	/	34.064	0.015166	15918	51.841	<T
O34153	Glycerol kinase	glpK	Enterococcus casseliflavus (Enterococcus flavescens)	GTTKEDFVRATLQAVAYQSK	Oxidation Y	Dracula_Lett_2_RP_3786	3	743.722	2228.14	/	62.462	0.0072695	27543	55.688	<T
O34457	Molybdenum cofactor biosynthesis protein B	moaB	Bacillus subtilis (strain 168)	DVTIEAITPLFSKELPGFGEIFRMLSYTEDIGSAAIMSR	Oxidation (M),L-DOPA-quinone	Dracula_Lett_3_RP_3791	4	1084.54	4334.15	-3.597	60.646	0.0037763	27270	49.312	3640400
O34784	Uncharacterized membrane protein YobI	yobI	Bacillus subtilis (strain 168)	ENKMVACWSNVITSYVEYNK	Glu->pyro-Glu,Dioxidation M	Dracula_Lett_3_RP_3792	3	817.044	2448.11	0.81352	59.793	0.01107	26737	45.257	1054800
O34784	Uncharacterized membrane protein YobI	yobI	Bacillus subtilis (strain 168)	ENKMVACWSNVITSYVEYNK	Tryptophan oxidation to oxolactone	Dracula_Lett_3_RP_3792	3	817.044	2448.11	0.88581	59.793	0.016294	26737	46.159	1054800
O34880	Uncharacterized protein YlbD	ylbD	Bacillus subtilis (strain 168)	MVTAVKKMDVNQMNEQINK	Oxidation (M),4 Deamidation (NQ)	Dracula_Lett_2_3783	3	747.686	2240.04	/	50.56	0.0080794	22383	59.15	<T
O34913	Transcriptional regulator MraZ	mraZ	Enterococcus hirae	MFMGEFRHNIDTK	Acetyl (Protein N-term),Oxidation (M)	Dracula_Lett_2_RP_3786	2	842.385	1682.75	0.14483	57.681	0.0067179	25059	100.25	5993600
O34913	Transcriptional regulator MraZ	mraZ	Enterococcus hirae	MFMGEFRHNIDTK	Acetyl (Protein N-term),Oxidation (M)	Dracula_Lett_2_RP_3786	2	842.385	1682.75	0.58285	57.681	0.0083771	25059	100.25	5993600
O51653	DNA primase	dnaG	Borreliella burgdorferi (strain ATCC 35210 / DSM 4680 / CIP 102532 / B31) (Borrelia burgdorferi)	KGGDVIGFLMDMEKINYNDALK	Oxidation (M),L-DOPA-quinone	Dracula_Lett_2_RP_3786	3	834.407	2500.2	/	59.535	0.0029992	26036	64.843	<T
O51933	Adenosylhomocysteinase	ahcY	Thermotoga maritima (strain ATCC 43589 / DSM 3109 / JCM 10099 / NBRC 100826 / MSB8)	MNTGEMKINWVSRYMPLLNK	Tryptophan oxidation to oxolactone	Dracula_Lett_1_7B_3779	3	813.738	2438.19	2.7476	61.991	0.0066581	27520	78.501	2791700
O51933	Adenosylhomocysteinase	ahcY	Borreliella burgdorferi (strain ATCC 35210 / DSM 4680 / CIP 102532 / B31) (Borrelia burgdorferi)	MNTGEMKINWVSRYMPLLNK	Tryptophan oxidation to oxolactone	Dracula_Lett_1_7B_3780	3	813.738	2438.19	2.4952	61.995	0.0067831	27626	75.564	4218400
O51933	Adenosylhomocysteinase	ahcY	Thermotoga maritima (strain ATCC 43589 / DSM 3109 / JCM 10099 / NBRC 100826 / MSB8)	MNTGEMKINWVSRYMPLLNK	Tryptophan oxidation to oxolactone	Dracula_Lett_2_RP_3786	3	813.738	2438.19	1.3454	59.484	0.018463	26000	58.01	2219200
O51933	Adenosylhomocysteinase	ahcY	Borreliella burgdorferi (strain ATCC 35210 / DSM 4680 / CIP 102532 / B31) (Borrelia burgdorferi)	MNTGEMKINWVSRYMPLLNK	Oxidation (M),Tryptophan oxidation to oxolactone	Dracula_Lett_2_RP_3785	3	819.069	2454.19	-0.45244	59.957	0.0065598	25686	78.917	1341100
O51933	Adenosylhomocysteinase	ahcY	Thermotoga maritima (strain ATCC 43589 / DSM 3109 / JCM 10099 / NBRC 100826 / MSB8)	MNTGEMKINWVSRYMPLLNK	Oxidation W	Dracula_Lett_2_RP_3786	3	814.409	2440.21	1.7719	59.832	0.012471	26116	65.175	13881000
O66932	Glycogen phosphorylase	glgP	Aquifex aeolicus (strain VF5)	EGLWELAYNLWWTWNPPAK	Dioxidation W,Tryptophan oxidation to oxolactone	Dracula_Lett_3_RP_3792	3	807.383	2419.13	-1.8478	59.985	0.012335	26839	45.221	1614600
O67259	Phosphomethylpyrimidine synthase	thiC	Aquifex aeolicus (strain VF5)	EHLPLVQHRVMGIVSRGGAILAQWMAEHGK	2 Oxidation (M),Deamidation (NQ)	Dracula_Lett_2_RP_3786	4	839.189	3352.73	4.4162	60.856	0.012	26424	41.188	50311000
O67259	Phosphomethylpyrimidine synthase	thiC	Aquifex aeolicus (strain VF5)	EHLPLVQHRVMGIVSRGGAILAQWMAEHGK	2 Oxidation (M),Deamidation (NQ)	Dracula_Lett_3_RP_3792	4	839.189	3352.73	3.7553	59.98	0.0061059	26550	46.656	132830000
O67772	Hydroxymethylpyrimidine/phosphomethylpyrimidine kinase	thiD	Aquifex aeolicus (strain VF5)	KLGKGYEIMDF	Oxidation (M),Dioxidation Y	Dracula_Lett_1_2B_3773	2	674.826	1347.64	3.7881	53.892	0.010386	22285	78.334	515470
O68007	Bacitracin synthase 2	bacB	Bacillus licheniformis	QKQVQSDIQKAEK	3 Deamidation (NQ)	Dracula_Lett_1_2A_3772	3	511.598	1531.77	0.5188	24.098	0.011797	9843	56.551	140920
O68146	Catalase	katA	Aliivibrio fischeri (strain ATCC 700601 / ES114) (Vibrio fischeri)	LTTAAGCPVAHNQNVQTAGK	3 Deamidation (NQ)	Dracula_Lett_2_RP_3785	2	1020.99	2039.96	3.9266	65.287	0.0072554	28231	58.674	1181600
O82833	Gellan lyase	/	Bacillus sp	TYQVEVRINPASGTGQPTR	3 Deamidation (NQ)	Dracula_Lett_2_RP_3785	3	693.011	2076.01	/	2.7117	0.012701	1324	52.026	<T
O83164	Uncharacterized protein TP_0127	/	Treponema pallidum (strain Nichols)	NEQGTTVASNTVFPCTVLEALVR	Trioxidation (C)	Dracula_Lett_2_RP_3786	3	852.087	2553.24	3.7196	60.529	0.010911	26397	55.337	1246800
O83985	DNA repair protein RadA	radA	Treponema pallidum (strain Nichols)	VLGGGAVRR	Unmodified	Dracula_Lett_3_RP_3792	1	884.542	883.535	-0.57285	65.805	0.00971	29656	51.572	228910
O83985	DNA repair protein RadA	radA	Treponema pallidum (strain Nichols)	VLGGGAVRR	Unmodified	Dracula_Lett_3_RP_3792	1	884.542	883.535	0.024088	65.805	0.017772	29656	51.572	228910
O84903	UDP-glucose 4-epimerase	galE	Lactobacillus casei	QVPIKETDPQVPTNPYGESK	Deamidation (NQ)	Dracula_Lett_3_RP_3792	3	743.374	2227.1	/	57.228	0.015342	25580	49.224	<T
O87388	Sarcosine oxidase subunit beta	soxB	Rhizobium meliloti (strain 1021) (Ensifer meliloti) (Sinorhizobium meliloti)	SWGGIMDMSMDGSPIIDR	3 Oxidation (M)	Dracula_Lett_1_7A_3777	2	1008.43	2014.84	/	1.5736	0.013425	767	49.28	<T
P00467	Nitrogenase molybdenum-iron protein alpha chain	nifD	Clostridium pasteurianum	SINYIAEMMETKYGIPWIK	Oxidation (M),Tryptophan oxidation to kynurenin	Dracula_Lett_2_3784	4	577.54	2306.13	-0.10776	45.048	0.011331	20201	52.862	23714000
P02979	rRNA adenine N-6-methyltransferase	ermC	Staphylococcus aureus	NQSYKIYGNIPYNISTDIIRK	Oxidation Y,2 L-DOPA-quinone	Dracula_Lett_3_RP_3792	3	848.762	2543.27	/	58.965	0.0070674	26416	54.764	<T
P03798	Protein 5.3	/	Escherichia phage T7 (Bacteriophage T7)	NERHLTGAASEMLVAYKFTK	Acetyl (Protein N-term),Deamidation (NQ)	Dracula_Lett_3_3790	2	1155.08	2308.15	-1.6417	49.356	0.0078885	22594	58.098	604640
P04519	DNA alpha-glucosyltransferase	agt	Enterobacteria phage T4 (Bacteriophage T4)	VRSTYWKDVSEINMNINR	Tryptophan oxidation to oxolactone	Dracula_Lett_3_RP_3792	2	1120.05	2238.09	4.0974	56.796	0.016658	25834	53.869	3351000
P0A330	Carboxysome shell protein CsoS1	csoS1	Synechococcus sp. (strain WH7803)	MANETMGIALGMIETR	Acetyl (Protein N-term),2 Oxidation (M),Deamidation (NQ)	Dracula_Lett_2_3784	2	906.912	1811.81	/	44.01	0.0068295	19719	71.085	<T
P0A3L4	Insertion element IS136 uncharacterized protein	/	Agrobacterium tumefaciens (strain T37)	MGNHAMLLEK	2 Oxidation (M),Deamidation (NQ)	Dracula_Lett_3_RP_3791	2	588.773	1175.53	0.88707	33.459	0.0090683	15213	66.682	1323000
P0A904	Outer membrane protein assembly factor BamC	bamC	Shigella flexneri	VGMKVTDSTRSQGNMAVTYK	2 Oxidation (M),Dioxidation Y	Dracula_Lett_2_3784	3	746.356	2236.05	/	42.58	0.0068966	19057	55.437	<T
P0AAB9	Universal stress protein D	uspD	Shigella flexneri	GEMPETLLEIMQK	Oxidation (M),Dioxidation M	Dracula_Lett_3_3790	2	783.873	1565.73	0.76589	38.474	0.010911	17471	101.9	23151000
P0ACV3	Lipid A biosynthesis acyltransferase	lpxP	Shigella flexneri	SLGMALVETGMAWFWPDSR	2 Tryptophan oxidation to kynurenin	Dracula_Lett_3_RP_3791	2	1081.51	2161	4.2822	54.677	0.014094	24091	42.809	275430
P0C063	Gramicidin S synthase 2	grsB	Aneurinibacillus migulanus (Bacillus migulanus)	IQYTQNQTIQELFEEQVKK	5 Deamidation (NQ)	Dracula_Lett_1_2B_3774	3	791.385	2371.13	/	63.257	0.0088528	26808	51.193	<T
P0C064	Gramicidin S synthase 2	grsB	Brevibacillus brevis (Bacillus brevis)	GMYLAIQPVTPQDYYPVSSAQK	Oxidation (M),Oxidation Y,2 L-DOPA-quinone	Dracula_Lett_2_3783	3	839.393	2515.16	/	126.61	0.010799	49315	45.577	<T
P0C6R1	Vibriobactin receptor	viuA	Vibrio cholerae serotype O1 (strain ATCC 39315 / El Tor Inaba N16961)	YYQSSQDDMYIDAASAYPMDGR	Oxidation (M),3 Dioxidation Y	Dracula_Lett_3_RP_3792	3	887.008	2658	/	3.784	0.01043	1848	42.679	<T
P0C8S4	DNA-directed RNA polymerase subunit beta	rpoB	Coxiella burnetii (strain RSA 493 / Nine Mile phase I)	LPATVILRALGYDTEQILDMFYK	Oxidation (M),2 L-DOPA-quinone	Dracula_Lett_3_RP_3792	3	905.463	2713.37	/	64.35	0.010277	29088	43.534	<T
P0CF93	Putative transposase InsL for insertion sequence element IS186C	insL3	Escherichia coli (strain K12)	NGETTVMIGNSGNKK	Oxidation (M),Deamidation (NQ)	Dracula_Lett_2_3783	2	783.875	1565.74	-2.4751	38.261	0.0043773	16744	126.71	20952000
P0CF93	Putative transposase InsL for insertion sequence element IS186C	insL3	Escherichia coli (strain K12)	NGETTVMIGNSGNKK	Oxidation (M),Deamidation (NQ)	Dracula_Lett_3_3790	2	783.875	1565.74	-2.5954	38.474	0.00013942	17471	119.34	23151000
P0CF93	Putative transposase InsL for insertion sequence element IS186C	insL3	Escherichia coli (strain K12)	NGETTVMIGNSGNKK	Oxidation (M),Deamidation (NQ)	Dracula_Lett_3_RP_3792	2	783.875	1565.74	-0.73002	50.478	0.0080455	22851	112.83	4900500
P0CW05	Acetate kinase	ackA	Methanosarcina mazei (strain ATCC BAA-159 / DSM 3647 / Goe1 / Go1 / JCM 11833 / OCM 88) (Methanosarcina frisia)	EGLSTREIDTLMNKK	Oxidation (M),Deamidation (NQ)	Dracula_Lett_1_7B_3780	2	876.446	1750.88	/	62.296	0.013284	27798	62.799	<T
P10183	HTH-type transcriptional activator NahR	nahR	Pseudomonas putida (Arthrobacter siderocapsulatus)	LMDVLAHQAPNCVISTVR	Oxidation (M),2 Deamidation (NQ)	Dracula_Lett_1_7B_3779	2	1021.51	2041	-0.25756	61.759	0.012094	27921	55.04	1555400
P10577	DNA-binding transcriptional regulator NtrC	ntrC	Rhizobium meliloti (strain 1021) (Ensifer meliloti) (Sinorhizobium meliloti)	LMQTDLTLMITGESGTGK	2 Oxidation (M),Deamidation (NQ)	Dracula_Lett_2_3784	2	964.963	1927.91	2.2247	43.881	0.010865	19638	69.229	8373900
P10880	Shikimate kinase 2	aroL	Dickeya chrysanthemi (Pectobacterium chrysanthemi) (Erwinia chrysanthemi)	MTEPIFMVGARGCGK	2 Oxidation (M)	Dracula_Lett_3_3789	2	843.394	1684.77	-1.5531	37.987	0.014615	17490	72.434	540880
P11336	Minor spike protein H	ORF4	Spiroplasma virus 4 (SpV4)	ANFGSKTVQTINDARNNMVR	Oxidation (M),Deamidation (NQ)	Dracula_Lett_3_3790	3	751.706	2252.1	-0.6147	47.707	0.012825	21849	54.355	1281100
P13442	Bifunctional enzyme NodQ	nodQ	Rhizobium meliloti (strain 1021) (Ensifer meliloti) (Sinorhizobium meliloti)	ADNVHWHALEVNKSARSAMK*	Tryptophan oxidation to kynurenin	Dracula_Lett_3_RP_3791	3	756.715	2267.12	-1.0502	57.683	0.0078107	25603	67.396	81631000
P13442	Bifunctional enzyme NodQ	nodQ	Rhizobium meliloti (strain 1021) (Ensifer meliloti) (Sinorhizobium meliloti)	ADNVHWHALEVNKSARSAMK	Tryptophan oxidation to kynurenin	Dracula_Lett_3_RP_3791	2	1134.57	2267.12	-0.38323	57.604	0.0061475	25476	75.764	3985000
P18051	Orphan methyltransferase M.BamHII	bamHIIM	Bacillus amyloliquefaciens (Bacillus velezensis)	TINLLADRKNK	Deamidation (NQ)	Dracula_Lett_3_RP_3792	3	429.586	1285.74	-0.65903	57.972	0.01107	25721	89.827	9666800
P18789	Citrate synthase	gltA	Coxiella burnetii (strain RSA 493 / Nine Mile phase I)	SDYMEVCYLLMYGELPNKGEKEK	Oxidation (M),Oxidation Y,Dioxidation Y	Dracula_Lett_2_3783	3	954.096	2859.27	/	22.755	0.010281	10002	41.136	<T
P19424	Endoglucanase	/	Bacillus sp. (strain KSM-635)	KNWAYKEIQAAYEAGIVTGK	2 L-DOPA-quinone	Dracula_Lett_3_RP_3791	3	756.715	2267.12	-1.9154	57.683	0.0047024	26123	65.265	81631000
P19424	Endoglucanase	/	Bacillus sp. (strain KSM-635)	KNWAYKEIQAAYEAGIVTGK	2 L-DOPA-quinone	Dracula_Lett_3_RP_3792	3	756.715	2267.12	-1.3172	58.04	0.008828	26569	57.616	77926000
P19424	Endoglucanase	/	Bacillus sp. (strain KSM-635)	KNWAYKEIQAAYEAGIVTGK	Dioxidation Y,L-DOPA-quinone	Dracula_Lett_3_RP_3791	3	762.718	2285.13	/	57.776	0.006382	25526	60.062	<T
P21514	Cyclic di-GMP phosphodiesterase PdeL	pdeL	Escherichia coli (strain K12)	LLMQGMSVTEISQYRNRSAK	Oxidation (M)	Dracula_Lett_2_RP_3786	3	776.731	2327.17	-2.9109	59.473	0.010758	25799	53.188	3135400
P22481	ATP synthase subunit b	atpF	Alkalihalophilus pseudofirmus (strain ATCC BAA-2126 / JCM 17055 / OF4) (Bacillus pseudofirmus)	EQMINEQISSAEKNR	Oxidation (M),3 Deamidation (NQ)	Dracula_Lett_1_2A_3772	2	898.404	1794.79	-0.41349	42.473	0.012532	18523	64.103	1260900
P22710	Protein TraX	traX	Escherichia coli	TTDNTNTTRNDSLAAR	Acetyl (Protein N-term),2 Deamidation (NQ)	Dracula_Lett_1_7A_3777	2	897.909	1793.8	2.292	43.954	0.010663	20469	42.083	14988000
P23224	Zinc metalloproteinase	mpl	Listeria monocytogenes serovar 1/2a (strain ATCC BAA-679 / EGD-e)	SQFTDAKKALQQAAK	3 Deamidation (NQ)	Dracula_Lett_2_RP_3786	2	819.423	1636.83	/	59.653	0.0086657	26100	72.152	<T
P23941	Type II methyltransferase M.BamHI	bamHIM	Bacillus amyloliquefaciens (Bacillus velezensis)	EIKDYGGYKNK	Oxidation Y,Dioxidation Y	Dracula_Lett_2_3784	2	681.83	1361.65	-0.55781	38.628	0.010507	17244	63.419	400020
P24327	Foldase protein PrsA	prsA	Bacillus subtilis (strain 168)	LNDNAAVQEAVQKVMK	Oxidation (M),2 Deamidation (NQ)	Dracula_Lett_1_2A_3772	2	888.446	1774.88	-2.0066	42.796	0.013959	18692	54.143	110520
P26509	Endo-polygalacturonase	pehA	Pectobacterium parmentieri	QNTPRLIQINK	Deamidation (NQ)	Dracula_Lett_2_3784	3	442.589	1324.75	-0.49927	28.333	0.0057717	12838	93.839	1132300
P26515	Endo-1,4-beta-xylanase B	xlnB	Streptomyces lividans	MNLLVQPRRR	Acetyl (Protein N-term),Deamidation (NQ)	Dracula_Lett_2_3783	3	442.587	1324.74	2.2218	27.821	0.0093475	12412	78.149	1252900
P27383	Protein P17	XVII	Enterobacteria phage PRD1 (Bacteriophage PRD1)	MGKGFEMMVASAIR	Acetyl (Protein N-term),Oxidation (M),Dioxidation M	Dracula_Lett_2_RP_3785	2	809.375	1616.74	-1.8415	52.795	0.0072073	22800	49.5	1907900
P28577	Histidine decarboxylase	hdc	Klebsiella aerogenes (Enterobacter aerogenes)	ELFPEGTLYYSKDTHYSVAK	Glu->pyro-Glu,Oxidation Y,Dioxidation Y,L-DOPA-quinone	Dracula_Lett_1_7B_3780	4	598.78	2391.09	-2.6888	63.153	0.0096135	28190	51.566	19520000
P28577	Histidine decarboxylase	hdc	Klebsiella aerogenes (Enterobacter aerogenes)	ELFPEGTLYYSKDTHYSVAK	Glu->pyro-Glu,Oxidation Y,Dioxidation Y,L-DOPA-quinone	Dracula_Lett_2_3783	4	598.78	2391.09	-0.52831	42.623	0.010256	18673	47.942	6238000
P28577	Histidine decarboxylase	hdc	Klebsiella aerogenes (Enterobacter aerogenes)	ELFPEGTLYYSKDTHYSVAK	Glu->pyro-Glu,Oxidation Y,Dioxidation Y,L-DOPA-quinone	Dracula_Lett_3_RP_3792	4	598.78	2391.09	-1.1997	60.13	0.010198	26804	46.663	6563900
P30761	DNA-directed RNA polymerase subunit beta'	rpoC	Mycobacterium leprae (strain TN)	TLGANAVDEAGNVIVAR	Unmodified	Dracula_Lett_2_RP_3786	2	835.447	1668.88	/	64.368	0.009876	28488	65.232	<T
P33256	ATP synthase subunit b	atpF	Mycoplasmoides gallisepticum (strain R(low / passage 15 / clone 2)) (Mycoplasma gallisepticum)	QNAELQAREIINLATNQAYR	2 Deamidation (NQ)	Dracula_Lett_1_2B_3773	2	1159.59	2317.17	/	63.486	0.014716	26384	47.532	<T
P35149	Stage IV sporulation protein A	spoIVA	Bacillus subtilis (strain 168)	EVVGVEIRGRDHLLELMQDFAHAK	Glu->pyro-Glu,Dioxidation M	Dracula_Lett_2_RP_3785	3	926.145	2775.41	-2.2633	60.027	0.0010333	25658	73.294	1042200
P35156	Uncharacterized protein YpuI	ypuI	Bacillus subtilis (strain 168)	AEKTLYNVYHQCIEEFFMPKK	Oxidation (M)	Dracula_Lett_2_3783	4	673.579	2690.29	1.1615	42.399	0.010035	18597	44.816	4791900
P35156	Uncharacterized protein YpuI	ypuI	Bacillus subtilis (strain 168)	AEKTLYNVYHQCIEEFFMPKK	Oxidation (M)	Dracula_Lett_2_3783	4	673.579	2690.29	0.74583	42.399	0.017696	18597	44.816	4791900
P35855	Teichoic acid D-alanyltransferase	dltB	Lacticaseibacillus rhamnosus (Lactobacillus rhamnosus)	ALLGYVVFNLLLVYAYFKYRTR	3 L-DOPA-quinone	Dracula_Lett_1_7B_3780	3	908.823	2723.45	/	122.4	0.010524	49956	42.068	<T
P37464	Serine--tRNA ligase	serS	Bacillus subtilis (strain 168)	PHWDIADELGILDFERAAK	Tryptophan oxidation to oxolactone	Dracula_Lett_2_RP_3785	2	1105.55	2209.08	-3.2695	60.032	7.3082e-05	26005	122.55	177940000
P37743	Catalase-peroxidase	katG	Rhodobacter capsulatus (Rhodopseudomonas capsulata)	RAGTWAISRCSSGHDWELTK	Oxidation W,Tryptophan oxidation to oxolactone	Dracula_Lett_1_2B_3774	4	587.776	2347.08	3.4501	61.851	0.013952	25972	49.224	921420
P38422	D-alanyl-D-alanine carboxypeptidase DacF	dacF	Bacillus subtilis (strain 168)	ELLKYESITKFTGTYEDYLR	Oxidation Y,2 Dioxidation Y	Dracula_Lett_3_RP_3791	3	850.415	2548.22	/	57.517	0.0080041	25406	61.167	<T
P39606	Uncharacterized protein YwcH	ywcH	Bacillus subtilis (strain 168)	NADQYPQQIK	Oxidation Y	Dracula_Lett_2_RP_3786	2	610.799	1219.58	-2.6178	48.352	0.0079997	21608	95.909	3806400
P40431	RutC family protein in vnfA 5'region	/	Azotobacter vinelandii	MSKSVINTDK*	Acetyl (Protein N-term)	Dracula_Lett_3_RP_3791	2	582.8	1163.59	-1.3878	43.894	0.0088721	20024	88.177	1053800
P40714	Sucrose-6-phosphate hydrolase	cscA	Escherichia coli	DPKVWREADTWWMVVGAK	Oxidation (M),Tryptophan oxidation to kynurenin	Dracula_Lett_3_3789	3	732.03	2193.07	2.0981	43.761	0.01511	20209	44.734	1115800
P44236	Mu-like prophage FluMu protein gp42	HI_1514	Haemophilus influenzae (strain ATCC 51907 / DSM 11121 / KW20 / Rd)	VQTLGGWGWSGAKWGYNKIFNR	Oxidation W,Tryptophan oxidation to kynurenin,Tryptophan oxidation to oxolactone	Dracula_Lett_2_3784	3	853.756	2558.25	-3.0608	59.75	0.015048	26663	46.461	8921900
P44484	Putative TRAP transporter small permease protein HI_0051	HI_0051	Haemophilus influenzae (strain ATCC 51907 / DSM 11121 / KW20 / Rd)	GDKEGACFMK	Acetyl (Protein N-term),Oxidation (M)	Dracula_Lett_1_2B_3774	2	600.755	1199.5	-2.4095	30.768	0.0088993	13052	46.994	109350
P44736	Ribose import permease protein RbsC	rbsC	Haemophilus influenzae (strain ATCC 51907 / DSM 11121 / KW20 / Rd)	MMKNETSNFQIGRFLIEQR	Oxidation (M),2 Deamidation (NQ)	Dracula_Lett_1_7A_3777	3	787.384	2359.13	/	8.7944	0.015282	4299	46.319	<T
P44873	Acetyl-CoA acetyltransferase	atoB	Haemophilus influenzae (strain ATCC 51907 / DSM 11121 / KW20 / Rd)	QAQDELALR	Deamidation (NQ)	Dracula_Lett_2_RP_3786	1	1044.53	1043.52	4.4762	41.82	0.015197	18647	63.565	309970
P45335	Uncharacterized transporter HI_1706	HI_1706	Haemophilus influenzae (strain ATCC 51907 / DSM 11121 / KW20 / Rd)	VGYDVQYMDQDELIADMLK	Oxidation (M),Oxidation Y,L-DOPA-quinone	Dracula_Lett_3_3790	3	764.673	2291	-0.76872	47.487	0.0098731	21770	46.249	413150
P45625	Uncharacterized protein in glnR 5'region	/	Bacillus cereus	PPYVAYVQGGLTYSHVK	Oxidation Y,Dioxidation Y,L-DOPA-quinone	Dracula_Lett_2_3784	3	647.651	1939.93	1.5287	44.937	0.010645	20140	53.981	2782800
P45873	Release factor glutamine methyltransferase	prmC	Bacillus subtilis (strain 168)	HVEMHKEGVPVQYIIGKEFFYGR	Oxidation Y	Dracula_Lett_3_3789	3	927.139	2778.4	/	26.966	0.011024	12551	42.64	<T
P47277	DNA polymerase III PolC-type	polC	Mycoplasma genitalium (strain ATCC 33530 / DSM 19775 / NCTC 10195 / G37) (Mycoplasmoides genitalium)	LYPPVMQDSNQKLIDKTWK	Oxidation (M),3 Deamidation (NQ)	Dracula_Lett_3_3789	3	775.056	2322.15	/	43.402	0.0083494	20031	60.246	<T
P47315	PTS system glucose-specific EIICBA component	ptsG	Mycoplasma genitalium (strain ATCC 33530 / DSM 19775 / NCTC 10195 / G37) (Mycoplasmoides genitalium)	KYDPITPFIVMQESLDNFK	Unmodified	Dracula_Lett_2_3784	3	762.389	2284.14	-0.25915	46.818	0.0052488	21002	65.905	3042500
P47315	PTS system glucose-specific EIICBA component	ptsG	Mycoplasma genitalium (strain ATCC 33530 / DSM 19775 / NCTC 10195 / G37) (Mycoplasmoides genitalium)	KYDPITPFIVMQESLDNFK	Unmodified	Dracula_Lett_2_3784	3	762.389	2284.14	1.3444	46.818	0.0054767	21002	65.905	3042500
P47315	PTS system glucose-specific EIICBA component	ptsG	Mycoplasma genitalium (strain ATCC 33530 / DSM 19775 / NCTC 10195 / G37) (Mycoplasmoides genitalium)	KYDPITPFIVMQESLDNFK	Unmodified	Dracula_Lett_2_3784	3	762.389	2284.14	-0.13861	46.818	0.012734	21002	65.905	3042500
P47344	Uncharacterized protein MG098	MG098	Mycoplasma genitalium (strain ATCC 33530 / DSM 19775 / NCTC 10195 / G37) (Mycoplasmoides genitalium)	IDTTNVQPMYAPFEFSPTPLRK	Oxidation (M),Dioxidation Y	Dracula_Lett_1_2B_3773	3	867.428	2599.26	/	61.542	0.010784	25426	45.069	<T
P47363	Uncharacterized protein MG117	MG117	Mycoplasma genitalium (strain ATCC 33530 / DSM 19775 / NCTC 10195 / G37) (Mycoplasmoides genitalium)	QTWLYVDQLWIVDLSNNK*	Tryptophan oxidation to kynurenin	Dracula_Lett_1_2A_3771	3	747.051	2238.13	-1.4255	39.604	0.0016851	16346	100.69	4531100
P47363	Uncharacterized protein MG117	MG117	Mycoplasma genitalium (strain ATCC 33530 / DSM 19775 / NCTC 10195 / G37) (Mycoplasmoides genitalium)	QTWLYVDQLWIVDLSNNK	Tryptophan oxidation to kynurenin	Dracula_Lett_1_2B_3773	3	747.051	2238.13	-0.95574	61.408	0.017826	25338	56.424	7377900
P47591	Uncharacterized protein MG349	MG349	Mycoplasma genitalium (strain ATCC 33530 / DSM 19775 / NCTC 10195 / G37) (Mycoplasmoides genitalium)	SEITFCIIDPLDWKEFKQNK	Trioxidation (C)	Dracula_Lett_2_3784	3	853.753	2558.24	-1.2524	59.75	0.0082483	26663	63.46	8921900
P49250	Primary amine oxidase	maoA	Klebsiella aerogenes (Enterobacter aerogenes)	YPEGKYPNR	2 L-DOPA-quinone	Dracula_Lett_2_RP_3785	2	576.259	1150.5	-3.3923	26.354	0.010717	11223	51.787	262040
P50971	Thioredoxin reductase	trxB	Peptoclostridium acidaminophilum (Eubacterium acidaminophilum)	AFKNPKLDFMWNSAIEEIK	Unmodified	Dracula_Lett_3_3789	3	761.061	2280.16	-1.6267	44.86	0.01072	20731	67.685	3269900
P52131	Uncharacterized protein YfjP	yfjP	Escherichia coli (strain K12)	ALATDEHFYRQVIGEAYRHK	Oxidation Y,L-DOPA-quinone	Dracula_Lett_3_RP_3792	3	812.068	2433.18	-0.039046	57.899	0.0069274	25878	60.307	3202200
P52930	Stage 0 sporulation protein A	spo0A	Bacillus cereus	QPSVIMLTAFGQEDVTK	Oxidation (M),2 Deamidation (NQ)	Dracula_Lett_2_RP_3786	2	941.461	1880.91	3.2476	54.894	0.013824	23839	56.225	787750
P53419	Nodulation protein K	nodK	Bradyrhizobium elkanii	ARLSIAIQGESK*	Acetyl (Protein N-term)	Dracula_Lett_3_3789	2	657.872	1313.73	-0.68128	39.313	0.0095599	18081	72.243	1954600
P54473	4-hydroxy-3-methylbut-2-enyl diphosphate reductase	ispH	Bacillus subtilis (strain 168)	GLVAIDATCPDVTKTHNLILEMK	Trioxidation (C),Dioxidation M	Dracula_Lett_2_3784	3	873.772	2618.29	-2.4543	44.688	0.0050216	20015	64.723	678550
P55154	Protein DltD	dltD	Lacticaseibacillus rhamnosus (Lactobacillus rhamnosus)	WAAFTGLDLGMIQNTVTK	Oxidation (M),Deamidation (NQ)	Dracula_Lett_2_RP_3786	3	661.668	1981.98	/	59.158	0.013918	25839	49.265	<T
P55707	Uncharacterized protein y4xO	/	Sinorhizobium fredii (strain NBRC 101917 / NGR234)	DYLEITLTPGNALMHPAVLYALIGPGAPWEK	Oxidation (M),Oxidation W	Dracula_Lett_3_RP_3791	3	1128.25	3381.73	4.3629	60.526	0.013158	26934	40.454	286470
P56005	Signal recognition particle protein	ffh	Helicobacter pylori (strain ATCC 700392 / 26695) (Campylobacter pylori)	EQENPEILNGSR	Glu->pyro-Glu	Dracula_Lett_2_3784	2	684.331	1366.65	0.33685	28.39	0.0047279	12870	96.143	2723000
P56005	Signal recognition particle protein	ffh	Helicobacter pylori (strain ATCC 700392 / 26695) (Campylobacter pylori)	EQENPEILNGSR	Glu->pyro-Glu	Dracula_Lett_2_3784	2	684.331	1366.65	0.76563	28.39	0.00049954	12870	96.143	2723000
P56138	tRNA uridine 5-carboxymethylaminomethyl modification enzyme MnmG	mnmG	Helicobacter pylori (strain ATCC 700392 / 26695) (Campylobacter pylori)	VDGVSLLAR	Unmodified	Dracula_Lett_3_3789	2	465.274	928.534	-0.62197	33.276	0.012258	15370	95.815	3071700
P56138	tRNA uridine 5-carboxymethylaminomethyl modification enzyme MnmG	mnmG	Helicobacter pylori (strain ATCC 700392 / 26695) (Campylobacter pylori)	VDGVSLLAR	Unmodified	Dracula_Lett_3_3789	2	465.274	928.534	-0.47074	33.276	0.0080867	15370	95.815	3071700
P56138	tRNA uridine 5-carboxymethylaminomethyl modification enzyme MnmG	mnmG	Helicobacter pylori (strain ATCC 700392 / 26695) (Campylobacter pylori)	VDGVSLLAR	Unmodified	Dracula_Lett_3_3789	2	465.274	928.534	-1.6202	33.276	0.0090259	15370	95.815	3071700
P56138	tRNA uridine 5-carboxymethylaminomethyl modification enzyme MnmG	mnmG	Helicobacter pylori (strain ATCC 700392 / 26695) (Campylobacter pylori)	VDGVSLLAR	Unmodified	Dracula_Lett_3_3789	2	465.274	928.534	-1.147	33.276	0.017263	15370	95.815	3071700
P56895	NADH-quinone oxidoreductase subunit A 2	nuoA2	Rhizobium meliloti (strain 1021) (Ensifer meliloti) (Sinorhizobium meliloti)	NAPYECGMEAAGEAAGGR	Deamidation (NQ)	Dracula_Lett_3_RP_3792	2	906.37	1810.73	/	52.244	0.0038576	23373	68.83	<T
P57138	Glutamine--fructose-6-phosphate aminotransferase [isomerizing]	glmS	Buchnera aphidicola subsp. Acyrthosiphon pisum (strain APS) (Acyrthosiphon pisum symbiotic bacterium)	NMLFLGRGNQYPIAMEGALK	Oxidation (M)	Dracula_Lett_3_RP_3791	3	747.05	2238.13	1.44	57.929	0.0066584	25463	63.374	14654000
P57210	Methionine--tRNA ligase	metG	Buchnera aphidicola subsp. Acyrthosiphon pisum (strain APS) (Acyrthosiphon pisum symbiotic bacterium)	ESMRLLDVANQYINEK	Oxidation (M),2 Deamidation (NQ)	Dracula_Lett_1_7B_3780	2	970.967	1939.92	3.5747	57.549	0.014184	25624	50.149	702120
P57316	UDP-N-acetylmuramoyl-L-alanyl-D-glutamate--2,6-diaminopimelate ligase	murE	Buchnera aphidicola subsp. Acyrthosiphon pisum (strain APS) (Acyrthosiphon pisum symbiotic bacterium)	YIKNVILIYFFKLSENVSLLANR	Unmodified	Dracula_Lett_1_7A_3777	3	919.862	2756.56	/	115.48	0.010773	44558	41.905	<T
P57371	DNA topoisomerase 1	topA	Buchnera aphidicola subsp. Acyrthosiphon pisum (strain APS) (Acyrthosiphon pisum symbiotic bacterium)	IVMFQGWNK	Oxidation (M)	Dracula_Lett_1_7A_3777	2	569.789	1137.56	2.0206	38.733	0.017184	18036	73.039	2490100
P57419	Flagellar basal body rod protein FlgB	flgB	Buchnera aphidicola subsp. Acyrthosiphon pisum (strain APS) (Acyrthosiphon pisum symbiotic bacterium)	INQIFNFHQQALNLCSQR	4 Deamidation (NQ)	Dracula_Lett_1_7B_3780	3	745.688	2234.04	3.5727	61.955	0.013252	27368	44.045	14722000
P57554	Nucleoid-associated protein BU482	BU482	Buchnera aphidicola subsp. Acyrthosiphon pisum (strain APS) (Acyrthosiphon pisum symbiotic bacterium)	KMSAISTGMQLPNGFNMPV	2 Oxidation (M),2 Deamidation (NQ)	Dracula_Lett_2_RP_3785	2	1028.97	2055.93	/	128.73	0.015309	53538	42.789	<T
P57562	Protein Smg	smg	Buchnera aphidicola subsp. Acyrthosiphon pisum (strain APS) (Acyrthosiphon pisum symbiotic bacterium)	IMELDINELNLEDLK	Oxidation (M),Deamidation (NQ)	Dracula_Lett_2_3783	2	909.956	1817.9	1.2949	47.047	0.013218	20817	92.792	1983700
P59928	Single-stranded DNA-binding protein	ssb	Bordetella parapertussis (strain 12822 / ATCC BAA-587 / NCTC 13253)	YSTEIVADQMQMLGGR	2 Oxidation (M),L-DOPA-quinone	Dracula_Lett_3_RP_3792	2	922.911	1843.81	-3.3006	51.66	0.0094227	23151	47.971	233170
P62637	Protein-glutamate methylesterase/protein-glutamine glutaminase 2	cheB2	Desulfovibrio vulgaris (strain ATCC 29579 / DSM 644 / NCIMB 8303 / VKM B-1760 / Hildenborough)	PAMPATRASR	Oxidation (M)	Dracula_Lett_2_3784	1	1073.55	1072.54	3.0004	40.033	0.0088569	17885	58.815	991180
P63522	Long-chain-fatty-acid--CoA ligase	fadD	Salmonella typhi	NMLANLEQVKATYGPLLHPGK	Oxidation (M),Dioxidation Y	Dracula_Lett_2_RP_3786	2	1171.61	2341.21	/	62.957	0.0066417	27789	55.196	<T
P64117	Beta-ketoacyl-[acyl-carrier-protein] synthase III	fabH	Tropheryma whipplei (strain TW08/27) (Whipple's bacillus)	QEGSSIFRWAVWQMAKVAK*	Oxidation (M),Deamidation (NQ)	Dracula_Lett_3_RP_3792	2	1120.07	2238.13	/	58.515	0.0068439	26190	64.104	<T
P64117	Beta-ketoacyl-[acyl-carrier-protein] synthase III	fabH	Tropheryma whipplei (strain TW08/27) (Whipple's bacillus)	QEGSSIFRWAVWQMAKVAK	Oxidation (M),Gln->pyro-Glu,Tryptophan oxidation to kynurenin,Tryptophan oxidation to oxolactone	Dracula_Lett_2_3784	2	1120.05	2238.09	-0.72923	47.556	0.0037216	21394	89.663	23173000
P72642	4-hydroxy-tetrahydrodipicolinate reductase	dapB	Synechocystis sp. (strain PCC 6803 / Kazusa)	MANQDLIPVVVNGAAGKMGR	Acetyl (Protein N-term),2 Oxidation (M),2 Deamidation (NQ)	Dracula_Lett_3_RP_3791	2	1059.02	2116.03	/	46.675	0.013514	21010	48.568	<T
P73709	Uncharacterized protein slr1819	slr1819	Synechocystis sp. (strain PCC 6803 / Kazusa)	GADLSGATLTGACLRGANMRQEK	Trioxidation (C)	Dracula_Lett_2_RP_3786	3	809.057	2424.15	0.85533	59.549	0.0030877	26018	63.447	1290400
P73709	Uncharacterized protein slr1819	slr1819	Synechocystis sp. (strain PCC 6803 / Kazusa)	GADLSGATLTGACLRGANMRQEK	Trioxidation (C)	Dracula_Lett_2_RP_3786	3	809.057	2424.15	1.329	59.316	0.0030877	26018	63.447	1621000
P74312	NADPH-dependent quinone reductase ArsH	arsH	Synechocystis sp. (strain PCC 6803 / Kazusa)	ILGRWMRMFTIPNQSSVAK	Oxidation (M),Tryptophan oxidation to oxolactone	Dracula_Lett_2_RP_3786	3	755.726	2264.16	0.032421	60.336	0.018428	26206	45.876	5841000
P75167	2,3-bisphosphoglycerate-independent phosphoglycerate mutase	gpmI	Mycoplasma pneumoniae (strain ATCC 29342 / M129 / Subtype 1) (Mycoplasmoides pneumoniae)	ARQMSHMLFQTDYYDYTPKAGR	Oxidation Y,Dioxidation Y,L-DOPA-quinone	Dracula_Lett_1_7B_3780	3	914.408	2740.2	/	56.974	0.010834	25252	40.952	<T
P75222	Arginine--tRNA ligase	argS	Mycoplasma pneumoniae (strain ATCC 29342 / M129 / Subtype 1) (Mycoplasmoides pneumoniae)	TTLYGDDK*	Unmodified	Dracula_Lett_3_RP_3791	1	912.431	911.424	2.3922	40.133	0.012998	18380	101.69	561110
P75327	Uncharacterized lipoprotein MG321 homolog	MPN_456	Mycoplasma pneumoniae (strain ATCC 29342 / M129 / Subtype 1) (Mycoplasmoides pneumoniae)	INYYSSKATSGQAGAAASAAFAK	Oxidation Y,Dioxidation Y	Dracula_Lett_3_RP_3792	2	1142.05	2282.08	/	54.848	0.010129	24490	41.967	<T
P77427	Uncharacterized protein YbeU	ybeU	Escherichia coli (strain K12)	WLTEEESLWLQSRVYVR*	Tryptophan oxidation to kynurenin,Tryptophan oxidation to oxolactone	Dracula_Lett_1_2A_3772	3	738.039	2211.1	1.8827	39.585	0.013424	17648	94.487	200660000
P77427	Uncharacterized protein YbeU	ybeU	Escherichia coli (strain K12)	WLTEEESLWLQSRVYVR	Tryptophan oxidation to kynurenin,Tryptophan oxidation to oxolactone	Dracula_Lett_2_3784	3	738.039	2211.1	0.71354	44.647	0.010407	19707	82.529	8424900
P77427	Uncharacterized protein YbeU	ybeU	Escherichia coli (strain K12)	WLTEEESLWLQSRVYVR	Tryptophan oxidation to kynurenin,Tryptophan oxidation to oxolactone	Dracula_Lett_3_RP_3791	2	1106.56	2211.1	0.54603	59.53	6.9742e-89	26359	140.63	1050000
P77510	Sensor histidine kinase DpiB	dpiB	Escherichia coli (strain K12)	TLRHEHLNWMSTLNGLLQMK	Oxidation (M),Dioxidation M	Dracula_Lett_2_RP_3786	3	824.083	2469.23	/	59.365	0.0085982	25945	58.635	<T
P77882	DNA-directed RNA polymerase subunit beta'	rpoC	Listeria grayi (Listeria murrayi)	YNLEIETPTKYFVDTTTDVK	Oxidation Y,Dioxidation Y	Dracula_Lett_1_2B_3774	3	809.06	2424.16	-3.0193	61.725	0.0091992	26093	73.057	1045200
P77882	DNA-directed RNA polymerase subunit beta'	rpoC	Listeria grayi (Listeria murrayi)	YNLEIETPTKYFVDTTTDVK	Oxidation Y,Dioxidation Y	Dracula_Lett_2_3783	2	1213.09	2424.16	-3.0149	41.666	0.0063614	18306	82.202	3140200
P77882	DNA-directed RNA polymerase subunit beta'	rpoC	Listeria grayi (Listeria murrayi)	YNLEIETPTKYFVDTTTDVK	Oxidation Y,Dioxidation Y	Dracula_Lett_2_3784	2	1213.09	2424.16	-4.058	41.888	0.0028611	18715	89.507	2199500
P77882	DNA-directed RNA polymerase subunit beta'	rpoC	Listeria grayi (Listeria murrayi)	YNLEIETPTKYFVDTTTDVK	Oxidation Y,Dioxidation Y	Dracula_Lett_2_RP_3786	2	1213.09	2424.16	-0.25229	59.169	0.0064327	25818	83.499	687870
P77882	DNA-directed RNA polymerase subunit beta'	rpoC	Listeria grayi (Listeria murrayi)	YNLEIETPTKYFVDTTTDVK	Oxidation Y,Dioxidation Y	Dracula_Lett_3_3789	2	1213.09	2424.16	-2.7634	41.791	0.0050585	19286	78.814	6945800
P77882	DNA-directed RNA polymerase subunit beta'	rpoC	Listeria grayi (Listeria murrayi)	YNLEIETPTKYFVDTTTDVK	Oxidation Y,Dioxidation Y	Dracula_Lett_3_3790	2	1213.09	2424.16	-3.363	41.786	0.0063224	19097	67.234	11898000
P77882	DNA-directed RNA polymerase subunit beta'	rpoC	Listeria grayi (Listeria murrayi)	YNLEIETPTKYFVDTTTDVK	Oxidation Y,Dioxidation Y	Dracula_Lett_3_RP_3791	2	1213.09	2424.16	-1.834	57.748	0.0079192	25419	65.043	2722400
P9WM67	Long-chain fatty acyl-CoA thioesterase FcoT	fcoT	Mycobacterium tuberculosis (strain ATCC 25618 / H37Rv)	MSHTDLTPCTR	Trioxidation (C),Dioxidation M	Dracula_Lett_1_7A_3777	2	699.785	1397.56	1.3913	45.958	0.010428	21416	46.39	499490
P9WMI3	Uncharacterized HTH-type transcriptional regulator Rv0023	Rv0023	Mycobacterium tuberculosis (strain ATCC 25618 / H37Rv)	DWSLADLAAATGVSTMGLSYLER	Oxidation (M)	Dracula_Lett_1_2B_3774	2	1222.09	2442.17	/	68.487	0.010399	29261	40.552	<T
Q02YQ3	Glutamate racemase	murI	Lactococcus lactis subsp. cremoris (strain SK11)	WLNIGHLHIEHAEIENFNKEK	Oxidation W	Dracula_Lett_2_RP_3786	3	863.107	2586.3	2.854	60.262	0.013582	26438	75.682	962310
Q038M5	Translation initiation factor IF-2	infB	Lacticaseibacillus paracasei (strain ATCC 334 / BCRC 17002 / CCUG 31169 / CIP 107868 / KCTC 3260 / NRRL B-441) (Lactobacillus paracasei)	HTHVTEGEAGGITQHIGAYQVK	Unmodified	Dracula_Lett_2_3783	3	778.393	2332.16	-2.2334	51.725	0.0083178	22873	62.617	820730
Q038Z2	Carbamoyl-phosphate synthase large chain	carB	Lacticaseibacillus paracasei (strain ATCC 334 / BCRC 17002 / CCUG 31169 / CIP 107868 / KCTC 3260 / NRRL B-441) (Lactobacillus paracasei)	RDYTIEEVAELSKMNPFFLDK	L-DOPA-quinone	Dracula_Lett_2_3783	3	853.753	2558.24	-0.98058	59.522	0.004251	26243	74.519	9683900
Q03GD4	Foldase protein PrsA	prsA	Pediococcus pentosaceus (strain ATCC 25745 / CCUG 21536 / LMG 10740 / 183-1w)	QVLQEMIVNKVLEKQYGDK	3 Deamidation (NQ)	Dracula_Lett_2_3784	3	755.728	2264.16	-2.5349	57.789	0.014221	25809	49.708	4006100
Q03QP2	GTPase Obg	obg	Levilactobacillus brevis (strain ATCC 367 / BCRC 12310 / CIP 105137 / JCM 1170 / LMG 11437 / NCIMB 947 / NCTC 947) (Lactobacillus brevis)	IAEYHFTTLVPNLGMVRLPDGR	Oxidation (M),Oxidation Y	Dracula_Lett_1_7B_3779	3	844.441	2530.3	/	61.458	0.010879	27323	45.436	<T
Q03YH4	Leucine--tRNA ligase	leuS	Leuconostoc mesenteroides subsp. mesenteroides (strain ATCC 8293 / DSM 20343 / BCRC 11652 / CCM 1803 / JCM 6124 / NCDO 523 / NBRC 100496 / NCIMB 8023 / NCTC 12954 / NRRL B-1118 / 37Y)	EQQRHWIGK	Glu->pyro-Glu,Dioxidation W	Dracula_Lett_2_RP_3785	2	598.302	1194.59	-1.2174	53.638	0.012221	22558	49.536	3144800
Q045S8	GMP reductase	guaC	Lactobacillus gasseri (strain ATCC 33323 / DSM 20243 / BCRC 14619 / CIP 102991 / JCM 1131 / KCTC 3163 / NCIMB 11718 / NCTC 13722 / AM63)	IIPEYITIDVAHGHSDYVIKMIK	Oxidation Y	Dracula_Lett_2_3784	3	891.144	2670.41	/	45.801	0.0075571	20525	55.267	<T
Q04972	Vi polysaccharide biosynthesis protein VipA/TviB	vipA	Salmonella typhi	LNDNMGNYVSEQLIKAMIKK	Oxidation (M),2 Deamidation (NQ)	Dracula_Lett_3_3790	3	776.392	2326.15	4.117	42.282	0.01499	19312	51.798	509980
Q052F7	UPF0235 protein LBL_1291	/	Leptospira borgpetersenii serovar Hardjo-bovis (strain L550)	EPALEGKANEAVIETISREMK	Unmodified	Dracula_Lett_3_RP_3792	3	772.402	2314.18	/	58.791	0.0053517	26338	58.073	<T
Q052F7	UPF0235 protein LBL_1291	/	Leptospira borgpetersenii serovar Hardjo-bovis (strain L550)	EPALEGKANEAVIETISREMK	Unmodified	Dracula_Lett_3_RP_3792	3	772.402	2314.18	/	58.791	0.01287	26338	58.073	<T
Q054Q4	5'-nucleotidase SurE	surE	Leptospira borgpetersenii serovar Hardjo-bovis (strain L550)	DYDYIREAEFVRYFIDEYSSLLK	Oxidation Y,Dioxidation Y,L-DOPA-quinone	Dracula_Lett_1_2B_3773	3	999.466	2995.38	/	64.64	0.010315	26925	41.798	<T
Q057X7	Chaperone protein DnaJ	dnaJ	Buchnera aphidicola subsp. Cinara cedri (strain Cc)	QDYYTTLNISNTASQLDIK	Gln->pyro-Glu	Dracula_Lett_1_2A_3772	2	1086.03	2170.04	-1.3296	45.318	0.016791	19845	53.6	2409000
Q06004	Sorbitol dehydrogenase	gutB	Bacillus subtilis (strain 168)	THTVPQNMKAAVMHNTREIK	Oxidation (M)	Dracula_Lett_2_RP_3786	4	581.301	2321.17	2.8958	60.456	0.011044	27009	43.261	3708400
Q06004	Sorbitol dehydrogenase	gutB	Bacillus subtilis (strain 168)	THTVPQNMKAAVMHNTREIK	Oxidation (M)	Dracula_Lett_2_RP_3786	4	581.301	2321.17	0.81913	60.456	0.016127	27009	43.261	3708400
Q06862	Biotin carboxylase	accC	Nostoc sp. (strain PCC 7120 / SAG 25.82 / UTEX 2576)	NALHVQLADEAVCIGEPASAK	Unmodified	Dracula_Lett_2_RP_3785	2	1097.05	2192.09	-2.0985	59.262	0.0056331	25818	71.558	5689700
Q06862	Biotin carboxylase	accC	Nostoc sp. (strain PCC 7120 / SAG 25.82 / UTEX 2576)	NALHVQLADEAVCIGEPASAK	Unmodified	Dracula_Lett_3_RP_3791	3	731.704	2192.09	0.41652	57.867	0.005763	25570	69.081	12244000
Q06862	Biotin carboxylase	accC	Nostoc sp. (strain PCC 7120 / SAG 25.82 / UTEX 2576)	NALHVQLADEAVCIGEPASAK	Unmodified	Dracula_Lett_3_RP_3791	3	731.704	2192.09	-1.1023	57.867	0.0045582	25570	69.081	12244000
Q06862	Biotin carboxylase	accC	Nostoc sp. (strain PCC 7120 / SAG 25.82 / UTEX 2576)	NALHVQLADEAVCIGEPASAK	Unmodified	Dracula_Lett_2_RP_3785	2	1097.05	2192.09	2.9418	59.262	0.017605	25818	71.558	5689700
Q06862	Biotin carboxylase	accC	Nostoc sp. (strain PCC 7120 / SAG 25.82 / UTEX 2576)	NALHVQLADEAVCIGEPASAK	Unmodified	Dracula_Lett_3_RP_3791	3	731.704	2192.09	0.010024	57.867	0.012027	25570	69.081	12244000
Q07868	Penicillin-binding protein 2B	pbpB	Bacillus subtilis (strain 168)	DKTIYQNKPESAGTPISASTAK	Unmodified	Dracula_Lett_1_2B_3774	3	769.732	2306.18	/	61.633	0.0090017	25998	53.188	<T
Q07ZS6	UvrABC system protein C	uvrC	Shewanella frigidimarina (strain NCIMB 400)	PSGFNAKSFLKNVTSAPGVYR	Acetyl (Protein N-term),Deamidation (NQ)	Dracula_Lett_2_RP_3785	3	761.73	2282.17	0.72388	60.646	0.0094414	25674	72.21	258540000
Q08120	Bacteroid development protein BacA	bacA	Rhizobium meliloti (strain 1021) (Ensifer meliloti) (Sinorhizobium meliloti)	ESFQYLVNSWTTIVELLSIYK	Dioxidation Y,L-DOPA-quinone	Dracula_Lett_2_RP_3786	3	860.435	2578.28	-1.441	60.087	0.010798	26340	52.814	1467500
Q083F6	8-amino-3,8-dideoxy-manno-octulosonate cytidylyltransferase	kdsB	Shewanella frigidimarina (strain NCIMB 400)	CELRLAVD	Trioxidation (C)	Dracula_Lett_1_7B_3780	1	1023.48	1022.47	-0.7126	34.702	0.011213	15244	55.441	65839
Q08408	Sensor protein RprX	rprX	Bacteroides fragilis (strain YCH46)	PEEDLVLNVRTWNEPGKLMISIQDNGIGIK	Dioxidation M	Dracula_Lett_3_RP_3791	4	853.446	3409.76	3.6639	59.443	0.0035665	26580	44.596	18459000
Q0ADN4	Threonine--tRNA ligase	thrS	Nitrosomonas eutropha (strain DSM 101675 / C91 / Nm57)	NQADYVQSITNELKQNDIR	L-DOPA-quinone	Dracula_Lett_1_2B_3773	4	566.529	2262.09	0.34669	61.879	0.0081372	25629	57.973	669860
Q0AEU2	1-(5-phosphoribosyl)-5-[(5-phosphoribosylamino)methylideneamino] imidazole-4-carboxamide isomerase	hisA	Nitrosomonas eutropha (strain DSM 101675 / C91 / Nm57)	KLCQVQSEGITGVITGR	Trioxidation (C)	Dracula_Lett_3_3790	2	947.489	1892.96	-3.6396	125.57	0.0092752	50648	58.172	48378
Q0AYC7	Isoleucine--tRNA ligase	ileS	Syntrophomonas wolfei subsp. wolfei (strain DSM 2245B / Goettingen)	MAKGKYDGTLNLPQTGFPMR	Acetyl (Protein N-term),2 Deamidation (NQ)	Dracula_Lett_2_RP_3785	2	1135.05	2268.09	/	60.447	0.0020085	25898	71.513	<T
Q0AYC7	Isoleucine--tRNA ligase	ileS	Hyphomonas neptunium (strain ATCC 15444)	MAKGKYDGTLNLPQTGFPMR	Acetyl (Protein N-term),Deamidation (NQ)	Dracula_Lett_3_RP_3792	3	756.71	2267.11	3.9387	58.04	0.0089904	25583	56.819	77926000
Q0C532	50S ribosomal protein L20	rplT	Hyphomonas neptunium (strain ATCC 15444)	AGEYAYVGRK	Oxidation Y,Dioxidation Y	Dracula_Lett_2_RP_3786	2	581.28	1160.55	-1.8721	24.516	0.0077343	10772	52.403	345680
Q0HST5	1,4-alpha-glucan branching enzyme GlgB	glgB	Shewanella sp. (strain MR-7)	HQHPWADTQWMDKRATTAWHR	Oxidation (M),Oxidation W,Tryptophan oxidation to kynurenin,Tryptophan oxidation to oxolactone	Dracula_Lett_1_7A_3777	3	903.742	2708.21	/	127.69	0.016667	49473	47.204	<T
Q0P9D3	UDP-N-acetylbacillosamine transaminase	pglE	Campylobacter jejuni subsp. jejuni serotype O:2 (strain ATCC 700819 / NCTC 11168)	AYSKSENALALNSATAALHLALR	Dioxidation Y	Dracula_Lett_1_2B_3773	2	1209.14	2416.27	/	8.8595	0.011039	4372	40.552	<T
Q0SMA2	Ribonuclease Z	rnz	Borreliella afzelii (strain PKo) (Borrelia afzelii)	NNIDMLKIYTNYEIIYK	Oxidation Y,Dioxidation Y,L-DOPA-quinone	Dracula_Lett_2_3784	3	737.361	2209.06	0.89528	50.152	0.0097131	22502	62.377	5267500
Q0VNE0	4-hydroxy-3-methylbut-2-en-1-yl diphosphate synthase	ispG	Alcanivorax borkumensis (strain ATCC 700651 / DSM 11573 / NCIMB 13689 / SK2)	QVDVPLVADIHYDYK	Unmodified	Dracula_Lett_2_RP_3785	2	887.954	1773.89	/	54.958	0.0088242	23411	67.08	<T
Q0VNM6	Nucleoid-associated protein ABO_1774	ABO_1774	Alcanivorax borkumensis (strain ATCC 700651 / DSM 11573 / NCIMB 13689 / SK2)	MDFDINNLMQQAQAMQEKMK	Acetyl (Protein N-term),Oxidation (M),Deamidation (NQ)	Dracula_Lett_2_RP_3785	3	825.034	2472.08	/	59.913	0.013542	25606	44.577	<T
Q0VSL8	Elongation factor G	fusA	Alcanivorax borkumensis (strain ATCC 700651 / DSM 11573 / NCIMB 13689 / SK2)	EAGAVLLEPIMKVEAVTPEDYMGDVMGDLNRR	3 Oxidation (M),Oxidation Y	Dracula_Lett_1_7B_3779	3	1194.91	3581.71	/	61.702	2.7415e-05	27448	63.029	<T
Q10XA5	Chromophore lyase CpcS/CpeS 4	cpcS4	Trichodesmium erythraeum (strain IMS101)	INTVRMMNGVNLMAYCSER	Oxidation (M),Trioxidation (C)	Dracula_Lett_3_3789	2	1162.02	2322.02	-1.1358	47.837	0.0065643	22134	60.301	4961000
Q110H1	DNA-directed RNA polymerase subunit beta	rpoB	Trichodesmium erythraeum (strain IMS101)	DWVFDEKHPGKIWVFDGR	Dioxidation W	Dracula_Lett_1_2A_3771	4	566.529	2262.09	-0.045718	39.621	0.015009	16396	44.998	589800
Q114U6	Uroporphyrinogen decarboxylase	hemE	Trichodesmium erythraeum (strain IMS101)	KMAFCQPEMLHKFLGK	Oxidation (M),Dioxidation M	Dracula_Lett_2_RP_3786	2	1006.99	2011.97	/	56.225	0.0011129	24460	93.096	<T
Q124Q3	Endoribonuclease YbeY	ybeY	Polaromonas sp. (strain JS666 / ATCC BAA-500)	EPVVTADLVLCAPVVEREAR	Glu->pyro-Glu,Trioxidation (C)	Dracula_Lett_3_3789	3	751.723	2252.15	-0.99236	42.252	0.0059554	19481	59.003	286170
Q124Q3	Endoribonuclease YbeY	ybeY	Polaromonas sp. (strain JS666 / ATCC BAA-500)	EPVVTADLVLCAPVVEREAR	Glu->pyro-Glu,Trioxidation (C)	Dracula_Lett_3_3790	3	751.723	2252.15	-1.2528	42.315	0.0097203	19340	41.348	337280
Q129M0	Ribose-5-phosphate isomerase A	rpiA	Polaromonas sp. (strain JS666 / ATCC BAA-500)	MSQKPTSHPYKPNMTQDELK	Acetyl (Protein N-term),2 Deamidation (NQ)	Dracula_Lett_1_2B_3774	2	1202.56	2403.11	/	61.986	0.012867	26180	51.135	<T
Q12S25	Probable protein kinase UbiB	ubiB	Shewanella denitrificans (strain OS217 / ATCC BAA-1090 / DSM 15013)	PFLEQWMAKQVGPKALFDK	Oxidation (M),Oxidation W	Dracula_Lett_2_RP_3785	2	1133.09	2264.17	1.6013	63.104	0.01569	27588	47.915	7901600
Q15PU4	Aminomethyltransferase	gcvT	Pseudoalteromonas atlantica (strain T6c / ATCC BAA-1087)	AATLFSSAQNEAVAGMK	Oxidation (M),2 Deamidation (NQ)	Dracula_Lett_1_7A_3777	2	857.404	1712.79	4.3846	44.139	0.015054	20573	74.237	661210
Q17YF5	dCTP deaminase	dcd	Helicobacter acinonychis (strain Sheeba)	EGYFILPANAFALAHTIEYFK	Glu->pyro-Glu	Dracula_Lett_3_RP_3791	3	799.747	2396.22	-2.5981	58.97	0.010266	25972	73.11	2644600
Q17YF5	dCTP deaminase	dcd	Helicobacter acinonychis (strain Sheeba)	EGYFILPANAFALAHTIEYFK	Glu->pyro-Glu	Dracula_Lett_3_RP_3791	3	799.747	2396.22	-0.67522	58.97	0.0029367	25972	73.11	2644600
Q17YF5	dCTP deaminase	dcd	Helicobacter acinonychis (strain Sheeba)	EGYFILPANAFALAHTIEYFK	Glu->pyro-Glu	Dracula_Lett_3_RP_3791	3	799.747	2396.22	-1.6097	58.97	0.00253	25972	73.11	2644600
Q17YF5	dCTP deaminase	dcd	Helicobacter acinonychis (strain Sheeba)	EGYFILPANAFALAHTIEYFK	Glu->pyro-Glu	Dracula_Lett_3_RP_3791	3	799.747	2396.22	-0.59348	58.97	0.012835	25972	73.11	2644600
Q1ARE4	Ketol-acid reductoisomerase (NADP(+)) reductoisomerase type 1) (Ketol-acid reductoisomerase type I)	ilvC	Rubrobacter xylanophilus (strain DSM 9941 / NBRC 16129 / PRD-1)	EWVLENQAGGSSFLAMRRR	Oxidation (M),Oxidation W	Dracula_Lett_2_3783	2	1120.06	2238.1	-1.6488	45.833	0.015268	20241	47.062	1065200
Q1B370	Phosphoribosylaminoimidazole-succinocarboxamide synthase	purC	Mycobacterium sp. (strain MCS)	KTGTLCGLTLPPGLTEASK	Unmodified	Dracula_Lett_3_3789	3	648.687	1943.04	1.269	41.617	0.011017	19191	48.376	484840
Q1B860	Malate synthase G	glcB	Mycobacterium sp. (strain MCS)	VVADLTPR	Unmodified	Dracula_Lett_3_RP_3791	1	870.504	869.497	1.8845	44.917	0.014994	20278	114.02	3199600
Q1GCH2	Translation initiation factor IF-2	infB	Ruegeria sp. (strain TM1040) (Silicibacter sp.)	ENFIGYAEIKDVFKVSNVGK	Glu->pyro-Glu,L-DOPA-quinone	Dracula_Lett_3_RP_3791	3	751.723	2252.15	-1.4929	58.697	0.0074745	25754	63.447	16698000
Q1GIQ5	Bifunctional protein GlmU	glmU	Ruegeria sp. (strain TM1040) (Silicibacter sp.)	AGGALDPER	Unmodified	Dracula_Lett_3_RP_3791	2	443.225	884.435	-0.18174	26.411	0.010405	11958	94.262	3157700
Q1GIQ5	Bifunctional protein GlmU	glmU	Ruegeria sp. (strain TM1040) (Silicibacter sp.)	AGGALDPER	Unmodified	Dracula_Lett_3_RP_3792	2	443.225	884.435	0.17358	26.312	0.010405	12149	94.262	3690600
Q1GIQ5	Bifunctional protein GlmU	glmU	Ruegeria sp. (strain TM1040) (Silicibacter sp.)	AGGALDPER	Unmodified	Dracula_Lett_3_RP_3792	2	443.225	884.435	-0.097499	26.312	0.017383	12149	94.262	3690600
Q1IV51	Elongation factor 4	lepA	Koribacter versatilis (strain Ellin345)	MDRSFIRNFAIIAHIDHGK	Acetyl (Protein N-term)	Dracula_Lett_2_RP_3786	3	761.732	2282.17	-1.8347	60.153	0.0090216	26038	63.614	242180000
Q1IV51	Elongation factor 4	lepA	Koribacter versatilis (strain Ellin345)	MDRSFIRNFAIIAHIDHGK	Acetyl (Protein N-term)	Dracula_Lett_2_RP_3786	3	761.732	2282.17	-0.5128	60.153	0.0064285	26038	63.614	242180000
Q1LSW4	UDP-N-acetylmuramoylalanine--D-glutamate ligase	murD	Baumannia cicadellinicola subsp. Homalodisca coagulata	EYCSIIKFGIKSGHYCLGDYQGK	Glu->pyro-Glu,Oxidation Y,2 L-DOPA-quinone	Dracula_Lett_2_3784	3	917.084	2748.23	/	43.38	0.010199	19420	42.711	<T
Q1LTA9	Chorismate synthase	aroC	Baumannia cicadellinicola subsp. Homalodisca coagulata	PGHADYSYEKK	Oxidation Y,Dioxidation Y	Dracula_Lett_2_RP_3786	2	671.799	1341.58	4.0717	32.013	0.010286	14218	48.561	427560
Q1Q7V4	tRNA modification GTPase MnmE	mnmE	Psychrobacter cryohalolentis (strain ATCC BAA-1226 / DSM 17306 / VKM B-2378 / K5)	LLIIANKSDLLNNNSSKEITSISQQEIHNR	2 Deamidation (NQ)	Dracula_Lett_2_RP_3786	4	849.451	3393.77	-1.3535	61.19	0.012887	27170	41.047	10679000
Q1Q7V4	tRNA modification GTPase MnmE	mnmE	Psychrobacter cryohalolentis (strain ATCC BAA-1226 / DSM 17306 / VKM B-2378 / K5)	LLIIANKSDLLNNNSSKEITSISQQEIHNR	2 Deamidation (NQ)	Dracula_Lett_3_RP_3792	4	849.451	3393.77	-3.1094	60.436	0.0073067	27048	47.52	8329500
Q1QH22	Ribulose bisphosphate carboxylase large chain 1	cbbL1	Nitrobacter hamburgensis (strain DSM 10229 / NCIMB 13809 / X14)	GSYLNVTAATMEDMYERAEFAK	Oxidation (M),Oxidation Y,L-DOPA-quinone	Dracula_Lett_1_2A_3771	2	1272.06	2542.1	/	65.81	0.010637	28683	41.092	<T
Q1QTK8	4-hydroxy-3-methylbut-2-en-1-yl diphosphate synthase	ispG	Chromohalobacter salexigens (strain ATCC BAA-138 / DSM 3043 / CIP 106854 / NCIMB 13768 / 1H11)	MHMQSPIQR	2 Oxidation (M),Deamidation (NQ)	Dracula_Lett_2_RP_3785	2	580.763	1159.51	-0.62489	30.345	0.015266	13017	42.914	90979
Q1WSA8	50S ribosomal protein L30	rpmD	Ligilactobacillus salivarius (strain UCC118) (Lactobacillus salivarius)	PQNQRDIVKGLGLGR	3 Deamidation (NQ)	Dracula_Lett_1_2B_3773	3	551.969	1652.88	2.3112	61.603	0.011995	25511	62.68	748300
Q1WT16	DNA mismatch repair protein MutL	mutL	Ligilactobacillus salivarius (strain UCC118) (Lactobacillus salivarius)	DESQTQTNEKIKEETK	3 Deamidation (NQ)	Dracula_Lett_1_2A_3771	2	955.939	1909.86	-1.0844	39.394	0.012541	16195	58.674	1360800
Q1WT16	DNA mismatch repair protein MutL	mutL	Ligilactobacillus salivarius (strain UCC118) (Lactobacillus salivarius)	DESQTQTNEKIKEETK	3 Deamidation (NQ)	Dracula_Lett_1_2A_3772	2	955.939	1909.86	-0.066592	39.532	0.011428	17088	59.418	949610
Q1WUJ3	Bifunctional protein FolD	folD	Ligilactobacillus salivarius (strain UCC118) (Lactobacillus salivarius)	VASYITPVPGGVGPMTIAMLMK	Oxidation (M),Oxidation Y	Dracula_Lett_2_3784	3	755.728	2264.16	1.7333	46.909	0.010731	21055	51.524	2980100
Q1WVA4	DNA-directed RNA polymerase subunit beta'	rpoC	Ligilactobacillus salivarius (strain UCC118) (Lactobacillus salivarius)	EEYGDGFKAAMGAEAIR	Oxidation (M),Glu->pyro-Glu,L-DOPA-quinone	Dracula_Lett_2_3784	2	913.904	1825.79	1.4571	41.816	0.010033	18672	54.005	753620
Q21JW7	Ribosomal RNA large subunit methyltransferase K/L	rlmL	Saccharophagus degradans (strain 2-40 / ATCC 43961 / DSM 17024)	NLCDKPLTEAATMVANRIK	Trioxidation (C),Dioxidation M	Dracula_Lett_2_RP_3785	2	1113.05	2224.08	/	60.282	0.0056748	25810	75.89	<T
Q21UD1	Protein translocase subunit SecA	secA	Albidiferax ferrireducens (strain ATCC BAA-621 / DSM 15236 / T118) (Rhodoferax ferrireducens)	EGVAIQPENQTMASITFQNYFR	Oxidation Y	Dracula_Lett_2_RP_3785	2	1280.61	2559.21	/	116.96	0.01105	48459	48.704	<T
Q24MN9	ATP synthase subunit alpha	atpA	Desulfitobacterium hafniense (strain Y51)	QYEPMVVEEQVVVLYAAVK	Gln->pyro-Glu,Oxidation Y,Dioxidation Y	Dracula_Lett_3_RP_3791	2	1113.06	2224.1	/	58.478	0.010692	25856	70.628	<T
Q255G3	4-hydroxy-tetrahydrodipicolinate reductase	dapB	Chlamydia felis (strain Fe/C-56) (Chlamydophila felis)	EWNQEYSVGTNCNNVK	Glu->pyro-Glu,3 Deamidation (NQ)	Dracula_Lett_1_7A_3778	2	963.894	1925.77	/	120.24	0.010832	46323	65.241	<T
Q255U1	Cysteine--tRNA ligase	cysS	Chlamydia felis (strain Fe/C-56) (Chlamydophila felis)	LLDENIAYIGQDSSVYFSIK	Dioxidation Y	Dracula_Lett_2_3783	3	769.718	2306.13	0.23909	44.815	0.0042298	19767	66.673	15666000
Q2GCZ0	Histidine--tRNA ligase	hisS	Neorickettsia sennetsu (strain ATCC VR-367 / Miyayama) (Ehrlichia sennetsu)	TREEYKLALINYFQQYK	2 Oxidation Y	Dracula_Lett_3_RP_3791	3	747.051	2238.13	-1.4591	57.929	0.010814	25944	67.326	14654000
Q2GGM5	Peptide chain release factor 1	prfA	Ehrlichia chaffeensis (strain ATCC CRL-10679 / Arkansas)	ITDHRINLTLYRLDDIMK	Oxidation (M)	Dracula_Lett_1_7B_3780	3	749.404	2245.19	/	61.745	0.0087687	27559	63.128	<T
Q2ITA9	Probable phosphoketolase	/	Rhodopseudomonas palustris (strain HaA2)	LAGQVESATDRYWATMQR	Deamidation (NQ)	Dracula_Lett_1_2B_3773	2	1042.5	2082.98	/	122.32	0.014038	45946	54.023	<T
Q2J6Q9	1,4-alpha-glucan branching enzyme GlgB	glgB	Frankia casuarinae (strain DSM 45818 / CECT 9043 / CcI3)	WNMGWMHDTLDYNSRLPIHR	Oxidation (M),Dioxidation W,Tryptophan oxidation to oxolactone	Dracula_Lett_2_3783	3	868.722	2603.14	-2.2701	41.658	0.011987	18318	44.577	7160900
Q2K4Q9	Adenine deaminase 2	ade2	Rhizobium etli (strain CFN 42 / ATCC 51251)	MNAIARQEPFDLNDPALRAR	Acetyl (Protein N-term)	Dracula_Lett_2_RP_3785	4	585.802	2339.18	3.0714	60.904	0.0086055	26329	44.662	184210000
Q2K7T4	Alanine--tRNA ligase	alaS	Rhizobium etli (strain CFN 42 / ATCC 51251)	EPLMYKLLPTLVQEMGR	Oxidation (M),Glu->pyro-Glu,Deamidation (NQ)	Dracula_Lett_2_3783	2	1009.03	2016.04	/	8.0534	0.015317	3937	50.354	<T
Q2KBV8	ATP synthase subunit b 1	atpF1	Rhizobium etli (strain CFN 42 / ATCC 51251)	EAEMLTAEAKKK	Oxidation (M),Glu->pyro-Glu	Dracula_Lett_2_3784	2	673.853	1345.69	0.86805	44.575	0.010925	19969	65.465	7311800
Q2KYS4	Methionine--tRNA ligase	metG	Bordetella avium (strain 197N)	YLEVGMDPEWLRYYMAAK	Unmodified	Dracula_Lett_1_2A_3771	3	745.692	2234.05	-2.1833	39.338	0.011885	16519	59.673	32054000
Q2KYS4	Methionine--tRNA ligase	metG	Bordetella avium (strain 197N)	YLEVGMDPEWLRYYMAAK	Unmodified	Dracula_Lett_1_7B_3779	3	745.692	2234.05	-0.23372	61.661	0.012491	27750	60.549	12442000
Q2KYS4	Methionine--tRNA ligase	metG	Bordetella avium (strain 197N)	YLEVGMDPEWLRYYMAAK	Unmodified	Dracula_Lett_3_3789	4	559.521	2234.05	-0.83444	41.785	0.013856	19248	67.648	56185000
Q2KYS4	Methionine--tRNA ligase	metG	Bordetella avium (strain 197N)	YLEVGMDPEWLRYYMAAK	Unmodified	Dracula_Lett_1_2A_3772	4	559.521	2234.05	0.26941	39.54	0.0061529	17204	67.846	39896000
Q2KYS4	Methionine--tRNA ligase	metG	Bordetella avium (strain 197N)	YLEVGMDPEWLRYYMAAK	Unmodified	Dracula_Lett_3_3789	4	559.521	2234.05	0.18998	41.785	0.00599	19248	67.648	56185000
Q2KYS4	Methionine--tRNA ligase	metG	Bordetella avium (strain 197N)	YLEVGMDPEWLRYYMAAK	Unmodified	Dracula_Lett_1_2A_3772	4	559.521	2234.05	0.11795	39.54	0.00886	17204	67.846	39896000
Q2KYS4	Methionine--tRNA ligase	metG	Bordetella avium (strain 197N)	YLEVGMDPEWLRYYMAAK	Unmodified	Dracula_Lett_3_3789	4	559.521	2234.05	-1.4354	41.785	0.0088795	19248	67.648	56185000
Q2KYS4	Methionine--tRNA ligase	metG	Bordetella avium (strain 197N)	YLEVGMDPEWLRYYMAAK	Unmodified	Dracula_Lett_1_2A_3772	4	559.521	2234.05	-0.00022203	39.54	0.013014	17204	67.846	39896000
Q2KYS4	Methionine--tRNA ligase	metG	Bordetella avium (strain 197N)	YLEVGMDPEWLRYYMAAK	Unmodified	Dracula_Lett_3_3789	4	559.521	2234.05	-0.82273	41.785	0.013041	19248	67.648	56185000
Q2NCC9	Dihydroorotase	pyrC	Erythrobacter litoralis (strain HTCC2594)	DGAMMRGVVPYTARQFAR	2 Oxidation (M)	Dracula_Lett_2_RP_3785	2	1029.5	2056.99	-0.67862	65.387	0.010635	28305	46.985	572240
Q2NCC9	Dihydroorotase	pyrC	Erythrobacter litoralis (strain HTCC2594)	DGAMMRGVVPYTARQFAR	2 Oxidation (M)	Dracula_Lett_2_RP_3785	2	1029.5	2056.99	0.07965	65.387	0.012181	28305	46.985	572240
Q2NDC7	Trigger factor	tig	Erythrobacter litoralis (strain HTCC2594)	QTKETTNEGLK	Gln->pyro-Glu	Dracula_Lett_2_3784	2	616.312	1230.61	0.15136	33.996	0.010478	15286	68.735	3088700
Q2NST6	Exoribonuclease 2	rnb	Sodalis glossinidius (strain morsitans)	YRQGDTLDVTLAEVRMENR	2 Deamidation (NQ)	Dracula_Lett_3_RP_3792	2	1134.55	2267.09	/	58.105	0.0085048	26006	62.528	<T
Q2NUA4	Tetraacyldisaccharide 4'-kinase	lpxK	Sodalis glossinidius (strain morsitans)	RSEAVAALLR	Unmodified	Dracula_Lett_3_3789	2	543.325	1084.64	0.65998	30.614	0.0090329	14122	76.17	1224300
Q2NUA4	Tetraacyldisaccharide 4'-kinase	lpxK	Sodalis glossinidius (strain morsitans)	RSEAVAALLR	Unmodified	Dracula_Lett_3_3789	2	543.325	1084.64	-0.62213	30.614	0.0080163	14122	76.17	1224300
Q2NUA4	Tetraacyldisaccharide 4'-kinase	lpxK	Sodalis glossinidius (strain morsitans)	RSEAVAALLR	Unmodified	Dracula_Lett_3_3789	2	543.325	1084.64	-0.19562	30.614	0.014445	14122	76.17	1224300
Q2NUC7	Uridine kinase	udk	Sodalis glossinidius (strain morsitans)	QEMNLSIFVDTPLDICLMRR	Dioxidation M	Dracula_Lett_2_3784	3	828.408	2482.2	2.9032	47.384	0.0082845	21175	53.773	5091800
Q2RFP0	DNA-directed RNA polymerase subunit beta'	rpoC	Moorella thermoacetica (strain ATCC 39073 / JCM 9320)	LMAGMDKFNPVFMMANSGAR	2 Oxidation (M),Dioxidation M	Dracula_Lett_1_2A_3772	2	1126.5	2250.99	2.6363	44.325	0.0086095	19386	46.481	860670
Q2RG67	Argininosuccinate synthase	argG	Moorella thermoacetica (strain ATCC 39073 / JCM 9320)	ELEYLTLDRMTMHFKEMVAAK	Oxidation Y	Dracula_Lett_2_RP_3785	3	858.092	2571.25	/	60.33	0.0087288	25837	53.554	<T
Q2RJ00	Methylglyoxal synthase	mgsA	Moorella thermoacetica (strain ATCC 39073 / JCM 9320)	VHRLMSGPLGGDQQMGSLVAR	Oxidation (M)	Dracula_Lett_3_3789	2	1113.07	2224.12	-0.0044637	41.989	0.010473	19360	58.071	820500
Q2RXV5	Protein translocase subunit SecA	secA	Rhodospirillum rubrum (strain ATCC 11170 / ATH 1.1.1 / DSM 467 / LMG 4362 / NCIMB 8255 / S1)	GVHVVTVNDYLAKRDAEWMAK	Oxidation (M),Dioxidation Y	Dracula_Lett_3_RP_3791	3	817.409	2449.21	3.7094	57.246	0.010704	25238	49.708	973300
Q2S0Q3	Chaperonin GroEL 2	groEL2	Salinibacter ruber (strain DSM 13855 / M31)	FDSDARSALQEGVDQMAKAVK	Oxidation (M)	Dracula_Lett_2_RP_3786	3	761.374	2281.1	-0.39567	59.179	0.0078729	25774	69.975	7196100
Q2S1Q5	DNA-directed RNA polymerase subunit beta	rpoB	Salinibacter ruber (strain DSM 13855 / M31)	EDVGLQAVFNEHFPIKDNR	Deamidation (NQ)	Dracula_Lett_3_3790	3	743.703	2228.09	/	49.956	0.013309	22898	54.004	<T
Q2SBQ9	3-hydroxyacyl-[acyl-carrier-protein] dehydratase FabZ	fabZ	Hahella chejuensis (strain KCTC 2396)	PADGYTYYLAGTDKVR	Oxidation Y,Dioxidation Y,L-DOPA-quinone	Dracula_Lett_1_7A_3778	3	617.951	1850.83	-0.9204	43.065	0.0087019	20217	54.09	270760
Q2SML3	Translation initiation factor IF-2	infB	Hahella chejuensis (strain KCTC 2396)	KALTGMLAPEFREDIVGTAEVR	Unmodified	Dracula_Lett_1_7B_3780	3	801.762	2402.26	/	62.496	0.0057716	27901	58.024	<T
Q2SXD6	Lysine--tRNA ligase	lysS	Burkholderia thailandensis (strain ATCC 700388 / DSM 13276 / CIP 106301 / E264)	LIRQAAVDALGTATIQYQGRELDLAQPFHR	2 Deamidation (NQ)	Dracula_Lett_3_RP_3792	4	839.195	3352.75	-3.4789	59.98	0.0040912	28084	49.141	132830000
Q2T0B6	Dihydroxy-acid dehydratase	ilvD	Burkholderia thailandensis (strain ATCC 700388 / DSM 13276 / CIP 106301 / E264)	VIYPIDQALYKEGHLAILK	Dioxidation Y,L-DOPA-quinone	Dracula_Lett_3_3789	3	744.075	2229.2	0.56189	46.925	0.0092914	21686	57.973	5599500
Q30YQ7	tRNA modification GTPase MnmE	mnmE	Oleidesulfovibrio alaskensis (strain ATCC BAA-1058 / DSM 17464 / G20) (Desulfovibrio alaskensis)	LGTGPHEQELMAAMEAGSVLVVLNK	Oxidation (M)	Dracula_Lett_3_3789	3	870.78	2609.32	1.7005	43.976	6.8987e-05	20238	76.492	1333000
Q30YV9	5'-nucleotidase SurE	surE	Oleidesulfovibrio alaskensis (strain ATCC BAA-1058 / DSM 17464 / G20) (Desulfovibrio alaskensis)	IFAENGFQGMGVYGTPTDCVK*	Dioxidation Y	Dracula_Lett_3_3789	3	775.017	2322.03	-2.2433	47.844	0.0076727	22161	61.477	6652900
Q311X7	GMP synthase [glutamine-hydrolyzing]	guaA	Oleidesulfovibrio alaskensis (strain ATCC BAA-1058 / DSM 17464 / G20) (Desulfovibrio alaskensis)	QFAGVEDPEKK	Gln->pyro-Glu	Dracula_Lett_2_3783	2	615.804	1229.59	-2.6374	27.713	0.0090156	12382	56.563	80526
Q311X7	GMP synthase [glutamine-hydrolyzing]	guaA	Oleidesulfovibrio alaskensis (strain ATCC BAA-1058 / DSM 17464 / G20) (Desulfovibrio alaskensis)	QFAGVEDPEKK	Gln->pyro-Glu	Dracula_Lett_2_3783	2	615.804	1229.59	-2.1096	27.713	0.0098785	12382	56.563	80526
Q311X7	GMP synthase [glutamine-hydrolyzing]	guaA	Oleidesulfovibrio alaskensis (strain ATCC BAA-1058 / DSM 17464 / G20) (Desulfovibrio alaskensis)	QFAGVEDPEKK	Gln->pyro-Glu	Dracula_Lett_2_3783	2	615.804	1229.59	-3.0354	27.713	0.017658	12382	56.563	80526
Q319I4	tRNA-2-methylthio-N(6)-dimethylallyladenosine synthase	miaB	Prochlorococcus marinus (strain MIT 9312)	DLPGTTKEGR	Unmodified	Dracula_Lett_3_3790	1	1073.56	1072.55	-0.4615	39.951	0.010096	18174	55.112	2446800
Q31FN8	Flagellar hook-basal body complex protein FliE	fliE	Hydrogenovibrio crunogenus (strain DSM 25203 / XCL-2) (Thiomicrospira crunogena)	MSNSVDTQSLMLQMR	Acetyl (Protein N-term),Oxidation (M)	Dracula_Lett_1_2B_3773	3	600.276	1797.81	-0.34202	55.1	0.011213	22356	40.88	598640
Q31GB2	Glutamate--tRNA ligase	gltX	Hydrogenovibrio crunogenus (strain DSM 25203 / XCL-2) (Thiomicrospira crunogena)	LLWINQQHIQMTDIDNLVK	Oxidation (M),2 Deamidation (NQ)	Dracula_Lett_3_RP_3791	3	780.735	2339.18	3.7673	58.964	0.012437	26874	52.019	25085000
Q38563	Protein P14	P14	Pseudomonas phage phi6 (Bacteriophage phi-6)	MATLQDVHLR	Acetyl (Protein N-term),Oxidation (M),Deamidation (NQ)	Dracula_Lett_1_7A_3778	2	621.811	1241.61	-0.63162	39.996	0.002801	18377	58.596	349840
Q38UQ3	DNA-directed RNA polymerase subunit beta'	rpoC	Latilactobacillus sakei subsp. sakei (strain 23K) (Lactobacillus sakei subsp. sakei)	LLDLMAPNIIVQNEKRMLQEAVDALIDNGR	2 Deamidation (NQ)	Dracula_Lett_3_RP_3792	4	849.448	3393.76	-0.058915	60.436	0.0099653	26935	46.132	8329500
Q38UQ3	DNA-directed RNA polymerase subunit beta'	rpoC	Latilactobacillus sakei subsp. sakei (strain 23K) (Lactobacillus sakei subsp. sakei)	LLDLMAPNIIVQNEKRMLQEAVDALIDNGR	Oxidation (M),2 Deamidation (NQ)	Dracula_Lett_3_RP_3792	4	853.447	3409.76	1.0801	59.858	0.0035843	27574	51.473	16306000
Q39EK2	Acetyl-coenzyme A synthetase	acsA	Burkholderia lata (strain ATCC 17760 / DSM 23089 / LMG 22485 / NCIMB 9086 / R18194 / 383)	VVIYIPMSIEGIVAMQACAR	2 Oxidation (M)	Dracula_Lett_2_3784	3	751.72	2252.14	3.5418	45.156	0.002568	20213	62.475	10543000
Q39EK2	Acetyl-coenzyme A synthetase	acsA	Burkholderia lata (strain ATCC 17760 / DSM 23089 / LMG 22485 / NCIMB 9086 / R18194 / 383)	VVIYIPMSIEGIVAMQACAR	2 Oxidation (M)	Dracula_Lett_2_3784	3	751.72	2252.14	3.8172	45.156	0.002933	20213	62.475	10543000
Q39QM7	Porphobilinogen deaminase	hemC	Geobacter metallireducens (strain ATCC 53774 / DSM 7210 / GS-15)	YPGMAVELVK	Dioxidation M	Dracula_Lett_3_RP_3792	2	569.794	1137.57	-3.4325	53.169	0.010816	23157	75.213	2683000
Q3ABT5	Phenylalanine--tRNA ligase beta subunit	pheT	Carboxydothermus hydrogenoformans (strain ATCC BAA-161 / DSM 6008 / Z-2901)	QQENLLLFEMGNVFEKNGEDLPK	Oxidation (M),Gln->pyro-Glu	Dracula_Lett_2_RP_3785	3	897.771	2690.29	-4.4872	61.633	0.0091505	26488	47.32	1139800
Q3AD70	GMP synthase [glutamine-hydrolyzing]	guaA	Carboxydothermus hydrogenoformans (strain ATCC BAA-161 / DSM 6008 / Z-2901)	EQFQMNLVFVDAKEQFLAK	Oxidation (M),Glu->pyro-Glu,2 Deamidation (NQ)	Dracula_Lett_2_RP_3786	2	1143.06	2284.11	/	58.998	0.014462	25757	47.532	<T
Q3AQP5	Chaperone protein DnaJ	dnaJ	Chlorobium chlorochromatii (strain CaD3)	INVPAGVENGNYMTMR	2 Oxidation (M),Deamidation (NQ)	Dracula_Lett_1_7A_3778	2	899.909	1797.8	-0.65828	41.911	0.013695	19666	51.286	437800
Q3AZD7	Glycerol-3-phosphate acyltransferase	plsY	Synechococcus sp. (strain CC9902)	AVATGLGMFLGLAWPVGLACLGLFMAVISLSR	2 Oxidation (M),Tryptophan oxidation to oxolactone	Dracula_Lett_2_RP_3786	4	835.193	3336.74	0.1704	61.311	0.014152	26437	43.554	61500000
Q3B3E6	Chaperone protein HtpG	htpG	Chlorobium luteolum (strain DSM 273 / BCRC 81028 / 2530) (Pelodictyon luteolum)	NLSGMMMANDNNPLIR	2 Oxidation (M),2 Deamidation (NQ)	Dracula_Lett_3_3789	2	912.9	1823.79	-1.1141	40.705	0.01504	18786	48.004	173660
Q3B6L3	Ribonuclease 3	rnc	Chlorobium luteolum (strain DSM 273 / BCRC 81028 / 2530) (Pelodictyon luteolum)	EPLWHKLSALPFFSSRPEK	Tryptophan oxidation to oxolactone	Dracula_Lett_1_2B_3774	2	1142.1	2282.18	-1.295	62.145	0.014139	26057	46.069	1286600
Q3IDQ4	tRNA pseudouridine synthase D	truD	Pseudoalteromonas translucida (strain TAC 125)	EHGLAKTMHR	Oxidation (M)	Dracula_Lett_3_3790	1	1195.6	1194.59	-3.9138	39.356	0.010517	17905	51.335	317240
Q3IDQ4	tRNA pseudouridine synthase D	truD	Pseudoalteromonas translucida (strain TAC 125)	EHGLAKTMHR	Oxidation (M)	Dracula_Lett_3_3790	1	1195.6	1194.59	-1.2624	39.356	0.0099666	17905	51.335	317240
Q3IW81	tRNA-2-methylthio-N(6)-dimethylallyladenosine synthase	miaB	Cereibacter sphaeroides (strain ATCC 17023 / DSM 158 / JCM 6121 / CCUG 31486 / LMG 2827 / NBRC 12203 / NCIMB 8253 / ATH 2.4.1.) (Rhodobacter sphaeroides)	AAQMAMVGREVGVLYEKAGR	2 Oxidation (M)	Dracula_Lett_2_RP_3786	3	723.37	2167.09	/	59.21	0.015108	25866	45.82	<T
Q3KE77	Ribonuclease H	rnhA	Pseudomonas fluorescens (strain Pf0-1)	EPVKNADLWKALDEQVNR	Glu->pyro-Glu,Deamidation (NQ)	Dracula_Lett_3_3790	3	703.364	2107.07	1.2437	35.051	0.011179	15932	53.395	699590
Q3KM55	V-type ATP synthase beta chain	atpB	Chlamydia trachomatis serovar A (strain ATCC VR-571B / DSM 19440 / HAR-13)	PMEVIYGDSLLGRRFNGTGK	Oxidation (M),Deamidation (NQ)	Dracula_Lett_1_7B_3779	3	743.044	2226.11	-2.0524	62.69	0.012798	27981	54.511	631790
Q3SH36	Alanine racemase	alr	Thiobacillus denitrificans (strain ATCC 25259)	MRPIKASISADAMAHNLR	Acetyl (Protein N-term),Oxidation (M)	Dracula_Lett_1_2B_3773	2	1020.53	2039.04	/	129.54	0.014927	49523	41.54	<T
Q3SMG1	Protein translocase subunit SecA	secA	Thiobacillus denitrificans (strain ATCC 25259)	VLGLRHYDVQMVGGMVLHDGK	Oxidation (M)	Dracula_Lett_2_3783	3	780.737	2339.19	2.616	40.743	0.013759	17841	57.171	7617000
Q3SMG1	Protein translocase subunit SecA	secA	Thiobacillus denitrificans (strain ATCC 25259)	VLGLRHYDVQMVGGMVLHDGK	Oxidation (M)	Dracula_Lett_2_3783	3	780.737	2339.19	4.3667	40.743	0.01001	17841	57.171	7617000
Q3SVL8	50S ribosomal protein L28	rpmB	Nitrobacter winogradskyi (strain ATCC 25391 / DSM 10237 / CIP 104748 / NCIMB 11846 / Nb-255)	MSRRCELTAK	Acetyl (Protein N-term),Oxidation (M)	Dracula_Lett_2_3783	2	655.321	1308.63	2.1866	38.647	0.0068727	16920	63.419	11201000
Q3SVL8	50S ribosomal protein L28	rpmB	Nitrobacter winogradskyi (strain ATCC 25391 / DSM 10237 / CIP 104748 / NCIMB 11846 / Nb-255)	MSRRCELTAK	Acetyl (Protein N-term),Oxidation (M)	Dracula_Lett_3_3789	2	655.321	1308.63	-0.19075	38.814	0.010339	17835	70.816	13544000
Q3SVL8	50S ribosomal protein L28	rpmB	Nitrobacter winogradskyi (strain ATCC 25391 / DSM 10237 / CIP 104748 / NCIMB 11846 / Nb-255)	MSRRCELTAK	Acetyl (Protein N-term),Oxidation (M)	Dracula_Lett_2_3783	2	655.321	1308.63	3.1146	38.647	0.0063882	16920	63.419	11201000
Q3SVL8	50S ribosomal protein L28	rpmB	Nitrobacter winogradskyi (strain ATCC 25391 / DSM 10237 / CIP 104748 / NCIMB 11846 / Nb-255)	MSRRCELTAK	Acetyl (Protein N-term),Oxidation (M)	Dracula_Lett_3_3789	2	655.321	1308.63	2.3122	38.814	0.0068045	17835	70.816	13544000
Q3YQP0	Threonine--tRNA ligase	thrS	Ehrlichia canis (strain Jake)	FCNLLMEVYKDFGFTNILVK	Oxidation (M),Oxidation Y	Dracula_Lett_2_3784	2	1242.12	2482.23	/	45.008	0.0059272	20177	57.567	<T
Q3Z408	8-amino-7-oxononanoate synthase	bioF	Shigella sonnei (strain Ss046)	MSWQEKINAALDAR	Oxidation (M),Deamidation (NQ)	Dracula_Lett_3_3790	3	550.603	1648.79	0.91424	24.426	0.0138	11143	57.425	2571800
Q3Z7Y8	Cobyric acid synthase	cobQ	Dehalococcoides mccartyi (strain ATCC BAA-2266 / KCTC 15142 / 195) (Dehalococcoides ethenogenes (strain 195))	MNAMAKLIMVQGTSSNVGK	2 Oxidation (M),Deamidation (NQ)	Dracula_Lett_2_RP_3786	2	1006.99	2011.97	/	56.225	0.00053932	24460	91.961	<T
Q3ZZB8	Pyridoxal 5'-phosphate synthase subunit PdxS	pdxS	Dehalococcoides mccartyi (strain CBDB1)	MADPTIIEQIMKVVSIPVMAKCR	2 Oxidation (M)	Dracula_Lett_2_3784	3	888.131	2661.37	3.4686	48.974	0.011031	22072	44.735	8571500
Q43914	Putative carboxymethylenebutenolidase	/	Azospirillum brasilense	TQEEWNRAFALMNGMDQDK	2 Oxidation (M)	Dracula_Lett_1_2B_3773	3	772.672	2314.99	/	52.071	0.01484	21092	46.543	<T
Q46149	Toxin A (	tcdA	Clostridium novyi	VEYFDTKVNVILDNENKTLIIPVLTIDEMR	Oxidation (M),Oxidation Y	Dracula_Lett_2_RP_3785	4	892.472	3565.86	-2.549	62.071	0.0032535	26767	51.586	1239500
Q46497	Selenocysteine-specific elongation factor	selB	Desulfomicrobium baculatum (Desulfovibrio baculatus)	LLMEEGVLIKVSEEFYYAK	Oxidation (M),Dioxidation Y,L-DOPA-quinone	Dracula_Lett_1_2A_3772	3	775.052	2322.13	-3.7061	41.587	0.010329	18349	44.567	1184000
Q46IB4	tRNA uridine 5-carboxymethylaminomethyl modification enzyme MnmG	mnmG	Prochlorococcus marinus (strain NATL2A)	ESSYIGTMIDDLVTKDLK	Glu->pyro-Glu,Dioxidation M	Dracula_Lett_1_7B_3780	2	1021.5	2040.99	1.3206	62.001	0.0070846	27980	49.423	1027100
Q471I2	2,4,6-trichlorophenol monooxygenase	tcpA	Cupriavidus pinatubonensis (strain JMP 134 / LMG 1197) (Cupriavidus necator (strain JMP 134))	MLTMQRAEFSAAGPYGTLARK	Oxidation (M),Oxidation Y	Dracula_Lett_2_3784	3	777.724	2330.15	/	51.04	0.0097225	22901	72.207	<T
Q478Z2	Thiazole synthase	thiG	Dechloromonas aromatica (strain RCB)	MHQLTIAGK	Acetyl (Protein N-term),Oxidation (M)	Dracula_Lett_3_3790	2	528.779	1055.54	-2.9687	42.865	0.0084938	19577	65.252	651260
Q47UZ9	Glutaminase	glsA	Colwellia psychrerythraea (strain 34H / ATCC BAA-681) (Vibrio psychroerythus)	MAKSPQQPVIQSILDDAYHK	Acetyl (Protein N-term),Oxidation (M)	Dracula_Lett_3_RP_3792	3	776.395	2326.16	-0.86542	58.129	0.0051431	26067	68.129	15284000
Q47UZ9	Glutaminase	glsA	Colwellia psychrerythraea (strain 34H / ATCC BAA-681) (Vibrio psychroerythus)	MAKSPQQPVIQSILDDAYHK	Acetyl (Protein N-term),Oxidation (M)	Dracula_Lett_2_3784	3	776.395	2326.16	0.34622	49.979	0.0046424	22421	54.292	17136000
Q47UZ9	Glutaminase	glsA	Colwellia psychrerythraea (strain 34H / ATCC BAA-681) (Vibrio psychroerythus)	MAKSPQQPVIQSILDDAYHK	Acetyl (Protein N-term),Oxidation (M)	Dracula_Lett_3_RP_3792	3	776.395	2326.16	0.6958	58.129	0.0017088	26067	68.129	15284000
Q47XL5	Cysteine--tRNA ligase	cysS	Colwellia psychrerythraea (strain 34H / ATCC BAA-681) (Vibrio psychroerythus)	VEVDQNKNNPLDFVLWK	4 Deamidation (NQ)	Dracula_Lett_3_3790	3	688.005	2060.99	/	45.542	0.014562	20810	52.522	<T
Q48833	Probable monothiol glutaredoxin GrlA	grlA	Legionella pneumophila subsp. pneumophila (strain Philadelphia 1 / ATCC 33152 / DSM 7513)	MLYMKGTPK	Acetyl (Protein N-term),Oxidation (M)	Dracula_Lett_3_3790	2	563.785	1125.56	-1.2047	32.903	0.0092314	14999	47.869	25775000
Q491Y0	Glycerol-3-phosphate dehydrogenase [NAD(P)+]	gpsA	Blochmannia pennsylvanicus (strain BPEN)	CNQAYLPGIAFPPSLYLEK*	L-DOPA-quinone	Dracula_Lett_2_RP_3786	3	732.366	2194.08	1.9479	59.364	0.0057842	26129	67.299	5198500
Q494C0	tRNA modification GTPase MnmE	mnmE	Blochmannia pennsylvanicus (strain BPEN)	IQQDCKSNLSENQGNFIARR	2 Deamidation (NQ)	Dracula_Lett_3_3790	2	1190.57	2379.12	1.2638	44.783	0.011026	20481	40.113	153110
Q4A605	ATP synthase epsilon chain	atpC	Mycoplasmopsis synoviae (strain 53) (Mycoplasma synoviae)	LENINSR	Unmodified	Dracula_Lett_2_3784	1	845.448	844.44	0.53486	30.114	0.0099435	13573	126.28	2407700
Q4FPL3	DNA ligase	ligA	Pelagibacter ubique (strain HTCC1062)	EWNIKIINQTEWLKMLNK	Oxidation (M),Glu->pyro-Glu,3 Deamidation (NQ)	Dracula_Lett_2_3783	3	768.064	2301.17	/	47.109	0.014583	20861	47.548	<T
Q4FTH7	S-adenosylmethionine synthase	metK	Psychrobacter arcticus (strain DSM 17307 / VKM B-2377 / 273-4)	MLNLLQPMYQQTASFGHFGR	2 Deamidation (NQ)	Dracula_Lett_3_3790	2	1171.06	2340.1	/	25.269	0.014722	11562	54.7	<T
Q4FVB5	Peptidyl-tRNA hydrolase	pth	Psychrobacter arcticus (strain DSM 17307 / VKM B-2377 / 273-4)	LLMPLTFMNKSGQSVVPMVK	Oxidation (M),2 Dioxidation M	Dracula_Lett_2_3783	3	767.395	2299.16	-1.8307	44.252	0.011213	19503	58.712	64485000
Q4FVB5	Peptidyl-tRNA hydrolase	pth	Psychrobacter arcticus (strain DSM 17307 / VKM B-2377 / 273-4)	LLMPLTFMNKSGQSVVPMVK	Oxidation (M),2 Dioxidation M	Dracula_Lett_2_3783	3	767.395	2299.16	-2.49	45.785	0.011213	20255	58.712	1121100
Q4FVB5	Peptidyl-tRNA hydrolase	pth	Psychrobacter arcticus (strain DSM 17307 / VKM B-2377 / 273-4)	LLMPLTFMNKSGQSVVPMVK	Oxidation (M),2 Dioxidation M	Dracula_Lett_2_3784	3	767.395	2299.16	-2.3453	44.407	0.0078926	20128	63.691	62024000
Q4K6U6	Dual-specificity RNA methyltransferase RlmN	rlmN	Pseudomonas fluorescens (strain ATCC BAA-477 / NRRL B-23932 / Pf-5)	MTASIGKTNLLGLTQPEMEK	2 Oxidation (M),2 Deamidation (NQ)	Dracula_Lett_1_2B_3773	3	732.697	2195.07	0.78786	61.354	0.002568	25272	48.677	2088100
Q4K6U6	Dual-specificity RNA methyltransferase RlmN	rlmN	Pseudomonas fluorescens (strain ATCC BAA-477 / NRRL B-23932 / Pf-5)	MTASIGKTNLLGLTQPEMEK	2 Oxidation (M)	Dracula_Lett_1_2B_3774	3	732.041	2193.1	-4.4822	61.787	0.0086324	26022	57.173	1570900
Q4KE22	5-methyltetrahydropteroyltriglutamate--homocysteine methyltransferase	metE	Pseudomonas fluorescens (strain ATCC BAA-477 / NRRL B-23932 / Pf-5)	EDVSREVQAR	Glu->pyro-Glu	Dracula_Lett_2_RP_3785	2	585.797	1169.58	-1.5427	49.638	0.014224	20791	60.478	7401400
Q4KE22	5-methyltetrahydropteroyltriglutamate--homocysteine methyltransferase	metE	Pseudomonas fluorescens (strain ATCC BAA-477 / NRRL B-23932 / Pf-5)	EDVSREVQAR	Glu->pyro-Glu	Dracula_Lett_2_RP_3786	2	585.797	1169.58	-1.7933	47.578	0.0093941	20984	65.465	6916700
Q4KE22	5-methyltetrahydropteroyltriglutamate--homocysteine methyltransferase	metE	Pseudomonas fluorescens (strain ATCC BAA-477 / NRRL B-23932 / Pf-5)	EDVSREVQAR	Glu->pyro-Glu	Dracula_Lett_3_RP_3792	2	585.797	1169.58	-1.3523	47.024	0.010051	21367	62.582	1226200
Q4KE22	5-methyltetrahydropteroyltriglutamate--homocysteine methyltransferase	metE	Pseudomonas fluorescens (strain ATCC BAA-477 / NRRL B-23932 / Pf-5)	EDVSREVQAR	Glu->pyro-Glu	Dracula_Lett_2_RP_3785	2	585.797	1169.58	-0.21428	49.638	0.010541	20791	60.478	7401400
Q4KE22	5-methyltetrahydropteroyltriglutamate--homocysteine methyltransferase	metE	Pseudomonas fluorescens (strain ATCC BAA-477 / NRRL B-23932 / Pf-5)	EDVSREVQAR	Glu->pyro-Glu	Dracula_Lett_2_RP_3786	2	585.797	1169.58	-1.811	47.578	0.0093466	20984	65.465	6916700
Q4KE22	5-methyltetrahydropteroyltriglutamate--homocysteine methyltransferase	metE	Pseudomonas fluorescens (strain ATCC BAA-477 / NRRL B-23932 / Pf-5)	EDVSREVQAR	Glu->pyro-Glu	Dracula_Lett_3_RP_3792	2	585.797	1169.58	1.2759	47.024	0.0089102	21367	62.582	1226200
Q4KE22	5-methyltetrahydropteroyltriglutamate--homocysteine methyltransferase	metE	Pseudomonas fluorescens (strain ATCC BAA-477 / NRRL B-23932 / Pf-5)	EDVSREVQAR	Glu->pyro-Glu	Dracula_Lett_2_RP_3785	2	585.797	1169.58	-0.55702	49.638	0.010469	20791	60.478	7401400
Q4KFI6	Ribosomal RNA large subunit methyltransferase K/L	rlmL	Pseudomonas fluorescens (strain ATCC BAA-477 / NRRL B-23932 / Pf-5)	YQIEEITAKTIDPDFAR	Dioxidation Y	Dracula_Lett_2_RP_3786	2	1021.51	2041	-1.076	59.536	0.0082885	26232	96.604	17599000
Q4L5R9	Probable dual-specificity RNA methyltransferase RlmN	rlmN	Staphylococcus haemolyticus (strain JCSC1435)	DLRQVLKDNFAMTTLTTVVK	Oxidation (M)	Dracula_Lett_3_RP_3791	2	1155.13	2308.25	/	59.167	0.010431	26216	68.83	<T
Q4L5R9	Probable dual-specificity RNA methyltransferase RlmN	rlmN	Staphylococcus haemolyticus (strain JCSC1435)	DLRQVLKDNFAMTTLTTVVK	Oxidation (M)	Dracula_Lett_3_RP_3791	2	1155.13	2308.25	/	59.167	0.0071746	26216	68.83	<T
Q4L5R9	Probable dual-specificity RNA methyltransferase RlmN	rlmN	Staphylococcus haemolyticus (strain JCSC1435)	DLRQVLKDNFAMTTLTTVVK	Oxidation (M)	Dracula_Lett_3_RP_3791	2	1155.13	2308.25	/	59.167	0.0040522	26216	68.83	<T
Q4L882	tRNA pseudouridine synthase A	truA	Staphylococcus haemolyticus (strain JCSC1435)	QWKYAMNSALPDDIYVK	Oxidation (M)	Dracula_Lett_2_RP_3785	3	686.672	2056.99	-2.3851	58.392	0.0089313	24908	60.631	1694500
Q4QM70	Trp operon repressor homolog	trpR	Haemophilus influenzae (strain 86-028NP)	AQEFLTLLLTADERDAVGLR	Unmodified	Dracula_Lett_2_3783	3	744.406	2230.2	-4.4498	47.438	0.0072176	21015	77.795	608440
Q52671	Sarcosine oxidase subunit beta	soxB	Rhodobacter capsulatus (strain ATCC BAA-309 / NBRC 16581 / SB1003)	AWASPEPK	Unmodified	Dracula_Lett_2_RP_3785	2	443.227	884.439	-4.1221	26.329	0.016968	11221	115.46	2897700
Q53949	Trk system potassium uptake protein TrkA	trkA	Streptomyces coelicolor (strain ATCC BAA-471 / A3(2) / M145)	MHIVIMGCGR	Trioxidation (C),Dioxidation M	Dracula_Lett_2_RP_3785	2	627.275	1252.54	4.2773	28.672	0.010626	12375	58.604	194300
Q56691	NADPH-flavin oxidoreductase	frp	Vibrio harveyi (Beneckea harveyi)	MNNTIETILAHR	Oxidation (M)	Dracula_Lett_1_2B_3774	3	476.914	1427.72	-0.32832	61.341	0.010211	25823	47.429	79882
Q56691	NADPH-flavin oxidoreductase	frp	Vibrio harveyi (Beneckea harveyi)	MNNTIETILAHR	Oxidation (M)	Dracula_Lett_2_RP_3785	3	476.914	1427.72	0.56278	59.563	0.010211	25376	72.531	469720
Q59169	Tryptophan synthase beta chain	trpB	Buchnera aphidicola subsp. Schlechtendalia chinensis	LMNNYPNKNQTLIVNISGR	4 Deamidation (NQ)	Dracula_Lett_3_RP_3792	3	731.7	2192.08	2.4717	58.864	0.0098609	26489	67.685	5174300
Q59701	Ornithine cyclodeaminase	ocd	Agrobacterium tumefaciens (strain Ach5)	MPIDPKLNVVPFISVDHMMK	3 Oxidation (M)	Dracula_Lett_2_3784	2	1180.1	2358.18	/	41.891	0.0094535	18723	58.32	<T
Q5E463	Adenine phosphoribosyltransferase	apt	Aliivibrio fischeri (strain ATCC 700601 / ES114) (Vibrio fischeri)	AYQATIQSLVEKYK	Oxidation Y,L-DOPA-quinone	Dracula_Lett_2_3784	2	836.433	1670.85	/	41.913	2.2593e-05	18735	98.754	<T
Q5E5C7	Ribosomal RNA small subunit methyltransferase F	rsmF	Aliivibrio fischeri (strain ATCC 700601 / ES114) (Vibrio fischeri)	QWDLEPVPWCDTGFWITR*	Oxidation W,Tryptophan oxidation to kynurenin	Dracula_Lett_1_2A_3771	2	1163.53	2325.05	-3.1468	43.786	0.018234	18250	49.448	1643800
Q5F9R9	Ubiquinone/menaquinone biosynthesis C-methyltransferase UbiE	ubiE	Neisseria gonorrhoeae (strain ATCC 700825 / FA 1090)	LPFPDNYFNLVSVAFGLRNMTYK	Oxidation (M),Oxidation Y	Dracula_Lett_2_3784	2	1369.69	2737.36	/	115.54	0.01081	44931	41.967	<T
Q5FAH9	Glutamate-1-semialdehyde 2,1-aminomutase	hemL	Neisseria gonorrhoeae (strain ATCC 700825 / FA 1090)	TLEIIQREGFYENLTALTQR	2 Deamidation (NQ)	Dracula_Lett_2_RP_3785	4	600.063	2396.22	-4.423	60.811	0.015253	25958	46.925	3840100
Q5FKU5	Isoleucine--tRNA ligase	ileS	Lactobacillus acidophilus (strain ATCC 700396 / NCK56 / N2 / NCFM)	SVDQYMEIKLNDLVAECLAAYDK	Oxidation (M),Oxidation Y	Dracula_Lett_3_3790	4	680.825	2719.27	1.3446	41.88	0.010404	19216	41.798	3538500
Q5GTK5	Proline--tRNA ligase	proS	Wolbachia sp. subsp. Brugia malayi (strain TRS)	DAYSFNVNYESALNSYNLMYK	Oxidation (M),Dioxidation Y,L-DOPA-quinone	Dracula_Lett_3_RP_3791	3	856.701	2567.08	/	58.199	0.0090042	25717	53.188	<T
Q5HB16	2,3-bisphosphoglycerate-independent phosphoglycerate mutase	gpmI	Ehrlichia ruminantium (strain Welgevonden)	INLQKYSLIIINYANADMVGHTGNIEATKK	Oxidation (M),2 Oxidation Y	Dracula_Lett_2_RP_3786	4	845.943	3379.74	2.9016	61.043	0.0056685	26598	50.723	4552000
Q5HQJ4	ATP-dependent helicase/nuclease subunit A	addA	Staphylococcus epidermidis (strain ATCC 35984 / RP62A)	FIQDIQKYQNYSQSQPVYQLIDK	Oxidation Y,2 L-DOPA-quinone	Dracula_Lett_2_3783	3	964.135	2889.38	/	52.865	0.010424	23413	45.047	<T
Q5HTK8	Polyribonucleotide nucleotidyltransferase	pnp	Campylobacter jejuni (strain RM1221)	MQYSIEINKNTEIFNIDK	Acetyl (Protein N-term)	Dracula_Lett_3_RP_3792	3	748.04	2241.1	-2.5684	57.632	0.0079861	25756	73.498	842460
Q5HW73	Type III pantothenate kinase	coaX	Campylobacter jejuni (strain RM1221)	KFINLEPYFLFDTIYQGLGIDR	Oxidation Y	Dracula_Lett_3_3789	3	893.467	2677.38	0.76259	47.122	0.010628	21752	42.172	4164600
Q5L3E1	GMP synthase [glutamine-hydrolyzing]	guaA	Geobacillus kaustophilus (strain HTA426)	NQEMIVVLDFGSQYNQLITR	Acetyl (Protein N-term),5 Deamidation (NQ)	Dracula_Lett_2_3783	2	1208.07	2414.12	/	36.257	0.015298	15931	40.113	<T
Q5LDN0	Ribosomal RNA small subunit methyltransferase G	rsmG	Bacteroides fragilis (strain ATCC 25285 / DSM 2151 / CCUG 4856 / JCM 11019 / NCTC 9343 / Onslow)	NISPKQQNALPNGLICLK	3 Deamidation (NQ)	Dracula_Lett_3_3789	3	671.022	2010.05	/	40.846	0.01506	18850	44.567	<T
Q5LRZ5	Elongation factor Ts	tsf	Ruegeria pomeroyi (strain ATCC 700808 / DSM 15171 / DSS-3) (Silicibacter pomeroyi)	KALTETDGDMEAAVDWLRTK	Dioxidation W	Dracula_Lett_2_RP_3786	3	761.37	2281.09	2.9905	59.179	1.5022e-05	25774	107.69	7196100
Q5M5L0	Arginine biosynthesis bifunctional protein ArgJ [Cleaved into: Arginine biosynthesis bifunctional protein ArgJ alpha chain; Arginine biosynthesis bifunctional protein ArgJ beta chain] [Includes: Glutamate N-acetyltransferase	argJ	Streptococcus thermophilus (strain ATCC BAA-250 / LMG 18311)	KMDFGWIVSEKPASVAGVYTTNK	Oxidation (M)	Dracula_Lett_3_RP_3792	3	848.765	2543.27	/	59.098	0.0057736	26485	67.995	<T
Q5M5L0	Arginine biosynthesis bifunctional protein ArgJ [Cleaved into: Arginine biosynthesis bifunctional protein ArgJ alpha chain; Arginine biosynthesis bifunctional protein ArgJ beta chain] [Includes: Glutamate N-acetyltransferase	argJ	Streptococcus thermophilus (strain ATCC BAA-250 / LMG 18311)	KMDFGWIVSEKPASVAGVYTTNK	Oxidation W	Dracula_Lett_3_RP_3792	3	848.765	2543.27	/	59.098	0.003405	26485	73.11	<T
Q5N5V5	N-acetyl-gamma-glutamyl-phosphate reductase	argC	Synechococcus sp. (strain ATCC 27144 / PCC 6301 / SAUG 1402/1) (Anacystis nidulans)	LLQDHPQLEVAYLGGDRSAGK	L-DOPA-quinone	Dracula_Lett_3_3789	3	761.057	2280.15	3.7211	42.859	0.0062211	19733	75.682	52475000
Q5P7T9	N-acetyl-gamma-glutamyl-phosphate reductase	argC	Aromatoleum aromaticum (strain EbN1) (Azoarcus sp. (strain EbN1))	CDVVFFATPNGIAMQQAR	Oxidation (M)	Dracula_Lett_2_RP_3785	2	1020.99	2039.96	1.187	65.287	0.011169	28231	51.612	1181600
Q5PMW8	Trehalose-6-phosphate synthase	otsA	Salmonella paratyphi A (strain ATCC 9150 / SARB42)	YTQIAPTSRGEVQAYQDIR	Oxidation Y	Dracula_Lett_3_3789	3	738.038	2211.09	-3.6516	43.363	0.0087805	20772	91.518	248740000
Q5QUB6	DNA mismatch repair protein MutS	mutS	Idiomarina loihiensis (strain ATCC BAA-735 / DSM 15497 / L2-TR)	MPEFSDK	Acetyl (Protein N-term),Oxidation (M)	Dracula_Lett_2_RP_3785	2	456.194	910.374	-1.9589	30.261	0.00047802	13024	67.035	191740
Q5QUB6	DNA mismatch repair protein MutS	mutS	Idiomarina loihiensis (strain ATCC BAA-735 / DSM 15497 / L2-TR)	MPEFSDK	Acetyl (Protein N-term),Oxidation (M)	Dracula_Lett_2_RP_3786	2	456.194	910.374	-0.4615	30.44	0.00047802	13530	65.803	227410
Q5QUB6	DNA mismatch repair protein MutS	mutS	Idiomarina loihiensis (strain ATCC BAA-735 / DSM 15497 / L2-TR)	MPEFSDK	Acetyl (Protein N-term),Oxidation (M)	Dracula_Lett_3_RP_3791	2	456.194	910.374	-2.5274	30.212	0.00047802	13728	71.715	129760
Q5QUB6	DNA mismatch repair protein MutS	mutS	Idiomarina loihiensis (strain ATCC BAA-735 / DSM 15497 / L2-TR)	MPEFSDK	Acetyl (Protein N-term),Oxidation (M)	Dracula_Lett_3_RP_3792	2	456.194	910.374	-1.0487	30.186	0.00047802	13957	71.378	75109
Q5QWY0	Phosphoribosylformylglycinamidine synthase	purL	Idiomarina loihiensis (strain ATCC BAA-735 / DSM 15497 / L2-TR)	FYPQPDSMSYGYSHEPVHILMK	2 Dioxidation Y,L-DOPA-quinone	Dracula_Lett_1_2B_3773	3	902.061	2703.16	/	68.273	0.010657	28638	43.955	<T
Q5QZP1	Acetyl-coenzyme A carboxylase carboxyl transferase subunit alpha	accA	Idiomarina loihiensis (strain ATCC BAA-735 / DSM 15497 / L2-TR)	GQSEAIARNLK	Deamidation (NQ)	Dracula_Lett_1_7A_3778	2	594.323	1186.63	-2.5209	51.167	0.0097823	23896	105.1	3216600
Q5WDG7	UvrABC system protein B	uvrB	Alkalihalobacillus clausii (strain KSM-K16) (Bacillus clausii)	RDVIIIASVSCIYGLGSPEEYR	L-DOPA-quinone	Dracula_Lett_2_3784	3	837.756	2510.25	-2.7954	47.44	0.010061	21333	83.423	3184000
Q5WM28	DNA replication and repair protein RecF	recF	Alkalihalobacillus clausii (strain KSM-K16) (Bacillus clausii)	IKEDLYKAYETK	2 Oxidation Y	Dracula_Lett_2_3784	3	511.6	1531.78	-1.9025	27.174	2.1487e-05	12321	126.71	836170
Q5WUW3	Probable potassium transport system protein Kup 2	kup2	Legionella pneumophila (strain Lens)	AEGFYLIFIHYGFTENINLPNELDEMFK	Oxidation (M),Oxidation Y	Dracula_Lett_2_RP_3785	3	1132.88	3395.61	/	125.36	0.0051313	51896	60.464	<T
Q5WVQ1	Regulatory protein RecX	recX	Legionella pneumophila (strain Lens)	QDDFSYSEMQKQHRFLLYR	Oxidation (M),Gln->pyro-Glu,2 Oxidation Y	Dracula_Lett_3_3790	3	841.385	2521.13	/	42.559	0.0075961	19439	40.798	<T
Q5ZV93	Dual-specificity RNA methyltransferase RlmN	rlmN	Legionella pneumophila subsp. pneumophila (strain Philadelphia 1 / ATCC 33152 / DSM 7513)	NKLSQLACIDLPEIVACQK	2 Trioxidation (C)	Dracula_Lett_3_RP_3792	3	766.043	2295.11	3.4323	56.901	0.01058	25380	41.86	568640
Q605K9	Ketol-acid reductoisomerase (NADP(+))	ilvC	Methylococcus capsulatus (strain ATCC 33009 / NCIMB 11132 / Bath)	EHLIESVGARLRDMMPWIK	Oxidation (M),Tryptophan oxidation to oxolactone	Dracula_Lett_3_3790	2	1156.09	2310.16	3.6658	51.704	0.016763	23699	59.155	3373500
Q605K9	Ketol-acid reductoisomerase (NADP(+))	ilvC	Methylococcus capsulatus (strain ATCC 33009 / NCIMB 11132 / Bath)	EHLIESVGARLRDMMPWIK	Oxidation (M),Tryptophan oxidation to oxolactone	Dracula_Lett_3_3790	3	771.061	2310.16	3.9383	51.704	0.018744	23771	46.892	7103600
Q63SI0	Imidazolonepropionase	hutI	Burkholderia pseudomallei (strain K96243)	ETKLPPIDLLRR	Glu->pyro-Glu	Dracula_Lett_3_RP_3792	2	716.935	1431.86	-0.27669	49.921	0.016534	22531	64.711	5732400
Q65FX8	Leucine--tRNA ligase	leuS	Bacillus licheniformis (strain ATCC 14580 / DSM 13 / JCM 2505 / CCUG 7422 / NBRC 12200 / NCIMB 9375 / NCTC 10341 / NRRL NRS-1264 / Gibson 46)	FLDRVWRLFIDDNGGLNEK	Tryptophan oxidation to kynurenin	Dracula_Lett_3_3789	2	1156.1	2310.18	-1.3187	51.881	0.0015002	24019	88.163	2897300
Q65TL9	Chromosome partition protein MukB	mukB	Mannheimia succiniciproducens (strain MBEL55E)	GQLADYQQALDAQQTR	3 Deamidation (NQ)	Dracula_Lett_2_3784	2	904.918	1807.82	-1.047	45.842	0.015329	20527	51.998	778440
Q65WJ5	L-arabinose isomerase	araA	Mannheimia succiniciproducens (strain MBEL55E)	KLEVWFVVGSQDLYGDEALK	Dioxidation W	Dracula_Lett_2_RP_3785	3	776.73	2327.17	-2.2455	59.745	0.019254	25445	65.105	2034100
Q65ZZ6	50S ribosomal protein L21	rplU	Borrelia garinii subsp. bavariensis (strain ATCC BAA-2496 / DSM 23469 / PBi) (Borrelia bavariensis)	MYALVEINGK	Acetyl (Protein N-term),Oxidation (M)	Dracula_Lett_3_RP_3792	2	598.305	1194.6	-2.973	52.567	0.0083182	23366	54.611	6474300
Q660L0	GTPase Era	era	Borrelia garinii subsp. bavariensis (strain ATCC BAA-2496 / DSM 23469 / PBi) (Borrelia bavariensis)	EELPYSLYVDIDILENKKGSLFIR	Glu->pyro-Glu,2 Oxidation Y	Dracula_Lett_1_7A_3777	3	956.839	2867.5	/	118.52	0.010898	45546	41.136	<T
Q660Y4	Elongation factor G 1	fusA1	Borrelia garinii subsp. bavariensis (strain ATCC BAA-2496 / DSM 23469 / PBi) (Borrelia bavariensis)	KGQELINSR	Deamidation (NQ)	Dracula_Lett_2_RP_3785	1	1045.56	1044.56	2.9117	49.903	0.010561	21202	59.245	1091000
Q662G4	D-alanine--D-alanine ligase	ddl	Borrelia garinii subsp. bavariensis (strain ATCC BAA-2496 / DSM 23469 / PBi) (Borrelia bavariensis)	KNLMLIFGGVSFEHEISCK	Oxidation (M)	Dracula_Lett_3_3789	3	742.375	2224.1	3.7091	41.989	0.0096466	19335	48.711	41174000
Q66G57	Vitamin B12 transporter BtuB	btuB	Yersinia pseudotuberculosis serotype I (strain IP32953)	TYDTGINFSNGGYASQLIGSYSR	Oxidation Y,Dioxidation Y,L-DOPA-quinone	Dracula_Lett_1_2B_3773	2	1267.06	2532.1	/	65.908	0.010505	27518	40.025	<T
Q67KD3	Acetylglutamate kinase	argB	Symbiobacterium thermophilum (strain T / IAM 14863)	AAVLAEALPYIR	Unmodified	Dracula_Lett_2_RP_3785	2	643.877	1285.74	-3.4099	59.696	0.0096681	25870	97.431	3874600
Q67KD3	Acetylglutamate kinase	argB	Symbiobacterium thermophilum (strain T / IAM 14863)	AAVLAEALPYIR	Unmodified	Dracula_Lett_2_RP_3785	2	643.877	1285.74	-4.2448	59.696	0.0016658	25870	97.431	3874600
Q67KD3	Acetylglutamate kinase	argB	Symbiobacterium thermophilum (strain T / IAM 14863)	AAVLAEALPYIR	Unmodified	Dracula_Lett_3_RP_3791	3	429.587	1285.74	-2.2831	57.549	0.008797	25138	73.885	9909000
Q68WH7	Putative fatty acid oxidation complex trifunctional enzyme [Includes: 3-hydroxyacyl-CoA dehydrogenase	RT0547	Rickettsia typhi (strain ATCC VR-144 / Wilmington)	YNDLQNKVLNKFQNIIDK	5 Deamidation (NQ)	Dracula_Lett_1_2A_3771	3	738.039	2211.09	/	55.218	0.012225	23653	52.172	<T
Q6A6Q9	30S ribosomal protein S11	rpsK	Cutibacterium acnes (strain DSM 16379 / KPA171202) (Propionibacterium acnes)	MATAGHKGAPK	Acetyl (Protein N-term),Oxidation (M)	Dracula_Lett_1_2B_3774	2	563.787	1125.56	-2.6771	51.603	0.010382	21440	78.113	700440
Q6A6Q9	30S ribosomal protein S11	rpsK	Cutibacterium acnes (strain DSM 16379 / KPA171202) (Propionibacterium acnes)	MATAGHKGAPK	Acetyl (Protein N-term),Oxidation (M)	Dracula_Lett_1_2B_3774	2	563.787	1125.56	-2.3904	51.603	0.0059508	21440	78.113	700440
Q6A8K3	Adenine phosphoribosyltransferase	apt	Cutibacterium acnes (strain DSM 16379 / KPA171202) (Propionibacterium acnes)	DVDVVLGMEARGFMFAGPVALSLGAGFVPVRK	Oxidation (M),Dioxidation M	Dracula_Lett_3_RP_3792	4	839.19	3352.73	3.9646	59.98	0.0013102	26550	48.634	132830000
Q6D0W5	CRISPR-associated endonuclease Cas6f/Csy4	cas6f	Pectobacterium atrosepticum (strain SCRI 1043 / ATCC BAA-672) (Erwinia carotovora subsp. atroseptica)	VQPDPEFTASQLLNALFAKLHRVLGQLANGK	5 Deamidation (NQ)	Dracula_Lett_2_RP_3786	4	845.949	3379.77	-4.4152	61.043	0.0024275	26598	55.986	4552000
Q6D482	tRNA U34 carboxymethyltransferase	cmoB	Pectobacterium atrosepticum (strain SCRI 1043 / ATCC BAA-672) (Erwinia carotovora subsp. atroseptica)	KGPFSLYGVDINTEWRSDWK	Unmodified	Dracula_Lett_2_RP_3785	2	1199.59	2397.18	1.1809	60.002	0.011026	25624	53.869	2563400
Q6D482	tRNA U34 carboxymethyltransferase	cmoB	Pectobacterium atrosepticum (strain SCRI 1043 / ATCC BAA-672) (Erwinia carotovora subsp. atroseptica)	KGPFSLYGVDINTEWRSDWK	Unmodified	Dracula_Lett_2_RP_3785	2	1199.59	2397.18	-2.9167	60.002	0.0050695	25624	53.869	2563400
Q6D482	tRNA U34 carboxymethyltransferase	cmoB	Pectobacterium atrosepticum (strain SCRI 1043 / ATCC BAA-672) (Erwinia carotovora subsp. atroseptica)	KGPFSLYGVDINTEWRSDWK	Unmodified	Dracula_Lett_2_RP_3785	2	1199.59	2397.18	2.5657	60.002	0.011156	25624	53.869	2563400
Q6D7L7	LPS-assembly lipoprotein LptE	lptE	Pectobacterium atrosepticum (strain SCRI 1043 / ATCC BAA-672) (Erwinia carotovora subsp. atroseptica)	EQAAQQLVR	Glu->pyro-Glu,2 Deamidation (NQ)	Dracula_Lett_2_RP_3785	2	513.764	1025.51	-1.5057	45.862	0.015354	19772	60.76	804870
Q6D7L7	LPS-assembly lipoprotein LptE	lptE	Pectobacterium atrosepticum (strain SCRI 1043 / ATCC BAA-672) (Erwinia carotovora subsp. atroseptica)	EQAAQQLVR	Glu->pyro-Glu,2 Deamidation (NQ)	Dracula_Lett_2_RP_3786	2	513.764	1025.51	-0.4803	45.72	0.015354	20291	60.76	926260
Q6DAM0	Phosphomethylpyrimidine synthase	thiC	Pectobacterium atrosepticum (strain SCRI 1043 / ATCC BAA-672) (Erwinia carotovora subsp. atroseptica)	QGMITPEMEFIAIR	Oxidation (M),Gln->pyro-Glu	Dracula_Lett_1_2A_3772	2	817.899	1633.78	0.48216	30.953	0.013763	13169	57.785	179370
Q6DAM0	Phosphomethylpyrimidine synthase	thiC	Pectobacterium atrosepticum (strain SCRI 1043 / ATCC BAA-672) (Erwinia carotovora subsp. atroseptica)	QGMITPEMEFIAIR	Oxidation (M),Gln->pyro-Glu	Dracula_Lett_2_3783	2	817.899	1633.78	/	33.879	0.0099015	14974	66.056	<T
Q6F1B1	Valine--tRNA ligase	valS	Mesoplasma florum (strain ATCC 33453 / NBRC 100688 / NCTC 11704 / L1) (Acholeplasma florum)	YEWWIQNEYFKANPDSKK	Dioxidation W,Tryptophan oxidation to oxolactone	Dracula_Lett_1_7B_3779	4	598.777	2391.08	2.7005	62.537	0.016753	28233	40.187	8527600
Q6G1X4	4-hydroxy-3-methylbut-2-en-1-yl diphosphate synthase	ispG	Bartonella henselae (strain ATCC 49882 / DSM 28221 / Houston 1) (Rochalimaea henselae)	EVKVAQELLQVMGFR	Oxidation (M),Glu->pyro-Glu,Deamidation (NQ)	Dracula_Lett_3_RP_3792	2	873.466	1744.92	/	59.338	0.01529	26609	59.198	<T
Q6GEF4	Sulfur carrier protein FdhD	fdhD	Staphylococcus aureus (strain MRSA252)	TSMSKITLTPQQIINMMTR	Oxidation (M),2 Deamidation (NQ)	Dracula_Lett_1_7B_3780	3	738.039	2211.09	/	122.35	0.015025	49932	52.612	<T
Q6GEF4	Sulfur carrier protein FdhD	fdhD	Staphylococcus aureus (strain MRSA252)	TSMSKITLTPQQIINMMTR	2 Oxidation (M)	Dracula_Lett_3_RP_3791	2	1113.57	2225.12	/	57.587	0.014953	25442	47.201	<T
Q6GEY7	Cardiolipin synthase 2	cls2	Staphylococcus aureus (strain MRSA252)	EMIQMLLYNNAAFLTTDNDLK	Oxidation (M),3 Deamidation (NQ)	Dracula_Lett_2_RP_3786	3	826.387	2476.14	1.006	60.794	0.010641	26526	69.935	2143200
Q6GFB8	Protein map	map	Staphylococcus aureus (strain MRSA252)	NQQISYKDLENNVK	3 Deamidation (NQ)	Dracula_Lett_2_RP_3785	2	848.407	1694.8	/	60.855	1.0001e-08	26117	101.65	<T
Q6GIF6	D-alanine--D-alanyl carrier protein ligase	dltA	Staphylococcus aureus (strain MRSA252)	AKFENGQWFIQGRIDFQIK	3 Deamidation (NQ)	Dracula_Lett_2_3783	3	776.727	2327.16	/	44.336	0.012144	19558	58.246	<T
Q6KHA6	Uracil phosphoribosyltransferase	upp	Mesomycoplasma mobile (strain ATCC 43663 / 163K / NCTC 11711) (Mycoplasma mobile)	DGIDLIEKNHPDVNVYLAAK	2 Deamidation (NQ)	Dracula_Lett_3_RP_3792	2	1113.57	2225.12	/	58.191	0.0029239	26043	89.43	<T
Q6LKQ1	UPF0145 protein PBPRB0184	PBPRB0184	Photobacterium profundum (strain SS9)	TIFGGEIRGYTEMLTEAR	L-DOPA-quinone	Dracula_Lett_1_7B_3779	2	1029.5	2056.99	-1.8048	59.709	0.0090908	26397	69.672	892300
Q6LKQ1	UPF0145 protein PBPRB0184	PBPRB0184	Photobacterium profundum (strain SS9)	TIFGGEIRGYTEMLTEAR	L-DOPA-quinone	Dracula_Lett_2_3783	2	1029.5	2056.99	-0.54329	45.321	0.010545	19985	64.439	4500100
Q6N1B7	Chromosome partition protein Smc	smc	Rhodopseudomonas palustris (strain ATCC BAA-98 / CGA009)	SALAEAQSR	Unmodified	Dracula_Lett_2_RP_3786	2	466.743	931.472	-0.47275	24.445	0.0076044	10752	104.44	10596000
Q6N1B7	Chromosome partition protein Smc	smc	Rhodopseudomonas palustris (strain ATCC BAA-98 / CGA009)	SALAEAQSR	Unmodified	Dracula_Lett_2_RP_3785	2	466.743	931.472	-1.9584	24.273	0.010525	10311	113.41	3662000
Q6N1B7	Chromosome partition protein Smc	smc	Rhodopseudomonas palustris (strain ATCC BAA-98 / CGA009)	SALAEAQSR	Unmodified	Dracula_Lett_2_RP_3786	2	466.743	931.472	-0.61713	24.445	0.0048926	10752	104.44	10596000
Q6N1B7	Chromosome partition protein Smc	smc	Rhodopseudomonas palustris (strain ATCC BAA-98 / CGA009)	SALAEAQSR	Unmodified	Dracula_Lett_2_RP_3785	2	466.743	931.472	-0.4853	24.273	0.0035325	10311	113.41	3662000
Q6N1B7	Chromosome partition protein Smc	smc	Rhodopseudomonas palustris (strain ATCC BAA-98 / CGA009)	SALAEAQSR	Unmodified	Dracula_Lett_2_RP_3786	2	466.743	931.472	2.0794	24.445	0.0036594	10752	104.44	10596000
Q6N1B7	Chromosome partition protein Smc	smc	Rhodopseudomonas palustris (strain ATCC BAA-98 / CGA009)	SALAEAQSR	Unmodified	Dracula_Lett_2_RP_3785	2	466.743	931.472	-0.75507	24.273	0.0088677	10311	113.41	3662000
Q6N1B7	Chromosome partition protein Smc	smc	Rhodopseudomonas palustris (strain ATCC BAA-98 / CGA009)	SALAEAQSR	Unmodified	Dracula_Lett_2_RP_3786	2	466.743	931.472	1.9267	24.445	0.0097931	10752	104.44	10596000
Q6QGE0	Tail completion protein p143	ORF136	Escherichia phage T5 (Enterobacteria phage T5)	DSETSKGSPELNVTYNYMTR	Oxidation (M),Deamidation (NQ)	Dracula_Lett_2_3784	2	1155.02	2308.02	-0.5023	46.325	0.011309	20759	64.827	3640200
Q6YRJ6	Valine--tRNA ligase	valS	Onion yellows phytoplasma (strain OY-M)	LLESKNNSNPLNPNKK	2 Deamidation (NQ)	Dracula_Lett_2_RP_3786	2	906.479	1810.94	/	60.349	0.0050396	26465	69.346	<T
Q70LM5	Linear gramicidin synthase subunit C	lgrC	Brevibacillus parabrevis	IAAVAGDQQLTYAELDTK	2 Deamidation (NQ)	Dracula_Lett_3_3790	4	477.991	1907.94	1.2838	32.758	0.014003	14939	48.423	1450000
Q72B11	tRNA uridine 5-carboxymethylaminomethyl modification enzyme MnmG	mnmG	Desulfovibrio vulgaris (strain ATCC 29579 / DSM 644 / NCIMB 8303 / VKM B-1760 / Hildenborough)	DTAYMAVLVDDLVTKGTREPYR	Oxidation (M),Oxidation Y,L-DOPA-quinone	Dracula_Lett_2_3783	2	1280.12	2558.23	0.50373	59.522	0.0099979	26260	40.552	1489100
Q72CF4	DNA-directed RNA polymerase subunit alpha	rpoA	Desulfovibrio vulgaris (strain ATCC 29579 / DSM 644 / NCIMB 8303 / VKM B-1760 / Hildenborough)	KVAYTVEQARVGQMTNYDK	Dioxidation M	Dracula_Lett_3_3790	3	745.035	2232.08	-3.9996	41.769	0.0019924	19057	94.639	20943000
Q72LL6	2-aminoadipate transaminase	lysN	Thermus thermophilus (strain ATCC BAA-163 / DSM 7039 / HB27)	QGADLHTPMLNQMLVHELLK	Oxidation (M),Deamidation (NQ)	Dracula_Lett_2_3784	3	769.061	2304.16	-4.026	45.053	0.015167	20184	59.372	7342800
Q73GH6	Threonine--tRNA ligase	thrS	Wolbachia pipientis wMel	QESFSLEK	Gln->pyro-Glu	Dracula_Lett_2_RP_3786	2	475.727	949.439	-2.0752	27.012	0.010126	11940	101.28	161160
Q73GH6	Threonine--tRNA ligase	thrS	Wolbachia pipientis wMel	QESFSLEK	Gln->pyro-Glu	Dracula_Lett_2_RP_3786	2	475.727	949.439	-2.347	27.012	0.0080984	11940	101.28	161160
Q73HX6	Aspartate--tRNA(Asp/Asn) ligase	aspS	Wolbachia pipientis wMel	NNKLDIMYK	Oxidation (M),Oxidation Y	Dracula_Lett_2_RP_3785	2	585.795	1169.58	2.7204	49.638	0.0081695	21754	71.379	7401400
Q73HX6	Aspartate--tRNA(Asp/Asn) ligase	aspS	Wolbachia pipientis wMel	NNKLDIMYK	Oxidation (M),Oxidation Y	Dracula_Lett_3_3789	2	585.795	1169.58	1.5378	28.341	0.0038808	13187	95.909	1247200
Q74IS8	Translation initiation factor IF-2	infB	Lactobacillus johnsonii (strain CNCM I-12250 / La1 / NCC 533)	PGANPDHVMEQLMK	Unmodified	Dracula_Lett_3_3789	2	783.874	1565.73	0.45722	38.436	0.007054	17971	65.627	23191000
Q74L00	Nucleoid-associated protein LJ_0424	LJ_0424	Lactobacillus johnsonii (strain CNCM I-12250 / La1 / NCC 533)	KMQQQMEAEQANLATQEFVGK	Oxidation (M)	Dracula_Lett_3_RP_3791	2	1213.08	2424.14	2.7476	57.748	0.0067327	25419	68.168	2722400
Q74LA3	tRNA(Ile)-lysidine synthase	tilS	Lactobacillus johnsonii (strain CNCM I-12250 / La1 / NCC 533)	YLITQDEKSQKLAGYFYGEK	Oxidation Y,2 L-DOPA-quinone	Dracula_Lett_2_RP_3786	3	809.057	2424.15	0.96868	59.316	0.0083541	25822	56.039	1621000
Q74LA3	tRNA(Ile)-lysidine synthase	tilS	Lactobacillus johnsonii (strain CNCM I-12250 / La1 / NCC 533)	YLITQDEKSQKLAGYFYGEK	Oxidation Y,2 L-DOPA-quinone	Dracula_Lett_3_3790	3	809.057	2424.15	0.05432	41.786	0.0058441	19048	59.502	16385000
Q79V60	Circadian clock oscillator protein KaiC	kaiC	Thermosynechococcus vestitus (strain NIES-2133 / IAM M-273 / BP-1)	GEYPFTINNGINIFPLGAMR	Oxidation (M),2 Deamidation (NQ)	Dracula_Lett_3_3789	2	1121.55	2241.08	/	48.492	0.014603	22447	48.277	<T
Q7BSM9	Protein ImpA	impA	Shigella flexneri	MSTVYHRPADPSGDDSYVR	Oxidation (M),Oxidation Y,L-DOPA-quinone	Dracula_Lett_3_3789	3	733.652	2197.93	0.6435	27.477	0.0087001	12792	50.077	456270
Q7DBA7	Phenolic acid decarboxylase	edcC	Escherichia coli O157:H7	AFDDLRSFLQALDDHGQLLK	Acetyl (Protein N-term)	Dracula_Lett_3_RP_3791	3	782.069	2343.19	/	57.992	0.0073135	25610	56.25	<T
Q7M8N9	3-dehydroquinate synthase	aroB	Wolinella succinogenes (strain ATCC 29543 / DSM 1740 / LMG 7466 / NCTC 11488 / FDC 602W) (Vibrio succinogenes)	EFFEELERGDLR	Glu->pyro-Glu	Dracula_Lett_3_3790	2	761.37	1520.73	-1.9803	32.858	0.0066355	14991	63.076	634090
Q7MA16	Tol-Pal system protein TolB	tolB	Wolinella succinogenes (strain ATCC 29543 / DSM 1740 / LMG 7466 / NCTC 11488 / FDC 602W) (Vibrio succinogenes)	YPFVAHKMAIDINNYIK	Oxidation (M),Dioxidation Y,L-DOPA-quinone	Dracula_Lett_2_RP_3786	3	700.347	2098.02	-1.9665	59.887	0.010409	25592	45.722	13584000
Q7N0K1	UPF0234 protein plu3881	/	Photorhabdus laumondii subsp. laumondii (strain DSM 15139 / CIP 105565 / TT01) (Photorhabdus luminescens subsp. laumondii)	IASESDFQVNQLVDIMREK*	Oxidation (M),Deamidation (NQ)	Dracula_Lett_1_2A_3772	3	747.035	2238.08	2.6718	45.573	0.0074673	19959	60.564	767550
Q7N0K1	UPF0234 protein plu3881	/	Photorhabdus laumondii subsp. laumondii (strain DSM 15139 / CIP 105565 / TT01) (Photorhabdus luminescens subsp. laumondii)	IASESDFQVNQLVDIMREK	Oxidation (M),Deamidation (NQ)	Dracula_Lett_1_7A_3778	3	747.035	2238.08	-0.24014	47.239	0.011482	22133	56.424	207340
Q7N0K1	UPF0234 protein plu3881	/	Photorhabdus laumondii subsp. laumondii (strain DSM 15139 / CIP 105565 / TT01) (Photorhabdus luminescens subsp. laumondii)	IASESDFQVNQLVDIMREK	Oxidation (M),Deamidation (NQ)	Dracula_Lett_2_3783	2	1120.05	2238.08	0.64904	47.235	5.8211e-06	20892	127.79	22042000
Q7N0K1	UPF0234 protein plu3881	/	Photorhabdus laumondii subsp. laumondii (strain DSM 15139 / CIP 105565 / TT01) (Photorhabdus luminescens subsp. laumondii)	IASESDFQVNQLVDIMREK	Oxidation (M),Deamidation (NQ)	Dracula_Lett_2_3784	3	747.035	2238.08	-0.10734	47.553	0.0040817	21321	86.367	69924000
Q7N0K1	UPF0234 protein plu3881	/	Photorhabdus laumondii subsp. laumondii (strain DSM 15139 / CIP 105565 / TT01) (Photorhabdus luminescens subsp. laumondii)	IASESDFQVNQLVDIMREK	Oxidation (M),Deamidation (NQ)	Dracula_Lett_2_3784	2	1120.05	2238.08	-0.72733	47.556	1.0815e-130	21394	168.76	23173000
Q7N0K1	UPF0234 protein plu3881	/	Photorhabdus laumondii subsp. laumondii (strain DSM 15139 / CIP 105565 / TT01) (Photorhabdus luminescens subsp. laumondii)	IASESDFQVNQLVDIMREK	Oxidation (M),Deamidation (NQ)	Dracula_Lett_2_RP_3785	3	747.035	2238.08	3.8919	58.12	0.011853	25143	54.355	2859500
Q7N0K1	UPF0234 protein plu3881	/	Photorhabdus laumondii subsp. laumondii (strain DSM 15139 / CIP 105565 / TT01) (Photorhabdus luminescens subsp. laumondii)	IASESDFQVNQLVDIMREK	Oxidation (M),Deamidation (NQ)	Dracula_Lett_2_RP_3786	3	747.035	2238.08	3.6282	57.775	0.0098347	25202	67.418	2373700
Q7N0K1	UPF0234 protein plu3881	/	Photorhabdus laumondii subsp. laumondii (strain DSM 15139 / CIP 105565 / TT01) (Photorhabdus luminescens subsp. laumondii)	IASESDFQVNQLVDIMREK	Oxidation (M),Deamidation (NQ)	Dracula_Lett_3_3789	2	1120.05	2238.08	-1.2694	47.488	8.4475e-207	21946	182.25	48759000
Q7N0K1	UPF0234 protein plu3881	/	Photorhabdus laumondii subsp. laumondii (strain DSM 15139 / CIP 105565 / TT01) (Photorhabdus luminescens subsp. laumondii)	IASESDFQVNQLVDIMREK	Oxidation (M),Deamidation (NQ)	Dracula_Lett_3_3790	2	1120.05	2238.08	-1.585	47.489	3.689e-60	21725	150.14	51786000
Q7N0K1	UPF0234 protein plu3881	/	Photorhabdus laumondii subsp. laumondii (strain DSM 15139 / CIP 105565 / TT01) (Photorhabdus luminescens subsp. laumondii)	IASESDFQVNQLVDIMREK	Oxidation (M),Deamidation (NQ)	Dracula_Lett_3_RP_3791	3	747.035	2238.08	2.638	56.621	0.0047598	24752	83.253	9278800
Q7N0K1	UPF0234 protein plu3881	/	Photorhabdus laumondii subsp. laumondii (strain DSM 15139 / CIP 105565 / TT01) (Photorhabdus luminescens subsp. laumondii)	IASESDFQVNQLVDIMREK	Oxidation (M),Deamidation (NQ)	Dracula_Lett_3_RP_3792	3	747.035	2238.08	3.4358	56.823	0.0055595	25278	86.005	8850500
Q7N0K1	UPF0234 protein plu3881	/	Photorhabdus laumondii subsp. laumondii (strain DSM 15139 / CIP 105565 / TT01) (Photorhabdus luminescens subsp. laumondii)	IASESDFQVNQLVDIMREK	Oxidation (M),Deamidation (NQ)	Dracula_Lett_3_RP_3792	2	1120.05	2238.08	3.3822	56.796	9.9298e-70	25337	151.7	3351000
Q7N0K1	UPF0234 protein plu3881	/	Photorhabdus laumondii subsp. laumondii (strain DSM 15139 / CIP 105565 / TT01) (Photorhabdus luminescens subsp. laumondii)	IASESDFQVNQLVDIMREK	Oxidation (M),2 Deamidation (NQ)	Dracula_Lett_3_3789	3	747.363	2239.07	3.1118	48.18	0.011256	22265	92.307	9249300
Q7N0K1	UPF0234 protein plu3881	/	Photorhabdus laumondii subsp. laumondii (strain DSM 15139 / CIP 105565 / TT01) (Photorhabdus luminescens subsp. laumondii)	IASESDFQVNQLVDIMREK	Oxidation (M),2 Deamidation (NQ)	Dracula_Lett_3_3790	2	1120.54	2239.07	2.5532	48.14	0.010132	22209	73.927	4377200
Q7N3Q8	Probable 4-deoxy-4-formamido-L-arabinose-phosphoundecaprenol deformylase ArnD	arnD	Photorhabdus laumondii subsp. laumondii (strain DSM 15139 / CIP 105565 / TT01) (Photorhabdus luminescens subsp. laumondii)	LLRPKFLWK	Tryptophan oxidation to oxolactone	Dracula_Lett_3_RP_3791	2	607.874	1213.73	3.1219	69.908	0.018354	31287	47.916	710280
Q7N8P2	Ditrans,polycis-undecaprenyl-diphosphate synthase ((2E,6E)-farnesyl-diphosphate specific)	uppS	Photorhabdus laumondii subsp. laumondii (strain DSM 15139 / CIP 105565 / TT01) (Photorhabdus luminescens subsp. laumondii)	MILSSDHHQNDLSSLLPKHVAIIMDGNGR	2 Oxidation (M),Deamidation (NQ)	Dracula_Lett_3_3790	3	1077.87	3230.58	3.2894	53.84	0.012847	24681	46.307	583150
Q7NGP9	Holliday junction branch migration complex subunit RuvB	ruvB	Gloeobacter violaceus (strain ATCC 29082 / PCC 7421)	VGALSSPLR*	Unmodified	Dracula_Lett_3_RP_3791	2	450.269	898.524	0.92607	49.63	0.011206	22123	87.754	10973000
Q7NGP9	Holliday junction branch migration complex subunit RuvB	ruvB	Gloeobacter violaceus (strain ATCC 29082 / PCC 7421)	VGALSSPLR	Unmodified	Dracula_Lett_3_RP_3792	2	450.269	898.524	1.9179	50.082	0.0085185	22519	95.352	11956000
Q7NGP9	Holliday junction branch migration complex subunit RuvB	ruvB	Gloeobacter violaceus (strain ATCC 29082 / PCC 7421)	VGALSSPLR	Unmodified	Dracula_Lett_3_RP_3792	2	450.269	898.524	0.94779	50.082	0.0094369	22519	95.352	11956000
Q7NGP9	Holliday junction branch migration complex subunit RuvB	ruvB	Gloeobacter violaceus (strain ATCC 29082 / PCC 7421)	VGALSSPLR	Unmodified	Dracula_Lett_3_RP_3792	2	450.269	898.524	0.69304	50.082	0.017299	22519	95.352	11956000
Q7NTY9	Probable cytosol aminopeptidase	pepA	Chromobacterium violaceum (strain ATCC 12472 / DSM 30191 / JCM 1249 / NBRC 12614 / NCIMB 9131 / NCTC 9757)	EIAELGMHSFLSVAK	Oxidation (M),Glu->pyro-Glu	Dracula_Lett_1_7B_3780	2	815.419	1628.82	/	61.66	0.010187	27519	82.171	<T
Q7NTY9	Probable cytosol aminopeptidase	pepA	Chromobacterium violaceum (strain ATCC 12472 / DSM 30191 / JCM 1249 / NBRC 12614 / NCIMB 9131 / NCTC 9757)	EIAELGMHSFLSVAK	Oxidation (M),Glu->pyro-Glu	Dracula_Lett_3_RP_3791	2	815.419	1628.82	/	57.195	0.0059557	25243	78.513	<T
Q7TUS3	Co-chaperonin GroES	groES	Chromobacterium violaceum (strain ATCC 12472 / DSM 30191 / JCM 1249 / NBRC 12614 / NCIMB 9131 / NCTC 9757)	PQVGEVVQVGPGKR	2 Deamidation (NQ)	Dracula_Lett_2_RP_3785	2	726.396	1450.78	-3.0539	65.545	0.013373	28490	49.189	322980
Q7U3S0	Biosynthetic arginine decarboxylase	speA	Prochlorococcus marinus (strain MIT 9313)	WGSSVGDKAK	Unmodified	Dracula_Lett_1_7A_3777	2	517.767	1033.52	0.9732	30.7	0.01133	14370	104.21	1622900
Q7U3S0	Biosynthetic arginine decarboxylase	speA	Parasynechococcus marenigrum (strain WH8102)	WGSSVGDKAK	Unmodified	Dracula_Lett_1_7A_3777	2	517.767	1033.52	-0.94783	30.7	0.0089176	14370	104.21	1622900
Q7U3S0	Biosynthetic arginine decarboxylase	speA	Parasynechococcus marenigrum (strain WH8102)	WGSSVGDKAK	Unmodified	Dracula_Lett_3_3789	2	517.767	1033.52	0.042219	31.035	0.0065774	14302	95.352	17607000
Q7U3S0	Biosynthetic arginine decarboxylase	speA	Parasynechococcus marenigrum (strain WH8102)	WGSSVGDKAK	Unmodified	Dracula_Lett_1_7A_3777	2	517.767	1033.52	-0.32942	30.7	0.005507	14370	104.21	1622900
Q7U3S0	Biosynthetic arginine decarboxylase	speA	Parasynechococcus marenigrum (strain WH8102)	WGSSVGDKAK	Unmodified	Dracula_Lett_3_3789	2	517.767	1033.52	-1.143	31.035	0.0080907	14302	95.352	17607000
Q7U3S0	Biosynthetic arginine decarboxylase	speA	Parasynechococcus marenigrum (strain WH8102)	WGSSVGDKAK	Unmodified	Dracula_Lett_1_7A_3777	2	517.767	1033.52	-0.27785	30.7	0.013095	14370	104.21	1622900
Q7U3S0	Biosynthetic arginine decarboxylase	speA	Parasynechococcus marenigrum (strain WH8102)	WGSSVGDKAK	Unmodified	Dracula_Lett_3_3789	2	517.767	1033.52	-0.89504	31.035	0.016653	14302	95.352	17607000
Q7UBU3	Alanine--tRNA ligase	alaS	Shigella flexneri	HDAIQFAWELLTSEKWFALPK	2 Tryptophan oxidation to kynurenin	Dracula_Lett_3_RP_3791	3	846.772	2537.3	/	58.395	0.013858	25813	57.173	<T
Q7UNE3	Ribonuclease	rny	Rhodopirellula baltica (strain DSM 10527 / NCIMB 13988 / SH1)	QDLEHEIGSTVLKHQRELGR	Gln->pyro-Glu	Dracula_Lett_3_RP_3791	3	776.74	2327.2	/	59.388	0.0088198	26329	60.618	<T
Q7UNE3	Ribonuclease	rny	Rhodopirellula baltica (strain DSM 10527 / NCIMB 13988 / SH1)	QDLEHEIGSTVLKHQRELGR	Gln->pyro-Glu	Dracula_Lett_3_RP_3791	3	776.74	2327.2	/	59.388	0.007757	26329	60.618	<T
Q7VBY8	UvrABC	uvrC	Prochlorococcus marinus (strain SARG / CCMP1375 / SS120)	DRYYGPYVDVTSLRNTLFLIK	Oxidation Y,2 Dioxidation Y	Dracula_Lett_3_RP_3791	3	871.778	2612.31	-2.4205	58.669	0.0068301	25945	60.528	1875500
Q7VIE6	Peptide	prfB	Helicobacter hepaticus (strain ATCC 51449 / 3B1)	QLKDIENLEQDEHFWNDSK	Tryptophan oxidation to kynurenin	Dracula_Lett_2_3783	4	598.782	2391.1	-3.5361	42.623	0.017604	18668	50.966	6238000
Q7VJN5	3,4-dihydroxy-2-butanone	ribB	Helicobacter hepaticus (strain ATCC 51449 / 3B1)	TGISAFERDMTIRLMCESNTK	Oxidation (M),Deamidation (NQ)	Dracula_Lett_3_RP_3792	3	826.387	2476.14	0.68536	59.88	0.014308	26745	58.024	1280000
Q7VN74	Fructose-1,6-bisphosphatase	fbp	Haemophilus ducreyi (strain 35000HP / ATCC 700724)	MKTLGEFIIEKQAEYPEAK	Acetyl (Protein N-term),Oxidation (M)	Dracula_Lett_3_RP_3792	3	761.724	2282.15	/	58.007	0.0085084	25956	58.672	<T
Q7VNP1	DNA-binding	fis	Haemophilus ducreyi (strain 35000HP / ATCC 700724)	GNQTRAATMLGINR	Oxidation (M),3 Deamidation (NQ)	Dracula_Lett_3_RP_3792	2	761.37	1520.73	/	57.928	0.013194	25924	63.624	<T
Q7VQL4	Chaperone	dnaK	Blochmannia floridanus	VNDSKSDLNK	Deamidation (NQ)	Dracula_Lett_2_3783	1	1120.55	1119.54	-0.71334	48.582	0.012003	21554	55.531	309960
Q7VUQ6	Cell	ftsQ	Bordetella pertussis (strain Tohama I / ATCC BAA-589 / NCTC 13251)	RIWPNTLRVR*	Tryptophan oxidation to kynurenin	Dracula_Lett_1_7B_3779	2	657.891	1313.77	-0.56881	61.673	0.004458	27742	93.374	4060500
Q7WQN2	2,3-bisphosphoglycerate-dependent	gpmA	Bordetella bronchiseptica (strain ATCC BAA-588 / NCTC 13252 / RB50) (Alcaligenes bronchisepticus)	MYKLVLMRHGESQWNLENR	Acetyl (Protein N-term),Oxidation (M),Deamidation (NQ)	Dracula_Lett_3_3789	3	821.735	2462.18	0.68509	42.871	0.0072483	19787	59.513	488010
Q7ZAJ3	Segregation	scpB	Staphylococcus epidermidis (strain ATCC 12228 / FDA PCI 1200)	YHSHGLTIQRYGSTYVLTTKK	Oxidation Y,2 Dioxidation Y	Dracula_Lett_2_3784	3	845.094	2532.26	-1.2578	45.048	0.010873	20206	53.278	8503500
Q81KV0	Acetate	ackA	Bacillus anthracis	IHKYIGSYTAR	2 Oxidation Y	Dracula_Lett_2_RP_3786	2	670.852	1339.69	0.02996	52.917	0.01104	22863	68.846	1453100
Q81VN5	Glutamine--fructose-6-phosphate	glmS	Bacillus anthracis	GYDSAGIAVQAENGVVVYKEK	L-DOPA-quinone	Dracula_Lett_3_RP_3792	2	1106.05	2210.09	/	60.659	0.0029874	27280	70.438	<T
Q81WC2	Putative	bshC	Bacillus anthracis	QDLVTHLLEYNTK	Gln->pyro-Glu,L-DOPA-quinone	Dracula_Lett_3_RP_3792	2	785.891	1569.77	-2.5173	49.621	0.0091764	22356	48.602	1531500
Q81YW4	Regulatory	recX	Bacillus anthracis	QQEALHYHGNKYYEKYK	Dioxidation Y,2 L-DOPA-quinone	Dracula_Lett_1_7B_3780	4	565.508	2258	2.7883	61.769	0.010762	27501	47.639	1571800
Q81ZG1	DNA	ligA	Bacillus anthracis	VTHKSPMLSLGNAFNEGDLR	2 Deamidation (NQ)	Dracula_Lett_1_2A_3772	2	1094.54	2187.06	-0.78561	45.306	0.012199	19840	66.393	1243600
Q82N59	Ribosomal	rlmG	Streptomyces avermitilis (strain ATCC 31267 / DSM 46492 / JCM 5070 / NBRC 14893 / NCIMB 12804 / NRRL 8165 / MA-4680)	MNDPMTTPWGAYALAR	2 Oxidation (M),L-DOPA-quinone	Dracula_Lett_2_3784	2	920.903	1839.79	0.81585	40.474	0.0087155	18091	50.207	604330
Q830R6	Uncharacterized	EF_2706	Enterococcus faecalis (strain ATCC 700802 / V583)	AINEQLPEVVSIMQNVQNK	Oxidation (M),4 Deamidation (NQ)	Dracula_Lett_3_RP_3792	2	1087.53	2173.05	2.0052	46.535	0.014859	21191	40.577	522270
Q83BM5	Alkyl	ahpD	Coxiella burnetii (strain RSA 493 / Nine Mile phase I)	MLQTYKDQLPDYAKDLK	Oxidation (M),2 L-DOPA-quinone	Dracula_Lett_2_3783	2	1057.51	2113	2.0802	47.508	0.0091056	21034	46.592	1097700
Q83EJ0	Phosphomethylpyrimidine	thiC	Coxiella burnetii (strain RSA 493 / Nine Mile phase I)	LIWALRWGADTVMDLSTGKK	Oxidation (M),Dioxidation W,Tryptophan oxidation to kynurenin	Dracula_Lett_3_RP_3791	3	771.735	2312.18	-0.072278	58.733	0.011819	26333	45.876	7726400
Q83RC0	Adenosine	add	Shigella flexneri	YVELRFSPGYMAMAHK	Oxidation (M),Oxidation Y,L-DOPA-quinone	Dracula_Lett_3_3790	2	973.45	1944.89	3.6771	41.124	0.0089463	18741	45.359	305280
Q845V1	Imidazoleglycerol-phosphate	hisB	Burkholderia multivorans (strain ATCC 17616 / 249)	LDLDGTGR	Unmodified	Dracula_Lett_1_7B_3779	2	423.719	845.424	-0.38646	29.306	0.015901	12652	116.54	1844000
Q845V1	Imidazoleglycerol-phosphate	hisB	Burkholderia multivorans (strain ATCC 17616 / 249)	LDLDGTGR	Unmodified	Dracula_Lett_1_7B_3780	2	423.719	845.424	-0.15145	29.638	0.015293	12854	117.16	1401200
Q845V1	Imidazoleglycerol-phosphate	hisB	Burkholderia multivorans (strain ATCC 17616 / 249)	LDLDGTGR	Unmodified	Dracula_Lett_3_RP_3792	2	423.719	845.424	-0.59162	29.532	0.017642	13592	104.37	4016500
Q87PA5	Ribosomal RNA small subunit methyltransferase F	rsmF	Vibrio parahaemolyticus serotype O3:K6 (strain RIMD 2210633)	MHPNVYIPDAFLEK	Acetyl (Protein N-term)	Dracula_Lett_3_RP_3791	2	858.427	1714.84	/	58.15	0.0059943	25691	70.399	<T
Q887Q1	Alginate biosynthesis protein AlgK	algK	Pseudomonas syringae pv. tomato (strain ATCC BAA-871 / DC3000)	GASATQNAMAMQALQEEK	2 Oxidation (M),2 Deamidation (NQ)	Dracula_Lett_1_2B_3774	2	956.917	1911.82	/	7.7255	0.014952	3829	44.616	<T
Q88FS8	DNA translocase FtsK	ftsK	Pseudomonas putida (strain ATCC 47054 / DSM 6125 / CFBP 8728 / NCIMB 11950 / KT2440)	WWEARNERK	Dioxidation W,Tryptophan oxidation to kynurenin	Dracula_Lett_2_3784	2	655.815	1309.62	-0.83578	40.02	0.015892	17884	52.786	1162800
Q88GG4	Putative methyltransferase Cher3	cheR3	Pseudomonas putida (strain ATCC 47054 / DSM 6125 / CFBP 8728 / NCIMB 11950 / KT2440)	QGIYSMQSMREYEENYRLAGGR	Oxidation (M),Gln->pyro-Glu,Dioxidation Y	Dracula_Lett_2_RP_3785	2	1335.09	2668.16	/	34.569	0.010979	14992	49.929	<T
Q88MR4	Phosphoenolpyruvate carboxylase	ppc	Pseudomonas putida (strain ATCC 47054 / DSM 6125 / CFBP 8728 / NCIMB 11950 / KT2440)	DADQPEPFEAQVLPELLGR	Deamidation (NQ)	Dracula_Lett_1_2B_3773	2	1063.03	2124.04	1.5159	62.912	0.010103	26013	41.644	345930
Q88WI0	Tryptophan synthase beta chain	trpB	Lactiplantibacillus plantarum (strain ATCC BAA-793 / NCIMB 8826 / WCFS1) (Lactobacillus plantarum)	IKNQSQAGR	Acetyl (Protein N-term),Deamidation (NQ)	Dracula_Lett_1_7A_3778	2	522.775	1043.54	-0.47462	46.176	0.0077728	21801	66.682	792520
Q890Q7	30S ribosomal protein S13	rpsM	Clostridium tetani (strain Massachusetts / E88)	DLSEEEVNLLRDYINQNLK	2 Deamidation (NQ)	Dracula_Lett_2_3784	4	577.539	2306.13	2.1375	45.048	0.0088974	20201	64.52	23714000
Q891F1	Redox-sensing transcriptional repressor Rex	rex	Clostridium tetani (strain Massachusetts / E88)	YHRYLEELLR	Oxidation Y,L-DOPA-quinone	Dracula_Lett_1_2B_3774	1	1421.72	1420.71	-3.0605	63.12	0.009136	26723	48.283	146350
Q89A39	Protein HflK	hflK	Buchnera aphidicola subsp. Baizongia pistaciae (strain Bp)	DKDPWNKK	Tryptophan oxidation to kynurenin	Dracula_Lett_3_RP_3791	2	517.767	1033.52	0.54503	48.533	0.0080345	21300	100.74	2268600
Q89AH8	Flagellar basal-body rod protein FlgF	flgF	Buchnera aphidicola subsp. Baizongia pistaciae (strain Bp)	QLTVQNHPVLGEDGEIFIPK	2 Deamidation (NQ)	Dracula_Lett_2_RP_3785	3	746.055	2235.14	/	62.045	0.014647	26728	49.036	<T
Q89AK2	Transcription-repair-coupling factor	mfd	Buchnera aphidicola subsp. Baizongia pistaciae (strain Bp)	NICDLSKLK	Trioxidation (C)	Dracula_Lett_2_3784	2	569.792	1137.57	-3.234	39.172	0.010023	17479	89.142	32337000
Q8A0M6	Alanine--tRNA ligase	alaS	Bacteroides thetaiotaomicron (strain ATCC 29148 / DSM 2079 / JCM 5827 / CCUG 10774 / NCTC 10582 / VPI-5482 / E50)	VIDTGMGFERLCMALQGK	Oxidation (M)	Dracula_Lett_3_3790	3	681.334	2040.98	-1.8232	41.105	0.009794	18748	56.339	840530
Q8CN23	Putative NAD(P)H nitroreductase SE_2073	/	Staphylococcus epidermidis (strain ATCC 12228 / FDA PCI 1200)	NQMNQTIIDAFHFR	Acetyl (Protein N-term),Oxidation (M),2 Deamidation (NQ)	Dracula_Lett_1_2B_3773	2	897.909	1793.8	0.58164	57.125	0.0065232	23086	97.597	11830000
Q8CN23	Putative NAD(P)H nitroreductase SE_2073	/	Staphylococcus epidermidis (strain ATCC 12228 / FDA PCI 1200)	NQMNQTIIDAFHFR	Acetyl (Protein N-term),Oxidation (M),2 Deamidation (NQ)	Dracula_Lett_1_2B_3774	2	897.909	1793.8	1.534	57.231	0.0036376	23648	110.53	11368000
Q8CN23	Putative NAD(P)H nitroreductase SE_2073	/	Staphylococcus epidermidis (strain ATCC 12228 / FDA PCI 1200)	NQMNQTIIDAFHFR	Acetyl (Protein N-term),Oxidation (M),2 Deamidation (NQ)	Dracula_Lett_1_7B_3780	2	897.909	1793.8	1.1324	57.702	0.003942	25808	92.538	17775000
Q8CN23	Putative NAD(P)H nitroreductase SE_2073	/	Staphylococcus epidermidis (strain ATCC 12228 / FDA PCI 1200)	NQMNQTIIDAFHFR	Acetyl (Protein N-term),Oxidation (M),2 Deamidation (NQ)	Dracula_Lett_2_RP_3786	2	897.909	1793.8	3.3283	55.92	0.0082003	24337	71.221	1520400
Q8CN23	Putative NAD(P)H nitroreductase SE_2073	/	Staphylococcus epidermidis (strain ATCC 12228 / FDA PCI 1200)	NQMNQTIIDAFHFR	Acetyl (Protein N-term),Oxidation (M),2 Deamidation (NQ)	Dracula_Lett_3_RP_3791	2	897.909	1793.8	2.387	55.291	0.0037633	24188	88.134	7136100
Q8CNI7	Peptide chain release factor 1	prfA	Staphylococcus epidermidis (strain ATCC 12228 / FDA PCI 1200)	ARLYDMKLQEEQQK	Oxidation (M),3 Deamidation (NQ)	Dracula_Lett_1_2A_3772	3	600.289	1797.85	0.17108	41.854	0.013655	18267	47.606	325970
Q8CPA1	Phosphate import ATP-binding protein PstB	pstB	Staphylococcus epidermidis (strain ATCC 12228 / FDA PCI 1200)	EKLDAQTNNQDSVATIVTTENNK	Glu->pyro-Glu	Dracula_Lett_3_3790	2	1258.12	2514.22	/	43.413	0.010813	19828	47.545	<T
Q8CQV7	Pyridoxal 5'-phosphate synthase subunit PdxS	pdxS	Staphylococcus epidermidis (strain ATCC 12228 / FDA PCI 1200)	AIVQATTHYQDYELIGK	2 Dioxidation Y	Dracula_Lett_1_7B_3780	2	1007.49	2012.97	1.0955	58.517	0.0097315	25907	46.955	270940
Q8CRC6	Ribulokinase	araB	Staphylococcus epidermidis (strain ATCC 12228 / FDA PCI 1200)	NKNWLDYYGSSVNSEWMIPK	Tryptophan oxidation to kynurenin,Tryptophan oxidation to oxolactone	Dracula_Lett_3_3790	3	817.042	2448.11	-2.7828	44.572	0.017503	20332	45.221	479910
Q8CSI0	Nucleoside diphosphate kinase	ndk	Staphylococcus epidermidis (strain ATCC 12228 / FDA PCI 1200)	EVKLWFTSSEIADYKEPR	Tryptophan oxidation to oxolactone	Dracula_Lett_3_3790	2	1106.55	2211.08	-0.95815	42.498	0.013952	19545	46.069	12583000
Q8CVZ3	Trimethylamine-N-oxide reductase 2	torZ	Escherichia coli O6:H1 (strain CFT073 / ATCC 700928 / UPEC)	AWQKPEMIVVSECYWTAAAK	Oxidation (M),Dioxidation W,Tryptophan oxidation to kynurenin	Dracula_Lett_3_RP_3791	3	807.38	2419.12	2.6808	59.622	0.012093	26293	48.314	1169200
Q8D2V5	Glutamate--cysteine ligase	gshA	Wigglesworthia glossinidia brevipalpis	YGAKMQIISGVHYNFSFHK	Deamidation (NQ)	Dracula_Lett_2_RP_3786	2	1114.55	2227.09	-4.1074	59.637	0.014981	26342	61.11	1887700
Q8DD95	Ribosomal RNA small subunit methyltransferase J	rsmJ	Vibrio vulnificus (strain CMCP6)	PDVVYLDPMYPHPENKK	Oxidation (M)	Dracula_Lett_1_2B_3774	3	686.672	2056.99	-1.2803	59.168	0.0098382	24691	50.806	1180200
Q8DFM0	Chaperone protein HtpG	htpG	Vibrio vulnificus (strain CMCP6)	MKEGQDKIYYLTADSYAAAK	Oxidation Y	Dracula_Lett_3_RP_3791	3	761.372	2281.09	/	57.725	0.007966	25504	54.764	<T
Q8DKM1	Pyridoxine 5'-phosphate synthase	pdxJ	Thermosynechococcus vestitus (strain NIES-2133 / IAM M-273 / BP-1)	THLNLEMAATPEMVAIALDIR	2 Oxidation (M)	Dracula_Lett_3_3789	4	586.053	2340.18	-1.4487	41.797	0.0097947	19379	44.577	65199000
Q8DKM1	Pyridoxine 5'-phosphate synthase	pdxJ	Thermosynechococcus vestitus (strain NIES-2133 / IAM M-273 / BP-1)	THLNLEMAATPEMVAIALDIR	2 Oxidation (M)	Dracula_Lett_3_3789	4	586.053	2340.18	-1.8767	41.797	0.013306	19379	44.577	65199000
Q8DSQ5	Glutamate racemase	murI	Streptococcus mutans serotype c (strain ATCC 700610 / UA159)	IRDLSPQMKVR	Unmodified	Dracula_Lett_3_3789	2	671.885	1341.76	2.4943	39.526	5.4275e-06	18177	121.09	9208500
Q8DSQ5	Glutamate racemase	murI	Streptococcus mutans serotype c (strain ATCC 700610 / UA159)	IRDLSPQMKVR	Unmodified	Dracula_Lett_3_3789	2	671.885	1341.76	2.4474	39.526	0.0062819	18177	121.09	9208500
Q8EH67	Hydroxylamine reductase	hcp	Shewanella oneidensis (strain MR-1)	FGLRNTTTVEADLKTMLNVA	Oxidation (M),2 Deamidation (NQ)	Dracula_Lett_1_7B_3779	3	738.044	2211.11	-4.2254	70.406	0.014711	31347	52.731	974550
Q8EJQ1	DNA gyrase inhibitor YacG	yacG	Shewanella oneidensis (strain MR-1)	CKMIDLGDWASEKHAIPVK	Tryptophan oxidation to oxolactone	Dracula_Lett_2_3783	2	1106.55	2211.08	1.0389	42.334	1.5216e-05	18624	113.95	12626000
Q8EJQ1	DNA gyrase inhibitor YacG	yacG	Shewanella oneidensis (strain MR-1)	CKMIDLGDWASEKHAIPVK	Tryptophan oxidation to oxolactone	Dracula_Lett_3_3789	2	1106.55	2211.08	1.394	42.399	0.00087014	19561	101.89	12522000
Q8EJQ1	DNA gyrase inhibitor YacG	yacG	Shewanella oneidensis (strain MR-1)	CKMIDLGDWASEKHAIPVK	Tryptophan oxidation to oxolactone	Dracula_Lett_3_3790	2	1106.55	2211.08	0.46716	42.498	7.0455e-05	19404	104.59	12583000
Q8EPW5	Ribosomal protein L11 methyltransferase	prmA	Oceanobacillus iheyensis (strain DSM 14371 / CIP 107618 / JCM 11309 / KCTC 3954 / HTE831)	NEVSLSEVHEEEWATAWKKYYK	Dioxidation W,Tryptophan oxidation to kynurenin	Dracula_Lett_3_3789	4	691.329	2761.29	-0.26923	41.861	0.015112	19319	51.524	5487200
Q8EQP0	Sulfite reductase [NADPH] hemoprotein beta-component	cysI	Oceanobacillus iheyensis (strain DSM 14371 / CIP 107618 / JCM 11309 / KCTC 3954 / HTE831)	VSDHLLPETNAYHEIWLEDK	Oxidation W	Dracula_Lett_2_RP_3786	2	1213.09	2424.16	-2.3982	59.169	0.016291	25818	63.76	687870
Q8EUD3	Adenylate kinase	adk	Malacoplasma penetrans (strain HF-2) (Mycoplasma penetrans)	QTIDQKGPYWEELKSYISK	Oxidation Y,L-DOPA-quinone	Dracula_Lett_1_2B_3773	4	586.543	2342.14	-4.1628	61.638	0.0082813	25382	57.936	1028900
Q8EWR4	Ferredoxin--NADP reductase	MYPE1390	Malacoplasma penetrans (strain HF-2) (Mycoplasma penetrans)	PNTIITACAEAVRALWHISK	Trioxidation (C)	Dracula_Lett_1_2A_3772	2	1150.1	2298.18	-4.1224	41.543	0.011213	17875	40.025	640350
Q8FB22	Replicative DNA helicase	dnaB	Escherichia coli O6:H1 (strain CFT073 / ATCC 700928 / UPEC)	MAGNRPFNKQQTDNR	Oxidation (M),2 Deamidation (NQ)	Dracula_Lett_1_7B_3779	2	897.913	1793.81	-0.94387	57.644	0.014855	26204	56.094	18566000
Q8FHD1	Uncharacterized HTH-type transcriptional regulator YdfH	ydfH	Escherichia coli O6:H1 (strain CFT073 / ATCC 700928 / UPEC)	TVETQLNPTPPVNQQIYR	Acetyl (Protein N-term),4 Deamidation (NQ)	Dracula_Lett_1_2B_3773	3	715.351	2143.03	/	63.66	0.00043808	26466	44.045	<T
Q8FPJ9	Pyridoxal 5'-phosphate synthase subunit PdxS	pdxS	Corynebacterium efficiens (strain DSM 44549 / YS-314 / AJ 12310 / JCM 11189 / NBRC 100395)	MSDPDMIDGILEAVDIPVMAK	2 Oxidation (M)	Dracula_Lett_3_RP_3791	4	573.776	2291.07	2.2975	57.477	0.01028	25329	42.716	1316800
Q8FPJ9	Pyridoxal 5'-phosphate synthase subunit PdxS	pdxS	Corynebacterium efficiens (strain DSM 44549 / YS-314 / AJ 12310 / JCM 11189 / NBRC 100395)	MSDPDMIDGILEAVDIPVMAK	2 Oxidation (M)	Dracula_Lett_3_RP_3791	4	573.776	2291.07	0.85716	57.477	0.013946	25329	42.716	1316800
Q8FRV5	NAD-dependent protein deacylase 2	cobB2	Corynebacterium efficiens (strain DSM 44549 / YS-314 / AJ 12310 / JCM 11189 / NBRC 100395)	DPEPMWAWYRWRAGQAMK	Oxidation (M),Dioxidation W,Tryptophan oxidation to kynurenin	Dracula_Lett_1_7A_3778	3	777.686	2330.04	-3.5733	53.748	0.013029	25098	43.791	203720
Q8GGL7	Adenosylhomocysteinase	ahcY	Streptomyces atroolivaceus	ADIFVTTTGNKDIIMASDMAK	Unmodified	Dracula_Lett_3_3790	3	748.041	2241.1	/	43.284	0.01705	19776	55.007	<T
Q8GNM0	Malate dehydrogenase	mdh	Francisella novicida	HNCPNAFVICITNPLDIMVNMLQK	2 Oxidation (M)	Dracula_Lett_2_3784	3	958.797	2873.37	/	128.54	0.0094298	50167	55.763	<T
Q8ISB6	Beta-1,3-glucan-binding protein 2	/	Manduca sexta (Tobacco hawkmoth) (Tobacco hornworm)	KLYGGPIMSDADPFRSMLLK	L-DOPA-quinone	Dracula_Lett_1_2B_3773	2	1127.07	2252.13	/	64.173	0.0049696	26705	60.401	<T
Q8K982	Nucleoid-associated protein BUsg_467	BUsg_467	Buchnera aphidicola subsp. Schizaphis graminum (strain Sg)	FTKGGLGNLMKQAQQMQEK	Acetyl (Protein N-term),Dioxidation M	Dracula_Lett_2_RP_3785	3	737.701	2210.08	1.751	59.991	0.002817	25333	67.418	606310000
Q8K9H6	ATP-dependent RNA helicase DeaD	deaD	Buchnera aphidicola subsp. Schizaphis graminum (strain Sg)	NGYNSAALNGDMNQALR	Oxidation (M),2 Deamidation (NQ)	Dracula_Lett_2_3784	2	913.902	1825.79	3.8154	41.816	0.013896	18672	55.258	753620
Q8K9S5	Outer membrane protein assembly factor BamA	bamA	Buchnera aphidicola subsp. Schizaphis graminum (strain Sg)	IFYNDFKYNINSFYNIVK	Unmodified	Dracula_Lett_2_3784	3	768.056	2301.15	/	45.812	0.0091301	20531	62.055	<T
Q8KAY6	Glycogen synthase	glgA	Chlorobaculum tepidum (strain ATCC 49652 / DSM 12025 / NBRC 103806 / TLS) (Chlorobium tepidum)	YARQLLDDPELSFGMDKALK	Oxidation (M),Deamidation (NQ)	Dracula_Lett_2_3784	2	1164.08	2326.15	3.261	49.981	0.0047421	22428	85.536	4941300
Q8KAY6	Glycogen synthase	glgA	Chlorobaculum tepidum (strain ATCC 49652 / DSM 12025 / NBRC 103806 / TLS) (Chlorobium tepidum)	YARQLLDDPELSFGMDKALK	Oxidation (M),Deamidation (NQ)	Dracula_Lett_3_3789	2	1164.08	2326.15	3.8743	49.996	0.0052533	23089	81.278	21463000
Q8KDJ5	Argininosuccinate lyase	argH	Chlorobaculum tepidum (strain ATCC 49652 / DSM 12025 / NBRC 103806 / TLS) (Chlorobium tepidum)	IGELLKAMQSTLLDKAEQYK	Oxidation (M),2 Deamidation (NQ)	Dracula_Lett_2_3784	3	766.403	2296.19	0.18327	46.784	0.011832	20977	58.635	5387200
Q8NN01	ATP-dependent Clp protease proteolytic subunit 2	clpP2	Corynebacterium glutamicum (strain ATCC 13032 / DSM 20300 / BCRC 11384 / JCM 1318 / LMG 3730 / NCIMB 10025)	REMAQLIAEHTGQTFEQISK	Oxidation (M)	Dracula_Lett_2_3784	3	778.39	2332.15	-0.51591	51.803	0.012112	23227	58.693	1417500
Q8NN01	ATP-dependent Clp protease proteolytic subunit 2	clpP2	Corynebacterium glutamicum (strain ATCC 13032 / DSM 20300 / BCRC 11384 / JCM 1318 / LMG 3730 / NCIMB 10025)	REMAQLIAEHTGQTFEQISK	Oxidation (M)	Dracula_Lett_2_3784	3	778.39	2332.15	2.0052	51.803	0.0083918	23227	58.693	1417500
Q8NN01	ATP-dependent Clp protease proteolytic subunit 2	clpP2	Corynebacterium glutamicum (strain ATCC 13032 / DSM 20300 / BCRC 11384 / JCM 1318 / LMG 3730 / NCIMB 10025)	REMAQLIAEHTGQTFEQISK	Oxidation (M)	Dracula_Lett_2_3784	3	778.39	2332.15	0.73083	51.803	0.0060656	23227	58.693	1417500
Q8NND3	Glutamine--fructose-6-phosphate aminotransferase [isomerizing]	glmS	Corynebacterium glutamicum (strain ATCC 13032 / DSM 20300 / BCRC 11384 / JCM 1318 / LMG 3730 / NCIMB 10025)	IQQVIDAEEQIKKLGQDMADAK	Oxidation (M),3 Deamidation (NQ)	Dracula_Lett_2_RP_3785	3	830.748	2489.22	-3.9718	59.85	0.013352	25541	70.987	2292700
Q8NWS3	Uncharacterized hydrolase MW1286	MW1286	Staphylococcus aureus (strain MW2)	VLINVVNFYENLLNNYKEV	3 Deamidation (NQ)	Dracula_Lett_3_3789	3	767.395	2299.16	2.3442	48.728	0.011365	22533	54.073	550660
Q8P7T3	NADH-quinone oxidoreductase subunit B	nuoB	Xanthomonas campestris pv. campestris (strain ATCC 33913 / DSM 3586 / NCPPB 528 / LMG 568 / P 25)	MGVIQTLDRLMTNPMPEGR	Acetyl (Protein N-term),Oxidation (M),Dioxidation M	Dracula_Lett_3_3789	2	1125.04	2248.07	4.1562	50.248	0.0035645	23261	40.113	355540
Q8P9N8	Histidine biosynthesis bifunctional protein HisIE	hisI	Xanthomonas campestris pv. campestris (strain ATCC 33913 / DSM 3586 / NCPPB 528 / LMG 568 / P 25)	EHERPHGSYTTKLFEQGIR	Oxidation Y	Dracula_Lett_3_3789	3	767.717	2300.13	4.4556	45.045	0.0081095	20831	70.783	5404100
Q8PDM9	NAD-dependent protein deacetylase	cobB	Xanthomonas campestris pv. campestris (strain ATCC 33913 / DSM 3586 / NCPPB 528 / LMG 568 / P 25)	TVAITQTGPALQEFVERHQRLFVLSGAGCSTDSGIPDYR	2 Deamidation (NQ)	Dracula_Lett_2_RP_3786	4	1070.53	4278.1	1.5263	63.223	0.00065882	27945	49.312	4436300
Q8PXV5	Probable thymidylate kinase	tmk	Methanosarcina mazei (strain ATCC BAA-159 / DSM 3647 / Goe1 / Go1 / JCM 11833 / OCM 88) (Methanosarcina frisia)	YAYQGVTLKSRFENPLEWVR	2 Dioxidation Y	Dracula_Lett_2_RP_3786	4	630.818	2519.24	-3.676	60.491	0.010563	26531	47.09	10162000
Q8PYS1	Geranylfarnesyl diphosphate synthase	/	Methanosarcina mazei (strain ATCC BAA-159 / DSM 3647 / Goe1 / Go1 / JCM 11833 / OCM 88) (Methanosarcina frisia)	ESKFTSETLPHIYMKSTSK	L-DOPA-quinone	Dracula_Lett_3_3789	2	1114.55	2227.08	1.2837	50.1	0.010833	23176	56.956	471020
Q8RAI8	Histidine--tRNA ligase	hisS	Caldanaerobacter subterraneus subsp. tengcongensis (strain DSM 15242 / JCM 11007 / NBRC 100824 / MB4) (Thermoanaerobacter tengcongensis)	LKNMATGEETEILIDEIEK	Oxidation (M),Deamidation (NQ)	Dracula_Lett_1_7B_3780	3	731.7	2192.08	3.2404	62.114	0.014074	27751	69.331	1594000
Q8RHI7	DNA-directed RNA polymerase subunit beta'	rpoC	Fusobacterium nucleatum subsp. nucleatum (strain ATCC 25586 / DSM 15643 / BCRC 10681 / CIP 101130 / JCM 8532 / KCTC 2640 / LMG 13131 / VPI 4355)	FEAYMGADGILK	Oxidation (M),Oxidation Y	Dracula_Lett_3_3790	2	673.818	1345.62	-0.63139	45.39	0.0017984	20718	47.603	261850
Q8XP14	Uronate isomerase	uxaC	Clostridium perfringens (strain 13 / Type A)	NLTEMWLYHDHYK	Oxidation (M),Deamidation (NQ)	Dracula_Lett_1_2B_3773	2	883.896	1765.78	-1.4526	56.546	0.005904	23341	93.556	3944900
Q8XP14	Uronate isomerase	uxaC	Clostridium perfringens (strain 13 / Type A)	NLTEMWLYHDHYK	Oxidation (M),Deamidation (NQ)	Dracula_Lett_1_2B_3774	2	883.896	1765.78	-0.51671	56.744	0.012493	23565	87.806	4070700
Q8XP14	Uronate isomerase	uxaC	Clostridium perfringens (strain 13 / Type A)	NLTEMWLYHDHYK	Oxidation (M),Deamidation (NQ)	Dracula_Lett_1_7B_3779	2	883.896	1765.78	0.85277	57.088	0.014805	25002	87.149	6322400
Q8XP14	Uronate isomerase	uxaC	Clostridium perfringens (strain 13 / Type A)	NLTEMWLYHDHYK	Oxidation (M),Deamidation (NQ)	Dracula_Lett_1_7B_3780	2	883.896	1765.78	-0.94236	57.329	0.0076236	25127	90.149	5792000
Q8XVT3	Leucine--tRNA ligase	leuS	Ralstonia solanacearum (strain GMI1000) (Pseudomonas solanacearum)	LLTQGMVLNETYYREDAAGKK	L-DOPA-quinone	Dracula_Lett_2_RP_3785	3	805.406	2413.19	/	60.659	0.0057698	26013	62.658	<T
Q8Y2I3	2,3-bisphosphoglycerate-dependent phosphoglycerate mutase	gpmA	Ralstonia solanacearum (strain GMI1000) (Pseudomonas solanacearum)	TLWHVQDEMDLMWIPTRTEWR	Oxidation (M),Oxidation W,Dioxidation W	Dracula_Lett_3_RP_3791	2	1404.15	2806.28	/	116.93	0.011268	48332	61.212	<T
Q8Y7M8	ATP-dependent RNA helicase DbpA	dbpA	Listeria monocytogenes serovar 1/2a (strain ATCC BAA-679 / EGD-e)	QRQNLFFSATMPEEMQDLIK	Oxidation (M),Gln->pyro-Glu	Dracula_Lett_2_3783	2	1213.08	2424.15	1.8694	41.666	0.0042843	18306	67.252	3140200
Q8Y7P6	Uracil-DNA glycosylase 2	ung2	Listeria monocytogenes serovar 1/2a (strain ATCC BAA-679 / EGD-e)	KVFPDMYDIFNALKHTAYK	Deamidation (NQ)	Dracula_Lett_1_2A_3771	3	768.057	2301.15	2.1935	42.123	0.010335	17598	61.495	2593100
Q8Y7P6	Uracil-DNA glycosylase 2	ung2	Listeria monocytogenes serovar 1/2a (strain ATCC BAA-679 / EGD-e)	KVFPDMYDIFNALKHTAYK	Unmodified	Dracula_Lett_3_3789	3	767.729	2300.17	/	45.496	0.0058365	21002	67.994	<T
Q8YAB1	Cysteine--tRNA ligase	cysS	Listeria monocytogenes serovar 1/2a (strain ATCC BAA-679 / EGD-e)	VTENMDEIIQMISTLIEK	2 Dioxidation M	Dracula_Lett_2_3784	2	1086.03	2170.04	-1.5204	47.493	0.010609	21314	54.343	2621300
Q8YK97	Linolenate 9R-lipoxygenase	all8020	Nostoc sp. (strain PCC 7120 / SAG 25.82 / UTEX 2576)	MDLNTYLKLLNLLDSESQK	Oxidation (M),Deamidation (NQ)	Dracula_Lett_2_RP_3785	3	752.387	2254.14	/	60.589	0.014485	25975	48.423	<T
Q8ZHP0	Maltoporin 2	lamB2	Yersinia pestis	QGGEKYTIALGLAEGPDFLSR	Dioxidation Y	Dracula_Lett_2_3784	3	752.05	2253.13	/	47.321	0.0082407	21251	53.625	<T
Q8ZIG9	3-isopropylmalate dehydrogenase	leuB	Yersinia pestis	GREGQGMHER	Unmodified	Dracula_Lett_3_RP_3792	2	578.767	1155.52	-3.3662	33.218	0.0089811	15326	93.143	1692700
Q8ZLF4	sn-glycerol-3-phosphate import ATP-binding protein UgpC	ugpC	Salmonella typhimurium (strain LT2 / SGSC1412 / ATCC 700720)	VMVMNKGVAEQIGTPVEVYEK	2 Oxidation (M),Deamidation (NQ)	Dracula_Lett_3_3789	3	785.392	2353.15	2.5545	44.147	0.01452	20378	52.298	174320
Q8ZPZ4	tRNA-specific 2-thiouridylase MnmA	mnmA	Salmonella typhimurium (strain LT2 / SGSC1412 / ATCC 700720)	EPFTGTLRCTVK	Trioxidation (C)	Dracula_Lett_2_3784	2	728.859	1455.7	-3.7554	38.893	0.010721	17369	70.399	2085200
Q8ZQM1	Ribosomal protein S12 methylthiotransferase RimO	rimO	Salmonella typhimurium (strain LT2 / SGSC1412 / ATCC 700720)	WNRFMQLQQQISAERLQEK	Oxidation (M),Deamidation (NQ)	Dracula_Lett_3_RP_3791	3	817.413	2449.22	-1.7893	57.246	0.014114	25279	59.345	973300
Q929A9	ATP-dependent helicase/nuclease subunit A	addA	Listeria innocua serovar 6a (strain ATCC BAA-680 / CLIP 11262)	GYFFDAMLAYKDITVSDAANK	Oxidation (M),2 Dioxidation Y	Dracula_Lett_3_3790	3	807.37	2419.09	-0.96824	44.274	0.0096209	20211	45.618	3350900
Q92I21	Succinate--CoA ligase [ADP-forming] subunit beta	sucC	Rickettsia conorii (strain ATCC VR-613 / Malish 7)	DNQAKQMKEIVK	Deamidation (NQ)	Dracula_Lett_3_RP_3791	2	716.877	1431.74	-2.9614	49.882	0.0068724	22124	92.239	3811400
Q92M52	Ferrochelatase	hemH	Rhizobium meliloti (strain 1021) (Ensifer meliloti) (Sinorhizobium meliloti)	EKLGWPQDR	Glu->pyro-Glu,Oxidation W	Dracula_Lett_1_7A_3778	2	563.786	1125.56	-2.1002	29.179	0.011106	13844	69.812	257020
Q93SW1	Magnesium-chelatase 38 kDa subunit	bchI	Chlorobaculum tepidum (strain ATCC 49652 / DSM 12025 / NBRC 103806 / TLS) (Chlorobium tepidum)	MTQTANAAKK	2 Deamidation (NQ)	Dracula_Lett_2_3784	2	533.266	1064.52	-2.9148	28.837	0.010542	13091	62.546	1049900
Q97N17	Serine--tRNA ligase 1	serS1	Clostridium acetobutylicum (strain ATCC 824 / DSM 792 / JCM 1419 / LMG 5710 / VKM B-1787)	GEDFDISVIDELVSLDEERR	Unmodified	Dracula_Lett_2_RP_3786	3	779.38	2335.12	1.6585	59.17	0.0086634	26059	57.708	14079000
Q97N17	Serine--tRNA ligase 1	serS1	Clostridium acetobutylicum (strain ATCC 824 / DSM 792 / JCM 1419 / LMG 5710 / VKM B-1787)	GEDFDISVIDELVSLDEERR	Unmodified	Dracula_Lett_2_RP_3786	3	779.38	2335.12	-0.36245	59.17	0.015924	26059	57.708	14079000
Q97NZ6	Galactokinase	galK	Streptococcus pneumoniae serotype 4 (strain ATCC BAA-334 / TIGR4)	AIYLDTNTLEYDLVPLDLK*	Oxidation Y,L-DOPA-quinone	Dracula_Lett_2_3783	3	747.051	2238.13	0.69836	41.949	0.0040168	18421	89.502	61271000
Q97NZ6	Galactokinase	galK	Streptococcus pneumoniae serotype 4 (strain ATCC BAA-334 / TIGR4)	AIYLDTNTLEYDLVPLDLK	Oxidation Y,L-DOPA-quinone	Dracula_Lett_2_3784	3	747.051	2238.13	2.6253	43.802	0.0092747	19667	63.46	12709000
Q97NZ6	Galactokinase	galK	Streptococcus pneumoniae serotype 4 (strain ATCC BAA-334 / TIGR4)	AIYLDTNTLEYDLVPLDLK	Oxidation Y,L-DOPA-quinone	Dracula_Lett_2_RP_3785	3	747.051	2238.13	0.4697	60.013	0.0060375	25972	71.601	12060000
Q97NZ6	Galactokinase	galK	Streptococcus pneumoniae serotype 4 (strain ATCC BAA-334 / TIGR4)	AIYLDTNTLEYDLVPLDLK	Oxidation Y,L-DOPA-quinone	Dracula_Lett_3_3790	3	747.051	2238.13	0.056803	42.099	0.0072556	19184	65.949	54612000
Q97NZ6	Galactokinase	galK	Streptococcus pneumoniae serotype 4 (strain ATCC BAA-334 / TIGR4)	AIYLDTNTLEYDLVPLDLK	Oxidation Y,L-DOPA-quinone	Dracula_Lett_3_RP_3792	3	747.051	2238.13	-0.49945	58.427	0.0055901	25965	73.498	16058000
Q97QZ0	Uncharacterized protein SP_1052	/	Streptococcus pneumoniae serotype 4 (strain ATCC BAA-334 / TIGR4)	YRKITEDELYDIFFENK	Oxidation Y	Dracula_Lett_2_3783	3	747.035	2238.08	0.12679	47.233	0.009425	20887	89.466	63667000
Q97SI9	Cell cycle protein GpsB	gpsB	Streptococcus pneumoniae serotype 4 (strain ATCC BAA-334 / TIGR4)	EVRGYNKVEVDEFLDDVIK	Unmodified	Dracula_Lett_3_3789	3	756.39	2266.15	-0.75578	45.877	0.010315	21166	66.068	880570
Q97SI9	Cell cycle protein GpsB	gpsB	Streptococcus pneumoniae serotype 4 (strain ATCC BAA-334 / TIGR4)	EVRGYNKVEVDEFLDDVIK	Unmodified	Dracula_Lett_3_3789	3	756.39	2266.15	0.57986	45.877	0.010861	21166	66.068	880570
Q99RX4	Staphylococcal secretory antigen ssaA2	ssaA2	Staphylococcus aureus (strain Mu50 / ATCC 700699)	IGSTWGNASNWANAAAR	Oxidation W,Dioxidation W	Dracula_Lett_3_RP_3792	2	897.911	1793.81	1.7797	55.373	0.0034062	24487	89.356	7940300
Q99UJ7	Ribonuclease J 2	rnj2	Staphylococcus aureus (strain Mu50 / ATCC 700699)	MGYFDIPKDLLIPITEVDNYPK	Oxidation (M),Oxidation Y,L-DOPA-quinone	Dracula_Lett_1_2B_3773	3	876.436	2626.29	/	61.658	0.0057466	25485	56.708	<T
Q99WA0	Transcription-repair-coupling factor	mfd	Staphylococcus aureus (strain Mu50 / ATCC 700699)	ELSRDGQVFYLYNKVQSIYEK	2 Oxidation Y	Dracula_Lett_1_7B_3780	3	871.106	2610.3	-3.1034	62.23	0.0081702	27752	56.424	857700
Q99XS1	Probable dipeptidase B	pepDB	Streptococcus pyogenes serotype M1	GYAYPISNPNVMEAHIFQLK	Oxidation (M),Oxidation Y	Dracula_Lett_1_7B_3780	3	775.384	2323.13	/	61.552	0.010766	27467	52.172	<T
Q9A9M1	Urocanate hydratase	hutU	Caulobacter vibrioides (strain ATCC 19089 / CB15) (Caulobacter crescentus)	ELIPDNPHLHNWLDMAGQK	Glu->pyro-Glu	Dracula_Lett_2_RP_3786	2	1105.54	2209.07	-2.6532	59.535	0.0079323	27338	68.171	170190000
Q9AHD4	Tyrosine-protein phosphatase CpsB	cpsB	Streptococcus pneumoniae serotype 4 (strain ATCC BAA-334 / TIGR4)	KGMFETPEEKIAENFLQVR*	2 Deamidation (NQ)	Dracula_Lett_3_3790	3	756.712	2267.11	0.70533	41.742	0.015243	19066	62.556	22484000
Q9AHD4	Tyrosine-protein phosphatase CpsB	cpsB	Streptococcus pneumoniae serotype 4 (strain ATCC BAA-334 / TIGR4)	KGMFETPEEKIAENFLQVR	2 Deamidation (NQ)	Dracula_Lett_3_RP_3791	2	1134.56	2267.11	3.2154	57.604	2.6863e-09	25476	96.371	3985000
Q9AHD4	Tyrosine-protein phosphatase CpsB	cpsB	Streptococcus pneumoniae serotype 4 (strain ATCC BAA-334 / TIGR4)	KGMFETPEEKIAENFLQVR	2 Deamidation (NQ)	Dracula_Lett_3_RP_3792	2	1134.56	2267.11	-1.6429	57.891	0.011439	25909	88.224	2857500
Q9CCG2	DNA primase	dnaG	Mycobacterium leprae (strain TN)	HFGCGFAPSGWDSLTK	Unmodified	Dracula_Lett_2_3784	2	883.901	1765.79	-3.1062	43.732	0.010999	19553	81.771	43380000
Q9CEF5	Probable serine/threonine-protein kinase PknB	pknB	Lactococcus lactis subsp. lactis (strain IL1403) (Streptococcus lactis)	VGTVHKQQSSTIAEGK	Unmodified	Dracula_Lett_3_RP_3792	2	835.447	1668.88	/	57.938	0.0081399	25929	68.786	<T
Q9CGY9	Protein GrpE	grpE	Lactococcus lactis subsp. lactis (strain IL1403) (Streptococcus lactis)	KILSSLDNLER	Unmodified	Dracula_Lett_2_3783	3	429.914	1286.72	-3.2253	32.647	0.0094917	14445	80.916	2280900
Q9CGY9	Protein GrpE	grpE	Lactococcus lactis subsp. lactis (strain IL1403) (Streptococcus lactis)	KILSSLDNLER	Unmodified	Dracula_Lett_2_3783	3	429.914	1286.72	-2.8391	32.647	0.0087718	14445	80.916	2280900
Q9CGY9	Protein GrpE	grpE	Lactococcus lactis subsp. lactis (strain IL1403) (Streptococcus lactis)	KILSSLDNLER	Unmodified	Dracula_Lett_2_3783	3	429.914	1286.72	-2.1138	32.647	0.010622	14445	80.916	2280900
Q9CGY9	Protein GrpE	grpE	Lactococcus lactis subsp. lactis (strain IL1403) (Streptococcus lactis)	KILSSLDNLER	Unmodified	Dracula_Lett_2_3783	3	429.914	1286.72	-2.5163	32.647	0.017203	14445	80.916	2280900
Q9CLM1	1-(5-phosphoribosyl)-5-[(5-phosphoribosylamino)methylideneamino] imidazole-4-carboxamide isomerase	hisA	Pasteurella multocida (strain Pm70)	TLYSDNPIAQFQDYVAQGAK	2 Oxidation Y	Dracula_Lett_3_3789	3	754.362	2260.06	0.27356	47.492	0.0091202	21965	55.189	4125900
Q9CP62	5'-methylthioadenosine/S-adenosylhomocysteine nucleosidase	mtnN	Pasteurella multocida (strain Pm70)	IAVQQQQQVK	3 Deamidation (NQ)	Dracula_Lett_1_7A_3777	2	586.812	1171.61	-4.486	30.145	0.0094297	14089	65.038	730730
Q9CPE8	Pyrroline-5-carboxylate reductase	proC	Pasteurella multocida (strain Pm70)	PQMIAAVCQGLSAVDFSQKLVISIAAGVSVTK	Oxidation (M),3 Deamidation (NQ)	Dracula_Lett_2_3784	4	827.685	3306.71	-1.1924	44.804	0.0064711	20080	51.539	905790
Q9EVI8	2-isopropylmalate synthase	leuA	Buchnera aphidicola subsp. Uroleucon sonchi	EIYRTSQVISRICNMPIPSNK	Oxidation (M),3 Deamidation (NQ)	Dracula_Lett_3_RP_3792	3	842.417	2524.23	0.92175	58.725	0.012866	26273	63.936	2006600
Q9EVR0	L-lactate dehydrogenase	Idh	Selenomonas ruminantium	DVALSIPR	Unmodified	Dracula_Lett_2_RP_3785	1	870.504	869.497	1.0067	45.441	0.0083742	19778	132.96	1454100
Q9EVR0	L-lactate dehydrogenase	Idh	Selenomonas ruminantium	DVALSIPR	Unmodified	Dracula_Lett_2_RP_3785	1	870.504	869.497	-0.75036	45.441	0.0075287	19778	132.96	1454100
Q9EVR0	L-lactate dehydrogenase	Idh	Selenomonas ruminantium	DVALSIPR	Unmodified	Dracula_Lett_2_RP_3786	1	870.504	869.497	-0.26212	45.262	0.011115	20308	104.45	1322200
Q9F721	Cytochrome bc complex cytochrome b subunit	petB	Chlorobaculum tepidum (strain ATCC 49652 / DSM 12025 / NBRC 103806 / TLS) (Chlorobium tepidum)	AENTQNPAAGTAPAKPK	Acetyl (Protein N-term),2 Deamidation (NQ)	Dracula_Lett_1_7B_3779	2	855.421	1708.83	/	62.28	0.010633	27736	59.975	<T
Q9HUL8	DNA mismatch repair protein MutL	mutL	Pseudomonas aeruginosa (strain ATCC 15692 / DSM 22644 / CIP 104116 / JCM 14847 / LMG 12228 / 1C / PRS 101 / PAO1)	SQPDLQYFYVNGRMVRDK	Oxidation (M),3 Deamidation (NQ)	Dracula_Lett_2_RP_3786	3	745.684	2234.03	/	59.107	0.0073486	25812	63.546	<T
Q9JMS4	Uncharacterized membrane protein YuaP	yuaP	Escherichia coli (strain K12)	MYFMTKKMLTFVQTPK	3 Oxidation (M),Deamidation (NQ)	Dracula_Lett_1_7B_3780	2	1022	2041.99	/	61.679	0.011242	27527	74.962	<T
Q9JQY4	50S ribosomal protein L14	rplN	Neisseria meningitidis serogroup A / serotype 4A (strain DSM 15465 / Z2491)	IQMQTILDVADNSGARRVMCIK	Oxidation (M),Dioxidation M	Dracula_Lett_3_RP_3792	3	856.429	2566.27	-1.455	58.829	0.0086079	26324	66.779	2900200
Q9JWC5	Phosphoribosylformylglycinamidine synthase	purL	Neisseria meningitidis serogroup A / serotype 4A (strain DSM 15465 / Z2491)	VTIMMPHPERVYRAAQMSWK	2 Oxidation (M),Deamidation (NQ)	Dracula_Lett_3_3790	3	822.069	2463.19	/	42.107	0.014903	19222	45.257	<T
Q9JYK8	Protein translocase subunit SecA	secA	Neisseria meningitidis serogroup B (strain MC58)	TLGMRHFDVQLIGGMVLHDGK	Oxidation (M),Deamidation (NQ)	Dracula_Lett_3_3789	3	781.065	2340.17	2.8806	41.785	0.011568	19284	69.747	17862000
Q9KDI6	S-adenosylmethionine:tRNA ribosyltransferase-isomerase	queA	Halalkalibacterium halodurans (strain ATCC BAA-125 / DSM 18197 / FERM 7344 / JCM 9153 / C-125) (Bacillus halodurans)	EETGAQVEVLLLK	Glu->pyro-Glu,Deamidation (NQ)	Dracula_Lett_2_3783	2	706.388	1410.76	2.3458	54.342	0.013778	24055	63.694	3625900
Q9KKL3	Chemotaxis protein methyltransferase 3	cheR3	Vibrio cholerae serotype O1 (strain ATCC 39315 / El Tor Inaba N16961)	FIQWFMHKTVGIYLPDSK	Oxidation (M),Deamidation (NQ)	Dracula_Lett_1_2B_3774	3	743.047	2226.12	/	61.276	0.008003	25835	60.768	<T
Q9KLB8	Phenylalanine-4-hydroxylase	phhA	Vibrio cholerae serotype O1 (strain ATCC 39315 / El Tor Inaba N16961)	IYGGGILSSPGETLYASESTIPK	Oxidation Y	Dracula_Lett_3_RP_3791	3	786.069	2355.18	1.2325	58.255	0.0052114	25451	66.536	64798000
Q9KNH7	Bifunctional protein GlmU	glmU	Vibrio cholerae serotype O1 (strain ATCC 39315 / El Tor Inaba N16961)	MHSNMPKVLHTLAGKPMVK	2 Oxidation (M),Dioxidation M	Dracula_Lett_3_3790	3	728.376	2182.11	-1.4725	41.809	0.010074	19081	49.343	6395500
Q9KPX8	Ribonuclease HI	rnhA	Vibrio cholerae serotype O1 (strain ATCC 39315 / El Tor Inaba N16961)	QAAENPTEDDIGYQPEPQ	2 Deamidation (NQ)	Dracula_Lett_2_3783	2	1002.42	2002.83	-0.16682	43.869	0.012426	19328	61.435	2928900
Q9L278	Threonine--tRNA ligase	thrS	Streptomyces coelicolor (strain ATCC BAA-471 / A3(2) / M145)	NPMLQRIYGTAWPTKDELK	Oxidation (M),Tryptophan oxidation to kynurenin	Dracula_Lett_3_RP_3791	3	761.06	2280.16	1.1267	60.237	0.015213	26507	50.188	30706000
Q9L278	Threonine--tRNA ligase	thrS	Streptomyces coelicolor (strain ATCC BAA-471 / A3(2) / M145)	NPMLQRIYGTAWPTKDELK	Oxidation (M),Tryptophan oxidation to kynurenin	Dracula_Lett_3_RP_3792	3	761.06	2280.16	2.1009	58.962	0.009037	26518	70.784	29275000
Q9LCK1	DNA gyrase subunit B	gyrB	Cytophaga hutchinsonii	ILNVEKAQEHRIYENDEIK	2 Deamidation (NQ)	Dracula_Lett_3_RP_3792	3	781.732	2342.18	/	58.183	0.0058763	26040	65.943	<T
Q9PBC9	1-(5-phosphoribosyl)-5-[(5-phosphoribosylamino)methylideneamino] imidazole-4-carboxamide isomerase	hisA	Xylella fastidiosa (strain 9a5c)	ALAFADSGATWMHLVDLDAAK	Dioxidation M	Dracula_Lett_2_RP_3786	4	559.524	2234.07	-4.0513	59.272	0.0072202	25893	54.292	11787000
Q9PBC9	ATP synthase gamma chain	hisA	Xylella fastidiosa (strain 9a5c)	ALAFADSGATWMHLVDLDAAK	Dioxidation M	Dracula_Lett_3_RP_3792	4	559.524	2234.07	-3.6491	58.038	0.010722	25824	50.944	21174000
Q9PE84	ATP synthase gamma chain	atpG	Xylella fastidiosa (strain 9a5c)	KMLGEMRQWQDK	Oxidation (M),Deamidation (NQ)	Dracula_Lett_1_2B_3774	2	783.874	1565.73	0.70487	52.005	0.013179	21353	82.261	1456400
Q9PE84	ATP synthase gamma chain	atpG	Xylella fastidiosa (strain 9a5c)	KMLGEMRQWQDK	Oxidation (M),Deamidation (NQ)	Dracula_Lett_3_3789	2	783.874	1565.73	0.43559	38.436	1.7048e-05	17655	128.03	23191000
Q9PE84	ATP synthase gamma chain	atpG	Xylella fastidiosa (strain 9a5c)	KMLGEMRQWQDK	Oxidation (M),Deamidation (NQ)	Dracula_Lett_3_RP_3791	2	783.874	1565.73	-0.0020861	50.116	0.0050884	22410	99.568	5055000
Q9PK92	Serine/threonine-protein kinase PknD	pknD	Chlamydia muridarum (strain MoPn / Nigg)	YELIRLIGRGGMGEVYLAHDK	Oxidation (M),Oxidation Y,Dioxidation Y	Dracula_Lett_3_3790	3	818.753	2453.24	1.6695	43.228	0.010037	19727	49.924	855910
Q9PM76	Histidine biosynthesis bifunctional protein HisB	hisB	Campylobacter jejuni subsp. jejuni serotype O:2 (strain ATCC 700819 / NCTC 11168)	MSQKILFIDRDGTLIEEPK	Dioxidation M	Dracula_Lett_2_3783	3	755.731	2264.17	-3.2118	44.568	0.006696	19637	67.685	79504000
Q9PQP6	30S ribosomal protein S8	rpsH	Ureaplasma parvum serovar 3 (strain ATCC 700970)	EGYIKSYDIRPTENNK	2 Deamidation (NQ)	Dracula_Lett_2_RP_3786	2	964.965	1927.92	-1.926	57.742	0.010115	25186	90.05	3202400
Q9R9J1	Mycosubtilin synthase subunit A	mycA	Bacillus subtilis	QPMLVGNCVNMVPVK	Oxidation (M),Deamidation (NQ)	Dracula_Lett_1_7B_3779	2	851.92	1701.83	/	62.378	0.01303	27786	63.283	<T
Q9RN25	Uncharacterized protein pXO2-07/BXB0006/GBAA_pXO2_0006	pXO2-07	Bacillus anthracis	EVANQFVHAYLDYSVQNK	2 Oxidation Y	Dracula_Lett_1_2A_3772	2	1079.02	2156.02	2.6466	43.491	0.0051246	18982	72.731	1431200
Q9WXZ3	ATP-dependent Clp protease ATP-binding subunit ClpX	clpX	Thermotoga maritima (strain ATCC 43589 / DSM 3109 / JCM 10099 / NBRC 100826 / MSB8)	NVFEEMMIDMMFELPNLK	2 Oxidation (M),Deamidation (NQ)	Dracula_Lett_1_7B_3780	3	755.338	2262.99	0.30504	62.818	0.013909	28106	50.608	1182800
Q9WZS9	Phenylalanine--tRNA ligase beta subunit	pheT	Thermotoga maritima (strain ATCC 43589 / DSM 3109 / JCM 10099 / NBRC 100826 / MSB8)	FWDVYPRK*	Oxidation W	Dracula_Lett_3_3789	2	563.788	1125.56	-4.2465	32.95	0.019322	15208	52.403	26285000
Q9WZX7	tRNA threonylcarbamoyladenosine biosynthesis protein TsaB	tsaB	Thermotoga maritima (strain ATCC 43589 / DSM 3109 / JCM 10099 / NBRC 100826 / MSB8)	EKKTIHYYEIEPLYLQK	Oxidation Y,2 L-DOPA-quinone	Dracula_Lett_2_RP_3786	3	747.048	2238.12	3.8219	59.407	0.010632	25791	48.131	12671000
Q9WZX7	tRNA threonylcarbamoyladenosine biosynthesis protein TsaB	tsaB	Thermotoga maritima (strain ATCC 43589 / DSM 3109 / JCM 10099 / NBRC 100826 / MSB8)	EKKTIHYYEIEPLYLQK	Oxidation Y,2 L-DOPA-quinone	Dracula_Lett_3_RP_3792	3	747.048	2238.12	3.61	60.14	0.01054	27105	50.305	1106400
Q9X1C0	Serine-pyruvate aminotransferase	/	Thermotoga maritima (strain ATCC 43589 / DSM 3109 / JCM 10099 / NBRC 100826 / MSB8)	KHYIMAPGPTPVPNDILTEGAK	Unmodified	Dracula_Lett_3_3789	3	783.747	2348.22	-1.3091	57.741	0.008876	26783	56.039	652930
Q9X6B0	Catalase-peroxidase	katG	Yersinia pestis	HEWVLTKSPAGAWQWKPK	Oxidation W,Dioxidation W,Tryptophan oxidation to oxolactone	Dracula_Lett_3_RP_3791	3	737.704	2210.09	4.1152	125.53	0.013947	51205	54.281	244380
Q9XD27	30S ribosomal protein S17	rpsQ	Leptospira interrogans serogroup Icterohaemorrhagiae serovar Lai (strain 56601)	SLLYEGRVVSNSMNK	Deamidation (NQ)	Dracula_Lett_3_RP_3791	2	849.43	1696.85	/	57.608	0.0065974	25453	69.65	<T
Q9Z4P0	Fumarate reductase flavoprotein subunit	ifcA	Shewanella frigidimarina (strain NCIMB 400)	QPGQFAWIIFDNQLYKKAK	4 Deamidation (NQ)	Dracula_Lett_1_2A_3772	3	767.06	2298.16	3.1096	51.044	0.014598	22500	40.856	180060
Q9Z4P0	Fumarate reductase flavoprotein subunit	ifcA	Shewanella frigidimarina (strain NCIMB 400)	QPGQFAWIIFDNQLYKKAK	4 Deamidation (NQ)	Dracula_Lett_2_3783	3	767.06	2298.16	3.7344	47.067	0.01104	20837	50.653	1481600
Q9Z8J5	Probable metal transport system ATP-binding protein CPn_0348/CP_0412/CPj0348/CpB0355	/	Chlamydia pneumoniae (Chlamydophila pneumoniae)	QLFDHVVLLNK	Unmodified	Dracula_Lett_2_3784	3	442.591	1324.75	-1.9975	28.333	0.0084296	12838	79.07	1132300
Q9ZCX2	DNA gyrase subunit B	gyrB	Rickettsia prowazekii (strain Madrid E)	KVEFYYTGGIEAYVQYIDRAK	Dioxidation Y,3 L-DOPA-quinone	Dracula_Lett_2_RP_3785	3	863.071	2586.19	/	59.853	0.0052224	25575	56.9	<T
Q9ZD73	Uncharacterized protein RP471	/	Rickettsia prowazekii (strain Madrid E)	MPQIYFNGPEGRIEGRYAK*	Acetyl (Protein N-term)	Dracula_Lett_3_3789	3	756.713	2267.12	1.2502	40.879	0.0076396	18826	59.15	23327000
Q9ZD73	Uncharacterized protein RP471	/	Rickettsia prowazekii (strain Madrid E)	MPQIYFNGPEGRIEGRYAK	Acetyl (Protein N-term)	Dracula_Lett_3_3790	3	756.713	2267.12	0.19322	41.742	0.010279	19066	53.21	22484000
Q9ZD73	Uncharacterized protein RP471	/	Rickettsia prowazekii (strain Madrid E)	MPQIYFNGPEGRIEGRYAK	Acetyl (Protein N-term)	Dracula_Lett_3_RP_3792	3	756.713	2267.12	2.1064	58.04	0.0094476	26058	54.073	77926000
Q9ZDF2	ADP,ATP carrier protein 2	tlcB	Rickettsia prowazekii (strain Madrid E)	EMVYIPLDNEIK	Oxidation (M),Glu->pyro-Glu	Dracula_Lett_2_RP_3785	2	731.368	1460.72	2.9238	57.819	0.0098867	24504	75.387	1334300
Q9ZDF2	ADP,ATP carrier protein 2	tlcB	Rickettsia prowazekii (strain Madrid E)	EMVYIPLDNEIK	Oxidation (M),Glu->pyro-Glu	Dracula_Lett_2_RP_3785	2	731.368	1460.72	1.8894	57.819	0.0067659	24504	75.387	1334300
Q9ZDW2	UvrABC system protein B	uvrB	Rickettsia prowazekii (strain Madrid E)	VKGDNMDIFPSHYSDKAWR	Oxidation (M),Deamidation (NQ)	Dracula_Lett_3_RP_3792	3	761.688	2282.04	-1.5235	49.044	0.01507	22077	50.653	733730
Q9ZE54	Uncharacterized protein RP093	RP093	Rickettsia prowazekii (strain Madrid E)	NENGCLEVYDPYEKFNRK	Oxidation Y,Dioxidation Y	Dracula_Lett_3_3790	2	1162.02	2322.02	0.66619	47.842	0.0078454	21906	63.473	6442000
Q9ZIU5	Pesticidal crystal protein Cry11Bb	cry11Bb	Bacillus thuringiensis subsp. medellin	LLMGATNQR	Dioxidation M	Dracula_Lett_3_3789	2	518.266	1034.52	1.9488	35.573	0.0033576	16349	107.32	2236700
Q9ZJM4	Bifunctional NAD(P)H-hydrate repair enzyme Nnr	nnr	Helicobacter pylori (strain J99 / ATCC 700824) (Campylobacter pylori J99)	SVGINISMLELLDNKLEIAR	Oxidation (M),2 Deamidation (NQ)	Dracula_Lett_1_2A_3772	3	749.403	2245.19	4.2531	42.729	0.014069	18539	58.29	1636700
Q9ZKP1	Glycine--tRNA ligase alpha subunit	glyQ	Helicobacter pylori (strain J99 / ATCC 700824) (Campylobacter pylori J99)	YGENPNRLGSYYQFQVVIK	Oxidation Y,Dioxidation Y	Dracula_Lett_1_2A_3772	4	581.539	2322.13	-1.5112	41.641	0.010874	18348	45.14	5630500
Q9ZKY0	Flagellar hook protein FlgE	flgE	Helicobacter pylori (strain J99 / ATCC 700824) (Campylobacter pylori J99)	YSRASFVDMLSQVKLIATAPYK	2 Dioxidation Y	Dracula_Lett_1_2A_3771	3	851.44	2551.3	/	39.252	0.006037	16159	56.036	<T
Q9ZLW0	GTPase Era	era	Helicobacter pylori (strain J99 / ATCC 700824) (Campylobacter pylori J99)	EGYESQIIFLDTPGLHHQEK	Glu->pyro-Glu	Dracula_Lett_3_3789	4	581.539	2322.13	-1.1979	43.39	0.017344	20018	44.391	17653000
V5YMB3	Dipeptidyl aminopeptidase BIII	dapb3	Pseudoxanthomonas mexicana	VKQAESDQIVKAMQAK	3 Deamidation (NQ)	Dracula_Lett_2_RP_3786	2	888.956	1775.9	/	55.376	0.013226	24099	61.213	<T
