# Supplementary material for: Count Dracula Resurrected: Proteomic Analysis of Vlad III the Impaler’s Documents by EVA Technology and Mass Spectrometry
Source: Anal Chem. 2023 Aug 8;95(34):12732–44. doi: 10.1021/acs.analchem.3c01461 (PMC10469356; doi:10.1021/acs.analchem.3c01461)
Supplement: Supplementary file 4 — ac3c01461_si_004.xlsx [file ac3c01461_si_004.xlsx]

## Sheet: Table S3 DB_Viruses
	Table S3. List of peptides and proteins identified searching MS data against “Viruses” database. For each peptide all the features (same sequence and different modifications) with the highest intensity are reported. Proteins identified with at least two peptides are reported in bold. All the identified peptides related to the proteins in bold underwent both to the BLASTp search and the “Tryptic P…
Leading razor protein	Protein names	Gene names	Organism	Sequence	Modifications	Raw file	Charge	Experimental m/z	Theoretical Mass	Mass error [ppm]	Retention Time	PEP	MS/MS scan number	Score	Intensity	Low Common Ancestor by Unipept & BLASTp	Note
Q83253	Capsid protein	/	Cucumber mosaic virus (strain Trk7) (CMV)	LLYNLSEMRADIGDMRK	2 Oxidation (M),Deamidation (NQ)	Dracula_Lett_1_2B_3774	2	1029.5	2056.99	-3.0428	59.317	0.014589	25143	53.567	2600200	Specific for Cucumber mosaic virus	Cucumber mosaic virus
Q83253	Capsid protein	/	Cucumber mosaic virus (strain Trk7) (CMV)	LLYNLSEMRADIGDMR	Oxidation (M),Oxidation Y	Dracula_Lett_2_RP_3785	2	964.964	1927.91	-2.2431	58.081	0.0060223	24503	56.404	3264300	Specific for Cucumber mosaic virus
Q59061	CRISPR system Cms protein Csm5	csm5	Methanocaldococcus jannaschii (strain ATCC 43067 / DSM 2661 / JAL-1 / JCM 10045 / NBRC 100440) (Methanococcus jannaschii)	GAIRTAYIFNYYDKNLPELLK	2 Dioxidation Y,L-DOPA-quinone	Dracula_Lett_2_RP_3785	3	860.771	2579.29	/	59.968	0.0082021	25636	54.974	<T	Specific for Methanocaldococcus jannaschii DSM 2661	Methanocaldococcus jannaschii DSM 2661
Q59061	CRISPR system Cms protein Csm5	csm5	Methanocaldococcus jannaschii (strain ATCC 43067 / DSM 2661 / JAL-1 / JCM 10045 / NBRC 100440) (Methanococcus jannaschii)	IMKTTINLIIR	Unmodified	Dracula_Lett_2_RP_3786	2	658.41	1314.81	1.2977	59.501	0.015115	25960	46.39	1247900	Specific for Methanocaldococcus jannaschii DSM 2661
Q04464	Envelope glycoprotein B	gB	Saimiriine herpesvirus 1 (strain MV-5-4-PSL) (SaHV-1) (Marmoset herpesvirus)	IELSDCVAREAQAAVDAIYARR	Trioxidation (C)	Dracula_Lett_2_RP_3786	3	842.419	2524.23	0.31604	59.075	0.0076235	25796	48.196	1044700	Specific for Saimiriine alphaherpesvirus 1	Saimiriine alphaherpesvirus 1
Q04464	Envelope glycoprotein B	gB	Saimiriine herpesvirus 1 (strain MV-5-4-PSL) (SaHV-1) (Marmoset herpesvirus)	FTATMYYKEITVTQTWQGSR	Tryptophan oxidation to oxolactone	Dracula_Lett_2_3784	2	1213.08	2424.14	3.0891	41.888	0.01012	18715	44.829	2199500	Specific for Saimiriine alphaherpesvirus 1
P04580	Envelope glycoprotein gp161	env	Human immunodeficiency virus type 1 group M subtype D (isolate Z6) (HIV-1)	EDWNKTLQR	Glu->pyro-Glu	Dracula_Lett_3_RP_3792	2	586.296	1170.58	/	47.56	0.0043004	21615	60.76	<T	Specific for Lentivirus	Human immunodeficiency virus 1
P04580	Envelope glycoprotein gp162	env	Human immunodeficiency virus type 1 group M subtype D (isolate Z6) (HIV-1)	WASLWNWFNITQWLWYIK	Oxidation W,2 Tryptophan oxidation to kynurenin	Dracula_Lett_3_RP_3792	3	827.079	2478.22	-0.83932	59.83	0.0044042	26745	66.022	600670	Specific for Human immunodeficiency virus 1
P16899	Envelope glycoprotein gp160	env	Ovine maedi visna related virus (strain South Africa) (SA-OMVV) (Ovine lentivirus)	QEWPWNTYHWPLWQMENMR	2 Oxidation (M)	Dracula_Lett_2_RP_3786	4	666.794	2663.15	4.3887	60.935	0.013723	26766	40.798	672110	Specific for Lentivirus	Visna-maedi virus
P16899	Envelope glycoprotein gp160	env	Ovine maedi visna related virus (strain South Africa) (SA-OMVV) (Ovine lentivirus)	SFIQIWRATVQAWKTSPWGK	2 Oxidation W,Dioxidation W	Dracula_Lett_3_RP_3791	3	818.757	2453.25	/	58.139	0.0047603	25686	56.424	<T	Specific for Visna-maedi virus
C5H431	Genome polyprotein	/	Wesselsbron virus (WSLV)	ISASSAAQR	Unmodified	Dracula_Lett_1_2B_3773	2	445.738	889.462	3.5449	52.098	6.094e-05	21006	113.7	3299000	Specific for Flaviviridae	Flaviviridae
C5H431	Genome polyprotein	/	Wesselsbron virus (WSLV)	ISASSAAQR	Unmodified	Dracula_Lett_1_2B_3774	2	445.738	889.462	3.0397	52.006	0.0002072	21452	107.32	3247700	Specific for Flaviviridae
C5H431	Genome polyprotein	/	Wesselsbron virus (WSLV)	ISASSAAQR	Unmodified	Dracula_Lett_2_3783	2	445.738	889.462	3.4903	30.461	0.005275	13490	94.662	4778600	Specific for Flaviviridae
C5H431	Genome polyprotein	/	Wesselsbron virus (WSLV)	ISASSAAQR	Unmodified	Dracula_Lett_2_RP_3785	2	445.738	889.462	2.5162	52.351	0.0050471	22513	86.472	11346000	Specific for Flaviviridae
C5H431	Genome polyprotein	/	Wesselsbron virus (WSLV)	ISASSAAQR	Unmodified	Dracula_Lett_2_RP_3786	2	445.738	889.462	3.2625	51.401	0.005275	22285	94.662	9995800	Specific for Flaviviridae
C5H431	Genome polyprotein	/	Wesselsbron virus (WSLV)	ISASSAAQR	Unmodified	Dracula_Lett_3_RP_3791	2	445.738	889.462	3.2157	49.938	0.005275	22102	94.662	4313500	Specific for Flaviviridae
C5H431	Genome polyprotein	/	Wesselsbron virus (WSLV)	LKTLVLAPTR	Unmodified	Dracula_Lett_3_RP_3791	2	556.364	1110.71	/	72.755	0.015009	32840	50.805	<T	Specific for Flaviviridae
P89201	Genome polyprotein	/	Sweet potato mild mottle virus (isolate Salazar) (SPMMV)	GAVTAGYANVQDAWLGIDFLR	2 Deamidation (NQ)	Dracula_Lett_2_RP_3785	3	747.039	2238.1	-1.6999	58.12	0.005422	25143	58.848	2859500	Specific for Sweet potato mild mottle virus	Sweet potato mild mottle virus
P89201	Genome polyprotein	/	Sweet potato mild mottle virus (isolate Salazar) (SPMMV)	GAVTAGYANVQDAWLGIDFLR	2 Deamidation (NQ)	Dracula_Lett_3_RP_3791	3	747.039	2238.1	-2.6711	56.621	0.0096432	24752	51.566	9278800	Specific for Sweet potato mild mottle virus
P89201	Genome polyprotein	/	Sweet potato mild mottle virus (isolate Salazar) (SPMMV)	GAVTAGYANVQDAWLGIDFLR	2 Deamidation (NQ)	Dracula_Lett_3_RP_3792	2	1120.06	2238.1	-1.6431	56.796	0.0010016	25337	95.183	3351000	Specific for Sweet potato mild mottle virus
P89201	Genome polyprotein	/	Sweet potato mild mottle virus (isolate Salazar) (SPMMV)	EVAMNIRTSGETDVRVYSGVGGGK	Oxidation (M),Oxidation Y	Dracula_Lett_2_3784	3	838.747	2513.22	2.9127	43.431	0.010349	19456	46.569	3507900	Specific for Sweet potato mild mottle virus
Q155Z9	Genome polyprotein	/	Seneca Valley virus (isolate -/United States/SSV-001/2002) (SVV)	EVVDWLQAWINK	Dioxidation W,Tryptophan oxidation to oxolactone	Dracula_Lett_1_2A_3771	2	773.88	1545.75	/	44.868	0.012555	18766	46.891	<T	Specific for Senecavirus	Senecavirus
Q155Z9	Genome polyprotein	/	Seneca Valley virus (isolate -/United States/SSV-001/2002) (SVV)	EVVDWLQAWINKEK	Tryptophan oxidation to kynurenin,Tryptophan oxidation to oxolactone	Dracula_Lett_3_RP_3792	2	888.452	1774.89	3.058	54.334	0.0072083	24536	67.207	872030	Specific for Senecavirus
Q65399	Genome polyprotein	/	Bean common mosaic necrosis virus (strain NL-3) (BCMNV) (Bean common mosaic virus serotype A (strain NL-3))	EWRALSWLEKSSVTWQLK	Oxidation W,Dioxidation W,Tryptophan oxidation to kynurenin	Dracula_Lett_1_7B_3780	3	767.062	2298.16	0.76553	73.187	0.0077425	32925	51.591	334440	Specific for Potyvirus	Potyvirus
Q65399	Genome polyprotein	/	Bean common mosaic necrosis virus (strain NL-3) (BCMNV) (Bean common mosaic virus serotype A (strain NL-3))	EWRALSWLEKSSVTWQLK	2 Dioxidation W	Dracula_Lett_3_3789	2	1156.09	2310.16	1.5899	51.881	0.0068938	24019	59.116	2897300	Specific for Potyvirus
Q65399	Genome polyprotein	/	Bean common mosaic necrosis virus (strain NL-3) (BCMNV) (Bean common mosaic virus serotype A (strain NL-3))	EWRALSWLEKSSVTWQLK	2 Dioxidation W	Dracula_Lett_3_3790	2	1156.09	2310.16	2.5863	51.704	0.0059574	23699	51.013	3373500	Specific for Potyvirus
Q65399	Genome polyprotein	/	Bean common mosaic necrosis virus (strain NL-3) (BCMNV) (Bean common mosaic virus serotype A (strain NL-3))	GVELWINK	Tryptophan oxidation to kynurenin	Dracula_Lett_2_RP_3786	2	481.769	961.523	0.43162	25.378	0.010036	11211	62.842	295070	Specific for Potyvirus
P0C6V7	Replicase polyprotein 1ab	rep	Berne virus (BEV)	NKLCIVPNFKVFSTSFSYK	Trioxidation (C)	Dracula_Lett_3_3789	3	776.396	2326.17	-2.5585	43.476	0.0091366	20036	58.461	25069000	Specific for Equine torovirus	Equine torovirus
P0C6V7	Replicase polyprotein 1ab	rep	Berne virus (BEV)	VPTQPFEELAEVCIFKQK	Trioxidation (C)	Dracula_Lett_2_RP_3786	3	737.705	2210.09	-2.68	59.401	0.0041455	25815	53.008	638410000	Specific for Equine torovirus
P0C6W9	Replicase polyprotein 1ab	rep	Bovine coronavirus (strain Mebus) (BCoV) (BCV)	YFEIYDGGCIPASQVIVNNYDK	Oxidation Y,Dioxidation Y	Dracula_Lett_3_RP_3791	3	871.732	2612.17	2.8452	58.525	0.0066046	25894	53.453	1540500	Specific for Coronaviridae	Coronaviridae
P0C6W9	Replicase polyprotein 1ab	rep	Bovine coronavirus (strain Mebus) (BCoV) (BCV)	YRYYSGKMDTAAYR	Oxidation (M),Oxidation Y,Dioxidation Y,L-DOPA-quinone	Dracula_Lett_1_2A_3772	3	608.262	1821.76	-1.171	39.568	0.0097415	17144	69.864	1643400	Specific for Coronaviridae
Q98VG9	Replicase polyprotein 1ab	rep	Feline coronavirus (strain FIPV WSU-79/1146) (FCoV)	IQRMCLERCNLYNYGAQVR	Deamidation (NQ),Trioxidation (C)	Dracula_Lett_1_7B_3779	4	624.041	2492.14	-0.91786	62.469	0.015423	27668	41.554	989720	Specific for Alphacoronavirus 1	Alphacoronavirus 1
Q98VG9	Replicase polyprotein 1ab	rep	Feline coronavirus (strain FIPV WSU-79/1146) (FCoV)	AARVPSYNIVYDVNDDTKSK	Unmodified	Dracula_Lett_2_3784	2	1128.07	2254.12	/	49.115	0.015693	22087	40.941	<T	Specific for Alphacoronavirus 1
Q9DHU2	Ribonucleoside-diphosphate reductase small chain	/	Yaba-like disease virus (YLDV)	EKNYLFNAIENMNCVKQK	Unmodified	Dracula_Lett_1_7B_3780	3	748.37	2242.09	1.4886	62.017	0.0011283	27701	54.859	1040100	Specific for Yatapoxvirus	Tanapox virus
Q9DHU2	Ribonucleoside-diphosphate reductase small chain	/	Yaba-like disease virus (YLDV)	EKNYLFNAIENMNCVKQK	Unmodified	Dracula_Lett_3_3789	3	748.37	2242.09	3.8502	43.394	0.010335	20095	50.077	8181000	Specific for Yatapoxvirus
Q9DHU2	Ribonucleoside-diphosphate reductase small chain	/	Yaba-like disease virus (YLDV)	QYIEFVADRLLLELGCDK	Gln->pyro-Glu,Trioxidation (C)	Dracula_Lett_2_3784	2	1107.04	2212.07	-1.9192	43.199	0.014682	19359	44.193	407850	Specific for Tanapox virus
Q9DHU2	Ribonucleoside-diphosphate reductase small chain	/	Yaba-like disease virus (YLDV)	EKNYLFNAIENMNCVKQK	Unmodified	Dracula_Lett_1_7B_3780	3	748.37	2242.09	1.4886	62.017	0.014042	27701	54.859	1040100	Specific for Yatapoxvirus
Q91QZ3	RNA replication polyprotein	/	Citrus leaf blotch virus (isolate Nagami kumquat/France/SRA-153/1984) (CLBV)	KFANSQNPK	Deamidation (NQ)	Dracula_Lett_1_7A_3777	2	517.767	1033.52	-0.0027847	30.7	0.0052091	14370	62.717	1622900	Specific for Citrivirus	Citrus leaf blotch virus FRA/SRA-153
Q91QZ3	RNA replication polyprotein	/	Citrus leaf blotch virus (isolate Nagami kumquat/France/SRA-153/1984) (CLBV)	LFFSDYNSIDMSKIFLDR	Unmodified	Dracula_Lett_2_RP_3785	2	1106.04	2210.07	/	64.353	0.0014381	27877	70.54	<T	Specif for Citrus leaf blotch virus FRA/SRA-153
P36312	RNA1 polyprotein	/	Cowpea severe mosaic virus (strain DG) (CPSMV)	NRHRLSCQVGINPYGMEWSR	Oxidation (M),Deamidation (NQ)	Dracula_Lett_3_RP_3792	3	826.39	2476.15	-2.1305	59.88	0.011117	26745	51.971	1280000	Specific for Cowpea severe mosaic virus	Cowpea severe mosaic virus
P36312	RNA1 polyprotein	/	Cowpea severe mosaic virus (strain DG) (CPSMV)	VSPTVCGLINK	Unmodified	Dracula_Lett_1_7A_3778	2	594.326	1186.64	-1.7091	51.167	0.015434	23896	68.383	3216600	Specific for Cowpea severe mosaic virus
Q4W382	RNA-directed RNA polymerase L	L	Lettuce necrotic yellows virus (isolate 318) (LNYV)	GEMVDETNLRR	Deamidation (NQ)	Dracula_Lett_2_RP_3786	2	660.814	1319.61	/	51.95	0.0048795	22710	64.711	<T	Specific for Lettuce necrotic yellows virus	Lettuce necrotic yellows virus
Q4W382	RNA-directed RNA polymerase L	L	Lettuce necrotic yellows virus (isolate 318) (LNYV)	TNQSKEPQRK	2 Deamidation (NQ)	Dracula_Lett_2_3783	2	609.31	1216.6	-1.315	38.652	0.0051111	16939	62.582	3583200	Specific for Lettuce necrotic yellows virus
Q8BCV9	RNA-directed RNA polymerase L	L	Mirafiori lettuce virus (isolate Lettuce/Netherlands/LS301-O) (MiLV) (Mirafiori lettuce big-vein virus)	LLPGQMMTMTDDERR	2 Oxidation (M),Deamidation (NQ)	Dracula_Lett_2_3784	2	913.908	1825.8	-1.8597	38.619	0.013061	17215	78.488	4031900	Specific for Ophiovirus	Mirafiori lettuce big-vein ophiovirus
Q8BCV9	RNA-directed RNA polymerase L	L	Mirafiori lettuce virus (isolate Lettuce/Netherlands/LS301-O) (MiLV) (Mirafiori lettuce big-vein virus)	QEFIEKESAFR	Deamidation (NQ)	Dracula_Lett_2_RP_3785	2	692.841	1383.67	/	19.641	0.014588	8785	45.997	<T	Specific for Mirafiori lettuce big-vein ophiovirus
Q6GWS6	RNA-directed RNA polymerase L	L	Lassa virus (LASV) (Lassa mammarenavirus)	EANEKSDQTIK	Deamidation (NQ)	Dracula_Lett_3_RP_3791	2	632.307	1262.6	/	48.596	0.010983	21732	58.433	<T	Specific for Mimivirus	Lassamannarena virus
Q6GWS6	RNA-directed RNA polymerase L	L	Lassa virus (LASV) (Lassa mammarenavirus)	MNANTLMGR	Oxidation (M)	Dracula_Lett_3_RP_3791	1	1023.47	1022.46	3.4916	34.459	0.013271	15661	43.246	411910	Specific for Lassamannarena virus
Q89709	RNA-directed RNA polymerase L	/	Sin Nombre orthohantavirus (SNV) (Sin Nombre virus)	IRGVTRVLEPVK	Unmodified	Dracula_Lett_2_RP_3785	2	683.93	1365.85	-0.26582	79.093	0.009798	35461	46.001	3585300	Specific for Orthohantavirus	Orthohantavirus
Q89709	RNA-directed RNA polymerase L	/	Sin Nombre orthohantavirus (SNV) (Sin Nombre virus)	IRGVTRVLEPVK	Unmodified	Dracula_Lett_2_RP_3786	2	683.93	1365.85	-1.0961	79.43	0.0034545	35714	63.216	3805800	Specific for Orthohantavirus
Q89709	RNA-directed RNA polymerase L	/	Sin Nombre orthohantavirus (SNV) (Sin Nombre virus)	YWSIHAYDHGGVILFILPSK	Unmodified	Dracula_Lett_2_3784	3	772.744	2315.21	2.0052	47.491	0.0096583	21378	47.754	2812200	Specific for Orthohantavirus
Q89709	RNA-directed RNA polymerase L	/	Sin Nombre orthohantavirus (SNV) (Sin Nombre virus)	IRGVTRVLEPVK	Unmodified	Dracula_Lett_2_RP_3785	2	683.93	1365.85	-0.86164	79.093	0.0098912	35461	46.001	3585300	Specific for Orthohantavirus
Q89709	RNA-directed RNA polymerase L	/	Sin Nombre orthohantavirus (SNV) (Sin Nombre virus)	IRGVTRVLEPVK	Unmodified	Dracula_Lett_2_RP_3786	2	683.93	1365.85	-0.66393	79.43	0.0017627	35714	63.216	3805800	Specific for Orthohantavirus
Q89709	RNA-directed RNA polymerase L	/	Sin Nombre orthohantavirus (SNV) (Sin Nombre virus)	YWSIHAYDHGGVILFILPSK	Unmodified	Dracula_Lett_2_3784	3	772.744	2315.21	2.2134	47.491	0.0078156	21378	47.754	2812200	Specific for Orthohantavirus
Q5UQX5	Uncharacterized protein R883	/	Acanthamoeba polyphaga mimivirus (APMV)	FQYGSDIDFFIYGLNQQEASSR	3 Deamidation (NQ)	Dracula_Lett_2_3783	3	863.387	2587.14	0.52756	41.643	0.005829	18261	56.017	747490000	Specific for Mimivirus	Mimivirus
Q5UQX5	Uncharacterized protein R883	/	Acanthamoeba polyphaga mimivirus (APMV)	FQYGSDIDFFIYGLNQQEASSR	3 Deamidation (NQ)	Dracula_Lett_3_3789	3	863.387	2587.14	-0.59641	41.788	0.014927	19239	47.75	313770000	Specific for Mimivirus
Q5UQX5	Uncharacterized protein R883	/	Acanthamoeba polyphaga mimivirus (APMV)	FQYGSDIDFFIYGLNQQEASSR	3 Deamidation (NQ)	Dracula_Lett_3_3790	3	863.387	2587.14	-0.57167	41.787	0.0063791	19059	61.942	304570000	Specific for Mimivirus
Q5UQX5	Uncharacterized protein R883	/	Acanthamoeba polyphaga mimivirus (APMV)	INMKNLLIAGGSVSNIVRNK	4 Deamidation (NQ)	Dracula_Lett_3_3789	3	715.724	2144.15	0.30871	43.289	0.014181	19961	40.014	1741700	Specific for Mimivirus
Q9J5F9	Uncharacterized serpin-like protein FPV044	/	Fowlpox virus (strain NVSL) (FPV)	MSNVSSINNK	Acetyl (Protein N-term),Oxidation (M),Deamidation (NQ)	Dracula_Lett_3_RP_3792	2	576.764	1151.51	-0.21503	30.136	0.001589	13906	84.498	177100	Specific for Avipoxvirus	Avipoxvirus
Q9J5F9	Uncharacterized serpin-like protein FPV044	/	Fowlpox virus (strain NVSL) (FPV)	IHDSYKK	Oxidation Y	Dracula_Lett_2_RP_3785	2	453.738	905.461	/	49.868	0.0080838	21481	66.994	<T	Peptide ubiquitus
Q7T6X8	Uncharacterized serpin-like protein R700	/	Acanthamoeba polyphaga mimivirus (APMV)	KMGLTHLFNKNDTDLNIMAK	Oxidation (M),3 Deamidation (NQ)	Dracula_Lett_3_RP_3791	4	581.538	2322.12	-0.66417	58.266	0.011071	26080	54.292	9143000	Specific for Mimivirus	Mimivirus
Q7T6X8	Uncharacterized serpin-like protein R700	/	Acanthamoeba polyphaga mimivirus (APMV)	LDRENTPVIISR	Unmodified	Dracula_Lett_3_RP_3792	2	706.896	1411.78	-0.14618	60.334	0.0072971	27266	46.457	707990	Specific for Mimivirus
Q9QEE6	23kDa protein	/	Indian citrus ringspot virus (isolate Kinnow mandarin/India/K1/1996) (ICRSV)	RAARLNYCYK	Oxidation Y,Dioxidation Y	Dracula_Lett_2_3783	2	681.833	1361.65	-1.7365	38.315	0.01262	16791	40.045	413020
Q89250	84 kDa readthrough protein	CP-CP2	Soil-borne wheat mosaic virus (strain United States/Nebraska/1981) (SBWMV)	LIIADDLGIFPR	Unmodified	Dracula_Lett_2_RP_3786	2	671.89	1341.77	-1.7946	52.037	0.011536	22786	46.129	2737000
P52448	Alkaline nuclease	U70	Human herpesvirus 6B (strain Z29) (HHV-6 variant B) (Human B lymphotropic virus)	QVPFSIVRLCHVYCMLIK	Trioxidation (C)	Dracula_Lett_3_3789	2	1156.09	2310.17	-0.081442	51.881	0.014019	24019	61.48	2897300
Q01223	Ankyrin repeat protein VACWR203	/	Vaccinia virus (strain Western Reserve) (VACV) (Vaccinia virus (strain WR))	TIMNLEMIDERKYIVHSYLK	Oxidation (M),Dioxidation M	Dracula_Lett_3_RP_3792	3	848.766	2543.28	/	58.965	0.0041598	26416	66.809	<T
P13336	Baseplate hub assembly protein gp28	28	Enterobacteria phage T4 (Bacteriophage T4)	MNLNLILPLKK	Oxidation (M),2 Deamidation (NQ)	Dracula_Lett_1_7B_3779	2	657.889	1313.76	/	76.08	0.0062626	33877	51.059	<T
O21884	Baseplate protein gp16	/	Lactococcus phage SK1 (Lactococcus lactis bacteriophage SK1)	LNLDMVYLVTDVDESNKATLK	Dioxidation Y	Dracula_Lett_3_RP_3792	3	805.077	2412.21	0.43802	58.798	0.012988	26657	49.036	5271900
Q9T1V2	Baseplate protein gp47	/	Escherichia phage Mu (Bacteriophage Mu)	LEYRVQYPPFGGNQFDYVR	Dioxidation Y,2 L-DOPA-quinone	Dracula_Lett_3_RP_3792	3	803.37	2407.09	-2.0647	59.843	0.012253	26762	54.281	1398200
Q9JH68	Capsid polyprotein VP90	/	Turkey astrovirus 1 (TAstV-1)	KIFGAANTTSTYAIYASVEDAAK	Oxidation Y,Dioxidation Y	Dracula_Lett_2_RP_3785	2	1220.6	2439.18	-1.8696	60.561	0.0068299	25962	46.318	1195700
Q4TWH7	Capsid polyprotein VP90	/	Human astrovirus-5 (HAstV-5)	QVTVEVNNGR	Deamidation (NQ)	Dracula_Lett_3_RP_3791	2	558.786	1115.56	/	37.451	0.014629	17046	50.04	<T
Q66143	Capsid protein	/	Cucumber mosaic virus (strain CS) (CMV)	IQIRVNPLRK	Deamidation (NQ)	Dracula_Lett_2_RP_3785	2	619.391	1236.77	/	60.718	0.015624	26045	47.657	<T
Q66114	Capsid protein	/	Cucumber mosaic virus (strain DKRD) (CMV)	LLYDLSEMRADIGDMRK	Dioxidation M	Dracula_Lett_3_RP_3791	2	1029.5	2056.99	-0.63999	56.876	0.014225	25401	69.261	6185600
Q06388	Capsid protein	CP	Capsid protein	LTVALQSAR	Deamidation (NQ)	Dracula_Lett_1_2B_3773	2	480.28	958.545	-0.6249	51.944	0.0034145	21143	96.492	4209800
Q06388	Capsid protein	CP	Capsid protein	LTVALQSAR	Deamidation (NQ)	Dracula_Lett_1_2B_3774	2	480.28	958.545	-1.0374	51.866	0.00803	21637	75.213	1799000
Q06388	Capsid protein	CP	Capsid protein	LTVALQSAR	Deamidation (NQ)	Dracula_Lett_2_3783	2	480.28	958.545	-0.62803	31.458	0.0032471	13961	85.212	1938000
Q06388	Capsid protein	CP	Capsid protein	LTVALQSAR	Deamidation (NQ)	Dracula_Lett_2_RP_3785	2	480.28	958.545	-0.16213	52.006	0.0056664	22244	81.191	3306400
Q06388	Capsid protein	CP	Capsid protein	LTVALQSAR	Deamidation (NQ)	Dracula_Lett_3_3790	2	480.28	958.545	0.31166	31.817	0.012198	14503	69.825	1131100
Q06388	Capsid protein	CP	Capsid protein	LTVALQSAR	Deamidation (NQ)	Dracula_Lett_3_RP_3791	2	480.28	958.545	-0.52828	49.367	0.0041442	21990	83.265	2058500
Q00956	Capsid protein	/	Cauliflower mosaic virus (strain NY8153) (CaMV)	EDYLNPETILLLMEHKTSGIAK	Glu->pyro-Glu,Dioxidation Y	Dracula_Lett_2_RP_3786	3	843.768	2528.28	/	59.603	0.00076814	26072	62.94	<T
O71155	Capsid protein VP1	VP	Diatraea saccharalis densovirus (DsDNV)	YYNHNRRLAGLSEAYPQGK	2 Deamidation (NQ)	Dracula_Lett_2_3783	2	1120.05	2238.08	1.6973	47.235	0.0054267	20892	71.888	22042000
O71155	Capsid protein VP1	VP	Diatraea saccharalis densovirus (DsDNV)	YYNHNRRLAGLSEAYPQGK	2 Oxidation Y	Dracula_Lett_3_RP_3792	2	1135.06	2268.1	2.9933	58.179	0.012307	26006	45.357	3760200
Q6SW50	Capsid vertex component 1	CVC1	Human cytomegalovirus (strain Merlin) (HHV-5) (Human herpesvirus 5)	NMSWRVVWELCR	2 Oxidation W	Dracula_Lett_2_RP_3786	2	834.393	1666.77	/	59.352	0.0082498	25938	56.359	<T
P09292	Capsid vertex component 1	CVC1	Varicella-zoster virus (strain Dumas) (HHV-3) (Human herpesvirus 3)	VGIGNSTQLR	Deamidation (NQ)	Dracula_Lett_1_7B_3779	1	1045.56	1044.56	-0.39313	53.613	0.013264	23814	42.869	391140
O10336	Capsid-associated protein Vp91	p91	Orgyia pseudotsugata multicapsid polyhedrosis virus (OpMNPV)	LFDVMDARR	Oxidation (M)	Dracula_Lett_2_RP_3786	2	569.787	1137.56	/	53.812	0.012273	23431	56.547	<T
Q5UNS9	Collagen-like protein 7	/	Acanthamoeba polyphaga mimivirus (APMV)	ITRIYYK	Dioxidation Y,L-DOPA-quinone	Dracula_Lett_2_RP_3786	2	501.766	1001.52	0.56641	59.053	0.010312	25917	58.981	710220
Q7LYJ6	CRISPR system ring nuclease SSO2081	/	Saccharolobus solfataricus (strain ATCC 35092 / DSM 1617 / JCM 11322 / P2) (Sulfolobus solfataricus)	ETYCSLIVQDARSIEFEI	Glu->pyro-Glu,Trioxidation (C)	Dracula_Lett_3_3789	2	1102.01	2202.02	1.1241	47.524	0.015353	21990	42.809	1395700
P71629	CRISPR system single-strand-specific deoxyribonuclease Cas10/Csm1 (subtype III-A)	cas10	Mycobacterium tuberculosis (strain ATCC 25618 / H37Rv)	ALRYSGLYR	2 L-DOPA-quinone	Dracula_Lett_3_RP_3791	2	563.786	1125.56	-0.29936	32.87	0.0080769	14963	52.403	109510
A0Q7Q2	CRISPR-associated endonuclease Cas12a	cas12a	Francisella tularensis subsp. novicida (strain U112)	KGINEYINLYSQQINDK	2 Deamidation (NQ)	Dracula_Lett_2_RP_3785	2	1021.51	2041	-2.3377	60.178	0.005491	25586	75.819	14592000
A0Q7Q2	CRISPR-associated endonuclease Cas12a	cas12a	Francisella tularensis subsp. novicida (strain U112)	KGINEYINLYSQQINDK	2 Deamidation (NQ)	Dracula_Lett_2_RP_3786	2	1021.51	2041	-2.0496	59.536	0.009537	26232	59.418	17599000
A0Q7Q2	CRISPR-associated endonuclease Cas12a	cas12a	Francisella tularensis subsp. novicida (strain U112)	ICYNLDKGYFEFSFDYKNFGDK	Dioxidation Y	Dracula_Lett_3_RP_3792	3	934.751	2801.23	/	58.345	0.014308	26101	40.952	<T
Q9CLT2	CRISPR-associated endonuclease Cas9	cas9	Pasteurella multocida (strain Pm70)	TWDDSFNNKVLVLASENQNK	Deamidation (NQ)	Dracula_Lett_1_7B_3779	3	775.045	2322.11	3.1817	61.802	0.012466	27336	51.127	3606200
J3F2B0	CRISPR-associated endonuclease Cas9	cas9	Actinomyces naeslundii (strain ATCC 12104 / DSM 43013 / CCUG 2238 / JCM 8349 / NCTC 10301 / Howell 279)	LGDGLTVQQIDR	Unmodified	Dracula_Lett_3_RP_3791	2	657.854	1313.69	0.38324	52.421	0.0089277	23208	47.228	199130
C7NBY4	CRISPR-associated endoribonuclease Cas13a	cas13a	Leptotrichia buccalis (strain ATCC 14201 / DSM 1135 / JCM 12969 / NCTC 10249 / C-1013-b)	IYNENKK	L-DOPA-quinone	Dracula_Lett_3_3790	2	461.735	921.456	-0.81045	30.801	0.0027847	14065	55.504	913070
Q57828	CRISPR-associated helicase Cas3	cas3	Methanocaldococcus jannaschii (strain ATCC 43067 / DSM 2661 / JAL-1 / JCM 10045 / NBRC 100440) (Methanococcus jannaschii)	KILEIKGYSK	Oxidation Y	Dracula_Lett_3_RP_3792	2	597.858	1193.7	-2.6177	61.903	0.013049	27885	40.724	1185700
Q71TF8	Defense against restriction protein B	darB	Escherichia phage P1 (Bacteriophage P1)	PGGFMCVIVPPSIVSGSNMK	2 Oxidation (M),Trioxidation (C)	Dracula_Lett_2_3783	2	1079	2156	/	27.561	0.013926	12297	43.382	<T
P04519	DNA alpha-glucosyltransferase	agt	Enterobacteria phage T4 (Bacteriophage T4)	VRSTYWKDVSEINMNINR	Tryptophan oxidation to oxolactone	Dracula_Lett_3_3789	2	1120.05	2238.09	-1.5679	47.488	0.0053737	21946	71.268	48759000
P04519	DNA alpha-glucosyltransferase	agt	Enterobacteria phage T4 (Bacteriophage T4)	VRSTYWKDVSEINMNINR	Tryptophan oxidation to oxolactone	Dracula_Lett_3_RP_3792	2	1120.05	2238.09	2.5738	56.796	0.010048	25834	53.869	3351000
Q71TL0	DNA N-6-adenine-methyltransferase	dmt	Escherichia phage P1 (Bacteriophage P1)	QVYDDLHR	Gln->pyro-Glu,Oxidation Y	Dracula_Lett_3_RP_3791	2	522.741	1043.47	-0.38697	96.407	0.011382	41913	46.426	39810
Q37897	DNA packaging protein	16	Bacillus phage B103 (Bacteriophage B103)	NVYALTADDLEEGMILVSNYK	Oxidation (M),Oxidation Y,Dioxidation Y	Dracula_Lett_2_RP_3785	3	808.049	2421.13	2.2357	59.961	0.0089502	25621	44.468	7807400
Q5UQR0	DNA polymerase	POLB	Acanthamoeba polyphaga mimivirus (APMV)	HQNGDINITTIEELGSKWK	Tryptophan oxidation to oxolactone	Dracula_Lett_1_2B_3774	3	733.034	2196.08	-1.9319	61.865	0.015169	26091	44.577	1669800
O70736	DNA polymerase	/	Red sea bream iridovirus (RSIV)	KQLAYKISANSVYGTMGTQR	Oxidation (M),2 Dioxidation Y	Dracula_Lett_3_RP_3792	3	766.046	2295.12	-1.0363	56.901	0.0072189	25377	46.663	568640
Q9E6N9	DNA polymerase catalytic subunit	MDV043	Gallid herpesvirus 2 (strain Chicken/Md5/ATCC VR-987) (GaHV-2) (Marek's disease herpesvirus type 1)	RCSIWNNR	Trioxidation (C)	Dracula_Lett_1_2A_3771	2	577.262	1152.51	/	39.365	0.010884	16201	47.067	<T
Q9DKT8	DNA polymerase catalytic subunit	/	Elephantid herpesvirus 1 (isolate Asian elephant/Berlin/Kiba/1998) (EIHV-1) (Elephant endotheliotropic herpesvirus)	MSGMTQDQVCK	2 Oxidation (M),Deamidation (NQ)	Dracula_Lett_1_2A_3771	3	439.842	1316.5	2.3128	47.037	0.015264	19799	44.318	93487
P28857	DNA polymerase catalytic subunit	U38	Human herpesvirus 6A (strain Uganda-1102) (HHV-6 variant A) (Human B lymphotropic virus)	ADVRHLMLSSVLSKEMAAYK	Dioxidation M	Dracula_Lett_3_3789	3	761.061	2280.16	-1.4759	42.859	0.012888	19733	51.971	52475000
F5HIN0	DNA primase	ORF56	Human herpesvirus 8 type P (isolate GK18) (HHV-8) (Kaposi's sarcoma-associated herpesvirus)	SVRLPHCYKVGLVGELCR	2 Trioxidation (C)	Dracula_Lett_2_3784	2	1120.05	2238.09	0.53911	46.193	0.015858	20683	41.48	1124700
Q6S6U7	DNA replication helicase	HELI	Equine herpesvirus 1 (strain V592) (EHV-1) (Equine abortion virus)	WLAANASRVSNYSQSRDQDAGK	Deamidation (NQ)	Dracula_Lett_2_3783	2	1213.08	2424.14	3.6215	41.666	0.0073863	18306	55.899	3140200
Q01014	DNA replication helicase	HELI	Saimiriine herpesvirus 2 (strain 11) (SaHV-2) (Herpesvirus saimiri)	VVSEYISLTNNWALFINNK	Tryptophan oxidation to oxolactone	Dracula_Lett_2_RP_3786	3	747.051	2238.13	-2.051	59.407	0.0064371	25890	52.365	12671000
Q01014	DNA replication helicase	HELI	Saimiriine herpesvirus 2 (strain 11) (SaHV-2) (Herpesvirus saimiri)	VVSEYISLTNNWALFINNK	Tryptophan oxidation to oxolactone	Dracula_Lett_3_3789	3	747.051	2238.13	-1.8854	42.059	0.0090238	19365	60.541	61975000
P16736	DNA replication helicase	HELI	Human cytomegalovirus (strain AD169) (HHV-5) (Human herpesvirus 5)	DALGFLFVLDVNVSRFVESAQGK	2 Deamidation (NQ)	Dracula_Lett_2_RP_3785	3	838.436	2512.28	1.6568	60.553	0.0090836	25931	53.033	7965100
Q37883	DNA terminal protein	3	Bacillus phage B103 (Bacteriophage B103)	NSRIRITNNDK	3 Deamidation (NQ)	Dracula_Lett_3_RP_3792	2	667.339	1332.66	-1.3247	50.703	0.012807	22750	43.512	267290
Q5UP23	DnaJ-like protein R260	/	Acanthamoeba polyphaga mimivirus (APMV)	YDTTAKDLHCPSCKGAGINK	Unmodified	Dracula_Lett_1_2A_3771	4	559.768	2235.04	0.46621	41.091	0.0098796	17064	45.618	1923500
P15135	Early E3 15.3 kDa protein	/	Human adenovirus B serotype 7 (HAdV-7) (Human adenovirus 7)	QKFTCMVGINPIVITQQSGDTK	Oxidation (M),2 Deamidation (NQ)	Dracula_Lett_1_2B_3773	3	828.41	2482.21	0.34561	61.807	0.015345	25596	46.962	1978900
P20331	Endolysin	3.5	Enterobacteria phage T3 (Bacteriophage T3)	PSQNVGVR	2 Deamidation (NQ)	Dracula_Lett_3_RP_3792	2	429.719	857.424	-0.27869	34.131	0.011697	15866	41.302	866490
P31791	Envelope glycoprotein	env	Feline endogenous virus ECE1	ALGWQTGYTWGLRWYLPGK	Unmodified	Dracula_Lett_2_3784	3	751.725	2252.15	-3.2669	45.156	0.0030739	20213	52.522	10543000
P31791	Envelope glycoprotein	env	Feline endogenous virus ECE1	ALGWQTGYTWGLRWYLPGK	Unmodified	Dracula_Lett_2_3784	3	751.725	2252.15	-3.0513	45.156	0.0094417	20213	52.522	10543000
P31626	Envelope glycoprotein	env	Caprine arthritis encephalitis virus (strain Cork) (CAEV-Co)	REGFTAGQQGK	2 Deamidation (NQ)	Dracula_Lett_2_3784	2	590.783	1179.55	-0.58065	28.808	0.011514	13074	60.019	616280
P03399	Envelope glycoprotein	env	Avian reticuloendotheliosis virus	LLQASCTGIWETSMLGPR	Oxidation (M),Trioxidation (C)	Dracula_Lett_3_3789	2	1042.49	2082.97	3.6844	47.381	0.015025	21932	41.684	462450
P03386	Envelope glycoprotein	env	AKV murine leukemia virus (AKR (endogenous) murine leukemia virus)	VTYHSPSYVYHQFERRAK	Unmodified	Dracula_Lett_3_RP_3791	3	756.715	2267.12	-2.3111	57.683	0.0071159	26677	51.695	81631000
P36320	Envelope glycoprotein B	gB	Human herpesvirus 6B (strain Z29) (HHV-6 variant B) (Human B lymphotropic virus)	EENESVCMLKHWTTVTHGLR	Tryptophan oxidation to oxolactone	Dracula_Lett_3_3789	3	814.383	2440.13	1.6628	50.129	0.01524	23173	41.513	1608600
P06436	Envelope glycoprotein B	gB	Human herpesvirus 1 (strain F) (HHV-1) (Human herpes simplex virus 1)	PEGQNYTEGIAVVFKENIAPYK	Dioxidation Y	Dracula_Lett_2_RP_3785	3	833.752	2498.23	/	60.655	0.010642	26011	52.866	<T
P13374	Envelope glycoprotein C homolog	gC	Meleagrid herpesvirus 1 (strain FC126) (MeHV-1) (Turkey herpesvirus)	NVEVARVAGLYGVPGSDYAYPRK	2 Dioxidation Y,L-DOPA-quinone	Dracula_Lett_2_3784	4	640.567	2558.24	0.46381	40.198	0.011217	17965	43.116	1817700
Q6UDF4	Envelope glycoprotein E	US8	Psittacid herpesvirus 1 (isolate Amazon parrot/-/97-0001/1997) (PsHV-1) (Pacheco's disease virus)	VLMARCRGSDLR	Unmodified	Dracula_Lett_2_RP_3785	2	717.377	1432.74	0.98877	52.314	0.0080008	22398	53.775	2842900
Q87041	Envelope glycoprotein gp130	env	Simian foamy virus (isolate chimpanzee) (SFVcpz)	MAPPMTLQQWIIWNKMNK	2 Oxidation (M),Oxidation W,Tryptophan oxidation to kynurenin	Dracula_Lett_3_RP_3792	3	761.376	2281.11	/	57.928	0.015562	25924	53.924	<T
Q8AIH5	Envelope glycoprotein gp160	/	Simian immunodeficiency virus (isolate TAN1) (SIV-cpz) (Chimpanzee immunodeficiency virus)	STFEPIPIRYCAPAGFALLK	L-DOPA-quinone	Dracula_Lett_2_3784	2	1133.09	2264.17	-0.07835	44.756	0.011462	20041	62.89	1334400
P35961	Envelope glycoprotein gp160	env	Human immunodeficiency virus type 1 group M subtype B (isolate YU-2) (HIV-1)	LTPLCVTLNCTDLR	Trioxidation (C)	Dracula_Lett_3_RP_3791	2	862.421	1722.83	-0.68746	58.017	0.0043035	25609	57.347	487680
P20871	Envelope glycoprotein gp160	env	Human immunodeficiency virus type 1 group M subtype B (isolate JRCSF) (HIV-1)	GWEILKYWWNLLQYWSQELK	Tryptophan oxidation to kynurenin	Dracula_Lett_3_RP_3792	3	896.46	2686.36	/	58.371	0.011584	26115	43.955	<T
P04580	Envelope glycoprotein gp160	env	Human immunodeficiency virus type 1 group M subtype D (isolate Z6) (HIV-1)	EDWNKTLQR	Glu->pyro-Glu	Dracula_Lett_3_RP_3792	2	586.296	1170.58	/	47.56	0.0057498	21615	60.76	<T
P04530	Envelope glycoprotein gp163	env	Human immunodeficiency virus type 1 group M subtype D (isolate Z6) (HIV-1)	QYPTGGADANTFRSLLNELK	Gln->pyro-Glu,Dioxidation Y	Dracula_Lett_2_3784	3	737.362	2209.07	1.2014	50.152	0.009376	22502	49.141	5267500
P04530	Envelope glycoprotein gp164	env	Human immunodeficiency virus type 1 group M subtype D (isolate Z6) (HIV-1)	QYPTGGADANTFRSLLNELK	Gln->pyro-Glu,Dioxidation Y	Dracula_Lett_2_RP_3785	2	1105.54	2209.07	-1.3634	60.032	0.0081231	25456	50.467	177940000
Q66625	Envelope glycoprotein H	gH	Equine herpesvirus 2 (strain 86/87) (EHV-2)	YVCNVSQGEPNYNVSQR	Deamidation (NQ),Trioxidation (C)	Dracula_Lett_1_2B_3773	2	1031.94	2061.87	-3.4224	54.232	0.015262	22020	53.569	276860
P68324	Envelope glycoprotein H	gH	Human herpesvirus 6A (strain Uganda-1102) (HHV-6 variant A) (Human B lymphotropic virus)	EFLKYEPSDYSYITK*	2 L-DOPA-quinone	Dracula_Lett_1_2A_3771	2	955.938	1909.86	1.5481	39.394	0.0062787	16203	68.536	1360800
Q9E006	Envelopment polyprotein	GP	Andes orthohantavirus (ANDV) (Andes virus)	LKSVGKAYK	Dioxidation Y	Dracula_Lett_3_RP_3791	2	513.303	1024.59	/	50.178	0.014606	22270	49.097	<T
P03517	Envelopment polyprotein	GP	Punta toro phlebovirus	KKAGQSVQVQK	Unmodified	Dracula_Lett_2_3784	2	600.857	1199.7	/	72.714	0.011542	31444	51.193	<T
Q8U1L4	Ferritin-like-encapsulin shell fusion protein	enc	Pyrococcus furiosus (strain ATCC 43587 / DSM 3638 / JCM 8422 / Vc1)	LSINPTLINRDK	Unmodified	Dracula_Lett_2_RP_3786	2	692.401	1382.79	-2.0257	58.381	6.9697e-05	25507	59.931	325500
Q8U1L4	Ferritin-like-encapsulin shell fusion protein	enc	Pyrococcus furiosus (strain ATCC 43587 / DSM 3638 / JCM 8422 / Vc1)	LSINPTLINRDK	Unmodified	Dracula_Lett_2_RP_3786	2	692.401	1382.79	-2.6764	58.381	4.4407e-06	25507	59.931	325500
Q8U1L4	Ferritin-like-encapsulin shell fusion protein	enc	Pyrococcus furiosus (strain ATCC 43587 / DSM 3638 / JCM 8422 / Vc1)	LSINPTLINRDK	Unmodified	Dracula_Lett_2_RP_3786	2	692.401	1382.79	-2.2582	58.381	0.0105	25507	59.931	325500
Q9QBZ6	Gag polyprotein	gag	Human immunodeficiency virus type 1 group M subtype F2 (isolate MP255) (HIV-1)	NWMTETLLVQNSNPDCKTILK	Tryptophan oxidation to kynurenin	Dracula_Lett_3_RP_3791	3	837.086	2508.24	0.35719	58.092	0.0036844	25670	53.037	2894300
P32594	Gag polyprotein	gag	Moloney murine sarcoma virus (strain ts110) (MoMSV)	TGGNGQLQYWPFSSSDLYNWK	Deamidation (NQ)	Dracula_Lett_3_RP_3792	3	817.041	2448.1	3.3103	59.793	0.01565	26976	44.238	1054800
P0C1K7	Gag polyprotein	gag	Human immunodeficiency virus type 1 group M subtype G (isolate 92NG083) (HIV-1)	ECTERQANFLGKIWPSNK	Dioxidation W	Dracula_Lett_2_RP_3786	2	1105.54	2209.06	1.6633	59.535	0.0071958	26823	56.551	170190000
Q1A267	Gag-Pol polyprotein	gag-pol	Simian immunodeficiency virus (isolate MB66) (SIV-cpz) (Chimpanzee immunodeficiency virus)	QGQGQWTYQIFQEQYKNLKTGK	4 Deamidation (NQ)	Dracula_Lett_1_7B_3779	4	670.075	2676.27	-1.3488	62.972	0.01316	28496	43.12	8804500
P17757	Gag-Pol polyprotein	gag-pol	Human immunodeficiency virus type 2 subtype A (isolate D194) (HIV-2)	KFQVYYREGR	Oxidation Y	Dracula_Lett_2_3784	2	681.352	1360.69	-4.1134	33.133	0.010675	14937	49.423	123890
P08361	Gag-Pol polyprotein	gag-pol	Cas-Br-E murine leukemia virus	TGTLFNWGPDQQKAFQEIK*	Tryptophan oxidation to kynurenin	Dracula_Lett_1_2A_3771	3	738.039	2211.1	-1.437	41.063	0.0080104	17830	60.541	15629000
P08361	Gag-Pol polyprotein	gag-pol	Cas-Br-E murine leukemia virus	TGTLFNWGPDQQKAFQEIK	Tryptophan oxidation to kynurenin	Dracula_Lett_1_2A_3772	3	738.039	2211.1	0.90554	39.585	0.0050783	17173	56.121	200660000
P08361	Gag-Pol polyprotein	gag-pol	Cas-Br-E murine leukemia virus	TGTLFNWGPDQQKAFQEIK	Tryptophan oxidation to kynurenin	Dracula_Lett_3_3790	3	738.039	2211.1	0.85715	46.809	0.0049957	21537	56.746	1847900
P51518	Gag-Pro polyprotein	pro	Simian retrovirus SRV-2	IMARAISSIITIPQGER	Oxidation (M),Deamidation (NQ)	Dracula_Lett_2_3784	3	625.012	1872.01	-1.046	43.492	0.0092078	19488	61.186	3225100
Q05224	Gene 18 protein	18	Mycobacterium phage L5 (Mycobacteriophage L5)	QLIATGGWKVPR	Gln->pyro-Glu,Tryptophan oxidation to kynurenin	Dracula_Lett_1_7A_3778	2	656.872	1311.73	/	20.362	0.013754	9639	45.137	<T
Q05282	Gene 68 protein	68	Mycobacterium phage L5 (Mycobacteriophage L5)	SPIAPHETACVLRMHRAGYK	Oxidation (M),L-DOPA-quinone	Dracula_Lett_2_3783	3	775.384	2323.13	-1.3039	43.243	0.011046	19039	41.422	1992800
Q8JV21	Genome polyprotein	/	Ljunganvirus 1 (LV) (Ljungan virus 1)	HVEWWLTMFKK	Oxidation (M),Dioxidation W,Tryptophan oxidation to oxolactone	Dracula_Lett_1_7B_3780	2	783.874	1565.73	/	56.118	0.0082545	24850	52.716	<T
Q86887	Genome polyprotein	/	Coxsackievirus B4 (strain E2)	WEMQSAGWWWK	Oxidation (M),2 Dioxidation W,2 Tryptophan oxidation to oxolactone	Dracula_Lett_1_7B_3779	2	801.801	1601.59	/	6.9496	0.010465	3419	47.603	<T
Q32ZE1	Genome polyprotein	/	Zika virus (ZIKV)	TVWFVPSVRNGNEIAACLTK	Trioxidation (C)	Dracula_Lett_3_3789	2	1155.58	2309.15	/	49.372	0.013657	22853	50.088	<T
Q32ZD4	Genome polyprotein	/	Genome polyprotein	ILIELEPPFGTSFILVGTGPNQVK	2 Deamidation (NQ)	Dracula_Lett_3_RP_3791	4	643.604	2570.39	0.9342	59.79	0.0081852	26409	53.033	1982800
Q2YHF2	Genome polyprotein	/	Dengue virus type 4 (strain Thailand/0476/1997) (DENV-4)	ISQGAGWSLK	Unmodified	Dracula_Lett_2_RP_3786	2	523.785	1045.56	-2.2781	48.218	4.006e-16	21337	93.195	153650000
Q2YHF2	Genome polyprotein	/	Dengue virus type 4 (strain Thailand/0476/1997) (DENV-4)	ISQGAGWSLK	Unmodified	Dracula_Lett_2_RP_3786	2	523.785	1045.56	3.2923	51.272	0.0092976	22561	62.107	1516300
Q2YHF2	Genome polyprotein	/	Dengue virus type 4 (strain Thailand/0476/1997) (DENV-4)	ISQGAGWSLK	Unmodified	Dracula_Lett_2_RP_3786	2	523.785	1045.56	-2.1303	48.218	6.4505e-105	21337	93.195	153650000
Q2YHF2	Genome polyprotein	/	Dengue virus type 4 (strain Thailand/0476/1997) (DENV-4)	ISQGAGWSLK	Unmodified	Dracula_Lett_2_RP_3786	2	523.785	1045.56	-1.9625	48.218	2.7636e-43	21337	93.195	153650000
Q2YHF2	Genome polyprotein	/	Dengue virus type 4 (strain Thailand/0476/1997) (DENV-4)	ISQGAGWSLK	Unmodified	Dracula_Lett_2_RP_3786	2	523.785	1045.56	-1.9181	48.218	1.4814e-21	21337	93.195	153650000
P30026	Genome polyprotein	/	Dengue virus type 2 (strain China/D2-04) (DENV-2)	TAGVIIMLIPTVMAFHLTTRNGEPHMIVSR	Dioxidation M	Dracula_Lett_1_2B_3774	4	835.195	3336.75	-1.0776	62.528	0.00074132	26632	44.184	13077000
P27912	Genome polyprotein	/	Dengue virus type 1 (strain Thailand/AHF 82-80/1980) (DENV-1)	LIHQIFGTAYGVLFSGVSWTMK	Oxidation (M)	Dracula_Lett_2_RP_3785	3	824.431	2470.27	-3.3472	59.323	0.013201	25327	42.639	191530
P23069	Genome polyprotein	/	Poliovirus type 2 (strain W-2)	YPNMYVPVGAVTEQGYLNLGGR	Oxidation (M),2 L-DOPA-quinone	Dracula_Lett_3_3789	2	1221.57	2441.13	1.1254	50.142	0.0097666	23215	45.115	235150
P22055	Genome polyprotein	/	Coxsackievirus A21 (strain Coe)	QRFTVDEITTLIMNEKNR	3 Deamidation (NQ)	Dracula_Lett_3_RP_3791	2	1106.05	2210.09	-1.1838	57.852	5.2204e-05	25597	87.641	55854000
P19711	Genome polyprotein	/	Bovine viral diarrhea virus (isolate NADL) (BVDV) (Mucosal disease virus)	ALGATDQTRIIK	Unmodified	Dracula_Lett_2_3783	2	643.875	1285.74	-0.52198	31.546	0.0040793	13939	83.647	10710000
P19711	Genome polyprotein	/	Bovine viral diarrhea virus (isolate NADL) (BVDV) (Mucosal disease virus)	CHINILDKLTAFFGIMPRGTTPR	Oxidation (M),Deamidation (NQ)	Dracula_Lett_2_RP_3785	3	892.465	2674.37	2.4269	60.009	0.0074909	25637	54.225	1749700
P19711	Genome polyprotein	/	Bovine viral diarrhea virus (isolate NADL) (BVDV) (Mucosal disease virus)	ALGATDQTRIIK	Unmodified	Dracula_Lett_2_3783	2	643.875	1285.74	0.11245	31.546	0.0095469	13939	83.647	10710000
P07720	Genome polyprotein	/	Tick-borne encephalitis virus Far Eastern subtype (strain Sofjin) (SOFV) (Sofjin virus)	THLTRVEGWVWK	Dioxidation W	Dracula_Lett_2_3783	2	772.404	1542.79	/	44.77	0.015119	19765	49.418	<T
P06935	Genome polyprotein	/	West Nile virus (WNV)	LEMGWKAWGK	Tryptophan oxidation to kynurenin,Tryptophan oxidation to oxolactone	Dracula_Lett_3_3790	2	612.298	1222.58	1.9439	48.81	0.013855	22324	51.995	2583600
O91464	Genome polyprotein	/	Aichi virus (strain Human/A846/88/1989) (AiV) (Aichi virus (strain A846/88))	EFFTASGNVLSSLYYWIASK	Glu->pyro-Glu,Tryptophan oxidation to kynurenin	Dracula_Lett_3_RP_3792	2	1135.06	2268.11	-0.43076	58.179	0.00020105	26006	85.976	3760200
O56075	Genome polyprotein	/	Peanut mottle virus (strain M)	VWSELSWWEK	Tryptophan oxidation to kynurenin,Tryptophan oxidation to oxolactone	Dracula_Lett_2_RP_3786	2	684.317	1366.62	3.3302	61.748	0.014211	27226	54.549	1093100
O41174	Genome polyprotein	/	Porcine enterovirus 9 (strain UKG/410/73)	NTQDHVRSLCLLAWHNGRK	2 Deamidation (NQ)	Dracula_Lett_1_2B_3773	3	769.719	2306.13	-2.5745	61.797	0.014289	25471	50.252	1543300
O39927	Genome polyprotein	/	Hepatitis C virus genotype 6a (isolate EUHK2) (HCV)	DVWDWVCTVLSDFKVWLQAK	Tryptophan oxidation to kynurenin,Tryptophan oxidation to oxolactone	Dracula_Lett_3_RP_3792	3	838.411	2512.21	/	58.294	0.014387	26081	49.993	<T
A4KZ49	Genome polyprotein	/	Triticum mosaic virus (isolate Triticum aestivum/United States/U06-123/2006) (TriMV)	ARDNLEPIQER	Unmodified	Dracula_Lett_3_RP_3791	2	670.849	1339.68	1.733	50.992	0.0074826	22560	50.04	763480
P90245	Genome polyprotein 1	/	Barley mild mosaic virus (strain Na1) (BaMMV)	MEEFIPEVFYQNQVQSLK	3 Deamidation (NQ)	Dracula_Lett_2_3783	2	1116.52	2231.03	-2.5487	49.211	0.013745	21811	42.809	435970
P0DOE0	Glycoprotein Q2	/	Human herpesvirus 6A (strain Uganda-1102) (HHV-6 variant A) (Human B lymphotropic virus)	FCRPLTDNRTIVYTMQDQVQK	Oxidation (M),Deamidation (NQ),Trioxidation (C)	Dracula_Lett_2_3784	3	893.423	2677.25	1.1416	44.282	0.0051561	19823	47.047	128110
P31035	Granulin	/	Agrotis segetum granulosis virus (AsGV) (Agrotis segetum granulovirus)	QGDPYYVGPNQIERINLSK	2 Deamidation (NQ)	Dracula_Lett_2_3783	3	731.699	2192.07	3.8414	42.903	0.014999	18896	56.906	9954200
P31035	Granulin	/	Agrotis segetum granulosis virus (AsGV) (Agrotis segetum granulovirus)	QGDPYYVGPNQIERINLSK	2 Deamidation (NQ)	Dracula_Lett_2_3784	3	731.699	2192.07	3.1754	43.117	0.0074417	19326	61.102	11191000
P24306	Hemagglutinin glycoprotein	H	Canine distemper virus (strain Onderstepoort) (CDV)	DNARANSTKLSLVTEGHGGR	2 Deamidation (NQ)	Dracula_Lett_3_RP_3792	2	1043.02	2084.02	/	127.55	0.0082771	52526	59.185	<T
P25180	Hemagglutinin-neuraminidase	HN	Simian virus 41 (SV41)	AAYTSTTCFQNTGSKK	2 Deamidation (NQ)	Dracula_Lett_3_RP_3792	2	883.899	1765.78	-3.0822	55.077	0.01489	24875	45.879	2765900
P0C964	IkB-like protein	A238L	African swine fever virus (isolate Warthog/Namibia/Wart80/1980) (ASFV)	NGTRICLPNFNGITPVMKAAMR	Trioxidation (C)	Dracula_Lett_3_RP_3792	3	837.087	2508.24	-0.93299	58.137	0.013593	26003	43.696	6623900
Q66659	Immediate-early phosphoprotein 57	57	Equine herpesvirus 2 (strain 86/87) (EHV-2)	LKPIMSCLEPNKPYASMAK	Trioxidation (C)	Dracula_Lett_3_RP_3792	2	1113.55	2225.09	/	58.955	0.01753	26411	58.752	<T
O36407	Immediate-early phosphoprotein 57	57	Alcelaphine herpesvirus 1 (strain C500) (AlHV-1) (Malignant catarrhal fever virus)	CTEWALISSRLQDKSISTK	Oxidation W	Dracula_Lett_2_RP_3785	3	747.051	2238.13	-2.1106	60.013	0.013303	25972	46.663	12060000
P05842	Initiator protein NS1	/	Bombyx mori densovirus (BmDNV) (Bombyx densonucleosis virus)	LLMYVSEGELLRMFRDYTSLK	Oxidation (M),Oxidation Y,L-DOPA-quinone	Dracula_Lett_3_RP_3792	3	870.77	2609.29	3.3652	58.318	0.010902	26137	43.261	1440200
P11231	Inner capsid protein VP2	/	Rotavirus A (strain RVA/Human/United States/Wa/1974/G1P1A[8]) (RV-A)	ENLPQQNER	Deamidation (NQ)	Dracula_Lett_1_7B_3780	2	564.768	1127.52	0.36902	27.347	0.01302	11753	70.525	6478900
Q01055	Inner tegument protein	63	Saimiriine herpesvirus 2 (strain 11) (SaHV-2) (Herpesvirus saimiri)	VSNPNFIKLNNTFLQCFK	4 Deamidation (NQ),Trioxidation (C)	Dracula_Lett_1_2A_3772	3	746.021	2235.04	0.0066954	41.336	0.015238	17905	42.059	493670
Q01055	Inner tegument protein	63	Saimiriine herpesvirus 2 (strain 11) (SaHV-2) (Herpesvirus saimiri)	VSNPNFIKLNNTFLQCFK	3 Deamidation (NQ),Trioxidation (C)	Dracula_Lett_1_2B_3773	3	745.693	2234.06	-1.797	61.346	0.0031422	25649	71.545	28807000
Q01055	Inner tegument protein	63	Saimiriine herpesvirus 2 (strain 11) (SaHV-2) (Herpesvirus saimiri)	VSNPNFIKLNNTFLQCFK	3 Deamidation (NQ),Trioxidation (C)	Dracula_Lett_1_7B_3780	3	745.693	2234.06	-2.3744	61.955	0.013277	27505	52.019	14722000
Q01754	Intermediate capsid protein VP6	/	Rotavirus B (isolate RVB/Rat/United States/IDIR/1984/G1P[X]) (RV-B) (Rotavirus B (isolate infectious diarrhea of infant rats))	PTRVIER	Unmodified	Dracula_Lett_3_3789	2	435.761	869.508	-3.4883	34.622	0.0086375	15968	49.59	193910000
P03725	Internal virion protein gp15	/	Internal virion protein gp15	NAAYLVDDDVMQKIKEGVFR	Oxidation (M)	Dracula_Lett_3_3790	2	1164.09	2326.16	-2.3522	49.872	0.014244	22826	55.196	25467000
P03725	Internal virion protein gp16	/	Internal virion protein gp15	NAAYLVDDDVMQKIKEGVFR	Oxidation (M)	Dracula_Lett_2_3784	2	1164.09	2326.16	0.65843	49.981	0.011071	22428	51.135	4941300
P03725	Internal virion protein gp17	/	Internal virion protein gp15	NAAYLVDDDVMQKIKEGVFR	Oxidation (M)	Dracula_Lett_3_3789	3	776.395	2326.16	-0.83141	43.476	0.019158	20050	52.045	25069000
P03725	Internal virion protein gp18	/	Internal virion protein gp15	NAAYLVDDDVMQKIKEGVFR	Oxidation (M)	Dracula_Lett_3_3789	2	1164.09	2326.16	-0.49589	49.996	0.012567	23089	50.286	21463000
P03725	Internal virion protein gp19	/	Internal virion protein gp15	NAAYLVDDDVMQKIKEGVFR	Oxidation (M)	Dracula_Lett_3_3790	2	1164.09	2326.16	0.37743	49.872	0.0039162	22826	55.196	25467000
P03725	Internal virion protein gp20	/	Internal virion protein gp15	NAAYLVDDDVMQKIKEGVFR	Oxidation (M)	Dracula_Lett_2_3784	2	1164.09	2326.16	2.2701	49.981	0.0090642	22428	51.135	4941300
P03725	Internal virion protein gp21	/	Internal virion protein gp15	NAAYLVDDDVMQKIKEGVFR	Oxidation (M)	Dracula_Lett_3_3789	2	1164.09	2326.16	0.11246	49.996	0.0091723	23089	50.286	21463000
P03725	Internal virion protein gp22	/	Internal virion protein gp15	NAAYLVDDDVMQKIKEGVFR	Oxidation (M)	Dracula_Lett_3_3789	3	776.395	2326.16	-0.75926	43.476	0.0098376	20050	52.045	25069000
P03725	Internal virion protein gp23	/	Internal virion protein gp15	NAAYLVDDDVMQKIKEGVFR	Oxidation (M)	Dracula_Lett_3_3789	2	1164.09	2326.16	-0.66703	49.996	0.0046049	23089	50.286	21463000
P03725	Internal virion protein gp24	/	Internal virion protein gp15	NAAYLVDDDVMQKIKEGVFR	Oxidation (M)	Dracula_Lett_3_3790	2	1164.09	2326.16	0.2188	49.872	0.0029702	22826	55.196	25467000
P04023	Intracisternal A-particle Gag-related polyprotein	gag	Hamster intracisternal a-particle H18 (IAP-H18)	ASECGIMDSGADKSIISLHWWPK	Oxidation (M),Dioxidation W,Tryptophan oxidation to oxolactone	Dracula_Lett_2_RP_3786	3	884.069	2649.18	-0.61018	60.654	0.0037712	26476	49.768	1309000
Q37979	L-alanyl-D-glutamate peptidase	ply	Listeria phage A500 (Bacteriophage A500)	DVIWESTTSRWK	2 Dioxidation W	Dracula_Lett_2_RP_3786	2	786.37	1570.73	/	61.621	0.015359	27118	42.19	<T
P52519	Large structural phosphoprotein	U11	Human herpesvirus 7 (strain JI) (HHV-7) (Human T lymphotropic virus)	ENPWILSQCIVKTGNSINNVK	Deamidation (NQ),Trioxidation (C)	Dracula_Lett_2_RP_3785	3	821.744	2462.21	1.8625	60.456	0.0079345	25916	56.036	2054100
Q8JTG9	Large structural protein	L	Australian bat lyssavirus (isolate Human/AUS/1998) (ABLV)	TQTWPPKHIVDLVGNTWHR	Tryptophan oxidation to kynurenin,Tryptophan oxidation to oxolactone	Dracula_Lett_1_2A_3772	3	768.394	2302.16	0.03139	42.544	0.0077389	18648	49.773	759340
Q66666	Large tegument protein deneddylase	64	Equine herpesvirus 2 (strain 86/87) (EHV-2)	LLTYEQTLSLANLPEDFQK	2 Deamidation (NQ)	Dracula_Lett_3_3789	2	1113.06	2224.12	-0.88031	41.989	0.015691	19360	48.659	820500
P0CA63	Lectin-like protein EP153R	/	African swine fever virus (isolate Pig/Kenya/KEN-50/1950) (ASFV)	MDDLMTLK	Oxidation (M)	Dracula_Lett_3_RP_3792	2	491.733	981.451	/	58.603	0.0025234	26236	49.358	<T
P0CA63	Lectin-like protein EP153R	/	African swine fever virus (isolate Pig/Kenya/KEN-50/1950) (ASFV)	MDDLMTLK	Oxidation (M)	Dracula_Lett_3_RP_3792	2	491.733	981.451	/	58.603	0.013598	26236	49.358	<T
V5XWI9	Major capsid protein	/	Staphylococcus phage S25-4	LIDKNNVINAK	Deamidation (NQ)	Dracula_Lett_2_3783	2	621.856	1241.7	-1.6033	38.665	1.6097e-09	16999	78.149	521480
V5XWI9	Major capsid protein	/	Staphylococcus phage S25-4	LIDKNNVINAK	Deamidation (NQ)	Dracula_Lett_2_3784	2	621.856	1241.7	-1.7115	38.869	6.091e-08	17420	77.192	708360
P17522	Major capsid protein	/	Potato leafroll virus (strain Potato/Scotland/strain 1/1984) (PLrV)	VSSLQSYVNK	L-DOPA-quinone	Dracula_Lett_1_2A_3772	2	569.791	1137.57	0.35353	35.932	0.012089	15423	49.423	2199300
P17522	Major capsid protein	/	Potato leafroll virus (strain Potato/Scotland/strain 1/1984) (PLrV)	VSSLQSYVNK	L-DOPA-quinone	Dracula_Lett_1_7A_3777	2	569.791	1137.57	0.57968	38.733	0.0079606	18036	64.265	2490100
P17522	Major capsid protein	/	Potato leafroll virus (strain Potato/Scotland/strain 1/1984) (PLrV)	VSSLQSYVNK	L-DOPA-quinone	Dracula_Lett_1_7B_3780	2	569.791	1137.57	0.15776	55.252	0.0072823	24403	54.776	807120
P17522	Major capsid protein	/	Potato leafroll virus (strain Potato/Scotland/strain 1/1984) (PLrV)	VSSLQSYVNK	L-DOPA-quinone	Dracula_Lett_3_3789	2	569.791	1137.57	0.40887	39.091	0.0091521	17966	68.383	33268000
E1XTG1	Major capsid protein	/	Salmonella phage ViI	WKFLTFMLEVEANGIGVDTR	Unmodified	Dracula_Lett_3_3789	3	776.068	2325.18	1.5659	43.723	0.014024	20147	40.432	70034000
A7U6F0	Major capsid protein	MCP	Phaeocystis pouchetii virus (PpV01)	LQLNGQDRFSER	Unmodified	Dracula_Lett_2_RP_3786	2	731.873	1461.73	/	56.999	0.014066	24807	56.563	<T
P36742	Major capsid protein L1	L1	Human papillomavirus type 49	VSKSSAAR	Unmodified	Dracula_Lett_1_7B_3779	2	403.23	804.445	/	54.38	0.0052146	24062	49.442	<T
P36742	Major capsid protein L1	L1	Human papillomavirus type 49	VSKSSAAR	Unmodified	Dracula_Lett_1_7B_3780	2	403.23	804.445	/	54.663	0.016529	24214	50.703	<T
Q2HRD3	Major DNA-binding protein	DBP	Human herpesvirus 8 type P (isolate GK18) (HHV-8) (Kaposi's sarcoma-associated herpesvirus)	IIFSNSTGAESIQAGFMKPASQR	Deamidation (NQ)	Dracula_Lett_3_RP_3791	3	814.409	2440.21	1.5207	59.427	0.015106	26315	49.592	1499500
O41253	Microtubule-associated protein VP7	/	Rice ragged stunt virus (isolate Thailand) (RRSV)	WAEWVDNVLSDR	Dioxidation W,Tryptophan oxidation to oxolactone	Dracula_Lett_1_7A_3777	2	768.342	1534.67	/	52.995	0.013074	24647	47.228	<T
P50800	Minor capsid protein L2	L2	Human papillomavirus 29	ASATELYKTCKVAGTCPPDVIPK	L-DOPA-quinone	Dracula_Lett_3_RP_3792	4	630.817	2519.24	-1.5037	59.702	0.011593	26743	44.641	2277900
P50796	Minor capsid protein L2	L2	Human papillomavirus 22	VGATPTVVR	Unmodified	Dracula_Lett_2_RP_3785	2	450.269	898.524	0.003251	52.106	0.0040083	22397	56.547	3186000
P50796	Minor capsid protein L2	L2	Human papillomavirus 22	VGATPTVVR	Unmodified	Dracula_Lett_3_3789	2	450.269	898.524	0.052181	34.511	0.013775	15856	69.198	13740000
P50796	Minor capsid protein L2	L2	Human papillomavirus 22	VGATPTVVR	Unmodified	Dracula_Lett_3_3790	2	450.269	898.524	-0.07249	34.463	0.0079826	15666	79.451	14593000
P50796	Minor capsid protein L2	L2	Human papillomavirus 22	VGATPTVVR	Unmodified	Dracula_Lett_3_RP_3791	2	450.269	898.524	-1.2259	49.63	5.4755e-06	22389	87.754	10973000
P50796	Minor capsid protein L2	L2	Human papillomavirus 22	VGATPTVVR	Unmodified	Dracula_Lett_3_RP_3792	2	450.269	898.524	-0.13652	50.082	4.7753e-05	22784	81.784	11956000
P50796	Minor capsid protein L2	L2	Human papillomavirus 22	VGATPTVVR	Unmodified	Dracula_Lett_2_RP_3785	2	450.269	898.524	0.92535	52.106	0.0063822	22397	56.547	3186000
P50796	Minor capsid protein L2	L2	Human papillomavirus 22	VGATPTVVR	Unmodified	Dracula_Lett_3_3790	2	450.269	898.524	-0.9077	34.463	0.0094895	15666	79.451	14593000
P50796	Minor capsid protein L2	L2	Human papillomavirus 22	VGATPTVVR	Unmodified	Dracula_Lett_3_RP_3791	2	450.269	898.524	-0.73883	49.63	1.8928e-56	22389	87.754	10973000
P50796	Minor capsid protein L2	L2	Human papillomavirus 22	VGATPTVVR	Unmodified	Dracula_Lett_3_RP_3792	2	450.269	898.524	0.27126	50.082	1.0948e-32	22784	81.784	11956000
P50796	Minor capsid protein L2	L2	Human papillomavirus 22	VGATPTVVR	Unmodified	Dracula_Lett_2_RP_3785	2	450.269	898.524	1.0436	52.106	0.008208	22397	56.547	3186000
P50796	Minor capsid protein L2	L2	Human papillomavirus 22	VGATPTVVR	Unmodified	Dracula_Lett_3_3789	2	450.269	898.524	0.62307	34.511	0.01412	15856	69.198	13740000
P50796	Minor capsid protein L2	L2	Human papillomavirus 22	VGATPTVVR	Unmodified	Dracula_Lett_3_3790	2	450.269	898.524	-0.99098	34.463	0.0046594	15666	79.451	14593000
P50796	Minor capsid protein L2	L2	Human papillomavirus 22	VGATPTVVR	Unmodified	Dracula_Lett_3_RP_3791	2	450.269	898.524	-0.38076	49.63	6.8301e-32	22389	87.754	10973000
P50796	Minor capsid protein L2	L2	Human papillomavirus 22	VGATPTVVR	Unmodified	Dracula_Lett_3_RP_3792	2	450.269	898.524	0.34805	50.082	1.033e-14	22784	81.784	11956000
P50796	Minor capsid protein L2	L2	Human papillomavirus 22	VGATPTVVR	Unmodified	Dracula_Lett_2_RP_3785	2	450.269	898.524	1.25	52.106	0.0057132	22397	56.547	3186000
P50796	Minor capsid protein L2	L2	Human papillomavirus 22	VGATPTVVR	Unmodified	Dracula_Lett_3_3789	2	450.269	898.524	0.59956	34.511	0.012545	15856	69.198	13740000
P50796	Minor capsid protein L2	L2	Human papillomavirus 22	VGATPTVVR	Unmodified	Dracula_Lett_3_3790	2	450.269	898.524	-1.166	34.463	0.0097834	15666	79.451	14593000
P50796	Minor capsid protein L2	L2	Human papillomavirus 22	VGATPTVVR	Unmodified	Dracula_Lett_3_RP_3791	2	450.269	898.524	-0.73457	49.63	3.7335e-08	22389	87.754	10973000
P50796	Minor capsid protein L2	L2	Human papillomavirus 22	VGATPTVVR	Unmodified	Dracula_Lett_3_RP_3792	2	450.269	898.524	0.016971	50.082	0.005311	22784	81.784	11956000
P06793	Minor capsid protein L2	L2	Human papillomavirus type 18	ASVTDLYKTCK	Trioxidation (C)	Dracula_Lett_1_7B_3780	2	667.319	1332.62	2.4867	65.561	0.007287	29341	50.04	219950
P03109	Minor capsid protein L2	L2	Bovine papillomavirus type 1	RASAYDLYR	Dioxidation Y,L-DOPA-quinone	Dracula_Lett_2_RP_3786	2	580.77	1159.53	0.060834	37.992	0.0075875	16875	51.346	262620
P11336	Minor spike protein H	/	Spiroplasma virus 4 (SpV4)	ANFGSKTVQTINDARNNMVR	Oxidation (M),Deamidation (NQ)	Dracula_Lett_3_3790	3	751.706	2252.1	-0.94662	47.707	0.009591	21849	54.355	1281100
P07580	Morphogenetic protein	P12	Pseudomonas phage phi6 (Bacteriophage phi-6)	VSNLPIVGFGDTQYADPADFLAK	Deamidation (NQ)	Dracula_Lett_2_RP_3786	3	813.741	2438.2	-1.6173	59.484	0.015246	26000	40.097	2219200
Q06360	Movement protein	/	Soil-borne wheat mosaic virus (strain United States/Nebraska/1981) (SBWMV)	GPHVMCFFMHYSIPLNDKGR	Trioxidation (C),Dioxidation M	Dracula_Lett_1_2A_3772	3	829.373	2485.1	/	24.676	0.014427	10276	40.798	<T
Q01268	Movement protein	/	Impatiens necrotic spot virus (INSV)	QYMMISRIVIWICPTIADPDGK	Gln->pyro-Glu,L-DOPA-quinone	Dracula_Lett_3_RP_3792	2	1302.64	2603.26	/	60.911	0.014081	27406	41.621	<T
P89658	Movement protein	MP	Pepper mild mottle virus (strain Japan) (PMMV-J)	MALVVKDDVK	Acetyl (Protein N-term),Oxidation (M)	Dracula_Lett_3_3789	2	588.321	1174.63	0.44047	44.143	0.0087077	20373	62.107	1245000
Q9J584	mRNA-capping enzyme catalytic subunit	/	Fowlpox virus (strain NVSL) (FPV)	NKPSLYIEFEIMMQDKNISK	2 Oxidation (M),2 Deamidation (NQ)	Dracula_Lett_2_3783	3	821.399	2461.18	-0.094837	41.704	0.0062771	18332	57.525	7584400
Q9J584	mRNA-capping enzyme catalytic subunit	/	Fowlpox virus (strain NVSL) (FPV)	NKPSLYIEFEIMMQDKNISK	2 Oxidation (M),2 Deamidation (NQ)	Dracula_Lett_2_3784	3	821.399	2461.18	0.98485	42.108	0.014237	18850	40.186	1308500
Q9J584	mRNA-capping enzyme catalytic subunit	/	Fowlpox virus (strain NVSL) (FPV)	NKPSLYIEFEIMMQDKNISK	2 Oxidation (M),2 Deamidation (NQ)	Dracula_Lett_3_3789	3	821.399	2461.18	0.22439	41.854	0.013337	19297	43.208	6418400
Q6XV26	Neuraminidase	NA	Influenza A virus (strain A/Duck/New Zealand/31/1976 H4N6)	ESSVLWTSNSIVALCGSKER	Oxidation W	Dracula_Lett_1_2A_3771	2	1120.05	2238.1	-1.2586	45.288	0.0047267	18956	49.929	216750
Q6XV26	Neuraminidase	NA	Influenza A virus (strain A/Duck/New Zealand/31/1976 H4N6)	ESSVLWTSNSIVALCGSKER	Oxidation W	Dracula_Lett_3_RP_3791	2	1120.05	2238.1	-1.5714	56.714	0.0034677	25438	53.754	3190900
Q6XV26	Neuraminidase	NA	Influenza A virus (strain A/Duck/New Zealand/31/1976 H4N6)	ESSVLWTSNSIVALCGSKER	Oxidation W	Dracula_Lett_3_RP_3792	2	1120.05	2238.1	-1.8439	56.796	0.00047847	25337	83.53	3351000
Q6J8E4	Neuraminidase	NA	Influenza A virus (strain A/Hong Kong/212/2003 H5N1 genotype Z+)	YNGIITDTIKSWRNNIMR*	Oxidation (M),3 Deamidation (NQ)	Dracula_Lett_2_RP_3785	2	1107.55	2213.08	/	61.556	2.7222e-06	26481	94.547	<T
Q9ILI6	Non-structural polyprotein 1A	ORF1	Turkey astrovirus 2 (TAstV-2)	KKCVTYDDYWLCQTIFGQAK	Tryptophan oxidation to oxolactone	Dracula_Lett_1_7B_3779	3	846.731	2537.17	/	61.727	0.012303	27460	47.204	<T
Q9JH69	Non-structural polyprotein 1AB	ORF1	Turkey astrovirus 1 (TAstV-1)	LVSLRLLCENESDEVVDYLDK	L-DOPA-quinone	Dracula_Lett_1_7B_3780	3	841.748	2522.22	-2.041	62.265	0.010925	27727	47.942	647640
Q9JGF2	Non-structural polyprotein 1AB	ORF1	Avian nephritis virus 1 (ANV-1)	MLEQPKCEGFTSTTWTRK	Oxidation (M),Oxidation W	Dracula_Lett_2_RP_3785	4	558.766	2231.04	-1.4622	59.928	0.012616	25564	52.42	972930
Q9J6K9	Non-structural polyprotein p200	/	Rubella virus (strain Cendehill) (RUBV)	CRGWQGMPQVR	Unmodified	Dracula_Lett_1_2B_3773	2	687.83	1373.64	/	73.287	0.0023865	30920	63.486	<T
Q9J6K9	Non-structural polyprotein p200	/	Rubella virus (strain Cendehill) (RUBV)	CRGWQGMPQVR	Unmodified	Dracula_Lett_1_2B_3773	2	687.83	1373.64	/	73.287	0.0013096	30920	63.486	<T
Q9QNA9	Non-structural protein 1	/	Rotavirus A (strain RVA/Human/Japan/KU/1995/G1P1A[8]) (RV-A)	RINKLNNTVLK*	2 Deamidation (NQ)	Dracula_Lett_1_2B_3773	2	657.891	1313.77	-0.19191	61.345	0.0020365	25600	82.426	16666000
O56831	Non-structural protein 1	/	Rotavirus A (isolate RVA/Cat/Japan/FRV64/1989/G3P5B[3]) (RV-A)	PNYISSNHWQPASKVSQCR	2 Deamidation (NQ),Trioxidation (C)	Dracula_Lett_2_3783	3	770.347	2308.02	-0.72128	45.995	0.013195	20324	40.856	5044500
P13091	Non-structural protein 4	/	Wound tumor virus (WTV)	SADLDHMMVVK	2 Oxidation (M)	Dracula_Lett_3_RP_3792	2	639.297	1276.58	/	60.615	0.012215	27258	48.796	<T
P13091	Non-structural protein 4	/	Wound tumor virus (WTV)	SADLDHMMVVK	2 Oxidation (M)	Dracula_Lett_3_RP_3792	2	639.297	1276.58	/	60.615	0.011192	27258	48.796	<T
P07295	Non-structural protein NP-1	NP1	Bovine parvovirus (isolate pAT153/1986) (BPV)	CNYWDDVYK	Oxidation Y,Dioxidation Y	Dracula_Lett_2_RP_3786	2	655.753	1309.49	/	87.283	0.0088523	38676	58.981	<T
P35931	Non-structural protein NS1	Segment-5	Bluetongue virus 2 (isolate USA) (BTV 2)	VQRSALLR	Unmodified	Dracula_Lett_1_2A_3771	2	471.796	941.577	1.3009	68.736	0.011726	31076	62.464	6898600
Q01811	Non-structural protein NS-S	NSS	Impatiens necrotic spot virus (strain NL-07) (INSV)	LVEAQLYSDSRSKTSFCYTGK	Oxidation Y,Dioxidation Y	Dracula_Lett_3_RP_3792	3	830.06	2487.16	/	58.939	0.013408	26403	50.392	<T
A0A0B5AC19	Non-structural protein NS-S	NSS	SFTS phlebovirus (isolate SFTSV/Human/China/HB29/2010) (Severe fever with thrombocytopenia virus)	NSWAMETGRENWRGLFHR	Oxidation (M),Dioxidation W,Tryptophan oxidation to oxolactone	Dracula_Lett_2_3784	2	1155.02	2308.02	-0.56173	46.325	0.012684	20759	48.513	3640200
P13093	Non-structural protein Pns10	S9	Wound tumor virus (WTV)	MGCLYVGSNPMYAEQNEEPDMTVSAK	Oxidation (M),2 L-DOPA-quinone	Dracula_Lett_2_3784	2	1483.1	2964.19	0.20203	41.883	0.010049	18712	45.54	5251300
Q9IC37	Non-structural protein V	P/V	Measles virus (strain Edmonston-AIK-C vaccine) (MeV) (Subacute sclerose panencephalitis virus)	WCNPMCSK	Dioxidation M	Dracula_Lett_2_3784	2	557.709	1113.4	/	95.262	0.01124	39226	62.714	<T
P08014	Nuclear export protein	NS	Influenza B virus (strain B/Yamagata/1/1973)	ADNMTTTQIEWRMK	Acetyl (Protein N-term),Dioxidation M	Dracula_Lett_1_2A_3771	3	600.275	1797.8	-0.0082834	41.274	0.0017477	17281	58.098	2117400
P08014	Nuclear export protein	NS	Influenza B virus (strain B/Yamagata/1/1973)	ADNMTTTQIEWRMK	Acetyl (Protein N-term),Dioxidation M	Dracula_Lett_2_3784	3	600.275	1797.8	0.67933	42.357	0.0093604	18937	65.295	3136200
Q9IK92	Nucleoprotein	N	Nipah virus	YPALALNEFQSDLNTIK	3 Deamidation (NQ)	Dracula_Lett_2_3783	2	970.48	1938.95	0.025301	43.809	0.0086841	19311	61.419	877610
Q8BD31	Nucleoprotein	N	Tamiami mammarenavirus (isolate Rat/United States/W 10777/1964) (TAMV)	RLFDMHGR	Dioxidation M	Dracula_Lett_3_RP_3792	2	532.259	1062.5	-1.1482	27.146	0.016892	12478	58.604	2237900
Q27YE3	Nucleoprotein	N	Ippy mammarenavirus (isolate Rat/Central African Republic/Dak An B 188 d/1970) (IPPYV)	VCLSGNGWPYIACRTSLTGR	Dioxidation W	Dracula_Lett_3_RP_3791	2	1150.55	2299.08	/	23.858	0.011763	10761	43.382	<T
P89522	Nucleoprotein	N	Crimean-Congo hemorrhagic fever virus (strain Nigeria/IbAr10200/1970) (CCHFV)	GNATSANII*	Deamidation (NQ)	Dracula_Lett_2_3784	1	861.431	860.424	0.22104	39.645	0.0083344	17705	67.981	572570
P84254	Nucleoprotein	/	Wheat yellow head virus (WYHV)	ENEDYKADFWTALGKLSTGCLK	Glu->pyro-Glu,L-DOPA-quinone	Dracula_Lett_3_3789	3	848.069	2541.18	3.0345	46.17	0.0012752	21347	55.588	332400
K9N4V7	Nucleoprotein	N	Middle East respiratory syndrome-related coronavirus (isolate United Kingdom/H123990006/2012) (MERS-CoV) (Betacoronavirus England 1)	QSQPKVITKK	Gln->pyro-Glu	Dracula_Lett_1_7A_3778	2	570.343	1138.67	-0.90683	67.018	0.015343	30838	43.083	153600
Q9Q8L4	Nucleoside triphosphatase I	NPH1	Myxoma virus (strain Lausanne) (MYXV)	RGQSLGGTSSADDISFLNELR	Deamidation (NQ)	Dracula_Lett_2_RP_3786	2	1112.55	2223.08	2.4885	59.975	0.010202	26272	51.073	1372900
O37319	Nucleoside triphosphatase I	NPH1	Heliothis armigera entomopoxvirus (HaEPV)	NLNSMLLFWDTGMGKTLTAVYIIKHIK	Oxidation (M)	Dracula_Lett_3_RP_3791	4	781.674	3122.67	-1.505	60.781	0.017028	26994	43.768	2253000
O10305	Occlusion-derived virus envelope protein E66	/	Orgyia pseudotsugata multicapsid polyhedrosis virus (OpMNPV)	ALFAYPWLMLK	Oxidation (M),L-DOPA-quinone	Dracula_Lett_1_2A_3772	2	691.862	1381.71	-0.48903	34.347	0.013238	14682	60.682	70311
O10305	Occlusion-derived virus envelope protein E66	/	Orgyia pseudotsugata multicapsid polyhedrosis virus (OpMNPV)	ALFAYPWLMLK	Oxidation (M),Tryptophan oxidation to oxolactone	Dracula_Lett_1_2A_3772	2	691.862	1381.71	-0.80654	34.347	0.00014608	14682	60.682	70311
Q06998	Outer capsid protein VP2	Segment-2	Bluetongue virus 3 (isolate South Africa vaccine) (BTV 3)	MYKILEEEGNPLLYDLEK	L-DOPA-quinone	Dracula_Lett_2_RP_3786	3	737.701	2210.08	2.4064	59.401	0.0042116	26515	74.338	638410000
Q45UF8	Outer capsid protein VP4	/	Rotavirus X (strain RVX/Human/China/NADRV-J19/1997/GXP[X]) (RV ADRV-N) (Rotavirus (isolate novel adult diarrhea rotavirus-J19))	YNYHDLMGK	Oxidation (M)	Dracula_Lett_2_3783	2	578.758	1155.5	1.6893	25.726	0.012618	11439	52.403	326680
Q01641	Outer capsid protein VP4	/	Rotavirus A (strain RVA/Human/Japan/K8/1977/G1P3A[9]) (RV-A)	PMNYQYTYTR	Oxidation (M),Dioxidation Y,L-DOPA-quinone	Dracula_Lett_1_7A_3777	2	699.785	1397.56	2.3504	45.958	0.011674	21416	45.335	499490
P15155	Outer capsid protein VP4	/	Rotavirus B (isolate RVB/Rat/United States/IDIR/1984/G1P[X]) (RV-B) (Rotavirus B (isolate infectious diarrhea of infant rats))	KQIAMNNSFSEPTFSQIIDR	Oxidation (M),Deamidation (NQ)	Dracula_Lett_3_3790	2	1172.07	2342.12	-3.562	50.372	0.013502	23104	44.511	145440
P21230	Outer capsid protein VP5	Segment-6	Broadhaven virus (BRD)	EEAQIRHNK	Glu->pyro-Glu,2 Deamidation (NQ)	Dracula_Lett_1_2B_3773	2	554.773	1107.53	-0.67761	61.487	0.01282	25235	42.109	695920
P21230	Outer capsid protein VP5	Segment-6	Broadhaven virus (BRD)	EEAQIRHNK	Glu->pyro-Glu,2 Deamidation (NQ)	Dracula_Lett_2_3783	2	554.773	1107.53	-1.4024	25.689	0.012296	11414	40.268	249080
P0CK15	P3N-PIPO polyprotein	/	Zucchini yellow mosaic virus (strain Singapore) (ZYMV)	FFNGEYDTTVTSIKGVTTSK	Oxidation Y	Dracula_Lett_2_RP_3785	2	1106.04	2210.07	-3.1191	58.671	0.012037	24989	45.79	879520
P0CK15	P3N-PIPO polyprotein	/	Zucchini yellow mosaic virus (strain Singapore) (ZYMV)	FFNGEYDTTVTSIKGVTTSK	Oxidation Y	Dracula_Lett_3_RP_3791	2	1106.04	2210.07	3.3715	60.288	0.0050342	26739	64.798	454120
P0CK09	P3N-PIPO polyprotein	/	Tobacco etch virus (TEV)	EQYPDFPMAEKLLTRFLQQK	Oxidation (M),Glu->pyro-Glu	Dracula_Lett_2_3783	3	827.426	2479.26	1.0298	43.214	0.011046	19031	44.468	811600
P0CK09	P3N-PIPO polyprotein	/	Tobacco etch virus (TEV)	EQYPDFPMAEKLLTRFLQQK	Oxidation (M),Glu->pyro-Glu	Dracula_Lett_2_3783	3	827.426	2479.26	0.98139	43.214	0.0093603	19031	44.468	811600
P0CK06	P3N-PIPO polyprotein	/	Potato virus Y (strain Hungarian) (PVY)	LSKSLER*	Unmodified	Dracula_Lett_1_7A_3778	2	416.748	831.481	/	33.818	0.00012308	15952	75.311	<T
P0CK06	P3N-PIPO polyprotein	/	Potato virus Y (strain Hungarian) (PVY)	LSKSLER	Unmodified	Dracula_Lett_1_7A_3778	2	416.748	831.481	/	33.818	0.00013356	15952	75.311	<T
P0CK06	P3N-PIPO polyprotein	/	Potato virus Y (strain Hungarian) (PVY)	LSKSLER	Unmodified	Dracula_Lett_1_7A_3778	2	416.748	831.481	/	33.818	7.266e-05	15952	75.311	<T
P0CK06	P3N-PIPO polyprotein	/	Potato virus Y (strain Hungarian) (PVY)	LSKSLER	Unmodified	Dracula_Lett_1_7A_3778	2	416.748	831.481	/	33.818	5.4329e-05	15952	75.311	<T
Q9WMB4	Phosphoprotein	P/V	Measles virus (strain Ichinose-B95a) (MeV) (Subacute sclerose panencephalitis virus)	LASFGTEIASLLTGGATQCARK	Trioxidation (C)	Dracula_Lett_3_3789	3	767.39	2299.15	2.1777	44.382	0.0082844	20442	58.848	140120000
Q9WMB4	Phosphoprotein	P/V	Measles virus (strain Ichinose-B95a) (MeV) (Subacute sclerose panencephalitis virus)	LASFGTEIASLLTGGATQCARK	Trioxidation (C)	Dracula_Lett_3_3789	2	1150.58	2299.15	1.8702	44.382	0.013317	20459	43.761	2374500
Q9WMB4	Phosphoprotein	P/V	Measles virus (strain Ichinose-B95a) (MeV) (Subacute sclerose panencephalitis virus)	LASFGTEIASLLTGGATQCARK	Trioxidation (C)	Dracula_Lett_3_3790	3	767.39	2299.15	1.8804	44.369	0.0040944	20276	49.865	150080000
P31342	Polymerase acidic protein	PA	Influenza A virus (strain A/Mallard/New York/6750/1978 H2N2)	EDFVAQSFNPMIVELAEKAMK	Acetyl (Protein N-term),Oxidation (M)	Dracula_Lett_2_RP_3785	3	819.068	2454.18	1.3078	59.957	0.015507	25686	44.641	1341100
C1JCT1	Polyprotein	/	Solenopsis invicta virus 3 (SINV-3)	WPEMSTVVNKSLAAGAEVFK*	Oxidation (M),Dioxidation W	Dracula_Lett_1_2A_3771	3	738.037	2211.09	2.1141	41.063	0.008502	18306	46.133	15629000
C1JCT1	Polyprotein	/	Solenopsis invicta virus 3 (SINV-3)	WPEMSTVVNKSLAAGAEVFK	Oxidation (M),Dioxidation W	Dracula_Lett_1_2A_3772	3	738.037	2211.09	1.6191	41.31	0.0024177	19098	66.777	11741000
C1JCT1	Polyprotein	/	Solenopsis invicta virus 3 (SINV-3)	WPEMSTVVNKSLAAGAEVFK	Oxidation (M),Dioxidation W	Dracula_Lett_2_3783	3	738.037	2211.09	/	50.262	0.010264	22254	45.357	<T
C1JCT1	Polyprotein	/	Solenopsis invicta virus 3 (SINV-3)	WPEMSTVVNKSLAAGAEVFK	Oxidation (M),Dioxidation W	Dracula_Lett_2_3784	3	738.037	2211.09	-1.6162	42.602	0.0023607	19241	66.261	412170000
C1JCT1	Polyprotein	/	Solenopsis invicta virus 3 (SINV-3)	WPEMSTVVNKSLAAGAEVFK	Oxidation (M),Dioxidation W	Dracula_Lett_2_3784	3	738.037	2211.09	-1.7214	43.429	0.003561	19707	56.424	275880000
C1JCT1	Polyprotein	/	Solenopsis invicta virus 3 (SINV-3)	WPEMSTVVNKSLAAGAEVFK	Oxidation (M),Dioxidation W	Dracula_Lett_3_3789	3	738.037	2211.09	-2.2572	43.363	0.0021146	20772	64.298	248740000
C1JCT1	Polyprotein	/	Solenopsis invicta virus 3 (SINV-3)	WPEMSTVVNKSLAAGAEVFK	Oxidation (M),Dioxidation W	Dracula_Lett_3_RP_3792	2	1106.55	2211.09	/	59.518	0.00016056	26698	74.649	<T
Q86924	Polyprotein P1234	/	Aura virus (AURAV)	ENCKEIENDVQKMR	Oxidation (M),Glu->pyro-Glu,Trioxidation (C)	Dracula_Lett_3_3790	2	919.904	1837.79	1.3117	37.347	0.0053588	16988	59.84	2170000
P89429	Portal protein	UL6	Human herpesvirus 2 (strain HG52) (HHV-2) (Human herpes simplex virus 2)	EILLGQMGYTEGQGVYNVVR	Unmodified	Dracula_Lett_2_RP_3785	3	742.712	2225.12	-2.5818	60.283	0.0083518	25885	60.542	2769300
P20323	Portal protein	8	Enterobacteria phage T3 (Bacteriophage T3)	QLVGDPDGLAKVDEGLSMVER	Gln->pyro-Glu	Dracula_Lett_3_RP_3792	2	1106.05	2210.09	0.51793	58.141	0.0016403	26139	68.751	57251000
P20323	Portal protein	8	Enterobacteria phage T3 (Bacteriophage T3)	QLVGDPDGLAKVDEGLSMVER	Gln->pyro-Glu	Dracula_Lett_2_RP_3786	3	737.704	2210.09	-0.39418	59.401	0.0085714	26515	50.884	638410000
P20323	Portal protein	8	Enterobacteria phage T3 (Bacteriophage T3)	QLVGDPDGLAKVDEGLSMVER	Gln->pyro-Glu	Dracula_Lett_3_RP_3792	2	1106.05	2210.09	0.14272	58.141	0.0017469	26139	68.751	57251000
P36272	Portal protein B	B	Enterobacteria phage P21 (Bacteriophage 21) (Bacteriophage P21)	SAWSRAEWIGAGRMAIDGLK	Dioxidation W,Tryptophan oxidation to kynurenin	Dracula_Lett_3_RP_3791	2	1106.05	2210.09	-0.36251	57.852	0.014128	25185	40.725	55854000
O10438	Pre-hexon-linking protein IIIa	/	Murine adenovirus A serotype 1 (MAdV-1) (Murine adenovirus 1)	AALSPTVR	Acetyl (Protein N-term)	Dracula_Lett_2_3784	2	428.748	855.481	-1.7247	33.985	0.00070121	15328	57.811	570250
O10438	Pre-hexon-linking protein IIIa	/	Murine adenovirus A serotype 1 (MAdV-1) (Murine adenovirus 1)	AALSPTVR	Acetyl (Protein N-term)	Dracula_Lett_3_3790	2	428.748	855.481	-1.2459	33.945	0.016969	15508	47.916	459820
P07537	Preneck appendage protein	12	Bacillus phage PZA (Bacteriophage PZA)	WYEEGKFADLVIQVIDELK	Oxidation W	Dracula_Lett_2_3784	2	1156.1	2310.18	-2.1934	51.813	0.0068305	23203	50.46	15224000
Q65148	Probable methyltransferase EP424R	/	African swine fever virus (strain Badajoz 1971 Vero-adapted) (Ba71V) (ASFV)	IFQDRWRVLNK	2 Deamidation (NQ)	Dracula_Lett_2_RP_3786	2	738.902	1475.79	/	50.379	0.010101	22150	56.81	<T
P20885	Probable protein Rev	rev	Feline immunodeficiency virus (isolate Petaluma) (FIV)	EKQNYCNILQPKLQDLR	2 Deamidation (NQ),Trioxidation (C)	Dracula_Lett_2_RP_3785	2	1105.54	2209.07	-1.1251	60.032	0.0022206	25456	73.273	177940000
Q196Y4	Probable RAD2-like endonuclease 076L	/	Invertebrate iridescent virus 3 (IIV-3) (Mosquito iridescent virus)	NQTQEARKESR	2 Deamidation (NQ)	Dracula_Lett_2_RP_3785	2	674.826	1347.64	/	47.247	0.0059443	20479	52.579	<T
Q9J5U7	Probable RNA-directed RNA polymerase	/	Carnation mottle virus (isolate China/Shanghai) (CarMV)	VCGNHTRISANDLVDCYQGRK	L-DOPA-quinone	Dracula_Lett_2_RP_3786	3	826.385	2476.13	1.8144	60.794	0.013961	26570	49.425	2143200
O21878	Probable tail terminator protein	/	Lactococcus phage SK1 (Lactococcus lactis bacteriophage SK1)	MAMNLLNTASIAKEMQTK	Acetyl (Protein N-term),2 Oxidation (M)	Dracula_Lett_2_RP_3786	2	1035.01	2068	/	62.338	0.0066122	27482	46.069	<T
O64314	Probable tape measure protein	T	Escherichia phage P2 (Bacteriophage P2)	NLAHDEQGLKNRISETTAQLNR	3 Deamidation (NQ)	Dracula_Lett_2_3783	3	837.753	2510.24	-1.2939	47.134	0.0066332	20912	54.511	2590400
O21882	Probable tape measure protein	/	Lactococcus phage SK1 (Lactococcus lactis bacteriophage SK1)	GWVSDAMDTQKAMISLQNTLKFK	Oxidation (M)	Dracula_Lett_1_7B_3779	3	876.777	2627.31	/	62.007	0.012391	27598	41.136	<T
Q5UQR3	Probable ubiquitin carboxyl-terminal hydrolase R319	/	Acanthamoeba polyphaga mimivirus (APMV)	VSCLPNGKEKDIVMNK	Oxidation (M),Trioxidation (C)	Dracula_Lett_3_3790	2	948.464	1894.91	-2.2468	42.158	0.015047	19197	42.629	235470
Q5UQC3	Procollagen lysyl hydroxylase and glycosyltransferase	/	Acanthamoeba polyphaga mimivirus (APMV)	YKQLTTDTNSIVSAVQNGTNK	4 Deamidation (NQ)	Dracula_Lett_2_RP_3785	3	762.704	2285.09	-1.0732	55.228	0.00059971	23568	67.928	371950
P10381	Protease	L3	Human adenovirus B serotype 3 (HAdV-3) (Human adenovirus 3)	STQSVQGPR	Deamidation (NQ)	Dracula_Lett_3_3789	2	480.741	959.467	0.13788	26.213	0.010941	12187	60.118	754600
P03798	Protein 5.3	/	Escherichia phage T7 (Bacteriophage T7)	NERHLTGAASEMLVAYKFTK	Acetyl (Protein N-term),Deamidation (NQ)	Dracula_Lett_3_3790	2	1155.08	2308.15	-2.1243	49.356	0.00597	22594	58.098	604640
O56862	Protein Bel-1	bel1	Feline foamy virus (FFV) (Feline syncytial virus)	HVQNSPCFLNSRKESGTPK	Trioxidation (C)	Dracula_Lett_3_3790	3	745.359	2233.05	-3.2393	41.787	0.017795	19069	47.916	26555000
P29170	Protein Bel-2	bel2	Simian foamy virus type 1 (SFVmac) (SFV-1)	PYPYGPIGEDPNLQYAVGVK*	Oxidation Y	Dracula_Lett_3_3789	3	731.7	2192.08	2.5335	43.004	0.012754	19899	43.794	9565000
Q9J5B9	Protein E2 homolog	/	Fowlpox virus (strain NVSL) (FPV)	LLFEYPLCETSTTVAIEELK*	Unmodified	Dracula_Lett_3_3789	3	786.071	2355.19	-1.6648	43.31	0.015569	19926	40.186	14429000
Q9J5B9	Protein E2 homolog	/	Fowlpox virus (strain NVSL) (FPV)	LLFEYPLCETSTTVAIEELK	Unmodified	Dracula_Lett_3_3790	3	786.071	2355.19	-1.9715	43.265	0.013067	19784	41.348	14445000
Q9J5B9	Protein E2 homolog	/	Fowlpox virus (strain NVSL) (FPV)	LLFEYPLCETSTTVAIEELK	Unmodified	Dracula_Lett_3_RP_3791	3	786.071	2355.19	-1.8378	58.255	0.0026889	25451	61.821	64798000
Q9J5B9	Protein E2 homolog	/	Fowlpox virus (strain NVSL) (FPV)	LLFEYPLCETSTTVAIEELK	Unmodified	Dracula_Lett_3_RP_3792	3	786.071	2355.19	-1.7622	58.732	0.0019161	26837	55.851	63077000
Q9J5B9	Protein E2 homolog	/	Fowlpox virus (strain NVSL) (FPV)	LLFEYPLCETSTTVAIEELK	Unmodified	Dracula_Lett_3_RP_3791	3	786.071	2355.19	-2.3268	58.255	0.0025307	25451	61.821	64798000
Q9J5B9	Protein E2 homolog	/	Fowlpox virus (strain NVSL) (FPV)	LLFEYPLCETSTTVAIEELK	Unmodified	Dracula_Lett_3_RP_3792	3	786.071	2355.19	-2.1326	58.732	0.0027807	26837	55.851	63077000
P50780	Protein E7	E7	Human papillomavirus 22	IVVYCGGCDTK	2 Trioxidation (C)	Dracula_Lett_2_3784	2	684.276	1366.54	-0.49828	36.453	0.014095	16404	43.769	296100
P36700	Protein F11 homolog	/	Fowlpox virus (strain NVSL) (FPV)	ELNHTIDK*	Glu->pyro-Glu	Dracula_Lett_1_2B_3773	2	476.248	950.482	-0.32579	19.013	0.015569	8667	56.721	1412800
P36700	Protein F11 homolog	/	Fowlpox virus (strain NVSL) (FPV)	ELNHTIDK	Glu->pyro-Glu	Dracula_Lett_3_RP_3792	2	476.248	950.482	-0.091531	23.183	0.01398	10567	69.198	1244100
P14111	Protein kil	kil	Salmonella phage P22 (Bacteriophage P22)	EFNKLYEASFPDTK	Glu->pyro-Glu,L-DOPA-quinone	Dracula_Lett_3_3790	2	842.896	1683.78	2.7439	37.349	0.0044365	16969	81.771	37851000
P0C9P7	Protein MGF 360-11L	/	African swine fever virus (isolate Pig/Kenya/KEN-50/1950) (ASFV)	INSMLKNYHSKNMVVFLDYER	Oxidation (M),Dioxidation Y,L-DOPA-quinone	Dracula_Lett_3_3790	3	888.425	2662.25	0.034603	44.061	0.010699	20150	44.238	405510
P0C9N3	Protein MGF 360-6L	/	African swine fever virus (isolate Pig/Kenya/KEN-50/1950) (ASFV)	ENQTDLIK	Unmodified	Dracula_Lett_2_RP_3785	2	480.753	959.492	-2.0486	26.437	0.0010727	11268	107.01	1578300
P17394	Protein P	/	Hepatitis B virus genotype B1 subtype adw (isolate Japan/pJDW233/1988) (HBV-B)	QYMTLYPVAR	Gln->pyro-Glu,Oxidation Y	Dracula_Lett_3_3790	2	620.805	1239.6	/	49.086	0.01387	22487	59.245	<T
Q03209	Protein P78/83	P61	Autographa californica nuclear polyhedrosis virus (AcMNPV)	MTNRRYESVQSYLFNNR	Acetyl (Protein N-term),Oxidation (M)	Dracula_Lett_3_3789	3	746.024	2235.05	2.2757	41.799	0.013249	19259	43.861	10571000
Q0HD51	Protein PB1-F2	PB1	Influenza A virus (strain A/Hickox/1940 H1N1)	QWRLFSKHEWTN	Gln->pyro-Glu,Oxidation W,Tryptophan oxidation to kynurenin	Dracula_Lett_2_3783	2	817.889	1633.76	/	36.918	0.010144	16207	46.001	<T
Q0HD51	Protein PB1-F2	PB1	Influenza A virus (strain A/Hickox/1940 H1N1)	QWRLFSKHEWTN	Gln->pyro-Glu,Oxidation W,Tryptophan oxidation to kynurenin	Dracula_Lett_2_3784	2	817.889	1633.76	/	37.188	0.013246	16648	43.308	<T
P52472	Protein U67	U67	Human herpesvirus 7 (strain JI) (HHV-7) (Human T lymphotropic virus)	IFSEAVQTALTVCKATAPNTR	Deamidation (NQ),Trioxidation (C)	Dracula_Lett_3_3789	2	1164.08	2326.15	1.5545	47.875	0.0099628	22158	52.576	1990700
P52472	Protein U67	U67	Human herpesvirus 7 (strain JI) (HHV-7) (Human T lymphotropic virus)	IFSEAVQTALTVCKATAPNTR	Deamidation (NQ),Trioxidation (C)	Dracula_Lett_3_3790	2	1164.08	2326.15	-0.0041414	47.887	0.014692	21921	51.726	2710400
Q96896	Protein U79/U80	U79/U80	Human herpesvirus 6B (HHV-6 variant B) (Human B lymphotropic virus)	RRNSNLNNLR	2 Deamidation (NQ)	Dracula_Lett_3_RP_3791	2	629.834	1257.65	/	50.703	0.0093092	22479	50.607	<T
F5HCK7	Protein UL140	UL140	Human cytomegalovirus (strain Merlin) (HHV-5) (Human herpesvirus 5)	RSQSDDESR	Unmodified	Dracula_Lett_3_RP_3791	2	540.239	1078.46	-2.7556	29.351	0.012693	13294	58.782	2387700
Q8BB04	Protein VP3	/	Rotavirus A (strain RVA/Cow/France/RF/1975/G6P6[1]) (RV-A)	LQDDLTVLRYSNEIENYINK	Deamidation (NQ)	Dracula_Lett_2_RP_3786	3	814.411	2440.21	0.43917	59.832	0.010731	26116	53.255	13881000
Q6WNV7	Protein VP3	/	Rotavirus A (isolate RVA/Equine/United Kingdom/L338/1988/G13P12[18]) (RV-A)	KMKNEYIVALYALSNDFNNR	Oxidation (M),2 L-DOPA-quinone	Dracula_Lett_3_RP_3792	3	816.394	2446.16	2.3028	58.465	0.0087755	26179	49.141	1060500
Q6WNV6	Protein VP3	/	Rotavirus A (strain RVA/Chicken/Ireland/Ch2/1979/G7P[X]) (RV-A) (Rotavirus A (strain Ch-2))	IFREYLYSK	Oxidation Y,Dioxidation Y	Dracula_Lett_1_2B_3773	2	633.822	1265.63	/	52.112	0.0063722	21107	60.682	<T
Q64913	Protein VP6	Segment-9	African horse sickness virus 6 (AHSV-6)	AKAMFTAPTGDEGWKEVAK	Tryptophan oxidation to kynurenin	Dracula_Lett_3_3789	3	681.007	2040	-3.1776	40.382	0.006066	18663	52.93	16449000
P24034	Protein Vpw	vpw	Bovine immunodeficiency virus (strain R29) (BIV) (Bovine immunodeficiency-like virus)	EISPYLPVR	L-DOPA-quinone	Dracula_Lett_3_3789	2	544.293	1086.57	-2.3341	32.147	0.014148	14832	50.127	1023800
Q9YJT2	Protein X	X	Gorilla hepatitis B virus (isolate Cameroon/gor97) (HBVgor)	DWEELGEEIRFK	Oxidation W	Dracula_Lett_1_2B_3774	2	783.875	1565.74	-1.8885	52.005	0.0030389	21353	54.982	1456400
Q9YJT2	Protein X	X	Gorilla hepatitis B virus (isolate Cameroon/gor97) (HBVgor)	DWEELGEEIRFK	Oxidation W	Dracula_Lett_2_3783	2	783.875	1565.74	-2.1834	38.261	5.6075e-08	16744	102.07	20952000
Q9YJT2	Protein X	X	Gorilla hepatitis B virus (isolate Cameroon/gor97) (HBVgor)	DWEELGEEIRFK	Oxidation W	Dracula_Lett_2_RP_3785	2	783.875	1565.74	-1.797	52.395	0.015946	22643	65.157	4095600
Q9YJT2	Protein X	X	Gorilla hepatitis B virus (isolate Cameroon/gor97) (HBVgor)	DWEELGEEIRFK	Oxidation W	Dracula_Lett_3_3789	2	783.875	1565.74	-1.8168	38.436	0.0041319	17971	66.568	23191000
Q9YJT2	Protein X	X	Gorilla hepatitis B virus (isolate Cameroon/gor97) (HBVgor)	DWEELGEEIRFK	Oxidation W	Dracula_Lett_3_3790	2	783.875	1565.74	-2.8917	38.474	0.0030484	17471	85.862	23151000
Q9YJT2	Protein X	X	Gorilla hepatitis B virus (isolate Cameroon/gor97) (HBVgor)	DWEELGEEIRFK	Dioxidation W	Dracula_Lett_2_RP_3785	2	791.873	1581.73	/	53.287	0.014913	22747	48.423	<T
Q9J5A7	Putative ankyrin repeat protein FPV115	/	Fowlpox virus (strain NVSL) (FPV)	DNELCIMDLLLRYGALPNSRK	Dioxidation Y	Dracula_Lett_2_3783	3	841.761	2522.26	3.675	44.758	0.011484	19762	48.372	1193600
Q5UPV5	Putative ankyrin repeat protein L279	/	Acanthamoeba polyphaga mimivirus (APMV)	DGLNIYKTSNTITNISSDNK*	L-DOPA-quinone	Dracula_Lett_3_3790	3	738.029	2211.07	/	53.928	0.0084514	24742	60.618	<T
Q5UQV3	Putative ankyrin repeat protein L371	/	Acanthamoeba polyphaga mimivirus (APMV)	IFMPIEFENTMQQIILSNK	2 Oxidation (M)	Dracula_Lett_2_RP_3786	3	776.725	2327.15	4.0923	59.473	0.013192	25857	56.215	3135400
Q5UPG6	Putative ankyrin repeat protein L92	/	Acanthamoeba polyphaga mimivirus (APMV)	NCQQYLENEAVDVLIKYGK	Unmodified	Dracula_Lett_3_RP_3791	3	762.047	2283.12	0.0061113	57.715	0.014673	25504	49.425	3700900
Q5UQJ0	Putative ankyrin repeat protein R835	/	Acanthamoeba polyphaga mimivirus (APMV)	LDNFEDVK	Deamidation (NQ)	Dracula_Lett_3_3790	2	490.732	979.45	0.32848	58.719	0.014882	26857	41.429	2004900
Q5UQI8	Putative ankyrin repeat protein R837	/	Acanthamoeba polyphaga mimivirus (APMV)	CLVEHGCK	2 Trioxidation (C)	Dracula_Lett_3_RP_3791	2	549.713	1097.41	/	94.524	0.018789	41195	47.067	<T
Q5UR04	Putative ankyrin repeat protein R911	/	Acanthamoeba polyphaga mimivirus (APMV)	YLVSQGADIRSDNDYAVR	Unmodified	Dracula_Lett_2_RP_3786	2	1021.5	2040.99	2.158	59.536	0.0057498	26232	52.495	17599000
Q5UPH2	Putative BTB/POZ domain-containing protein L98	/	Acanthamoeba polyphaga mimivirus (APMV)	YFIKTLFRVLDTK	Unmodified	Dracula_Lett_2_3783	2	822.48	1642.94	-0.59314	41.695	1.0234e-109	18332	94.309	802330
Q5UPH2	Putative BTB/POZ domain-containing protein L98	/	Acanthamoeba polyphaga mimivirus (APMV)	YFIKTLFRVLDTK	Unmodified	Dracula_Lett_2_3783	2	822.48	1642.94	-0.20315	41.695	1.034e-31	18332	94.309	802330
Q5UPH2	Putative BTB/POZ domain-containing protein L98	/	Acanthamoeba polyphaga mimivirus (APMV)	YFIKTLFRVLDTK	Unmodified	Dracula_Lett_2_3783	2	822.48	1642.94	-0.045158	41.695	1.0182e-14	18332	94.309	802330
Q2HRC6	Putative Dihydrofolate reductase	/	Human herpesvirus 8 type P (isolate GK18) (HHV-8) (Kaposi's sarcoma-associated herpesvirus)	CLPWPALR	Oxidation W	Dracula_Lett_2_RP_3786	2	514.771	1027.53	/	50.133	0.010956	22054	56.51	<T
Q196X3	Putative helicase 087L	/	Invertebrate iridescent virus 3 (IIV-3) (Mosquito iridescent virus)	HSEFEVMTVIESLLNYRK	Dioxidation M	Dracula_Lett_2_3784	3	743.04	2226.1	1.8291	43.034	0.014908	19278	43.37	2192700
Q196T9	Putative helicase 121R	/	Invertebrate iridescent virus 3 (IIV-3) (Mosquito iridescent virus)	LKYQAKCDILAFFMEETYLK	Oxidation (M),Oxidation Y,L-DOPA-quinone	Dracula_Lett_3_3789	3	853.083	2556.23	-0.70649	50.01	0.012429	23147	46.131	574800
O55764	Putative helicase 172L	/	Invertebrate iridescent virus 6 (IIV-6) (Chilo iridescent virus)	GTAVIYGTPWERVICDESQK	Trioxidation (C)	Dracula_Lett_2_RP_3786	3	786.374	2356.1	/	61.621	0.014419	27118	45.82	<T
P0CA10	Putative helicase/primase complex protein	/	African swine fever virus (isolate Pig/Kenya/KEN-50/1950) (ASFV)	HIYDESSMREYERVPTLVVK	Oxidation (M),Oxidation Y	Dracula_Lett_3_RP_3791	3	828.413	2482.22	-1.9212	58.971	0.010393	26091	48.314	1433100
Q5UP03	Putative homeobox protein R749	/	Acanthamoeba polyphaga mimivirus (APMV)	DVVPKNPQVQKQDVSQFTPDGK	2 Deamidation (NQ)	Dracula_Lett_3_3790	3	819.415	2455.22	-1.1499	41.791	0.0090177	19054	54.875	33706000
Q91FW0	Putative MSV199 domain-containing protein 211L	/	Invertebrate iridescent virus 6 (IIV-6) (Chilo iridescent virus)	NTRYPELK	L-DOPA-quinone	Dracula_Lett_2_3783	2	517.767	1033.52	-0.32514	30.725	0.011689	13708	66.351	18016000
Q5UR69	Putative phosphatidylinositol kinase L615	/	Acanthamoeba polyphaga mimivirus (APMV)	ESVMNDLIVMNLISLCDVIIK	Glu->pyro-Glu,Trioxidation (C),2 Dioxidation M	Dracula_Lett_3_3790	3	838.411	2512.21	2.2996	43.345	0.012023	19783	53.504	8907300
Q6R7L6	Putative primase	/	Ostreid herpesvirus 1 (isolate France) (OsHV-1) (Pacific oyster herpesvirus)	HMMSLAFQK	2 Dioxidation M	Dracula_Lett_2_3784	2	578.76	1155.51	-0.63684	26.145	0.019184	11836	45.335	374390
Q8V9U4	Putative primase C962R	/	African swine fever virus (isolate Tick/Malawi/Lil 20-1/1983) (ASFV)	WNTGGKEK	Deamidation (NQ)	Dracula_Lett_2_3783	2	460.727	919.44	-0.23227	30.481	0.014557	13491	60.478	350140
Q5UP97	Putative sel1-like repeat-containing protein L21	/	Acanthamoeba polyphaga mimivirus (APMV)	LNYQNLMK	3 Deamidation (NQ)	Dracula_Lett_3_RP_3791	2	513.744	1025.47	1.4122	49.182	0.011148	21764	41.302	867990
Q5UQ74	Putative SWIB domain-containing protein R508	/	Acanthamoeba polyphaga mimivirus (APMV)	LFGMKEGDIITFYNMQTWLK	Oxidation (M),Oxidation Y	Dracula_Lett_2_RP_3785	3	823.073	2466.2	/	60.177	0.013176	25752	53.21	<T
Q5UQ74	Putative SWIB domain-containing protein R508	/	Acanthamoeba polyphaga mimivirus (APMV)	LFGMKEGDIITFYNMQTWLK	Oxidation (M),Oxidation W	Dracula_Lett_2_RP_3785	3	823.073	2466.2	/	60.177	0.012584	25752	41.323	<T
B0FII2	Putative tail tip fiber protein	/	Escherichia phage Phieco32 (Escherichia coli phage phi32)	MGAGGFRKNTGR	Acetyl (Protein N-term),Oxidation (M)	Dracula_Lett_3_RP_3791	2	655.325	1308.64	/	50.068	0.0086115	22232	57.55	<T
B0FII2	Putative tail tip fiber protein	/	Escherichia phage Phieco32 (Escherichia coli phage phi32)	MGAGGFRKNTGR	Acetyl (Protein N-term),Oxidation (M)	Dracula_Lett_3_RP_3791	2	655.325	1308.64	/	50.068	0.010464	22232	57.55	<T
Q5URB4	Putative transposase R186	/	Acanthamoeba polyphaga mimivirus (APMV)	LQQVADR*	Unmodified	Dracula_Lett_2_RP_3786	2	415.23	828.445	/	48.244	1.0423e-05	21285	77.374	<T
Q5URB4	Putative transposase R187	/	Acanthamoeba polyphaga mimivirus (APMV)	LQQVADR	Unmodified	Dracula_Lett_1_7B_3779	2	415.23	828.445	0.62917	53.97	1.4776e-20	23909	79.454	950880
Q5URB4	Putative transposase R188	/	Acanthamoeba polyphaga mimivirus (APMV)	LQQVADR	Unmodified	Dracula_Lett_2_RP_3786	2	415.23	828.445	/	48.244	1.8464e-05	21285	77.374	<T
Q5URB4	Putative transposase R189	/	Acanthamoeba polyphaga mimivirus (APMV)	LQQVADR	Unmodified	Dracula_Lett_1_7B_3779	2	415.23	828.445	0.60355	53.97	5.2314e-16	23909	79.454	950880
Q5URB4	Putative transposase R190	/	Acanthamoeba polyphaga mimivirus (APMV)	LQQVADR	Unmodified	Dracula_Lett_2_RP_3786	2	415.23	828.445	/	48.244	1.6852e-05	21285	77.374	<T
Q5URB4	Putative transposase R191	/	Acanthamoeba polyphaga mimivirus (APMV)	LQQVADR	Unmodified	Dracula_Lett_1_7B_3779	2	415.23	828.445	0.60355	53.97	0.00016961	23909	79.454	950880
Q5URB4	Putative transposase R192	/	Acanthamoeba polyphaga mimivirus (APMV)	LQQVADR	Unmodified	Dracula_Lett_2_RP_3786	2	415.23	828.445	/	48.244	2.8681e-05	21285	77.374	<T
Q02264	Regulatory protein E2	E2	Pygmy chimpanzee papillomavirus type 1 (PCPV-1)	YRLHDKYK	Oxidation Y,Dioxidation Y	Dracula_Lett_2_RP_3786	2	585.799	1169.58	-2.7108	28.355	0.013837	12747	44.692	1557500
P26545	Regulatory protein E2	E2	Human papillomavirus type 5b	AESPTTRGAR	Unmodified	Dracula_Lett_2_RP_3786	2	523.273	1044.53	/	47.36	0.0037448	20968	64.207	<T
P26545	Regulatory protein E2	E2	Human papillomavirus type 5b	AESPTTRGAR	Unmodified	Dracula_Lett_2_RP_3786	2	523.273	1044.53	/	47.36	0.0021326	20968	64.207	<T
P90211	Replicase large subunit	/	Tobamovirus Ob	SVHEHVWDEIKR	Dioxidation W	Dracula_Lett_3_RP_3792	2	783.887	1565.76	/	18.664	0.014219	8829	40.352	<T
P89657	Replicase large subunit	/	Pepper mild mottle virus (strain Japan) (PMMV-J)	KSLEEAEVMYNALSEISILK	L-DOPA-quinone	Dracula_Lett_3_RP_3791	3	761.059	2280.16	0.63215	60.237	0.0072189	26470	46.131	30706000
Q9IJX4	Replicase polyprotein	/	Cricket paralysis virus (isolate Teleogryllus commodus/Australia/CrPVVIC/1968) (CrPV)	VVEWFNQITISEQMKEIK	Oxidation (M),Tryptophan oxidation to kynurenin	Dracula_Lett_3_RP_3791	3	748.052	2241.14	/	57.545	0.0035588	25420	76.761	<T
Q9IJX4	Replicase polyprotein	/	Cricket paralysis virus (isolate Teleogryllus commodus/Australia/CrPVVIC/1968) (CrPV)	VVEWFNQITISEQMKEIK	Oxidation (M),Oxidation W	Dracula_Lett_3_RP_3791	3	752.052	2253.14	1.1242	60.33	0.0088061	26785	57.708	788970
P0C6T6	Replicase polyprotein 1a	/	Bat coronavirus HKU9 (BtCoV) (BtCoV/HKU9)	TEDGYDLPDGYVKVAIKVGR	Dioxidation Y,L-DOPA-quinone	Dracula_Lett_3_RP_3791	2	1121.06	2240.1	-2.7521	57.585	0.0068494	25438	47.915	1191000
P0C6F5	Replicase polyprotein 1a	/	Bat coronavirus 279/2005 (BtCoV) (BtCoV/279/2005)	GKYVQIPATCANDPVGFTLK	L-DOPA-quinone	Dracula_Lett_1_7B_3780	3	731.705	2192.09	-3.6255	62.114	0.011925	27751	51.798	1594000
P19811	Replicase polyprotein 1ab	rep	Equine arteritis virus (strain Bucyrus) (EAV)	GSYEGLDQDKVLDLTNMLK	Oxidation (M),2 Deamidation (NQ)	Dracula_Lett_3_3789	2	1079.02	2156.02	-0.030089	45.737	0.014922	21101	48.659	720430
P0C6Y5	Replicase polyprotein 1ab	rep	Porcine transmissible gastroenteritis coronavirus (strain Purdue) (TGEV)	TVSALVYENK	L-DOPA-quinone	Dracula_Lett_3_RP_3791	2	569.293	1136.57	/	54.068	5.4688e-08	23862	94.309	<T
P0C6U7	Replicase polyprotein 1ab	rep	Berne virus (BEV)	AVNVPTIR	Deamidation (NQ)	Dracula_Lett_2_3783	1	870.504	869.497	0.23161	34.308	0.015114	15173	49.59	310580
P0C6U7	Replicase polyprotein 1ab	rep	Berne virus (BEV)	AVNVPTIR	Deamidation (NQ)	Dracula_Lett_2_3784	2	435.756	869.497	3.3037	34.588	0.013162	15566	42.474	48545000
P17595	Replication protein alpha-A	/	Barley stripe mosaic virus (BSMV)	ITSGLLPR*	Unmodified	Dracula_Lett_1_2B_3773	2	428.766	855.518	-1.4627	52.018	0.0047081	21921	70.912	79343000
P17595	Replication protein alpha-A	/	Barley stripe mosaic virus (BSMV)	ITSGLLPR	Unmodified	Dracula_Lett_1_2B_3774	2	428.766	855.518	-1.95	51.967	0.0043404	22287	71.715	76206000
P17595	Replication protein alpha-A	/	Barley stripe mosaic virus (BSMV)	ITSGLLPR	Unmodified	Dracula_Lett_1_7B_3779	2	428.766	855.518	-1.1752	54.246	0.0012271	24670	82.305	87325000
P17595	Replication protein alpha-A	/	Barley stripe mosaic virus (BSMV)	ITSGLLPR	Unmodified	Dracula_Lett_1_7B_3780	2	428.766	855.518	-1.1901	54.302	9.1587e-24	24713	97.602	78859000
P17595	Replication protein alpha-A	/	Barley stripe mosaic virus (BSMV)	ITSGLLPR	Unmodified	Dracula_Lett_2_RP_3785	2	428.766	855.518	/	52.375	2.2208e-31	22381	110.63	<T
P17595	Replication protein alpha-A	/	Barley stripe mosaic virus (BSMV)	ITSGLLPR	Unmodified	Dracula_Lett_3_RP_3791	2	428.766	855.518	-2.0761	49.981	0.010836	23164	53.351	155080000
P17595	Replication protein alpha-A	/	Barley stripe mosaic virus (BSMV)	ITSGLLPR	Unmodified	Dracula_Lett_1_2A_3771	2	428.766	855.518	-0.67069	30.382	0.0084755	12028	104.11	207130000
P17595	Replication protein alpha-A	/	Barley stripe mosaic virus (BSMV)	ITSGLLPR	Unmodified	Dracula_Lett_1_2B_3773	2	428.766	855.518	-1.0167	52.018	0.0026377	21340	110.63	79343000
P17595	Replication protein alpha-A	/	Barley stripe mosaic virus (BSMV)	ITSGLLPR	Unmodified	Dracula_Lett_1_2B_3774	2	428.766	855.518	-1.1367	51.967	0.0084755	21816	104.11	76206000
P17595	Replication protein alpha-A	/	Barley stripe mosaic virus (BSMV)	ITSGLLPR	Unmodified	Dracula_Lett_1_7B_3779	2	428.766	855.518	-0.83536	54.246	1.6573e-54	24670	82.305	87325000
P17595	Replication protein alpha-A	/	Barley stripe mosaic virus (BSMV)	ITSGLLPR	Unmodified	Dracula_Lett_1_7B_3780	2	428.766	855.518	-0.87923	54.302	9.3635e-123	24713	97.602	78859000
P17595	Replication protein alpha-A	/	Barley stripe mosaic virus (BSMV)	ITSGLLPR	Unmodified	Dracula_Lett_2_RP_3785	2	428.766	855.518	/	51.368	0.0053144	22047	76.847	<T
P17595	Replication protein alpha-A	/	Barley stripe mosaic virus (BSMV)	ITSGLLPR	Unmodified	Dracula_Lett_2_RP_3785	2	428.766	855.518	/	52.375	4.7958e-74	22381	110.63	<T
P17595	Replication protein alpha-A	/	Barley stripe mosaic virus (BSMV)	ITSGLLPR	Unmodified	Dracula_Lett_3_RP_3791	2	428.766	855.518	-1.6592	49.981	0.0084755	22510	104.11	155080000
P17595	Replication protein alpha-A	/	Barley stripe mosaic virus (BSMV)	ITSGLLPR	Unmodified	Dracula_Lett_3_RP_3792	2	428.766	855.518	-0.85532	50.372	0.0026377	22569	110.63	161350000
P17595	Replication protein alpha-A	/	Barley stripe mosaic virus (BSMV)	ITSGLLPR	Unmodified	Dracula_Lett_1_2B_3773	2	428.766	855.518	-1.0254	52.018	0.00058721	21921	70.912	79343000
P17595	Replication protein alpha-A	/	Barley stripe mosaic virus (BSMV)	ITSGLLPR	Unmodified	Dracula_Lett_1_2B_3774	2	428.766	855.518	-0.97086	51.967	0.000307	22287	71.715	76206000
P17595	Replication protein alpha-A	/	Barley stripe mosaic virus (BSMV)	ITSGLLPR	Unmodified	Dracula_Lett_1_7B_3779	2	428.766	855.518	-0.86098	54.246	2.3929e-30	24670	82.305	87325000
P17595	Replication protein alpha-A	/	Barley stripe mosaic virus (BSMV)	ITSGLLPR	Unmodified	Dracula_Lett_1_7B_3780	2	428.766	855.518	-1.0047	54.302	2.5301e-70	24713	97.602	78859000
P17595	Replication protein alpha-A	/	Barley stripe mosaic virus (BSMV)	ITSGLLPR	Unmodified	Dracula_Lett_2_RP_3785	2	428.766	855.518	/	51.368	0.0024242	22047	76.847	<T
P17595	Replication protein alpha-A	/	Barley stripe mosaic virus (BSMV)	ITSGLLPR	Unmodified	Dracula_Lett_2_RP_3785	2	428.766	855.518	/	52.375	4.4931e-60	22381	110.63	<T
P17595	Replication protein alpha-A	/	Barley stripe mosaic virus (BSMV)	ITSGLLPR	Unmodified	Dracula_Lett_3_RP_3791	2	428.766	855.518	-1.2647	49.981	0.012856	23164	53.351	155080000
P17595	Replication protein alpha-A	/	Barley stripe mosaic virus (BSMV)	ITSGLLPR	Unmodified	Dracula_Lett_1_2B_3773	2	428.766	855.518	-1.0254	52.018	0.0029356	21921	70.912	79343000
P17595	Replication protein alpha-A	/	Barley stripe mosaic virus (BSMV)	ITSGLLPR	Unmodified	Dracula_Lett_1_2B_3774	2	428.766	855.518	-0.97086	51.967	0.0034801	22287	71.715	76206000
P17595	Replication protein alpha-A	/	Barley stripe mosaic virus (BSMV)	ITSGLLPR	Unmodified	Dracula_Lett_1_7B_3779	2	428.766	855.518	-0.86098	54.246	6.4166e-08	24670	82.305	87325000
P17595	Replication protein alpha-A	/	Barley stripe mosaic virus (BSMV)	ITSGLLPR	Unmodified	Dracula_Lett_1_7B_3780	2	428.766	855.518	-0.88288	54.302	9.6899e-39	24713	97.602	78859000
P17595	Replication protein alpha-A	/	Barley stripe mosaic virus (BSMV)	ITSGLLPR	Unmodified	Dracula_Lett_2_RP_3785	2	428.766	855.518	/	51.368	0.0073453	22047	76.847	<T
P17595	Replication protein alpha-A	/	Barley stripe mosaic virus (BSMV)	ITSGLLPR	Unmodified	Dracula_Lett_2_RP_3785	2	428.766	855.518	/	52.375	3.8034e-109	22381	110.63	<T
P17595	Replication protein alpha-A	/	Barley stripe mosaic virus (BSMV)	ITSGLLPR	Unmodified	Dracula_Lett_3_RP_3791	2	428.766	855.518	-1.6228	49.981	0.012384	23164	53.351	155080000
Q80957	Replication protein E1	E1	Human papillomavirus 66	ETAQQLLQVQTAHADAQTLQKLK	2 Deamidation (NQ)	Dracula_Lett_3_3790	3	855.789	2564.34	-2.5401	43.32	0.012631	19760	41.257	90540000
P50758	Replication protein E1	E1	Human papillomavirus 20	AIAQLSPR	Deamidation (NQ)	Dracula_Lett_2_3783	2	428.748	855.481	-1.9806	33.675	0.0036333	14923	73.975	696250
P50758	Replication protein E1	E1	Human papillomavirus 20	AIAQLSPR	Deamidation (NQ)	Dracula_Lett_2_3784	2	428.748	855.481	-1.6729	33.985	6.3919e-16	15328	85.359	570250
P50758	Replication protein E1	E1	Human papillomavirus 20	AIAQLSPR	Deamidation (NQ)	Dracula_Lett_3_3790	2	428.748	855.481	-0.37475	33.945	0.00071448	15508	71.342	459820
P36728	Replication protein E1	E1	Human papillomavirus 45	SYFGMSFIHFLQGAIISFVNSNSHFWLEPLADTK	Deamidation (NQ)	Dracula_Lett_1_2B_3774	4	976.982	3903.9	-0.53821	62.453	0.00044764	26296	42.536	7694200
P69547	Replication-associated protein G2P	II	Enterobacteria phage M13 (Bacteriophage M13)	NVSNGQTKSTR	3 Deamidation (NQ)	Dracula_Lett_3_RP_3791	2	597.783	1193.55	2.7637	54.823	0.015423	24329	40.724	1051400
P69202	Repressor protein C2	C2	Salmonella phage P22 (Bacteriophage P22)	NTQLMGER	Oxidation (M),Deamidation (NQ)	Dracula_Lett_2_RP_3785	1	965.436	964.428	-3.3255	58.665	0.0091796	24948	44.395	1931500
Q3KSU5	Ribonucleoside-diphosphate reductase large subunit	RIR1	Epstein-Barr virus (strain GD1) (HHV-4) (Human herpesvirus 4)	HISLLMRMINSHVEYHNYGCK	Dioxidation Y,L-DOPA-quinone	Dracula_Lett_2_3783	3	883.41	2647.21	-3.7487	43.243	0.0047419	19046	60.764	1943900
P50641	Ribonucleoside-diphosphate reductase large subunit-like protein	RIR1	Human herpesvirus 7 (strain JI) (HHV-7) (Human T lymphotropic virus)	RVCMLPFPCMSNLGLVSEKK	2 Oxidation (M)	Dracula_Lett_2_RP_3785	2	1199.59	2397.17	0.16167	60.002	0.013893	25624	44.193	2563400
P50641	Ribonucleoside-diphosphate reductase large subunit-like protein	RIR1	Human herpesvirus 7 (strain JI) (HHV-7) (Human T lymphotropic virus)	RVCMLPFPCMSNLGLVSEKK	2 Oxidation (M)	Dracula_Lett_2_RP_3785	2	1199.59	2397.17	-0.17637	60.002	0.005188	25624	44.193	2563400
O64173	Ribonucleoside-diphosphate reductase nrdEB subunit alpha	bnrdE	Bacillus phage SPbeta (Bacillus phage SPBc2) (Bacteriophage SP-beta)	QDLLYMNSTVLFDILKKFGMNK	2 Oxidation (M),L-DOPA-quinone	Dracula_Lett_3_RP_3791	3	888.785	2663.33	/	58.278	0.010705	25758	51.942	<T
Q9J589	RNA polymerase-associated transcription-specificity factor RAP94	RAP94	Fowlpox virus (strain NVSL) (FPV)	ELFICNLYNVNMITDEDIK	Oxidation (M),Trioxidation (C)	Dracula_Lett_1_2B_3773	3	803.371	2407.09	-1.9645	62.12	0.01482	25565	40.52	587080
Q9J589	RNA polymerase-associated transcription-specificity factor RAP94	RAP94	Fowlpox virus (strain NVSL) (FPV)	ELFICNLYNVNMITDEDIK	Oxidation (M),Trioxidation (C)	Dracula_Lett_1_2B_3773	3	803.371	2407.09	-1.6473	62.12	0.015501	25565	40.52	587080
Q64962	RNA replication polyprotein	/	Apple stem pitting virus (isolate PA66) (ASPV)	LNVLYTR	Unmodified	Dracula_Lett_3_3789	2	439.758	877.502	/	34.171	8.0703e-06	15772	77.748	<T
Q64962	RNA replication polyprotein	/	Apple stem pitting virus (isolate PA66) (ASPV)	LNVLYTR	Unmodified	Dracula_Lett_3_3789	2	439.758	877.502	/	34.171	4.3912e-06	15772	77.748	<T
Q64962	RNA replication polyprotein	/	Apple stem pitting virus (isolate PA66) (ASPV)	LNVLYTR	Unmodified	Dracula_Lett_3_3789	2	439.758	877.502	/	34.171	1.261e-05	15772	77.748	<T
Q64962	RNA replication polyprotein	/	Apple stem pitting virus (isolate PA66) (ASPV)	LNVLYTR	Unmodified	Dracula_Lett_3_3789	2	439.758	877.502	/	34.171	4.095e-06	15772	77.748	<T
P15095	RNA replication protein	/	Narcissus mosaic virus (NMV)	EFNMKRDIGDILFMNYAK	Oxidation (M),Glu->pyro-Glu,Dioxidation M	Dracula_Lett_1_2A_3772	4	559.52	2234.05	2.1671	39.54	0.0083754	17204	62.861	39896000
P15095	RNA replication protein	/	Narcissus mosaic virus (NMV)	EFNMKRDIGDILFMNYAK	Oxidation (M),Glu->pyro-Glu,Dioxidation M	Dracula_Lett_1_2B_3773	3	745.691	2234.05	1.4841	61.346	0.015187	25649	52.453	28807000
P15095	RNA replication protein	/	Narcissus mosaic virus (NMV)	EFNMKRDIGDILFMNYAK	Oxidation (M),Glu->pyro-Glu,Dioxidation M	Dracula_Lett_1_2B_3774	3	745.691	2234.05	1.1949	61.561	0.017775	26294	43.454	23401000
P15095	RNA replication protein	/	Narcissus mosaic virus (NMV)	EFNMKRDIGDILFMNYAK	Oxidation (M),Glu->pyro-Glu,Dioxidation M	Dracula_Lett_1_7B_3779	4	559.52	2234.05	1.7519	61.672	0.013731	27248	41.871	28304000
P15095	RNA replication protein	/	Narcissus mosaic virus (NMV)	EFNMKRDIGDILFMNYAK	Oxidation (M),Glu->pyro-Glu,Dioxidation M	Dracula_Lett_1_7B_3779	3	745.691	2234.05	1.1731	61.661	0.016223	27233	48.623	12442000
P15095	RNA replication protein	/	Narcissus mosaic virus (NMV)	EFNMKRDIGDILFMNYAK	Oxidation (M),Glu->pyro-Glu,Dioxidation M	Dracula_Lett_1_7B_3780	3	745.691	2234.05	1.0864	61.955	0.014905	27979	52.522	14722000
P15095	RNA replication protein	/	Narcissus mosaic virus (NMV)	EFNMKRDIGDILFMNYAK	Oxidation (M),Glu->pyro-Glu,Dioxidation M	Dracula_Lett_2_RP_3786	3	745.691	2234.05	1.4446	59.144	0.017162	25812	48.423	4649400
P15095	RNA replication protein	/	Narcissus mosaic virus (NMV)	EFNMKRDIGDILFMNYAK	Oxidation (M),Glu->pyro-Glu,Dioxidation M	Dracula_Lett_3_3790	4	559.52	2234.05	0.62141	41.783	0.016837	19044	45.452	37318000
Q88893	RNA1 polyprotein	/	Tobacco ringspot virus (strain Bud Blight) (TobRV) (TRSV)	EWGLLMDRLAAKNSVAYNCDYSK	Glu->pyro-Glu,Trioxidation (C)	Dracula_Lett_3_3789	4	684.32	2733.25	-0.3296	42.556	0.011525	19531	47.32	1277800
P29149	RNA1 polyprotein	/	Grapevine fanleaf virus (GFLV)	LSEWMESLKSKASLALEVMR	Oxidation (M),Tryptophan oxidation to oxolactone	Dracula_Lett_3_RP_3792	3	780.064	2337.17	2.3101	58.261	0.01042	26069	44.468	1856400
Q76L39	RNA2 polyprotein	/	Broad bean wilt virus 1 (strain Spinach/United States/ATCC PV-132/1963) (BBWV-1)	LEYTYVVK	2 Oxidation Y	Dracula_Lett_2_RP_3785	2	523.774	1045.53	-3.4049	56.255	0.011587	23893	54.549	569610
Q9IMM4	RNA-directed RNA polymerase	/	Nodamura virus (strain Mag115) (NoV)	TWRKLHLTTR	Tryptophan oxidation to kynurenin	Dracula_Lett_2_3783	3	439.258	1314.75	-2.4925	32.713	0.0081236	14458	56.013	11466000
Q91CD5	RNA-directed RNA polymerase	VP1	Drosophila x virus (isolate Chung/1996) (DXV)	MLNVLTSTSR	Oxidation (M),Deamidation (NQ)	Dracula_Lett_1_2B_3773	2	569.792	1137.57	-3.4462	54.751	0.0068433	22118	60.59	460780
Q91CD5	RNA-directed RNA polymerase	VP1	Drosophila x virus (isolate Chung/1996) (DXV)	MLNVLTSTSR	Oxidation (M),Deamidation (NQ)	Dracula_Lett_1_7A_3778	2	569.792	1137.57	-2.0898	38.868	0.0075196	18198	59.35	1858200
Q91CD5	RNA-directed RNA polymerase	VP1	Drosophila x virus (isolate Chung/1996) (DXV)	MLNVLTSTSR	Oxidation (M),Deamidation (NQ)	Dracula_Lett_1_7B_3779	2	569.792	1137.57	-2.8923	55.108	0.0044611	24752	63.419	850520
Q91CD5	RNA-directed RNA polymerase	VP1	Drosophila x virus (isolate Chung/1996) (DXV)	MLNVLTSTSR	Oxidation (M),Deamidation (NQ)	Dracula_Lett_2_RP_3786	2	569.792	1137.57	/	53.812	0.0038094	23431	73.665	<T
Q91CD5	RNA-directed RNA polymerase	VP1	Drosophila x virus (isolate Chung/1996) (DXV)	MLNVLTSTSR	Oxidation (M),Deamidation (NQ)	Dracula_Lett_3_RP_3792	2	569.792	1137.57	-2.627	53.169	0.0035066	23578	80.165	2683000
Q698V5	RNA-directed RNA polymerase	/	Eriocheir sinensis reovirus (isolate China/905) (EsRV)	VSTALDQFEK	Unmodified	Dracula_Lett_2_RP_3785	2	569.293	1136.57	-3.1273	54.319	0.01093	22806	59.153	2761600
Q698V5	RNA-directed RNA polymerase	/	Eriocheir sinensis reovirus (isolate China/905) (EsRV)	VSTALDQFEK	Unmodified	Dracula_Lett_3_RP_3791	2	569.293	1136.57	/	54.068	2.1384e-06	23862	82.426	<T
Q698V5	RNA-directed RNA polymerase	/	Eriocheir sinensis reovirus (isolate China/905) (EsRV)	VSTALDQFEK	Unmodified	Dracula_Lett_3_RP_3792	2	569.293	1136.57	/	54.095	2.9147e-06	24181	80.165	<T
Q698V5	RNA-directed RNA polymerase	/	Eriocheir sinensis reovirus (isolate China/905) (EsRV)	VSTALDQFEK	Unmodified	Dracula_Lett_2_RP_3785	2	569.293	1136.57	-2.6226	54.319	3.6294e-32	22941	78.264	2761600
Q698V5	RNA-directed RNA polymerase	/	Eriocheir sinensis reovirus (isolate China/905) (EsRV)	VSTALDQFEK	Unmodified	Dracula_Lett_3_RP_3792	2	569.293	1136.57	/	54.095	0.0079127	24181	80.165	<T
Q698V5	RNA-directed RNA polymerase	/	Eriocheir sinensis reovirus (isolate China/905) (EsRV)	VSTALDQFEK	Unmodified	Dracula_Lett_2_RP_3785	2	569.293	1136.57	-2.4889	54.319	0.0041399	22941	78.264	2761600
Q698V5	RNA-directed RNA polymerase	/	Eriocheir sinensis reovirus (isolate China/905) (EsRV)	VSTALDQFEK	Unmodified	Dracula_Lett_3_RP_3791	2	569.293	1136.57	/	54.068	2.991e-06	23862	82.426	<T
Q698V5	RNA-directed RNA polymerase	/	Eriocheir sinensis reovirus (isolate China/905) (EsRV)	VSTALDQFEK	Unmodified	Dracula_Lett_3_RP_3792	2	569.293	1136.57	/	54.095	1.0861e-05	24181	80.165	<T
P27738	RNA-directed RNA polymerase	/	Apple chlorotic leaf spot virus (isolate plum P863) (ACLSV)	NGWSNQFREEAGPNWK	3 Deamidation (NQ)	Dracula_Lett_3_3789	2	961.919	1921.82	3.7611	43.448	0.015392	20083	46.592	2004800
O15925	RNA-directed RNA polymerase	/	Cryptosporidium parvum virus 1 (strain KSU-1)	LIWAYPGYLSIIENQYLTAIK	Dioxidation Y,2 L-DOPA-quinone	Dracula_Lett_3_RP_3792	3	843.769	2528.28	-0.10913	59.44	0.0034419	26613	57.525	3848800
Q9QJT4	RNA-directed RNA polymerase L	L	Snakehead rhabdovirus (SHRV)	ALSSRVLPR	Unmodified	Dracula_Lett_2_3783	2	499.809	997.603	-0.29136	29.829	0.0077459	13193	76.478	2510700
Q9E784	RNA-directed RNA polymerase L	L	Bovine ephemeral fever virus (strain BB7721) (BEFV)	VICVMNARSNIELKNLQSK*	Oxidation (M),Trioxidation (C)	Dracula_Lett_2_RP_3785	3	761.059	2280.16	-1.2191	61.513	0.010587	27046	48.729	10462000
Q9DLD3	RNA-directed RNA polymerase L	L	Newcastle disease virus (strain Chicken/United States/B1/48) (NDV)	ASHLLSVPEVR	Unmodified	Dracula_Lett_1_2B_3773	3	403.231	1206.67	/	51.81	0.0085569	21009	52.79	<T
Q6XQI4	RNA-directed RNA polymerase L	L	Junin mammarenavirus (JUNV) (Junn mammarenavirus)	LIHSLSNTKNQSLGLENIECLK	2 Deamidation (NQ)	Dracula_Lett_2_RP_3786	3	838.435	2512.28	1.9022	59.864	0.0052475	26162	59.585	4170200
Q6XQI4	RNA-directed RNA polymerase L	L	Junin mammarenavirus (JUNV) (Junn mammarenavirus)	VNLEPVMNILK	Oxidation (M),Deamidation (NQ)	Dracula_Lett_2_RP_3785	2	643.855	1285.7	/	61.353	0.0053933	26375	52.255	<T
Q6XQI4	RNA-directed RNA polymerase L	L	Junin mammarenavirus (JUNV) (Junn mammarenavirus)	TLDYRWVNLASFGDLR	L-DOPA-quinone	Dracula_Lett_2_3784	2	970.487	1938.96	-3.3498	43.98	0.0063527	19702	72.531	1152700
Q6UY61	RNA-directed RNA polymerase L	L	Sabia mammarenavirus (isolate Human/Brasil/SPH114202/1990) (SABV) (Sabi mammarenavirus)	IVYTLKALCALPLEDCFTK	Trioxidation (C)	Dracula_Lett_1_2A_3772	3	768.394	2302.16	1.4478	42.544	0.017846	18648	47.223	759340
Q6IUF8	RNA-directed RNA polymerase L	L	Machupo virus (MACV)	CNFFLEEVLDVCPLGLLLK*	Trioxidation (C)	Dracula_Lett_3_RP_3792	3	776.394	2326.16	1.4773	58.129	0.017142	26067	41.871	15284000
Q50EW2	RNA-directed RNA polymerase L	L	Murine pneumonia virus (strain 15) (MPV)	TQSEADYDLAINSLRLISAAYK	L-DOPA-quinone	Dracula_Lett_3_3790	3	819.415	2455.22	-1.8759	41.791	0.011134	19063	47.603	33706000
Q2Y2L8	RNA-directed RNA polymerase L	L	Avian metapneumovirus (isolate Canada goose/Minnesota/15a/2001) (AMPV)	DVMLSRFNANLCVWISNSLNK	Oxidation (M)	Dracula_Lett_1_7B_3780	3	833.082	2496.23	-1.0257	62.63	0.013737	28023	43.598	1032000
Q2Y2L8	RNA-directed RNA polymerase L	L	Avian metapneumovirus (isolate Canada goose/Minnesota/15a/2001) (AMPV)	DVMLSRFNANLCVWISNSLNK	Oxidation W	Dracula_Lett_2_3783	3	833.082	2496.23	-0.88311	44.821	0.010003	19780	45.82	7113800
P28976	RNA-directed RNA polymerase L	L	Tomato spotted wilt virus (strain Brazilian Br-01) (TSWV)	IASSLEMESVHDIMIK	Oxidation (M)	Dracula_Lett_3_3789	2	909.952	1817.89	1.9771	47.355	0.016495	21910	56.043	349400
P26676	RNA-directed RNA polymerase L	L	Human parainfluenza 2 virus (strain Toshiba) (HPIV-2)	YVTGGEYLQDDTFCASYSLKEK	L-DOPA-quinone	Dracula_Lett_3_3790	3	863.388	2587.14	-2.6462	41.787	0.01375	19024	45.916	304570000
P20470	RNA-directed RNA polymerase L	L	Bunyamwera virus (BUNV)	DREIFVGEFEAKMCMYVVER	Trioxidation (C),Dioxidation M	Dracula_Lett_2_3783	3	863.387	2587.14	0.24247	41.643	0.0048101	18261	57.708	747490000
P20470	RNA-directed RNA polymerase L	L	Bunyamwera virus (BUNV)	DREIFVGEFEAKMCMYVVER	Trioxidation (C),Dioxidation M	Dracula_Lett_2_3784	3	863.387	2587.14	1.4274	41.886	0.010135	18670	48.372	686660000
P13179	RNA-directed RNA polymerase L	L	Chandipura virus (strain I653514) (CHPV)	LGNDGYELIK*	Dioxidation Y	Dracula_Lett_1_2A_3772	2	577.29	1152.57	-0.64268	41.116	0.0049999	17868	73.248	235870
J3TRD1	RNA-directed RNA polymerase L	L	Heartland virus (HTRV)	STGLENMVNNWYIGYYKNK	2 Oxidation Y,L-DOPA-quinone	Dracula_Lett_2_3784	2	1170.53	2339.05	0.51638	47.948	0.0089763	21530	52.693	3075400
C6S3N3	RNA-directed RNA polymerase L	L	Drosophila melanogaster sigma virus (isolate Drosophila/USA/AP30/2005) (DMelSV)	DHPLVDYIRTSSWPNNSIIK	Deamidation (NQ)	Dracula_Lett_3_3789	3	786.069	2355.19	-3.9457	43.898	0.012103	20211	53.779	768090
P17377	RNA-directed RNA polymerase lambda-3	L1	Reovirus type 2 (strain D5/Jones) (T2J) (Mammalian orthoreovirus 2)	LSSAIEAR	Unmodified	Dracula_Lett_1_2B_3773	2	423.738	845.461	-1.6565	50.798	5.1243e-24	20591	98.418	300580
P17377	RNA-directed RNA polymerase lambda-3	L1	Reovirus type 2 (strain D5/Jones) (T2J) (Mammalian orthoreovirus 2)	LSSAIEAR	Unmodified	Dracula_Lett_1_2B_3773	2	423.738	845.461	-1.2381	50.798	1.656e-144	20591	98.418	300580
P17377	RNA-directed RNA polymerase lambda-3	L1	Reovirus type 2 (strain D5/Jones) (T2J) (Mammalian orthoreovirus 2)	LSSAIEAR	Unmodified	Dracula_Lett_1_2B_3773	2	423.738	845.461	-1.2477	50.798	1.4987e-81	20591	98.418	300580
P17377	RNA-directed RNA polymerase lambda-3	L1	Reovirus type 2 (strain D5/Jones) (T2J) (Mammalian orthoreovirus 2)	LSSAIEAR	Unmodified	Dracula_Lett_1_2B_3773	2	423.738	845.461	-1.2477	50.798	3.7752e-39	20591	98.418	300580
Q9DSQ0	RNA-directed RNA polymerase VP1	/	Colorado tick fever virus (strain USA/Florio N-7180) (CTFV)	DMNIVLEISGELGYKSSLDVK	Oxidation (M)	Dracula_Lett_2_RP_3785	3	776.066	2325.18	-0.54475	60.304	0.012403	25445	49.036	15561000
Q9DSQ0	RNA-directed RNA polymerase VP1	/	Colorado tick fever virus (strain USA/Florio N-7180) (CTFV)	DMNIVLEISGELGYKSSLDVK	Oxidation (M)	Dracula_Lett_2_RP_3785	3	776.066	2325.18	-0.79987	60.304	0.0088165	25445	49.036	15561000
P0DW49	S-adenosylmethionine-dependent nucleotide dehydratase	vip8	Psychrobacter lutiphocae (strain DSM 21542 / CCUG 56590 / IMMIB L-1110)	ELVVNWHITEACNYRCGYCFAK	Deamidation (NQ),Trioxidation (C)	Dracula_Lett_2_3783	3	947.081	2838.22	0.037359	41.669	0.015334	18334	50.404	4742700
A0A244CMP0	S-adenosylmethionine-dependent nucleotide dehydratase	vip58	Pseudoalteromonas ulvae	QLGFATSIITNGHLLSTVMLK	2 Deamidation (NQ)	Dracula_Lett_2_3784	3	749.408	2245.2	-2.197	44.62	0.0059914	19955	56.936	6894300
P22051	Satellite RNA 48 kDa protein	/	Beet ringspot virus (BRSV) (Tomato black ring virus (strain S))	MKSYFCVTPSGWQETQTRPR	Oxidation W	Dracula_Lett_1_2B_3774	2	1238.08	2474.15	/	125.42	0.012824	49342	41.401	<T
P03015	Serine recombinase gin	gin	Escherichia phage Mu (Bacteriophage Mu)	LQKGDTLVVWK	Unmodified	Dracula_Lett_2_RP_3786	2	643.877	1285.74	-2.8683	59.04	0.011263	25614	51.066	4914700
P10533	Serine/threonine-protein kinase-transforming protein Rmil	V-RMIL	Avian retrovirus IC10	QTAQGMDYLHAKSIIHRDLK	Oxidation (M)	Dracula_Lett_2_3784	3	781.074	2340.2	/	48.081	0.016748	21598	42.58	<T
P10533	Serine/threonine-protein kinase-transforming protein Rmil	V-RMIL	Avian retrovirus IC10	QTAQGMDYLHAKSIIHRDLK	Oxidation (M)	Dracula_Lett_2_3784	3	781.074	2340.2	/	48.081	0.012279	21598	42.58	<T
P13390	Side tail fiber protein pb1	Itf	Escherichia phage T5 (Enterobacteria phage T5)	IEAKDAK	Unmodified	Dracula_Lett_2_RP_3785	1	774.436	773.428	-0.67769	39.823	0.0083779	17896	54.525	403870
P13390	Side tail fiber protein pb1	Itf	Escherichia phage T5 (Enterobacteria phage T5)	IEAKDAK	Unmodified	Dracula_Lett_2_RP_3785	1	774.436	773.428	-0.16462	39.823	0.0024147	17896	54.525	403870
A3EXG6	Spike glycoprotein	S	Bat coronavirus HKU9 (BtCoV) (BtCoV/HKU9)	GSYCTPPYSVLQDPPQPVVWR	Oxidation Y	Dracula_Lett_3_3789	3	821.398	2461.17	1.2414	41.854	0.012256	19297	43.326	6418400
A7SLZ2	Stimulator of interferon genes protein	/	Nematostella vectensis (Starlet sea anemone)	YELVTFSPDRDLADVMLRK	Oxidation (M)	Dracula_Lett_2_3783	2	1142.59	2283.16	-1.1105	45.441	0.013837	20046	47.429	1654900
Q9DSN8	Structural polyprotein	/	Acute bee paralysis virus (strain Rothamsted) (ABPV)	NVTMQINSKK*	2 Deamidation (NQ)	Dracula_Lett_1_7A_3778	2	582.8	1163.59	-1.9905	42.846	0.0032956	20139	66.27	712480
Q9DSN8	Structural polyprotein	/	Acute bee paralysis virus (strain Rothamsted) (ABPV)	NVTMQINSKK	2 Deamidation (NQ)	Dracula_Lett_3_3789	2	582.8	1163.59	-2.8981	43.12	0.012625	19875	40.352	2688600
Q9DSN8	Structural polyprotein	/	Acute bee paralysis virus (strain Rothamsted) (ABPV)	NVTMQINSKK	2 Deamidation (NQ)	Dracula_Lett_3_RP_3791	2	582.8	1163.59	-2.8893	43.894	0.0038657	20024	66.568	1053800
Q5UP71	Structural PPIase-like protein L605	/	Acanthamoeba polyphaga mimivirus (APMV)	NPRVYMDIVLNNEIIGR	Unmodified	Dracula_Lett_2_3783	3	672.695	2015.06	3.3318	45.501	0.001014	20056	86.214	9913300
Q5UP71	Structural PPIase-like protein L605	/	Acanthamoeba polyphaga mimivirus (APMV)	NPRVYMDIVLNNEIIGR	Unmodified	Dracula_Lett_2_3784	3	672.695	2015.06	2.4769	45.792	0.010279	20496	68.944	11567000
Q6QGE0	Tail completion protein p143	/	Escherichia phage T5 (Enterobacteria phage T5)	DSETSKGSPELNVTYNYMTR	Oxidation (M),Deamidation (NQ)	Dracula_Lett_2_3784	2	1155.02	2308.02	1.8208	46.325	0.005781	20759	64.827	3640200
P85501	Tape measure protein	/	Pseudomonas phage PAJU2	MEKEISAAR	Unmodified	Dracula_Lett_1_7A_3778	2	517.769	1033.52	-2.2584	30.878	0.0071055	14600	75.043	1415600
Q18LE8	Thymidine kinase	TK	Elephantid herpesvirus 1 (isolate Asian elephant/Berlin/Kiba/1998) (EIHV-1) (Elephant endotheliotropic herpesvirus)	TLFYILYDK	Oxidation Y	Dracula_Lett_3_RP_3791	2	596.318	1190.62	0.12044	53.361	0.014585	23635	75.213	2099700
P23983	Thymidine kinase	TK	Infectious laryngotracheitis virus (strain Thorne V882) (ILTV) (Gallid herpesvirus 1)	QWFGGADMIK	Gln->pyro-Glu,Tryptophan oxidation to oxolactone	Dracula_Lett_1_2A_3771	2	575.255	1148.5	-2.1185	40.749	0.01023	16786	53.166	159870
P03749	Tip attachment protein J	J	Escherichia phage lambda (Bacteriophage lambda)	AEKIVGDIVK	Unmodified	Dracula_Lett_1_2B_3773	2	536.324	1070.63	/	52.013	0.0064917	21078	69.198	<T
P29176	Transforming protein v-Fos/v-Fox	FOS-FOX	FBR murine osteosarcoma virus (FBR-MSV) (Finkel-Biskis-Reilly murine osteosarcoma virus)	NKMAAAKCR	Oxidation (M),Deamidation (NQ)	Dracula_Lett_2_RP_3785	2	533.76	1065.51	-3.1614	47.588	0.015498	20385	42.869	2559800
Q6UDK3	Tripartite terminase subunit 1	TRM1	Psittacid herpesvirus 1 (isolate Amazon parrot/-/97-0001/1997) (PsHV-1) (Pacheco's disease virus)	ILDSYDVFTEAPGPVYRLSELRYWLASGK	2 Oxidation Y	Dracula_Lett_1_7B_3779	4	845.182	3376.7	0.12922	62.281	0.010349	27609	41.16	1145500
P25939	Tripartite terminase subunit 1	TRM1	Epstein-Barr virus (strain B95-8) (HHV-4) (Human herpesvirus 4)	LNRAMQRLGR	Oxidation (M),2 Deamidation (NQ)	Dracula_Lett_3_3790	2	616.83	1231.65	1.1387	36.852	0.013326	16761	45.081	508920
Q9QJ27	Triplex capsid protein 2	TRX2	Human herpesvirus 6B (strain Z29) (HHV-6 variant B) (Human B lymphotropic virus)	PMTGQQYAIKNTGPFPWEK	Unmodified	Dracula_Lett_2_RP_3785	2	1097.04	2192.07	2.7293	60.404	0.015912	25873	40.066	1149200
P00527	Tyrosine-protein kinase transforming protein Yes	V-YES	Y73 avian sarcoma virus (Y73SV) (Avian sarcoma virus (strain Y73))	TLKLGTMMPEAFLQEAQIMK	Deamidation (NQ)	Dracula_Lett_3_RP_3791	3	761.06	2280.16	-0.98717	60.237	0.011778	26470	51.798	30706000
P00527	Tyrosine-protein kinase transforming protein Yes	V-YES	Y73 avian sarcoma virus (Y73SV) (Avian sarcoma virus (strain Y73))	TLKLGTMMPEAFLQEAQIMK	Deamidation (NQ)	Dracula_Lett_3_RP_3792	3	761.06	2280.16	0.63083	60.549	0.0070302	27010	59.372	31861000
Q9QJ45	U21 glycoprotein	U21	Human herpesvirus 6B (strain Z29) (HHV-6 variant B) (Human B lymphotropic virus)	EIIYFIFVSVNSMWPFCNK	Dioxidation M	Dracula_Lett_3_RP_3792	3	809.39	2425.15	-0.27352	58.244	0.012817	26184	48.216	4559100
Q9QJ45	U21 glycoprotein	U21	Human herpesvirus 6B (strain Z29) (HHV-6 variant B) (Human B lymphotropic virus)	EIIYFIFVSVNSMWPFCNK	Oxidation (M),Oxidation W	Dracula_Lett_3_RP_3792	3	809.39	2425.15	-0.64049	58.244	0.0045321	26184	56.514	4559100
P41472	Uncharacterized 11.5 kDa protein in IAP2-VLF1 intergenic region	/	Autographa californica nuclear polyhedrosis virus (AcMNPV)	IIHNNINMCLNWCINLITIK	Dioxidation W	Dracula_Lett_1_7B_3780	3	843.764	2528.27	/	61.974	0.015483	27643	47.204	<T
O10315	Uncharacterized 18.9 kDa protein	/	Orgyia pseudotsugata multicapsid polyhedrosis virus (OpMNPV)	NFCVECDMSLETFALHLYETAR	Oxidation (M)	Dracula_Lett_3_3790	3	908.07	2721.19	-1.5825	44.085	0.015662	20116	40.384	2847500
O10315	Uncharacterized 18.9 kDa protein	/	Orgyia pseudotsugata multicapsid polyhedrosis virus (OpMNPV)	NFCVECDMSLETFALHLYETAR	Oxidation (M)	Dracula_Lett_3_3790	3	908.07	2721.19	-1.4948	44.085	0.014979	20116	40.384	2847500
P32275	Uncharacterized 32.4 kDa protein in Gp30-rIII intergenic region	y12F	Enterobacteria phage T4 (Bacteriophage T4)	VYTWNDVENKLFSPKENK	Deamidation (NQ)	Dracula_Lett_3_RP_3792	2	1106.55	2211.08	/	59.518	0.00015079	26698	86.288	<T
Q6DN65	Uncharacterized 54 kDa protein	54K	Citrus psorosis virus (isolate Spain/P-121) (CPsV) (Citrus ringspot virus)	SITDKLR*	Unmodified	Dracula_Lett_1_7B_3780	2	416.748	831.481	/	53.964	1.2668e-05	23937	97.473	<T
Q6DN65	Uncharacterized 54 kDa protein	54K	Citrus psorosis virus (isolate Spain/P-121) (CPsV) (Citrus ringspot virus)	SITDKLR	Unmodified	Dracula_Lett_1_2B_3774	2	416.748	831.481	1.2678	51.854	0.009473	21741	55.441	1734200
Q6DN65	Uncharacterized 54 kDa protein	54K	Citrus psorosis virus (isolate Spain/P-121) (CPsV) (Citrus ringspot virus)	SITDKLR	Unmodified	Dracula_Lett_1_7B_3779	2	416.748	831.481	1.4992	54.205	0.010158	24309	54.787	1130400
Q6DN65	Uncharacterized 54 kDa protein	54K	Citrus psorosis virus (isolate Spain/P-121) (CPsV) (Citrus ringspot virus)	SITDKLR	Unmodified	Dracula_Lett_1_7B_3780	2	416.748	831.481	/	53.964	9.8959e-28	23937	97.473	<T
Q6DN65	Uncharacterized 54 kDa protein	54K	Citrus psorosis virus (isolate Spain/P-121) (CPsV) (Citrus ringspot virus)	SITDKLR	Unmodified	Dracula_Lett_1_2B_3774	2	416.748	831.481	1.4331	51.854	0.0061465	21741	55.441	1734200
Q6DN65	Uncharacterized 54 kDa protein	54K	Citrus psorosis virus (isolate Spain/P-121) (CPsV) (Citrus ringspot virus)	SITDKLR	Unmodified	Dracula_Lett_1_7B_3779	2	416.748	831.481	1.4736	54.205	0.0066973	24309	54.787	1130400
Q6DN65	Uncharacterized 54 kDa protein	54K	Citrus psorosis virus (isolate Spain/P-121) (CPsV) (Citrus ringspot virus)	SITDKLR	Unmodified	Dracula_Lett_1_7B_3780	2	416.748	831.481	/	53.964	3.7986e-23	23937	97.473	<T
Q6DN65	Uncharacterized 54 kDa protein	54K	Citrus psorosis virus (isolate Spain/P-121) (CPsV) (Citrus ringspot virus)	SITDKLR	Unmodified	Dracula_Lett_1_7B_3780	2	416.748	831.481	/	53.964	3.6545e-48	23937	97.473	<T
Q89635	Uncharacterized 9 kDa protein	/	Cassava vein mosaic virus (CsVMV)	IELVDNIYHSYGYYVYTRSVIKR	2 Oxidation Y,Dioxidation Y,2 L-DOPA-quinone	Dracula_Lett_1_2B_3773	3	981.81	2942.41	/	121.04	0.013486	45318	47.397	<T
Q8AZJ5	Uncharacterized LF1 protein	LF1	Epstein-Barr virus (strain B95-8) (HHV-4) (Human herpesvirus 4)	GDVALSQSR	Deamidation (NQ)	Dracula_Lett_2_RP_3785	2	467.235	932.456	-1.6245	25.685	0.0091612	10920	72.789	954270
Q8AZJ5	Uncharacterized LF1 protein	LF1	Epstein-Barr virus (strain B95-8) (HHV-4) (Human herpesvirus 4)	GDVALSQSR	Deamidation (NQ)	Dracula_Lett_3_RP_3792	2	467.235	932.456	-1.0039	25.679	0.010499	11858	68.383	899850
Q8AZJ5	Uncharacterized LF1 protein	LF1	Epstein-Barr virus (strain B95-8) (HHV-4) (Human herpesvirus 4)	GDVALSQSR	Unmodified	Dracula_Lett_2_RP_3786	2	466.743	931.472	-0.99768	46.314	0.01073	20503	67.494	850840
Q8AZJ5	Uncharacterized LF1 protein	LF1	Epstein-Barr virus (strain B95-8) (HHV-4) (Human herpesvirus 4)	GDVALSQSR	Unmodified	Dracula_Lett_2_RP_3786	2	466.743	931.472	-0.25007	24.445	0.0039708	11395	44.377	10596000
Q8AZJ5	Uncharacterized LF1 protein	LF1	Epstein-Barr virus (strain B95-8) (HHV-4) (Human herpesvirus 4)	GDVALSQSR	Unmodified	Dracula_Lett_2_RP_3786	2	466.743	931.472	-0.26233	24.445	0.0058614	11395	44.377	10596000
Q8AZJ5	Uncharacterized LF1 protein	LF1	Epstein-Barr virus (strain B95-8) (HHV-4) (Human herpesvirus 4)	GDVALSQSR	Unmodified	Dracula_Lett_2_RP_3786	2	466.743	931.472	-0.19774	24.445	0.0066581	10752	74.301	10596000
Q91G67	Uncharacterized protein 029R	/	Invertebrate iridescent virus 6 (IIV-6) (Chilo iridescent virus)	LQSERYPK	L-DOPA-quinone	Dracula_Lett_3_RP_3791	2	517.767	1033.52	-0.011936	48.533	0.01432	21982	62.659	2268600
Q91G67	Uncharacterized protein 029R	/	Invertebrate iridescent virus 6 (IIV-6) (Chilo iridescent virus)	LQSERYPK	L-DOPA-quinone	Dracula_Lett_3_RP_3792	2	517.767	1033.52	0.58856	48.685	0.00037128	22427	71.296	2491300
Q6GZU4	Uncharacterized protein 032R	/	Frog virus 3 (isolate Goorha) (FV-3)	ESDGKPKTK*	Glu->pyro-Glu	Dracula_Lett_3_RP_3791	2	486.261	970.508	-1.1895	36.91	0.013298	16768	54.776	6673000
Q6GZU4	Uncharacterized protein 032R	/	Frog virus 3 (isolate Goorha) (FV-3)	ESDGKPKTK	Glu->pyro-Glu	Dracula_Lett_3_RP_3792	2	486.261	970.508	-0.71641	36.979	0.003875	17068	74.255	5996100
Q6GZU4	Uncharacterized protein 032R	/	Frog virus 3 (isolate Goorha) (FV-3)	ESDGKPKTK	Glu->pyro-Glu	Dracula_Lett_3_RP_3791	2	486.261	970.508	-1.248	36.91	0.0088349	16768	54.776	6673000
Q6GZU4	Uncharacterized protein 032R	/	Frog virus 3 (isolate Goorha) (FV-3)	ESDGKPKTK	Glu->pyro-Glu	Dracula_Lett_3_RP_3792	2	486.261	970.508	-0.81664	36.979	0.0027179	17068	74.255	5996100
Q197C5	Uncharacterized protein 035R	/	Invertebrate iridescent virus 3 (IIV-3) (Mosquito iridescent virus)	QLNYDYFTKPECKILLPK	Acetyl (Protein N-term),Deamidation (NQ)	Dracula_Lett_3_RP_3791	3	771.733	2312.18	0.69065	58.733	0.011208	25664	41.088	7726400
Q6GZT6	Uncharacterized protein 040R	/	Frog virus 3 (isolate Goorha) (FV-3)	GDMQGIACNVVMKK	Oxidation (M)	Dracula_Lett_3_RP_3792	2	783.875	1565.74	-1.1736	50.478	0.0076805	22851	69.276	4900500
Q197A6	Uncharacterized protein 054L	/	Invertebrate iridescent virus 3 (IIV-3) (Mosquito iridescent virus)	EFLTNNGSQK	2 Deamidation (NQ)	Dracula_Lett_3_RP_3792	2	570.264	1138.51	/	57.688	0.011219	25809	48.794	<T
O55705	Uncharacterized protein 061R	/	Invertebrate iridescent virus 6 (IIV-6) (Chilo iridescent virus)	RAVNIKALK	Deamidation (NQ)	Dracula_Lett_2_RP_3785	1	1013.65	1012.64	0.69595	71.261	0.012548	31275	41.227	597010
Q196Z6	Uncharacterized protein 064L	/	Invertebrate iridescent virus 3 (IIV-3) (Mosquito iridescent virus)	HLYKYKPYYCDFTVR	Oxidation Y	Dracula_Lett_3_3789	2	1035	2067.99	0.10861	44.27	0.0047992	20416	89.171	949770
Q196Z6	Uncharacterized protein 064L	/	Invertebrate iridescent virus 3 (IIV-3) (Mosquito iridescent virus)	HLYKYKPYYCDFTVR	Oxidation Y	Dracula_Lett_3_3790	2	1035	2067.99	-1.2431	44.251	0.0079687	20202	70.808	1047400
Q6GZM9	Uncharacterized protein 096R	/	Frog virus 3 (isolate Goorha) (FV-3)	WSQFIAILSQSMPIGVCRK	Dioxidation W	Dracula_Lett_2_3784	3	751.722	2252.14	0.21903	46.274	0.014205	20718	44.299	11559000
Q8QL26	Uncharacterized protein 1070	/	Sulfolobus islandicus rod-shaped virus 1 (SIRV-1) (Sulfolobus virus SIRV-1)	ELFLKTFTLEYEYAVQR	2 Dioxidation Y	Dracula_Lett_1_2A_3771	3	738.704	2213.09	1.5161	40.003	0.014507	16555	56.514	9595600
O55743	Uncharacterized protein 137R	/	Invertebrate iridescent virus 6 (IIV-6) (Chilo iridescent virus)	NNNQSNNGKK	4 Deamidation (NQ)	Dracula_Lett_3_RP_3792	2	561.239	1120.46	/	31.219	0.00026196	14420	76.679	<T
Q914K9	Uncharacterized protein 21	SIFV0021	Sulfolobus islandicus filamentous virus (isolate Iceland/Hveragerdi) (SIFV)	MVILNKYYSMKEEYEILNIEIK	Oxidation (M),2 L-DOPA-quinone	Dracula_Lett_3_RP_3792	3	936.468	2806.38	/	128.52	0.013508	52994	40.432	<T
Q91FG6	Uncharacterized protein 358L	/	Invertebrate iridescent virus 6 (IIV-6) (Chilo iridescent virus)	FAIKIDKISNSNLDIYFATMSK	Dioxidation M	Dracula_Lett_1_2A_3772	3	851.109	2550.3	1.0505	39.691	0.013145	17198	49.089	693830
Q91FG6	Uncharacterized protein 358L	/	Invertebrate iridescent virus 6 (IIV-6) (Chilo iridescent virus)	FAIKIDKISNSNLDIYFATMSK	Oxidation (M),Oxidation Y	Dracula_Lett_1_2A_3772	3	851.109	2550.3	0.7401	39.691	0.0065114	17198	49.089	693830
Q8QHP8	Uncharacterized protein 90	/	Sulfolobus islandicus rod-shaped virus 1 (SIRV-1) (Sulfolobus virus SIRV-1)	QVEEMQEKVINLAQKYTNQK	Acetyl (Protein N-term),Oxidation (M),2 Deamidation (NQ)	Dracula_Lett_2_RP_3785	3	827.744	2480.21	/	60.223	0.015003	25777	50.653	<T
Q8V9S2	Uncharacterized protein B125R	/	African swine fever virus (isolate Tick/Malawi/Lil 20-1/1983) (ASFV)	MHFIQDEEK	Unmodified	Dracula_Lett_3_RP_3792	2	588.771	1175.53	2.2425	33.414	0.013624	15423	68.422	1354900
Q65168	Uncharacterized protein B354L	/	African swine fever virus (strain Badajoz 1971 Vero-adapted) (Ba71V) (ASFV)	VECLKAEQTDQK	Deamidation (NQ),Trioxidation (C)	Dracula_Lett_2_RP_3785	2	749.341	1496.67	/	61.938	0.015777	26673	44.318	<T
P16810	Uncharacterized protein IRL12	/	Human cytomegalovirus (strain AD169) (HHV-5) (Human herpesvirus 5)	KYHMLQDTVSESEFIVR	Deamidation (NQ)	Dracula_Lett_2_3784	2	1042.01	2082.01	-2.6424	46.055	0.0011912	20674	83.045	11391000
P16810	Uncharacterized protein IRL12	/	Human cytomegalovirus (strain AD169) (HHV-5) (Human herpesvirus 5)	KYHMLQDTVSESEFIVR	Deamidation (NQ)	Dracula_Lett_3_RP_3792	2	1042.01	2082.01	-2.895	55.877	0.0085406	25326	60.49	1741200
Q5UPY0	Uncharacterized protein L294	/	Acanthamoeba polyphaga mimivirus (APMV)	ETYLNYITNK	Oxidation Y,Dioxidation Y	Dracula_Lett_2_3784	2	653.812	1305.61	-3.3181	41.132	0.011069	18344	40.352	181090
Q5UQW8	Uncharacterized protein L385	/	Acanthamoeba polyphaga mimivirus (APMV)	MRDMLTDNSRLFGIIFDILK	Oxidation (M)	Dracula_Lett_1_7B_3780	3	805.424	2413.25	/	63.124	0.017149	28212	42.068	<T
Q5UQW8	Uncharacterized protein L385	/	Acanthamoeba polyphaga mimivirus (APMV)	MRDMLTDNSRLFGIIFDILK	Oxidation (M)	Dracula_Lett_1_7B_3780	3	805.424	2413.25	/	63.124	0.0124	28212	42.068	<T
Q5UQ85	Uncharacterized protein L524	/	Acanthamoeba polyphaga mimivirus (APMV)	YNKKLLESEPNK	2 Deamidation (NQ)	Dracula_Lett_2_RP_3785	2	732.883	1463.75	/	10.053	0.012418	4916	47.603	<T
Q5UPE1	Uncharacterized protein L64	/	Acanthamoeba polyphaga mimivirus (APMV)	HSKNHINYAYLNSFYDYALRK	2 Oxidation Y,L-DOPA-quinone	Dracula_Lett_1_2B_3773	4	666.571	2662.26	-1.9696	62.595	0.013723	26618	40.968	5617200
Q5UQ60	Uncharacterized protein L662	/	Acanthamoeba polyphaga mimivirus (APMV)	INFSQETYSRIKYNGK	2 Dioxidation Y	Dracula_Lett_3_RP_3792	2	1006.49	2010.96	0.61843	55.88	0.0038486	24804	59.367	4219800
Q5UP42	Uncharacterized protein L870	/	Acanthamoeba polyphaga mimivirus (APMV)	NINLLDLMYDK	Oxidation (M),Deamidation (NQ)	Dracula_Lett_3_RP_3792	2	684.839	1367.66	/	50.664	0.0073541	22731	68.371	<T
Q6R798	Uncharacterized protein ORF119	/	Ostreid herpesvirus 1 (isolate France) (OsHV-1) (Pacific oyster herpesvirus)	DKMVWVHMLIQK	2 Oxidation (M),Dioxidation W	Dracula_Lett_3_RP_3792	2	796.402	1590.79	/	58.092	0.0143	26000	41.876	<T
A4ZUB2	Uncharacterized protein ORF170	/	Acidianus bottle-shaped virus (isolate Italy/Pozzuoli) (ABV)	LTNSVYAPGVAIGNTYAPATGR	Dioxidation Y,L-DOPA-quinone	Dracula_Lett_2_RP_3786	2	1120.05	2238.09	-3.7559	58.479	0.010073	25496	43.813	452570
Q6R7K2	Uncharacterized protein ORF21	/	Ostreid herpesvirus 1 (isolate France) (OsHV-1) (Pacific oyster herpesvirus)	MLKADWAMNIISERPSAIPPPK	Oxidation (M),Dioxidation W	Dracula_Lett_2_RP_3786	3	838.435	2512.28	1.9671	59.864	0.0052949	26162	52.19	4170200
Q3V4W3	Uncharacterized protein ORF211	/	Acidianus two-tailed virus (ATV)	ILYPYKATTSILYIDGAVYPDIVDFVALR*	2 Dioxidation Y	Dracula_Lett_1_2B_3773	4	839.194	3352.75	-1.6872	62.011	0.011561	26406	40.519	38515000
Q3V4W3	Uncharacterized protein ORF211	/	Acidianus two-tailed virus (ATV)	ILYPYKATTSILYIDGAVYPDIVDFVALR	2 Dioxidation Y	Dracula_Lett_1_7B_3780	4	839.194	3352.75	-2.264	62.938	0.0022899	28003	46.145	262690000
Q3V4W3	Uncharacterized protein ORF211	/	Acidianus two-tailed virus (ATV)	ILYPYKATTSILYIDGAVYPDIVDFVALR	2 Dioxidation Y	Dracula_Lett_2_RP_3785	4	839.194	3352.75	-2.0826	61.092	0.0049804	26087	43.494	47724000
Q3V4W3	Uncharacterized protein ORF211	/	Acidianus two-tailed virus (ATV)	ILYPYKATTSILYIDGAVYPDIVDFVALR	2 Dioxidation Y	Dracula_Lett_3_RP_3791	4	839.194	3352.75	-1.4311	59.504	0.002474	27009	45.941	130440000
Q6R7J5	Uncharacterized protein ORF28	/	Ostreid herpesvirus 1 (isolate France) (OsHV-1) (Pacific oyster herpesvirus)	TMQEMQRSNVWMIEKWMGDR	2 Oxidation (M)	Dracula_Lett_3_3790	3	863.389	2587.14	-2.515	41.787	0.012807	19059	48.376	304570000
Q6R7J5	Uncharacterized protein ORF28	/	Ostreid herpesvirus 1 (isolate France) (OsHV-1) (Pacific oyster herpesvirus)	TMQEMQRSNVWMIEKWMGDR	2 Oxidation (M)	Dracula_Lett_2_3783	3	863.389	2587.14	-1.2372	41.643	0.012221	18261	44.735	747490000
Q6R7J5	Uncharacterized protein ORF28	/	Ostreid herpesvirus 1 (isolate France) (OsHV-1) (Pacific oyster herpesvirus)	TMQEMQRSNVWMIEKWMGDR	2 Oxidation (M)	Dracula_Lett_2_3783	3	863.389	2587.14	-1.0009	41.643	0.015946	18261	44.735	747490000
Q6R7J5	Uncharacterized protein ORF28	/	Ostreid herpesvirus 1 (isolate France) (OsHV-1) (Pacific oyster herpesvirus)	TMQEMQRSNVWMIEKWMGDR	2 Oxidation (M)	Dracula_Lett_3_3790	3	863.389	2587.14	-2.3748	41.787	0.0094691	19059	48.376	304570000
Q88423	Uncharacterized protein ORF4	/	Spiroplasma virus SpV1-C74 (SpV1)	NIWKYLTGTELINLYNQYK	Dioxidation Y,2 L-DOPA-quinone	Dracula_Lett_3_RP_3792	3	812.069	2433.19	-1.4098	57.899	0.014077	25846	48.314	3202200
Q88416	Uncharacterized protein ORF5	/	Spiroplasma virus SpV1-C74 (SpV1)	MVKMINLLVVENNNSNWDK	Acetyl (Protein N-term),2 Oxidation (M),Deamidation (NQ)	Dracula_Lett_2_RP_3786	3	779.38	2335.12	0.38573	59.17	0.013224	26059	79.805	14079000
Q9YUD1	Uncharacterized protein ORF6	/	Beak and feather disease virus (BFDV)	SALDWHFMWITVAEAEHLAIR	Tryptophan oxidation to kynurenin,Tryptophan oxidation to oxolactone	Dracula_Lett_2_3784	3	838.746	2513.22	2.9524	43.431	0.0066228	19433	44.089	3507900
Q6R7E8	Uncharacterized protein ORF81	/	Ostreid herpesvirus 1 (isolate France) (OsHV-1) (Pacific oyster herpesvirus)	WNVCAENSSRS	Unmodified	Dracula_Lett_2_RP_3785	3	437.191	1308.55	/	51.062	0.01567	21916	47.559	<T
Q6R7D7	Uncharacterized protein ORF92	/	Ostreid herpesvirus 1 (isolate France) (OsHV-1) (Pacific oyster herpesvirus)	HNMKRHPLSSAGVDDVSMLK*	Oxidation (M),Deamidation (NQ)	Dracula_Lett_2_3783	3	747.037	2238.09	-2.6908	47.233	0.0062556	20887	60.618	63667000
Q6R7D7	Uncharacterized protein ORF92	/	Ostreid herpesvirus 1 (isolate France) (OsHV-1) (Pacific oyster herpesvirus)	HNMKRHPLSSAGVDDVSMLK	Oxidation (M),Deamidation (NQ)	Dracula_Lett_2_3784	3	747.037	2238.09	-1.7003	47.553	0.010746	21321	52.52	69924000
Q6R7D7	Uncharacterized protein ORF92	/	Ostreid herpesvirus 1 (isolate France) (OsHV-1) (Pacific oyster herpesvirus)	HNMKRHPLSSAGVDDVSMLK	Oxidation (M),Deamidation (NQ)	Dracula_Lett_2_3784	2	1120.05	2238.09	-0.018496	47.556	0.0043584	21325	66.989	23173000
Q6R7D7	Uncharacterized protein ORF92	/	Ostreid herpesvirus 1 (isolate France) (OsHV-1) (Pacific oyster herpesvirus)	HNMKRHPLSSAGVDDVSMLK	Oxidation (M),Deamidation (NQ)	Dracula_Lett_3_3789	2	1120.05	2238.09	-2.8746	47.488	0.00060424	21946	85.672	48759000
Q6R7D5	Uncharacterized protein ORF94	/	Ostreid herpesvirus 1 (isolate France) (OsHV-1) (Pacific oyster herpesvirus)	GKTINLILHMINNPMDEAGK	Oxidation (M),Deamidation (NQ)	Dracula_Lett_3_RP_3792	2	1113.57	2225.12	/	58.191	0.0096556	26043	61.423	<T
Q6UDL1	Uncharacterized protein ORFE	ORFE	Psittacid herpesvirus 1 (isolate Amazon parrot/-/97-0001/1997) (PsHV-1) (Pacheco's disease virus)	ASSWLLESAEGR	Tryptophan oxidation to kynurenin	Dracula_Lett_3_RP_3791	2	655.323	1308.63	/	50.068	0.0144	22232	53.751	<T
Q5UQR4	Uncharacterized protein R327	/	Acanthamoeba polyphaga mimivirus (APMV)	KEIIMKWFENTPWGISFK	2 Oxidation W	Dracula_Lett_2_RP_3786	3	762.726	2285.16	-0.77208	59.56	0.0087295	26038	55.011	4084000
Q5UQT9	Uncharacterized protein R353	/	Acanthamoeba polyphaga mimivirus (APMV)	DMEVMMFKKPWTK*	Tryptophan oxidation to oxolactone	Dracula_Lett_3_3790	2	842.898	1683.78	1.118	37.349	0.0029562	16969	82.645	37851000
Q5UR15	Uncharacterized protein R660	/	Acanthamoeba polyphaga mimivirus (APMV)	QYEPYEPYKSQKNIYIK	Oxidation Y,2 L-DOPA-quinone	Dracula_Lett_2_RP_3786	3	745.692	2234.05	0.041829	59.144	0.0097221	25812	68.283	4649400
Q5UR15	Uncharacterized protein R660	/	Acanthamoeba polyphaga mimivirus (APMV)	QYEPYEPYKSQKNIYIK	Oxidation Y,2 L-DOPA-quinone	Dracula_Lett_3_RP_3792	3	745.692	2234.05	0.32638	58.159	0.0051171	25792	69.431	14230000
Q5UR15	Uncharacterized protein R660	/	Acanthamoeba polyphaga mimivirus (APMV)	QYEPYEPYKSQKNIYIK	Gln->pyro-Glu,Dioxidation Y,2 L-DOPA-quinone	Dracula_Lett_2_RP_3786	3	745.348	2233.02	-1.6669	59.435	0.0015772	25812	74.853	12761000
Q5UQI9	Uncharacterized protein R836	/	Acanthamoeba polyphaga mimivirus (APMV)	NKVAQIIRITQK	2 Deamidation (NQ)	Dracula_Lett_3_3789	3	471.952	1412.84	/	34.925	0.015237	16067	44.612	<T
D8V076	Uncharacterized protein U4	U4	Tibrogargan virus (strain CS132) (TIBV)	EIHLTTIMMICMR	2 Oxidation (M),Dioxidation M	Dracula_Lett_3_3789	2	856.896	1711.78	-1.4555	47.621	0.0018529	22062	48.602	961530
P16764	Uncharacterized protein UL29	UL29	Human cytomegalovirus (strain AD169) (HHV-5) (Human herpesvirus 5)	ILCGDTGTVYAALVGQDK	Trioxidation (C)	Dracula_Lett_2_3784	2	964.967	1927.92	-1.8473	43.881	0.0085211	19638	55.98	8373900
B4YNE4	Uncharacterized protein V4	/	Sputnik virophage	AYQSMNKKLK	Oxidation (M),Dioxidation Y	Dracula_Lett_3_3789	2	629.827	1257.64	-1.9316	50.407	0.013603	23358	40.045	269420
Q9YX47	Uncharacterized protein VP4	S4	Fiji disease virus (isolate Sugarcane) (FDV)	QIYKSLALDGK	Gln->pyro-Glu,L-DOPA-quinone	Dracula_Lett_3_3789	2	616.83	1231.64	1.7709	36.722	0.012076	16923	55.461	551410
Q9YX47	Uncharacterized protein VP4	S4	Fiji disease virus (isolate Sugarcane) (FDV)	QIYKSLALDGK	Gln->pyro-Glu,L-DOPA-quinone	Dracula_Lett_3_3790	2	616.83	1231.64	0.74504	36.852	0.012846	16761	53.493	508920
Q9J5F9	Uncharacterized serpin-like protein FPV044	/	Fowlpox virus (strain NVSL) (FPV)	MSNVSSINNK	Acetyl (Protein N-term),Oxidation (M),Deamidation (NQ)	Dracula_Lett_2_RP_3786	2	576.764	1151.51	0.52899	30.403	0.0058829	13452	56.81	271720
F5HFA1	Uracil-DNA glycosylase	ORF46	Human herpesvirus 8 type P (isolate GK18) (HHV-8) (Kaposi's sarcoma-associated herpesvirus)	QKLLSLLRQIR	Deamidation (NQ)	Dracula_Lett_3_RP_3791	2	684.938	1367.86	/	75.101	0.0085529	33951	51.346	<T
P41715	Viral cathepsin	Vcath	Choristoneura fumiferana nuclear polyhedrosis virus (CfMNPV)	YTGLSLPLQTQNFCEVVVLDRPPDK	Unmodified	Dracula_Lett_3_RP_3792	3	963.832	2888.47	-1.273	59.011	0.0077019	26367	60.735	2227300
P41715	Viral cathepsin	Vcath	Choristoneura fumiferana nuclear polyhedrosis virus (CfMNPV)	YTGLSLPLQTQNFCEVVVLDRPPDK	Unmodified	Dracula_Lett_3_RP_3792	3	963.832	2888.47	-1.6529	59.011	0.005249	26367	60.735	2227300
O10300	Viral transcription regulator p47	P47	Orgyia pseudotsugata multicapsid polyhedrosis virus (OpMNPV)	GWQDETFEKYLLSLSSVNEIIK	Dioxidation W	Dracula_Lett_2_3783	3	877.778	2630.31	-1.0342	62.88	0.015604	27608	49.973	4453400
F5HF68	VIRF-1	vIRF-1	Human herpesvirus 8 type P (isolate GK18) (HHV-8) (Kaposi's sarcoma-associated herpesvirus)	ERGNMPVDASFK	Oxidation (M),Deamidation (NQ)	Dracula_Lett_2_RP_3786	2	684.317	1366.62	3.9144	61.748	0.011091	27226	47.198	1093100
Q8AII0	Virion infectivity factor	/	Simian immunodeficiency virus (isolate TAN1) (SIV-cpz) (Chimpanzee immunodeficiency virus)	WQVQVVWMIDR	Oxidation (M),Oxidation W,Dioxidation W	Dracula_Lett_2_RP_3786	2	762.369	1522.72	/	53.814	0.0081795	23432	52.482	<T
P05904	Virion infectivity factor	vif	Simian immunodeficiency virus agm.vervet (isolate AGM TYO-1) (SIV-agm.ver) (Simian immunodeficiency virus African green monkey vervet)	MNPNKEWVMR*	2 Oxidation (M)	Dracula_Lett_3_3790	2	668.81	1335.61	1.9943	28.691	0.013026	13178	42.869	637240
P05904	Virion infectivity factor	vif	Simian immunodeficiency virus agm.vervet (isolate AGM TYO-1) (SIV-agm.ver) (Simian immunodeficiency virus African green monkey vervet)	MNPNKEWVMR	2 Oxidation (M)	Dracula_Lett_3_3790	2	668.81	1335.61	1.5097	28.691	0.017105	13178	42.869	637240
P05904	Virion infectivity factor	vif	Simian immunodeficiency virus agm.vervet (isolate AGM TYO-1) (SIV-agm.ver) (Simian immunodeficiency virus African green monkey vervet)	MNPNKEWVMR	2 Oxidation (M)	Dracula_Lett_3_3790	2	668.81	1335.61	1.1461	28.691	0.012176	13178	42.869	637240
P05904	Virion infectivity factor	vif	Simian immunodeficiency virus agm.vervet (isolate AGM TYO-1) (SIV-agm.ver) (Simian immunodeficiency virus African green monkey vervet)	MNPNKEWVMR	2 Oxidation (M)	Dracula_Lett_3_3790	2	668.81	1335.61	1.6361	28.691	0.015483	13178	42.869	637240
