# Supplementary material for: Count Dracula Resurrected: Proteomic Analysis of Vlad III the Impaler’s Documents by EVA Technology and Mass Spectrometry
Source: Anal Chem. 2023 Aug 8;95(34):12732–44. doi: 10.1021/acs.analchem.3c01461 (PMC10469356; doi:10.1021/acs.analchem.3c01461)
Supplement: Supplementary file 5 — ac3c01461_si_005.xlsx [file ac3c01461_si_005.xlsx]

## Sheet: Table S4 DB_Fungi
Table S4. List of peptides and proteins identified searching MS data against “Fungi” database. For each peptide all the features (same sequence and different modifications) with the highest intensity are reported. Proteins identified with at least two peptides are reported in bold. All the identified peptides related to the proteins in bold underwent both to the BLASTp search and the “Tryptic Pep…
Leading razor protein	Protein names	Gene names	Organism	Sequence	Modifications	Raw file	Charge	Experimental m/z	Theoretical Mass	Mass error [ppm]	Retention time	PEP	MS/MS scan number	Score	Intensity	Low Common Ancestor by Unipept & BLASTp	Note
P45443	Dynein heavy chain, cytoplasmic	ro-1	Neurospora crassa (strain ATCC 24698 / 74-OR23-1A / CBS 708.71 / DSM 1257 / FGSC 987)	ACGPLVQWVEAQVNYAEILDR	Trioxidation (C)	Dracula_Lett_3_RP_3792	3	827.069	2478.18	2.192	58.085	0.015628	25943	53.768	3300300	Specific for Pezizomycotina	Sordariaceae
P45443	Dynein heavy chain, cytoplasmic	ro-1	Neurospora crassa (strain ATCC 24698 / 74-OR23-1A / CBS 708.71 / DSM 1257 / FGSC 987)	EAVVNAMVYIHYSLQRFNAK	Dioxidation M	Dracula_Lett_3_RP_3791	2	1193.1	2384.19	/	57.46	0.016508	25377	50.222	<T	Specific for Sordariaceae
Q6FKJ1	Lysophospholipase NTE1	NTE1	Candida glabrata (strain ATCC 2001 / CBS 138 / JCM 3761 / NBRC 0622 / NRRL Y-65) (Yeast) (Torulopsis glabrata)	ARGCNTIFAVDVGSVDDRTPMK	Oxidation (M)	Dracula_Lett_3_3789	2	1213.08	2424.15	-3.9229	41.791	0.0081269	19286	64.374	6945800	Specific for Saccharomycetaceae	Saccharomycetaceae
Q6FKJ1	Lysophospholipase NTE1	NTE1	Candida glabrata (strain ATCC 2001 / CBS 138 / JCM 3761 / NBRC 0622 / NRRL Y-65) (Yeast) (Torulopsis glabrata)	IGSGSNLR	Unmodified	Dracula_Lett_2_3784	2	402.222	802.43	-1.0562	27.07	0.012249	12253	90.986	892200	Peptide ubiquitus in Eukaryota
Q6FKJ1	Lysophospholipase NTE1	NTE1	Candida glabrata (strain ATCC 2001 / CBS 138 / JCM 3761 / NBRC 0622 / NRRL Y-65) (Yeast) (Torulopsis glabrata)	IGSGSNLR	Unmodified	Dracula_Lett_2_3784	2	402.222	802.43	-0.87556	27.07	0.010129	12253	90.986	892200	Peptide ubiquitus in Eukaryota
Q6FKJ1	Lysophospholipase NTE1	NTE1	Candida glabrata (strain ATCC 2001 / CBS 138 / JCM 3761 / NBRC 0622 / NRRL Y-65) (Yeast) (Torulopsis glabrata)	IGSGSNLR	Unmodified	Dracula_Lett_3_RP_3792	2	402.222	802.43	-0.20862	26.893	0.016104	12397	85.265	361390	Peptide ubiquitus in Eukaryota
Q6FKJ1	Lysophospholipase NTE1	NTE1	Candida glabrata (strain ATCC 2001 / CBS 138 / JCM 3761 / NBRC 0622 / NRRL Y-65) (Yeast) (Torulopsis glabrata)	ARGCNTIFAVDVGSVDDRTPMK	Oxidation (M)	Dracula_Lett_3_3789	2	1213.08	2424.15	-3.7555	41.791	0.011502	19286	64.374	6945800	Specific for Saccharomycetaceae
Q03649	Monoacylglycerol lipase	/	Saccharomyces cerevisiae (strain ATCC 204508 / S288c) (Baker's yeast)	MIIKYPHGGEGTVDFAVNGR	Dioxidation M	Dracula_Lett_2_RP_3785	2	1097.04	2192.07	/	60.295	0.015384	25818	57.136	<T	Specific for Saccharomyces	Saccharomyces
Q03649	Monoacylglycerol lipase	/	Saccharomyces cerevisiae (strain ATCC 204508 / S288c) (Baker's yeast)	MVRNHLSTLEENPDFK	Oxidation (M)	Dracula_Lett_2_RP_3786	2	973.475	1944.94	-0.2244	62.147	0.014903	27413	45.915	462460	Specific for Saccharomyces
Q03649	Monoacylglycerol lipase	/	Saccharomyces cerevisiae (strain ATCC 204508 / S288c) (Baker's yeast)	MIIKYPHGGEGTVDFAVNGR	Oxidation (M),Oxidation Y	Dracula_Lett_2_RP_3785	2	1097.04	2192.07	/	60.295	0.0094384	25818	65.805	<T	Specific for Saccharomyces
Q03649	Monoacylglycerol lipase	/	Saccharomyces cerevisiae (strain ATCC 204508 / S288c) (Baker's yeast)	MVRNHLSTLEENPDFK	Oxidation (M)	Dracula_Lett_2_RP_3786	2	973.475	1944.94	1.1865	62.147	0.013955	27413	45.915	462460	Specific for Saccharomyces
Q3E755	Uncharacterized protein YBR200W-A	YBR200W-A	Saccharomyces cerevisiae (strain ATCC 204508 / S288c) (Baker's yeast)	LLCFHMCQRIMWLPFDLMK	Acetyl (Protein N-term),Oxidation (M),Trioxidation (C),Dioxidation M	Dracula_Lett_1_7B_3780	2	1339.11	2676.2	/	67.593	0.015734	30299	41.54	<T	Peptide ubiquitus	Saccharomyces cerevisiae
Q3E755	Uncharacterized protein YBR200W-A	YBR200W-A	Saccharomyces cerevisiae (strain ATCC 204508 / S288c) (Baker's yeast)	IMWLPFDLMKWR	2 Oxidation (M),Dioxidation W,Tryptophan oxidation to oxolactone	Dracula_Lett_1_2B_3773	2	857.41	1712.81	/	60.065	0.012402	24731	53.472	<T	Specific for Saccharomyces cerevisiae
K0DZA0	2-oxoglutarate-dependent dioxygenase htyE	htyE	Aspergillus rugulosus (Emericella rugulosa)	ISGFEQNK*	Unmodified	Dracula_Lett_2_3784	2	461.735	921.456	-0.047501	30.883	0.0069687	13898	97.473	1486100
K0DZA0	2-oxoglutarate-dependent dioxygenase htyE	htyE	Aspergillus rugulosus (Emericella rugulosa)	ISGFEQNK	Unmodified	Dracula_Lett_3_3790	2	461.735	921.456	0.40643	30.801	0.011535	14065	102.77	913070
K0DZA0	2-oxoglutarate-dependent dioxygenase htyE	htyE	Aspergillus rugulosus (Emericella rugulosa)	ISGFEQNK	Unmodified	Dracula_Lett_2_3784	2	461.735	921.456	-0.40936	30.883	0.0062829	13898	97.473	1486100
K0DZA0	2-oxoglutarate-dependent dioxygenase htyE	htyE	Aspergillus rugulosus (Emericella rugulosa)	ISGFEQNK	Unmodified	Dracula_Lett_3_3790	2	461.735	921.456	0.19674	30.801	0.00023612	14065	102.77	913070
K0DZA0	2-oxoglutarate-dependent dioxygenase htyE	htyE	Aspergillus rugulosus (Emericella rugulosa)	ISGFEQNK	Unmodified	Dracula_Lett_3_3790	2	461.735	921.456	0.15445	30.801	8.6523e-05	14065	102.77	913070
P19752	30 kDa heat shock protein	hsp30	Neurospora crassa (strain ATCC 24698 / 74-OR23-1A / CBS 708.71 / DSM 1257 / FGSC 987)	APAEKYWVSER	Dioxidation Y	Dracula_Lett_2_3784	2	684.333	1366.65	-3.088	28.39	0.0126	12870	79.474	2723000
A5DT31	37S ribosomal protein S25, mitochondrial	RSM25	Lodderomyces elongisporus (strain ATCC 11503 / CBS 2605 / JCM 1781 / NBRC 1676 / NRRL YB-4239) (Yeast) (Saccharomyces elongisporus)	KCDWSRMLQLYK	Oxidation (M)	Dracula_Lett_2_RP_3786	2	822.405	1642.8	/	59.674	0.0009264	26111	92.051	<T
O60096	37S ribosomal protein S35, mitochondrial	bot1	Schizosaccharomyces pombe (strain 972 / ATCC 24843) (Fission yeast)	QRLMMAQWLMSPEVQKAK	2 Dioxidation M	Dracula_Lett_3_RP_3792	2	1120.06	2238.1	-2.7198	56.796	0.015056	25830	43.419	3351000
I1RXX1	3-hydroxy-3-methylglutaryl-coenzyme A reductase 1	HMG1	Gibberella zeae (strain ATCC MYA-4620 / CBS 123657 / FGSC 9075 / NRRL 31084 / PH-1) (Wheat head blight fungus) (Fusarium graminearum)	RVKEMSDEELVSLSMR	2 Oxidation (M)	Dracula_Lett_3_3789	3	647.652	1939.93	-3.2125	44.877	0.010911	20742	46.318	2865600
P87257	3-isopropylmalate dehydrogenase B	leu2B	Aspergillus niger	LAAELALR	Unmodified	Dracula_Lett_1_2A_3772	2	428.766	855.518	-0.39885	30.537	0.011192	12865	92.191	156500000
P87257	3-isopropylmalate dehydrogenase B	leu2B	Aspergillus niger	LAAELALR	Unmodified	Dracula_Lett_1_2B_3773	2	428.766	855.518	-0.77008	52.018	0.001901	21340	128.38	79343000
P87257	3-isopropylmalate dehydrogenase B	leu2B	Aspergillus niger	LAAELALR	Unmodified	Dracula_Lett_1_7A_3777	2	428.766	855.518	0.19532	33.898	0.001901	15768	128.38	202190000
P87257	3-isopropylmalate dehydrogenase B	leu2B	Aspergillus niger	LAAELALR	Unmodified	Dracula_Lett_1_7B_3780	2	428.766	855.518	-0.64012	54.302	0.0090463	24017	110.34	78859000
P87257	3-isopropylmalate dehydrogenase B	leu2B	Aspergillus niger	LAAELALR	Unmodified	Dracula_Lett_2_RP_3785	2	428.766	855.518	/	52.375	5.9189e-42	22381	111.65	<T
P87257	3-isopropylmalate dehydrogenase B	leu2B	Aspergillus niger	LAAELALR	Unmodified	Dracula_Lett_3_RP_3791	2	428.766	855.518	0.5588	34.122	0.012249	15509	90.986	3736800
P87257	3-isopropylmalate dehydrogenase B	leu2B	Aspergillus niger	LAAELALR	Unmodified	Dracula_Lett_3_RP_3791	2	428.766	855.518	0.56299	49.981	0.00062356	22140	106.42	155080000
P87257	3-isopropylmalate dehydrogenase B	leu2B	Aspergillus niger	LAAELALR	Unmodified	Dracula_Lett_3_RP_3792	2	428.766	855.518	-0.5776	50.372	0.004505	22941	123.99	161350000
P87257	3-isopropylmalate dehydrogenase B	leu2B	Aspergillus niger	LAAELALR	Unmodified	Dracula_Lett_1_2A_3772	2	428.766	855.518	-0.39034	30.537	0.007741	12865	92.191	156500000
P87257	3-isopropylmalate dehydrogenase B	leu2B	Aspergillus niger	LAAELALR	Unmodified	Dracula_Lett_1_2B_3773	2	428.766	855.518	-0.60758	52.018	0.0022039	21340	128.38	79343000
P87257	3-isopropylmalate dehydrogenase B	leu2B	Aspergillus niger	LAAELALR	Unmodified	Dracula_Lett_1_7A_3777	2	428.766	855.518	0.0015997	33.898	0.0022039	15768	128.38	202190000
P87257	3-isopropylmalate dehydrogenase B	leu2B	Aspergillus niger	LAAELALR	Unmodified	Dracula_Lett_1_7B_3780	2	428.766	855.518	-0.30509	54.302	0.011529	24017	110.34	78859000
P87257	3-isopropylmalate dehydrogenase B	leu2B	Aspergillus niger	LAAELALR	Unmodified	Dracula_Lett_2_RP_3785	2	428.766	855.518	/	52.375	9.799e-47	22381	111.65	<T
P87257	3-isopropylmalate dehydrogenase B	leu2B	Aspergillus niger	LAAELALR	Unmodified	Dracula_Lett_3_RP_3791	2	428.766	855.518	0.59049	34.122	0.010129	15509	90.986	3736800
P87257	3-isopropylmalate dehydrogenase B	leu2B	Aspergillus niger	LAAELALR	Unmodified	Dracula_Lett_3_RP_3791	2	428.766	855.518	0.82517	49.981	0.00033637	22140	106.42	155080000
P87257	3-isopropylmalate dehydrogenase B	leu2B	Aspergillus niger	LAAELALR	Unmodified	Dracula_Lett_3_RP_3792	2	428.766	855.518	-0.28423	50.372	0.0046103	22941	123.99	161350000
P87257	3-isopropylmalate dehydrogenase B	leu2B	Aspergillus niger	LAAELALR	Unmodified	Dracula_Lett_1_2A_3772	2	428.766	855.518	-0.79297	30.537	0.008917	12865	92.191	156500000
P87257	3-isopropylmalate dehydrogenase B	leu2B	Aspergillus niger	LAAELALR	Unmodified	Dracula_Lett_1_2B_3773	2	428.766	855.518	-0.5096	52.018	0.0030529	21340	128.38	79343000
P87257	3-isopropylmalate dehydrogenase B	leu2B	Aspergillus niger	LAAELALR	Unmodified	Dracula_Lett_1_7A_3777	2	428.766	855.518	-0.69837	33.898	0.0030529	15768	128.38	202190000
P87257	3-isopropylmalate dehydrogenase B	leu2B	Aspergillus niger	LAAELALR	Unmodified	Dracula_Lett_2_RP_3785	2	428.766	855.518	/	52.375	5.8234e-24	22381	111.65	<T
P87257	3-isopropylmalate dehydrogenase B	leu2B	Aspergillus niger	LAAELALR	Unmodified	Dracula_Lett_3_RP_3791	2	428.766	855.518	0.77933	34.122	0.01015	15509	90.986	3736800
P87257	3-isopropylmalate dehydrogenase B	leu2B	Aspergillus niger	LAAELALR	Unmodified	Dracula_Lett_3_RP_3791	2	428.766	855.518	0.77266	49.981	0.00039323	22140	106.42	155080000
P87257	3-isopropylmalate dehydrogenase B	leu2B	Aspergillus niger	LAAELALR	Unmodified	Dracula_Lett_3_RP_3792	2	428.766	855.518	-0.14018	50.372	0.0053413	22941	123.99	161350000
P87257	3-isopropylmalate dehydrogenase B	leu2B	Aspergillus niger	LAAELALR	Unmodified	Dracula_Lett_1_2B_3773	2	428.766	855.518	-0.6366	52.018	0.0023626	21340	128.38	79343000
P87257	3-isopropylmalate dehydrogenase B	leu2B	Aspergillus niger	LAAELALR	Unmodified	Dracula_Lett_1_7A_3777	2	428.766	855.518	-0.40774	33.898	0.0023626	15768	128.38	202190000
P87257	3-isopropylmalate dehydrogenase B	leu2B	Aspergillus niger	LAAELALR	Unmodified	Dracula_Lett_1_7B_3779	2	428.766	855.518	-0.77634	54.246	2.3468e-05	24670	101.69	87325000
P87257	3-isopropylmalate dehydrogenase B	leu2B	Aspergillus niger	LAAELALR	Unmodified	Dracula_Lett_2_RP_3785	2	428.766	855.518	/	52.375	1.7625e-71	22381	111.65	<T
P87257	3-isopropylmalate dehydrogenase B	leu2B	Aspergillus niger	LAAELALR	Unmodified	Dracula_Lett_3_RP_3792	2	428.766	855.518	-1.0811	50.372	0.0037358	22941	123.99	161350000
Q5KA65	3-O-alpha-D-mannopyranosyl-alpha-D-mannopyranose xylosylphosphotransferase	XPT1	Cryptococcus neoformans var. neoformans serotype D (strain JEC21 / ATCC MYA-565) (Filobasidiella neoformans)	IGEGDVQMQWLLTSLRVERWR	Oxidation (M),Dioxidation W,Tryptophan oxidation to oxolactone	Dracula_Lett_3_3790	3	878.775	2633.3	-3.0023	42.302	0.011319	19307	45.138	851850
Q871N9	40S ribosomal protein S1	rps1	Neurospora crassa (strain ATCC 24698 / 74-OR23-1A / CBS 708.71 / DSM 1257 / FGSC 987)	TQDPFARKDWYGIK	Dioxidation W	Dracula_Lett_2_RP_3785	2	878.936	1755.86	-2.5154	56.357	0.00023568	23992	76.332	871410
M1VV66	4-O-dimethylallyl-L-tyrosine synthase	tcpD	Claviceps purpurea (strain 20.1) (Ergot fungus) (Sphacelia segetum)	GLSSYLYKR	Oxidation Y	Dracula_Lett_3_RP_3791	2	551.798	1101.58	-2.9708	46.81	0.0018534	21158	91.9	3936900
Q74ZA0	5'-3' exoribonuclease 2	RAT1	Ashbya gossypii (strain ATCC 10895 / CBS 109.51 / FGSC 9923 / NRRL Y-1056) (Yeast) (Eremothecium gossypii)	IGGYRAFLFHQQLMQDR	3 Deamidation (NQ)	Dracula_Lett_2_RP_3785	2	1042.01	2082	2.4805	56.888	0.01724	24255	49.35	849910
P0CT72	60S ribosomal protein L2-C	rpl803	Schizosaccharomyces pombe (strain 972 / ATCC 24843) (Fission yeast)	VAFRNPYHYR	Dioxidation Y,L-DOPA-quinone	Dracula_Lett_3_3790	2	684.826	1367.64	/	40.894	0.011039	18658	45.081	<T
Q6CJR7	60S ribosomal protein L3	RPL3	Kluyveromyces lactis (strain ATCC 8585 / CBS 2359 / DSM 70799 / NBRC 1267 / NRRL Y-1140 / WM37) (Yeast) (Candida sphaerica)	KTITPMGGFVHYGAINNDFVILK	Dioxidation Y	Dracula_Lett_2_RP_3786	3	856.449	2566.33	-0.4741	60.292	0.013237	26253	40.097	2618700
Q8SSG1	60S ribosomal protein L7a	RPL7A	Encephalitozoon cuniculi (strain GB-M1) (Microsporidian parasite)	LQSEDPKK	Unmodified	Dracula_Lett_3_RP_3792	2	472.756	943.497	1.6537	27.821	0.016177	12858	77.741	845470
Q2U9C6	60S ribosomal subunit assembly/export protein loc1	loc1	Aspergillus oryzae (strain ATCC 42149 / RIB 40) (Yellow koji mold)	PGSTKPSGK	Unmodified	Dracula_Lett_1_7A_3778	1	858.468	857.461	0.68343	30.388	0.0094448	14354	75.189	831480
Q2U9C6	60S ribosomal subunit assembly/export protein loc1	loc1	Aspergillus oryzae (strain ATCC 42149 / RIB 40) (Yellow koji mold)	PGSTKPSGK	Unmodified	Dracula_Lett_1_7A_3778	1	858.468	857.461	1.1623	30.388	0.0058657	14354	75.189	831480
Q2U9C6	60S ribosomal subunit assembly/export protein loc1	loc1	Aspergillus oryzae (strain ATCC 42149 / RIB 40) (Yellow koji mold)	PGSTKPSGK	Unmodified	Dracula_Lett_1_7A_3778	1	858.468	857.461	0.69523	30.388	0.0052536	14354	75.189	831480
E0Y3X0	6-Hydroxy-7-prenyldeoxybrevianamide E synthase notC	notC	Aspergillus sp. (strain MF297-2)	LRIADIDEAVGMLKCFLSPK	Oxidation (M),Trioxidation (C)	Dracula_Lett_3_3789	3	780.736	2339.19	2.2485	40.867	0.0059598	18809	49.773	150400000
A0A1U8QT10	ABC multidrug transporter atrA	atrA	Emericella nidulans (strain FGSC A4 / ATCC 38163 / CBS 112.46 / NRRL 194 / M139) (Aspergillus nidulans)	ENSQSRNSR	2 Deamidation (NQ)	Dracula_Lett_3_RP_3791	2	540.239	1078.46	-2.0443	29.351	0.016101	13294	76.478	2387700
J9VF33	ABC multidrug transporter MDR1	MDR1	Cryptococcus neoformans var. grubii serotype A (strain H99 / ATCC 208821 / CBS 10515 / FGSC 9487) (Filobasidiella neoformans var. grubii)	ANSSAASIFRSIDNEPAINAESNEGK	Unmodified	Dracula_Lett_2_3784	4	673.826	2691.27	2.0637	44.088	0.0099143	19969	41.672	3768300
K3VYH8	ABC transporter FPSE_09185	/	Fusarium pseudograminearum (strain CS3096) (Wheat and barley crown-rot fungus)	LPDAYDTRVGDGGAK	Dioxidation Y	Dracula_Lett_3_RP_3792	2	783.873	1565.73	1.8702	49.842	0.012139	22472	73.887	767930
Q07732	Accumulates dyads protein 3	ADY3	Saccharomyces cerevisiae (strain ATCC 204508 / S288c) (Baker's yeast)	YDSLGLDILTDLTYVQSQNLIK	2 Oxidation Y	Dracula_Lett_3_RP_3791	3	848.774	2543.3	/	58.242	0.0093857	25739	58.024	<T
A5DVD6	Actin cytoskeleton-regulatory complex protein PAN1	PAN1	Lodderomyces elongisporus (strain ATCC 11503 / CBS 2605 / JCM 1781 / NBRC 1676 / NRRL YB-4239) (Yeast) (Saccharomyces elongisporus)	IPSLLQQLNQVNQEISEKSVELVK	4 Deamidation (NQ)	Dracula_Lett_3_3790	3	914.155	2739.44	-4.2899	43.678	0.014513	19952	41.962	3216400
P78712	Actin-related protein 3	arp-3	Neurospora crassa (strain ATCC 24698 / 74-OR23-1A / CBS 708.71 / DSM 1257 / FGSC 987)	RGLYKNIVLSGGSTLYK	Dioxidation Y	Dracula_Lett_2_3783	2	951.028	1900.04	1.8035	43.343	0.014184	19100	49.28	1287300
K3VAW3	Acyl-CoA ligase FPSE_09184	/	Fusarium pseudograminearum (strain CS3096) (Wheat and barley crown-rot fungus)	KIIQEHNDLELPEVCR	Trioxidation (C)	Dracula_Lett_3_3789	3	681.005	2039.99	-2.3349	40.382	0.0076004	18663	53.395	16449000
W7L9F0	Acyl-CoA synthetase FUM16	FUM16	Gibberella moniliformis (strain M3125 / FGSC 7600) (Maize ear and stalk rot fungus) (Fusarium verticillioides)	LNCSGFVAKTVFWTAMSFK	Oxidation W	Dracula_Lett_3_RP_3791	2	1105.54	2209.07	4.372	60.821	0.0095728	27037	61.11	520250
A8NVB7	Adenylate-forming reductase 06235	/	Coprinopsis cinerea (strain Okayama-7 / 130 / ATCC MYA-4618 / FGSC 9003) (Inky cap fungus) (Hormographiella aspergillata)	GVNVTHGNVTNLLCIAPGNLGMK	Trioxidation (C)	Dracula_Lett_3_RP_3791	3	809.742	2426.2	-1.3661	57.18	0.01233	25204	47.32	1114100
C4JYB4	Adenylosuccinate synthetase	/	Uncinocarpus reesii (strain UAMH 1704)	VEVVYDTLPGWKTNTMGITK	Oxidation (M),Oxidation W	Dracula_Lett_2_3784	3	762.056	2283.15	2.9904	46.157	0.008217	21002	50.966	143490000
C7Z193	Adenylosuccinate synthetase	/	Fusarium vanettenii (strain ATCC MYA-4622 / CBS 123669 / FGSC 9596 / NRRL 45880 / 77-13-4) (Fusarium solani subsp. pisi)	SAQQSDMK	Oxidation (M),Deamidation (NQ)	Dracula_Lett_3_RP_3792	2	456.192	910.37	3.5497	30.186	0.016654	13942	55.676	75109
Q4P7R2	Adenylosuccinate synthetase	UMAG_03851	Ustilago maydis (strain 521 / FGSC 9021) (Corn smut fungus)	CGWLDLVMMR	Trioxidation (C),Dioxidation M	Dracula_Lett_2_RP_3785	2	680.788	1359.56	/	94.565	0.011691	40855	46.426	<T
Q4LCA6	ADP,ATP carrier protein 1	ANC1	Paranosema grylli (Microsporidian parasite) (Nosema grylli)	MTKIENCK	Acetyl (Protein N-term),Dioxidation M	Dracula_Lett_3_RP_3792	2	549.252	1096.49	-2.8084	37.908	0.012053	17489	57.559	337660
P35197	ADP-ribosylation factor GTPase-activating protein GCS1	GCS1	Saccharomyces cerevisiae (strain ATCC 204508 / S288c) (Baker's yeast)	IDNNDKK	Unmodified	Dracula_Lett_2_RP_3785	2	423.719	845.424	-0.199	29.515	3.038e-32	12684	119.57	2222900
P35197	ADP-ribosylation factor GTPase-activating protein GCS1	GCS1	Saccharomyces cerevisiae (strain ATCC 204508 / S288c) (Baker's yeast)	IDNNDKK	Unmodified	Dracula_Lett_2_RP_3785	2	423.719	845.424	0.3661	29.515	4.4559e-50	12684	119.57	2222900
P35197	ADP-ribosylation factor GTPase-activating protein GCS1	GCS1	Saccharomyces cerevisiae (strain ATCC 204508 / S288c) (Baker's yeast)	IDNNDKK	Unmodified	Dracula_Lett_3_RP_3792	2	423.719	845.424	0.019941	29.532	0.0029134	13592	105.39	4016500
P35197	ADP-ribosylation factor GTPase-activating protein GCS1	GCS1	Saccharomyces cerevisiae (strain ATCC 204508 / S288c) (Baker's yeast)	IDNNDKK	Unmodified	Dracula_Lett_2_RP_3785	2	423.719	845.424	0.7875	29.515	8.8674e-31	12684	119.57	2222900
P35197	ADP-ribosylation factor GTPase-activating protein GCS1	GCS1	Saccharomyces cerevisiae (strain ATCC 204508 / S288c) (Baker's yeast)	IDNNDKK	Unmodified	Dracula_Lett_3_RP_3792	2	423.719	845.424	-0.43057	29.532	0.0029936	13592	105.39	4016500
P35197	ADP-ribosylation factor GTPase-activating protein GCS1	GCS1	Saccharomyces cerevisiae (strain ATCC 204508 / S288c) (Baker's yeast)	IDNNDKK	Unmodified	Dracula_Lett_2_RP_3785	2	423.719	845.424	-1.8921	29.515	3.2122e-51	12684	119.57	2222900
P42041	Aldehyde dehydrogenase	ALTA10	Alternaria alternata (Alternaria rot fungus) (Torula alternata)	AGTVWVNSYNTLHWQLPFGGYK	Oxidation W	Dracula_Lett_2_RP_3786	3	852.089	2553.24	0.79288	60.529	0.0085354	26397	52.19	1246800
Q5EZC5	Allergen Ste b 1	alta1	Stemphylium botryosum (Black stalk rot fungus) (Pleospora tarda)	QDYASCPVSTQGDYVWK	Gln->pyro-Glu,Trioxidation (C)	Dracula_Lett_2_3783	2	1017.92	2033.83	-0.15576	42.651	0.0066593	18807	57.175	370700
Q8X0H8	Alpha-1,3/1,6-mannosyltransferase alg-2	alg-2	Neurospora crassa (strain ATCC 24698 / 74-OR23-1A / CBS 708.71 / DSM 1257 / FGSC 987)	FADTQMAERLEEIIERMPK	Oxidation (M)	Dracula_Lett_1_2B_3774	4	581.541	2322.13	-3.8931	61.833	0.012421	26370	49.535	24106000
C5DDY0	Altered inheritance of mitochondria protein 39, mitochondrial	AIM39	Lachancea thermotolerans (strain ATCC 56472 / CBS 6340 / NRRL Y-8284) (Yeast) (Kluyveromyces thermotolerans)	QVSSALAAALFATIFGYTIGYK	Oxidation Y,Dioxidation Y	Dracula_Lett_1_2B_3773	4	585.809	2339.2	-4.3509	61.968	0.0097598	25478	50.916	6935200
C5DDY0	Altered inheritance of mitochondria protein 39, mitochondrial	AIM39	Lachancea thermotolerans (strain ATCC 56472 / CBS 6340 / NRRL Y-8284) (Yeast) (Kluyveromyces thermotolerans)	QVSSALAAALFATIFGYTIGYK	Oxidation Y,Dioxidation Y	Dracula_Lett_3_RP_3791	4	585.809	2339.2	-4.2184	40.811	0.014145	18504	40.158	4310800
C5DDY0	Altered inheritance of mitochondria protein 39, mitochondrial	AIM39	Lachancea thermotolerans (strain ATCC 56472 / CBS 6340 / NRRL Y-8284) (Yeast) (Kluyveromyces thermotolerans)	QVSSALAAALFATIFGYTIGYK	Oxidation Y,Dioxidation Y	Dracula_Lett_3_RP_3791	3	780.742	2339.2	-3.7229	58.964	0.013228	26356	49.326	25085000
A3GFJ4	Altered inheritance of mitochondria protein 9, mitochondrial	AIM9	Scheffersomyces stipitis (strain ATCC 58785 / CBS 6054 / NBRC 10063 / NRRL Y-11545) (Yeast) (Pichia stipitis)	ETRFSIEGVSNLVQELNLTRK	Glu->pyro-Glu,2 Deamidation (NQ)	Dracula_Lett_2_RP_3785	3	806.427	2416.26	-3.9021	60.326	0.017123	25813	48.919	1089600
C9K7B5	AM-toxin synthetase AMT1	AMT1	Alternaria alternata (Alternaria rot fungus) (Torula alternata)	ANCTFVPIDSSSPWDR	Oxidation W	Dracula_Lett_1_2A_3771	2	934.418	1866.82	2.5687	38.047	0.016647	15601	41.54	103570
C9K7B5	AM-toxin synthetase AMT1	AMT1	Alternaria alternata (Alternaria rot fungus) (Torula alternata)	ANCTFVPIDSSSPWDR	Oxidation W	Dracula_Lett_3_3790	2	934.418	1866.82	1.3991	42.277	0.011122	19308	47.062	337740
O94338	AN1-type zinc finger protein C1271.05c	SPBC1271.05c	Schizosaccharomyces pombe (strain 972 / ATCC 24843) (Fission yeast)	QSSTIPSISKSNLTNPPLESEK	Gln->pyro-Glu	Dracula_Lett_1_2B_3774	4	585.804	2339.19	2.2639	62.153	0.012116	26570	48.896	8192800
O94338	AN1-type zinc finger protein C1271.05c	SPBC1271.05c	Schizosaccharomyces pombe (strain 972 / ATCC 24843) (Fission yeast)	QSSTIPSISKSNLTNPPLESEK	Gln->pyro-Glu	Dracula_Lett_1_2B_3774	4	585.804	2339.19	3.6653	62.153	0.0091474	26570	48.896	8192800
Q75A58	Antagonist of mitotic exit network protein 1	AMN1	Ashbya gossypii (strain ATCC 10895 / CBS 109.51 / FGSC 9923 / NRRL Y-1056) (Yeast) (Eremothecium gossypii)	MSAEKSKIEHAPWAWGLPVTPPR	Oxidation (M),Tryptophan oxidation to oxolactone	Dracula_Lett_3_3790	3	873.444	2617.31	-3.8718	44.048	0.012088	20100	44.641	6743800
P53327	Antiviral helicase SLH1	SLH1	Saccharomyces cerevisiae (strain ATCC 204508 / S288c) (Baker's yeast)	FDGISRNWQTRK	Oxidation W	Dracula_Lett_3_RP_3792	2	762.389	1522.76	/	58.096	0.0085633	26002	64.711	<T
P53090	Aromatic/aminoadipate aminotransferase 1	ARO8	Saccharomyces cerevisiae (strain ATCC 204508 / S288c) (Baker's yeast)	YKDWDVLATAGNTNAWESTLR	Tryptophan oxidation to oxolactone	Dracula_Lett_2_RP_3786	3	809.052	2424.13	/	59.5	0.0075865	26018	70.986	<T
P53244	Arrestin-related trafficking adapter 5	ART5	Saccharomyces cerevisiae (strain ATCC 204508 / S288c) (Baker's yeast)	TLSMDNLAMQEEISVGNTWR	Oxidation (M),Dioxidation M	Dracula_Lett_3_3789	2	1172.03	2342.05	/	128.32	0.015652	52427	40.577	<T
Q9C0W2	ATPase with bromodomain protein abo2	abo2	Schizosaccharomyces pombe (strain 972 / ATCC 24843) (Fission yeast)	EENKKYDNVNIQK	Deamidation (NQ)	Dracula_Lett_2_RP_3785	2	811.905	1621.79	/	124.91	0.014314	51678	52.167	<T
C7YKN8	ATP-dependent (S)-NAD(P)H-hydrate dehydratase	/	Fusarium vanettenii (strain ATCC MYA-4622 / CBS 123669 / FGSC 9596 / NRRL 45880 / 77-13-4) (Fusarium solani subsp. pisi)	GAKDYISNGETTLTVDLQGGR	Oxidation Y	Dracula_Lett_3_RP_3791	2	1106.05	2210.08	/	60.441	0.0078305	26860	59.871	<T
Q6FKT4	ATP-dependent DNA helicase CHL1	CHL1	Candida glabrata (strain ATCC 2001 / CBS 138 / JCM 3761 / NBRC 0622 / NRRL Y-65) (Yeast) (Torulopsis glabrata)	IFFSSRTHSQLNQFAEQLK	2 Deamidation (NQ)	Dracula_Lett_3_3790	3	761.718	2282.13	0.37247	44.854	0.016864	20474	65.905	1772900
Q2URJ5	ATP-dependent DNA helicase mph1	mph1	Aspergillus oryzae (strain ATCC 42149 / RIB 40) (Yellow koji mold)	ETLSTEDSQLVTPEHLLSSVVK	Unmodified	Dracula_Lett_3_3789	3	804.755	2411.24	3.4567	48.258	0.013958	22312	49.592	4546600
Q2URJ5	ATP-dependent DNA helicase mph1	mph1	Aspergillus oryzae (strain ATCC 42149 / RIB 40) (Yellow koji mold)	ETLSTEDSQLVTPEHLLSSVVK	Unmodified	Dracula_Lett_3_3790	3	804.755	2411.24	1.9379	48.213	0.0082502	22068	67.396	4927700
Q2URJ5	ATP-dependent DNA helicase mph1	mph1	Aspergillus oryzae (strain ATCC 42149 / RIB 40) (Yellow koji mold)	ETLSTEDSQLVTPEHLLSSVVK	Unmodified	Dracula_Lett_3_3789	3	804.755	2411.24	2.9906	48.258	0.014305	22312	49.592	4546600
Q2URJ5	ATP-dependent DNA helicase mph1	mph1	Aspergillus oryzae (strain ATCC 42149 / RIB 40) (Yellow koji mold)	ETLSTEDSQLVTPEHLLSSVVK	Unmodified	Dracula_Lett_3_3790	3	804.755	2411.24	3.8985	48.213	0.0033439	22068	67.396	4927700
Q2URJ5	ATP-dependent DNA helicase mph1	mph1	Aspergillus oryzae (strain ATCC 42149 / RIB 40) (Yellow koji mold)	ETLSTEDSQLVTPEHLLSSVVK	Unmodified	Dracula_Lett_3_3789	3	804.755	2411.24	3.1585	48.258	0.012678	22312	49.592	4546600
Q8J2M3	ATP-dependent molecular chaperone HSC82;ATP-dependent molecular chaperone HSP82	HSC82;HSP82	Ashbya gossypii (strain ATCC 10895 / CBS 109.51 / FGSC 9923 / NRRL Y-1056) (Yeast) (Eremothecium gossypii)	RAPFDLFESK	Unmodified	Dracula_Lett_1_7A_3777	2	605.317	1208.62	/	52.298	0.011414	24311	49.423	<T
A6RGE3	ATP-dependent RNA helicase DBP2	DBP2	Ajellomyces capsulatus (strain NAm1 / WU24) (Darling's disease fungus) (Histoplasma capsulatum)	GVEVCIATPGRLIDMLEAGK	Oxidation (M),Trioxidation (C)	Dracula_Lett_2_3784	3	731.701	2192.08	2.6337	41.618	0.01405	18560	41.988	11579000
A5E3K3	ATP-dependent RNA helicase DBP4	DBP4	Lodderomyces elongisporus (strain ATCC 11503 / CBS 2605 / JCM 1781 / NBRC 1676 / NRRL YB-4239) (Yeast) (Saccharomyces elongisporus)	IGTSSDQDISAIPESLDQYYVK	Oxidation Y,Dioxidation Y	Dracula_Lett_2_3783	4	620.045	2476.15	-2.8082	41.906	0.014105	18371	40.097	5497300
Q2GZU7	ATP-dependent RNA helicase DBP7	DBP7	Chaetomium globosum (strain ATCC 6205 / CBS 148.51 / DSM 1962 / NBRC 6347 / NRRL 1970) (Soil fungus)	GNHNNNTK	3 Deamidation (NQ)	Dracula_Lett_3_RP_3792	1	901.365	900.357	4.3959	92.035	0.016081	40316	42.474	34542
P0C2N8	ATP-dependent RNA helicase drs1	drh-11	Neurospora crassa (strain ATCC 24698 / 74-OR23-1A / CBS 708.71 / DSM 1257 / FGSC 987)	EEKQLQNMEMQVK	Glu->pyro-Glu,2 Deamidation (NQ)	Dracula_Lett_1_2B_3774	2	809.876	1617.74	/	52.306	0.017383	21674	48.188	<T
P0CQ85	ATP-dependent RNA helicase HAS1	HAS1	Cryptococcus neoformans var. neoformans serotype D (strain B-3501A) (Filobasidiella neoformans)	SYLQAYASYSLKKIFDVNK	2 Oxidation Y,Dioxidation Y	Dracula_Lett_1_2A_3771	3	768.058	2301.15	2.9565	42.123	0.0044958	17598	69.805	2593100
Q75C76	ATP-dependent RNA helicase HCA4	HCA4;DBP4	Ashbya gossypii (strain ATCC 10895 / CBS 109.51 / FGSC 9923 / NRRL Y-1056) (Yeast) (Eremothecium gossypii)	KMQPGISLMHLHGR	Oxidation (M)	Dracula_Lett_2_RP_3786	2	810.927	1619.84	/	121.84	0.014903	50484	51.276	<T
A5DPU0	ATP-dependent RNA helicase MAK5	MAK5	Meyerozyma guilliermondii (strain ATCC 6260 / CBS 566 / DSM 6381 / JCM 1539 / NBRC 10279 / NRRL Y-324) (Yeast) (Candida guilliermondii)	CLELMEKSVDLVNR	Oxidation (M)	Dracula_Lett_3_RP_3792	2	861.432	1720.85	/	57.8	2.6981e-05	25866	83.182	<T
A5DPU0	ATP-dependent RNA helicase MAK5	MAK5	Meyerozyma guilliermondii (strain ATCC 6260 / CBS 566 / DSM 6381 / JCM 1539 / NBRC 10279 / NRRL Y-324) (Yeast) (Candida guilliermondii)	CLELMEKSVDLVNR	Oxidation (M)	Dracula_Lett_3_RP_3792	2	861.432	1720.85	/	57.8	3.5585e-05	25866	83.182	<T
A5DPU0	ATP-dependent RNA helicase MAK5	MAK5	Meyerozyma guilliermondii (strain ATCC 6260 / CBS 566 / DSM 6381 / JCM 1539 / NBRC 10279 / NRRL Y-324) (Yeast) (Candida guilliermondii)	CLELMEKSVDLVNR	Oxidation (M)	Dracula_Lett_3_RP_3792	2	861.432	1720.85	/	57.8	0.0014069	25866	83.182	<T
Q2UMY7	ATP-dependent RNA helicase mak5	mak5	Aspergillus oryzae (strain ATCC 42149 / RIB 40) (Yellow koji mold)	DQKGPGSFAK*	Unmodified	Dracula_Lett_3_RP_3791	2	517.767	1033.52	1.6983	48.533	0.0061094	21300	93.429	2268600
Q2UMY7	ATP-dependent RNA helicase mak5	mak5	Aspergillus oryzae (strain ATCC 42149 / RIB 40) (Yellow koji mold)	DQKGPGSFAK	Unmodified	Dracula_Lett_3_RP_3791	2	517.767	1033.52	1.5607	48.533	0.00024952	21300	93.429	2268600
Q2UMY7	ATP-dependent RNA helicase mak5	mak5	Aspergillus oryzae (strain ATCC 42149 / RIB 40) (Yellow koji mold)	DQKGPGSFAK	Unmodified	Dracula_Lett_2_3783	2	517.767	1033.52	0.98896	30.725	0.0067294	13588	84.568	18016000
Q2UMY7	ATP-dependent RNA helicase mak5	mak5	Aspergillus oryzae (strain ATCC 42149 / RIB 40) (Yellow koji mold)	DQKGPGSFAK	Unmodified	Dracula_Lett_3_3789	2	517.767	1033.52	0.014985	31.035	0.0067294	14302	84.568	17607000
Q2UMY7	ATP-dependent RNA helicase mak5	mak5	Aspergillus oryzae (strain ATCC 42149 / RIB 40) (Yellow koji mold)	DQKGPGSFAK	Unmodified	Dracula_Lett_3_RP_3791	2	517.767	1033.52	1.1202	48.533	0.00039016	21300	93.429	2268600
Q2UMY7	ATP-dependent RNA helicase mak5	mak5	Aspergillus oryzae (strain ATCC 42149 / RIB 40) (Yellow koji mold)	DQKGPGSFAK	Unmodified	Dracula_Lett_3_RP_3791	2	517.767	1033.52	1.0361	48.533	0.00043716	21300	93.429	2268600
Q757I6	ATP-dependent RNA helicase MAK5	MAK5	Ashbya gossypii (strain ATCC 10895 / CBS 109.51 / FGSC 9923 / NRRL Y-1056) (Yeast) (Eremothecium gossypii)	NPYSIMCLTGGLSIQKQERLLK	Oxidation (M)	Dracula_Lett_2_3784	3	855.789	2564.35	-2.0898	43.458	0.01336	19423	63.447	23036000
Q757I6	ATP-dependent RNA helicase MAK5	MAK5	Ashbya gossypii (strain ATCC 10895 / CBS 109.51 / FGSC 9923 / NRRL Y-1056) (Yeast) (Eremothecium gossypii)	NPYSIMCLTGGLSIQKQERLLK	Oxidation (M)	Dracula_Lett_2_3784	3	855.789	2564.35	-1.7403	43.458	0.0048261	19423	63.447	23036000
A0A098D065	Autophagy-related protein 11	ATG11	Gibberella zeae (strain ATCC MYA-4620 / CBS 123657 / FGSC 9075 / NRRL 31084 / PH-1) (Wheat head blight fungus) (Fusarium graminearum)	RNWAMRLVEDSGQMSSATLAR	2 Oxidation (M),Oxidation W	Dracula_Lett_1_7B_3780	3	809.722	2426.14	/	63.312	0.016878	28301	40.614	<T
A5DPN3	Autophagy-related protein 11	ATG11	Meyerozyma guilliermondii (strain ATCC 6260 / CBS 566 / DSM 6381 / JCM 1539 / NBRC 10279 / NRRL Y-324) (Yeast) (Candida guilliermondii)	LQMQMVNVKLALNEFDSRK	Oxidation (M),2 Deamidation (NQ)	Dracula_Lett_2_RP_3785	2	1141.58	2281.14	1.5001	62.137	0.015448	26813	56.956	10669000
Q06410	Autophagy-related protein 17	ATG17	Saccharomyces cerevisiae (strain ATCC 204508 / S288c) (Baker's yeast)	DNVNLLNDK	Unmodified	Dracula_Lett_2_RP_3785	1	1044.53	1043.52	-0.78971	47.779	0.016206	20449	74.301	5580100
Q06410	Autophagy-related protein 17	ATG17	Saccharomyces cerevisiae (strain ATCC 204508 / S288c) (Baker's yeast)	DNVNLLNDK	Unmodified	Dracula_Lett_2_RP_3786	1	1044.53	1043.52	1.0878	47.402	0.0083664	21224	75.738	7291300
A3LT28	Autophagy-related protein 2	ATG2	Scheffersomyces stipitis (strain ATCC 58785 / CBS 6054 / NBRC 10063 / NRRL Y-11545) (Yeast) (Pichia stipitis)	SPQWMPQNIQKR	Acetyl (Protein N-term),Oxidation (M),2 Deamidation (NQ)	Dracula_Lett_1_7A_3777	2	786.877	1571.74	/	43.241	0.0073039	20210	54.539	<T
A1C7M3	Autophagy-related protein 22-1	atg22-1	Aspergillus clavatus (strain ATCC 1007 / CBS 513.65 / DSM 816 / NCTC 3887 / NRRL 1 / QM 1276 / 107)	ISGTLPLR	Unmodified	Dracula_Lett_1_2A_3771	2	428.766	855.518	-0.77419	30.382	0.0056311	12028	118.01	207130000
A1C7M3	Autophagy-related protein 22-1	atg22-1	Aspergillus clavatus (strain ATCC 1007 / CBS 513.65 / DSM 816 / NCTC 3887 / NRRL 1 / QM 1276 / 107)	ISGTLPLR	Unmodified	Dracula_Lett_1_2B_3773	2	428.766	855.518	-0.77008	52.018	0.0056311	20956	118.01	79343000
A1C7M3	Autophagy-related protein 22-1	atg22-1	Aspergillus clavatus (strain ATCC 1007 / CBS 513.65 / DSM 816 / NCTC 3887 / NRRL 1 / QM 1276 / 107)	ISGTLPLR	Unmodified	Dracula_Lett_1_2B_3774	2	428.766	855.518	-1.7926	51.967	0.0037815	21414	118.01	76206000
A1C7M3	Autophagy-related protein 22-1	atg22-1	Aspergillus clavatus (strain ATCC 1007 / CBS 513.65 / DSM 816 / NCTC 3887 / NRRL 1 / QM 1276 / 107)	ISGTLPLR	Unmodified	Dracula_Lett_1_7A_3778	2	428.766	855.518	-0.63094	34.033	0.0037815	15970	108.98	160190000
A1C7M3	Autophagy-related protein 22-1	atg22-1	Aspergillus clavatus (strain ATCC 1007 / CBS 513.65 / DSM 816 / NCTC 3887 / NRRL 1 / QM 1276 / 107)	ISGTLPLR	Unmodified	Dracula_Lett_1_7B_3779	2	428.766	855.518	-0.50523	54.246	0.00080464	23970	105.2	87325000
A1C7M3	Autophagy-related protein 22-1	atg22-1	Aspergillus clavatus (strain ATCC 1007 / CBS 513.65 / DSM 816 / NCTC 3887 / NRRL 1 / QM 1276 / 107)	ISGTLPLR	Unmodified	Dracula_Lett_2_RP_3786	2	428.766	855.518	-1.7163	51.267	0.0056311	22487	118.01	160110000
A1C7M3	Autophagy-related protein 22-1	atg22-1	Aspergillus clavatus (strain ATCC 1007 / CBS 513.65 / DSM 816 / NCTC 3887 / NRRL 1 / QM 1276 / 107)	ISGTLPLR	Unmodified	Dracula_Lett_3_RP_3791	2	428.766	855.518	0.56299	49.981	0.015239	22510	114.19	155080000
A1C7M3	Autophagy-related protein 22-1	atg22-1	Aspergillus clavatus (strain ATCC 1007 / CBS 513.65 / DSM 816 / NCTC 3887 / NRRL 1 / QM 1276 / 107)	ISGTLPLR	Unmodified	Dracula_Lett_3_RP_3792	2	428.766	855.518	-0.5776	50.372	0.0056311	22569	118.01	161350000
A1C7M3	Autophagy-related protein 22-1	atg22-1	Aspergillus clavatus (strain ATCC 1007 / CBS 513.65 / DSM 816 / NCTC 3887 / NRRL 1 / QM 1276 / 107)	ISGTLPLR	Unmodified	Dracula_Lett_1_2A_3771	2	428.766	855.518	-0.57944	30.382	4.9602e-05	12028	118.01	207130000
A1C7M3	Autophagy-related protein 22-1	atg22-1	Aspergillus clavatus (strain ATCC 1007 / CBS 513.65 / DSM 816 / NCTC 3887 / NRRL 1 / QM 1276 / 107)	ISGTLPLR	Unmodified	Dracula_Lett_1_2A_3772	2	428.766	855.518	-0.39034	30.537	0.011052	13347	88.643	156500000
A1C7M3	Autophagy-related protein 22-1	atg22-1	Aspergillus clavatus (strain ATCC 1007 / CBS 513.65 / DSM 816 / NCTC 3887 / NRRL 1 / QM 1276 / 107)	ISGTLPLR	Unmodified	Dracula_Lett_1_2B_3773	2	428.766	855.518	-0.60758	52.018	4.9602e-05	20956	118.01	79343000
A1C7M3	Autophagy-related protein 22-1	atg22-1	Aspergillus clavatus (strain ATCC 1007 / CBS 513.65 / DSM 816 / NCTC 3887 / NRRL 1 / QM 1276 / 107)	ISGTLPLR	Unmodified	Dracula_Lett_1_2B_3774	2	428.766	855.518	-0.94262	51.967	4.9602e-05	21816	118.01	76206000
A1C7M3	Autophagy-related protein 22-1	atg22-1	Aspergillus clavatus (strain ATCC 1007 / CBS 513.65 / DSM 816 / NCTC 3887 / NRRL 1 / QM 1276 / 107)	ISGTLPLR	Unmodified	Dracula_Lett_1_7A_3778	2	428.766	855.518	-0.15205	34.033	0.0061524	15970	108.98	160190000
A1C7M3	Autophagy-related protein 22-1	atg22-1	Aspergillus clavatus (strain ATCC 1007 / CBS 513.65 / DSM 816 / NCTC 3887 / NRRL 1 / QM 1276 / 107)	ISGTLPLR	Unmodified	Dracula_Lett_1_7B_3779	2	428.766	855.518	-0.75778	54.246	0.00048125	23970	105.2	87325000
A1C7M3	Autophagy-related protein 22-1	atg22-1	Aspergillus clavatus (strain ATCC 1007 / CBS 513.65 / DSM 816 / NCTC 3887 / NRRL 1 / QM 1276 / 107)	ISGTLPLR	Unmodified	Dracula_Lett_2_RP_3786	2	428.766	855.518	-1.6666	51.267	4.9602e-05	22487	118.01	160110000
A1C7M3	Autophagy-related protein 22-1	atg22-1	Aspergillus clavatus (strain ATCC 1007 / CBS 513.65 / DSM 816 / NCTC 3887 / NRRL 1 / QM 1276 / 107)	ISGTLPLR	Unmodified	Dracula_Lett_3_RP_3791	2	428.766	855.518	0.82517	49.981	0.011675	22510	114.19	155080000
A1C7M3	Autophagy-related protein 22-1	atg22-1	Aspergillus clavatus (strain ATCC 1007 / CBS 513.65 / DSM 816 / NCTC 3887 / NRRL 1 / QM 1276 / 107)	ISGTLPLR	Unmodified	Dracula_Lett_3_RP_3792	2	428.766	855.518	-0.28423	50.372	4.9602e-05	22569	118.01	161350000
A1C7M3	Autophagy-related protein 22-1	atg22-1	Aspergillus clavatus (strain ATCC 1007 / CBS 513.65 / DSM 816 / NCTC 3887 / NRRL 1 / QM 1276 / 107)	ISGTLPLR	Unmodified	Dracula_Lett_1_2A_3771	2	428.766	855.518	-0.81	30.382	0.00032342	12028	118.01	207130000
A1C7M3	Autophagy-related protein 22-1	atg22-1	Aspergillus clavatus (strain ATCC 1007 / CBS 513.65 / DSM 816 / NCTC 3887 / NRRL 1 / QM 1276 / 107)	ISGTLPLR	Unmodified	Dracula_Lett_1_2B_3773	2	428.766	855.518	-0.5096	52.018	0.00032342	20956	118.01	79343000
A1C7M3	Autophagy-related protein 22-1	atg22-1	Aspergillus clavatus (strain ATCC 1007 / CBS 513.65 / DSM 816 / NCTC 3887 / NRRL 1 / QM 1276 / 107)	ISGTLPLR	Unmodified	Dracula_Lett_1_2B_3774	2	428.766	855.518	-0.48541	51.967	0.00032342	21816	118.01	76206000
A1C7M3	Autophagy-related protein 22-1	atg22-1	Aspergillus clavatus (strain ATCC 1007 / CBS 513.65 / DSM 816 / NCTC 3887 / NRRL 1 / QM 1276 / 107)	ISGTLPLR	Unmodified	Dracula_Lett_1_7A_3778	2	428.766	855.518	-0.39642	34.033	0.0079625	15970	108.98	160190000
A1C7M3	Autophagy-related protein 22-1	atg22-1	Aspergillus clavatus (strain ATCC 1007 / CBS 513.65 / DSM 816 / NCTC 3887 / NRRL 1 / QM 1276 / 107)	ISGTLPLR	Unmodified	Dracula_Lett_1_7B_3779	2	428.766	855.518	-0.70446	54.246	0.00044286	23970	105.2	87325000
A1C7M3	Autophagy-related protein 22-1	atg22-1	Aspergillus clavatus (strain ATCC 1007 / CBS 513.65 / DSM 816 / NCTC 3887 / NRRL 1 / QM 1276 / 107)	ISGTLPLR	Unmodified	Dracula_Lett_1_7B_3780	2	428.766	855.518	-0.29837	54.302	0.00095195	24713	104.11	78859000
A1C7M3	Autophagy-related protein 22-1	atg22-1	Aspergillus clavatus (strain ATCC 1007 / CBS 513.65 / DSM 816 / NCTC 3887 / NRRL 1 / QM 1276 / 107)	ISGTLPLR	Unmodified	Dracula_Lett_2_RP_3786	2	428.766	855.518	-1.4945	51.267	0.00032342	22487	118.01	160110000
A1C7M3	Autophagy-related protein 22-1	atg22-1	Aspergillus clavatus (strain ATCC 1007 / CBS 513.65 / DSM 816 / NCTC 3887 / NRRL 1 / QM 1276 / 107)	ISGTLPLR	Unmodified	Dracula_Lett_3_RP_3792	2	428.766	855.518	-0.14018	50.372	0.00032342	22569	118.01	161350000
A1C7M3	Autophagy-related protein 22-1	atg22-1	Aspergillus clavatus (strain ATCC 1007 / CBS 513.65 / DSM 816 / NCTC 3887 / NRRL 1 / QM 1276 / 107)	ISGTLPLR	Unmodified	Dracula_Lett_1_2A_3771	2	428.766	855.518	-0.30478	30.382	0.0007405	12028	118.01	207130000
A1C7M3	Autophagy-related protein 22-1	atg22-1	Aspergillus clavatus (strain ATCC 1007 / CBS 513.65 / DSM 816 / NCTC 3887 / NRRL 1 / QM 1276 / 107)	ISGTLPLR	Unmodified	Dracula_Lett_1_2B_3773	2	428.766	855.518	-0.6366	52.018	0.0007405	20956	118.01	79343000
A1C7M3	Autophagy-related protein 22-1	atg22-1	Aspergillus clavatus (strain ATCC 1007 / CBS 513.65 / DSM 816 / NCTC 3887 / NRRL 1 / QM 1276 / 107)	ISGTLPLR	Unmodified	Dracula_Lett_1_2B_3774	2	428.766	855.518	-0.52371	51.967	0.0007405	21816	118.01	76206000
A1C7M3	Autophagy-related protein 22-1	atg22-1	Aspergillus clavatus (strain ATCC 1007 / CBS 513.65 / DSM 816 / NCTC 3887 / NRRL 1 / QM 1276 / 107)	ISGTLPLR	Unmodified	Dracula_Lett_1_7B_3780	2	428.766	855.518	-0.29837	54.302	4.4152e-05	24713	104.11	78859000
A1C7M3	Autophagy-related protein 22-1	atg22-1	Aspergillus clavatus (strain ATCC 1007 / CBS 513.65 / DSM 816 / NCTC 3887 / NRRL 1 / QM 1276 / 107)	ISGTLPLR	Unmodified	Dracula_Lett_2_RP_3786	2	428.766	855.518	-2.2732	51.267	0.0007405	22487	118.01	160110000
A1C7M3	Autophagy-related protein 22-1	atg22-1	Aspergillus clavatus (strain ATCC 1007 / CBS 513.65 / DSM 816 / NCTC 3887 / NRRL 1 / QM 1276 / 107)	ISGTLPLR	Unmodified	Dracula_Lett_3_RP_3791	2	428.766	855.518	-0.058825	49.981	0.013399	22510	114.19	155080000
A1C7M3	Autophagy-related protein 22-1	atg22-1	Aspergillus clavatus (strain ATCC 1007 / CBS 513.65 / DSM 816 / NCTC 3887 / NRRL 1 / QM 1276 / 107)	ISGTLPLR	Unmodified	Dracula_Lett_3_RP_3792	2	428.766	855.518	-1.0811	50.372	0.0007405	22569	118.01	161350000
A1DI95	Autophagy-related protein 22-2	atg22-2	Neosartorya fischeri (strain ATCC 1020 / DSM 3700 / CBS 544.65 / FGSC A1164 / JCM 1740 / NRRL 181 / WB 181) (Aspergillus fischerianus)	ISGTLPMR*	Oxidation (M)	Dracula_Lett_1_2B_3773	2	445.742	889.469	-4.0497	52.098	0.00028776	21006	105.39	3299000
A1DI95	Autophagy-related protein 22-2	atg22-2	Neosartorya fischeri (strain ATCC 1020 / DSM 3700 / CBS 544.65 / FGSC A1164 / JCM 1740 / NRRL 181 / WB 181) (Aspergillus fischerianus)	ISGTLPMR	Oxidation (M)	Dracula_Lett_2_3783	2	445.742	889.469	-2.3965	30.461	0.0077658	13490	100.74	4778600
A1DI95	Autophagy-related protein 22-2	atg22-2	Neosartorya fischeri (strain ATCC 1020 / DSM 3700 / CBS 544.65 / FGSC A1164 / JCM 1740 / NRRL 181 / WB 181) (Aspergillus fischerianus)	ISGTLPMR	Oxidation (M)	Dracula_Lett_2_3784	2	445.742	889.469	-3.9755	30.877	0.0057062	13891	102.77	4702300
A1DI95	Autophagy-related protein 22-2	atg22-2	Neosartorya fischeri (strain ATCC 1020 / DSM 3700 / CBS 544.65 / FGSC A1164 / JCM 1740 / NRRL 181 / WB 181) (Aspergillus fischerianus)	ISGTLPMR	Oxidation (M)	Dracula_Lett_3_RP_3791	2	445.742	889.469	-2.4464	49.938	0.0077658	22102	100.74	4313500
A1DI95	Autophagy-related protein 22-2	atg22-2	Neosartorya fischeri (strain ATCC 1020 / DSM 3700 / CBS 544.65 / FGSC A1164 / JCM 1740 / NRRL 181 / WB 181) (Aspergillus fischerianus)	ISGTLPMR	Oxidation (M)	Dracula_Lett_2_3783	2	445.742	889.469	-2.9351	30.461	0.011331	13490	100.74	4778600
A1DI95	Autophagy-related protein 22-2	atg22-2	Neosartorya fischeri (strain ATCC 1020 / DSM 3700 / CBS 544.65 / FGSC A1164 / JCM 1740 / NRRL 181 / WB 181) (Aspergillus fischerianus)	ISGTLPMR	Oxidation (M)	Dracula_Lett_3_RP_3791	2	445.742	889.469	-2.2521	49.938	0.011331	22102	100.74	4313500
A1DI95	Autophagy-related protein 22-2	atg22-2	Neosartorya fischeri (strain ATCC 1020 / DSM 3700 / CBS 544.65 / FGSC A1164 / JCM 1740 / NRRL 181 / WB 181) (Aspergillus fischerianus)	ISGTLPMR	Oxidation (M)	Dracula_Lett_1_2B_3773	2	445.742	889.469	-3.7852	52.098	0.00053973	21006	105.39	3299000
A1DI95	Autophagy-related protein 22-2	atg22-2	Neosartorya fischeri (strain ATCC 1020 / DSM 3700 / CBS 544.65 / FGSC A1164 / JCM 1740 / NRRL 181 / WB 181) (Aspergillus fischerianus)	ISGTLPMR	Oxidation (M)	Dracula_Lett_1_2B_3774	2	445.742	889.469	-3.7891	52.006	0.0074547	21452	97.602	3247700
A1DI95	Autophagy-related protein 22-2	atg22-2	Neosartorya fischeri (strain ATCC 1020 / DSM 3700 / CBS 544.65 / FGSC A1164 / JCM 1740 / NRRL 181 / WB 181) (Aspergillus fischerianus)	ISGTLPMR	Oxidation (M)	Dracula_Lett_2_3783	2	445.742	889.469	-2.3979	30.461	0.010064	13490	100.74	4778600
A1DI95	Autophagy-related protein 22-2	atg22-2	Neosartorya fischeri (strain ATCC 1020 / DSM 3700 / CBS 544.65 / FGSC A1164 / JCM 1740 / NRRL 181 / WB 181) (Aspergillus fischerianus)	ISGTLPMR	Oxidation (M)	Dracula_Lett_2_3784	2	445.742	889.469	-4.4095	30.877	0.0067373	13891	102.77	4702300
A1DI95	Autophagy-related protein 22-2	atg22-2	Neosartorya fischeri (strain ATCC 1020 / DSM 3700 / CBS 544.65 / FGSC A1164 / JCM 1740 / NRRL 181 / WB 181) (Aspergillus fischerianus)	ISGTLPMR	Oxidation (M)	Dracula_Lett_3_RP_3791	2	445.742	889.469	-2.3797	49.938	0.010064	22102	100.74	4313500
Q06671	Autophagy-related protein 23	ATG23	Saccharomyces cerevisiae (strain ATCC 204508 / S288c) (Baker's yeast)	QTINMKNFVHMKDLIELK	2 Dioxidation M	Dracula_Lett_1_7B_3780	3	756.057	2265.15	3.305	62.715	0.012363	28008	45.438	1856700
Q753M9	Autophagy-related protein 32	ATG32	Ashbya gossypii (strain ATCC 10895 / CBS 109.51 / FGSC 9923 / NRRL Y-1056) (Yeast) (Eremothecium gossypii)	KCIRVYCSPIIMSNHHEK	Oxidation (M),Trioxidation (C)	Dracula_Lett_2_3783	4	584.779	2335.09	-0.61881	44.821	0.01061	19801	46.249	12351000
Q9UUK1	Beta-catenin-like protein 1 homolog	ctnnbl1	Schizosaccharomyces pombe (strain 972 / ATCC 24843) (Fission yeast)	IQLKGIDQSRK	Deamidation (NQ)	Dracula_Lett_3_3790	2	643.875	1285.74	1.4108	31.864	0.011428	14512	93.374	5654600
Q5BCI8	Beta-mannosidase A	mndA	Emericella nidulans (strain FGSC A4 / ATCC 38163 / CBS 112.46 / NRRL 194 / M139) (Aspergillus nidulans)	KQQSDFGWDWGPAFAPCGPWK	Oxidation W	Dracula_Lett_3_RP_3791	3	827.708	2480.1	1.3443	58.562	0.012534	25878	43.946	961410
Q5AMH3	Beta-mannosyltransferase 9	BMT9	Candida albicans (strain SC5314 / ATCC MYA-2876) (Yeast)	LQQEIDQHQSDNSHEQQGKR	Deamidation (NQ)	Dracula_Lett_1_2B_3774	4	602.281	2405.1	1.3769	62.905	0.011401	26922	52.612	558240
C5E4I6	Biogenesis of lysosome-related organelles complex 1 subunit BLI1	BLI1	Zygosaccharomyces rouxii (strain ATCC 2623 / CBS 732 / NBRC 1130 / NCYC 568 / NRRL Y-229) (Candida mogii)	TSENEDWLEEIRVKYR	Oxidation W	Dracula_Lett_2_3783	2	1042.01	2082	-0.94219	45.719	0.011445	20172	48.044	8236000
O74881	BTB/POZ domain-containing protein 1	btb1	Schizosaccharomyces pombe (strain 972 / ATCC 24843) (Fission yeast)	SASLPKNSQPLSISEIMTEQK	Oxidation (M),3 Deamidation (NQ)	Dracula_Lett_1_2B_3774	3	769.714	2306.12	3.4332	62.049	0.0084238	26077	58.49	1058900
Q08754	Bud site selection protein 7	BUD7	Saccharomyces cerevisiae (strain ATCC 204508 / S288c) (Baker's yeast)	LNDIENALLILNSCPMSPLK	Trioxidation (C)	Dracula_Lett_1_2A_3772	3	768.392	2302.15	2.8842	42.544	0.0056016	18648	67.153	759340
P40231	Casein kinase II subunit alpha	cka1	Schizosaccharomyces pombe (strain 972 / ATCC 24843) (Fission yeast)	GKYSEVFEGLNVLNNSKCIIK	2 Deamidation (NQ)	Dracula_Lett_3_RP_3791	3	805.414	2413.22	-1.8992	59.244	0.016829	26240	51.611	613330
Q96VT4	Catalase-peroxidase	katG	Emericella nidulans (strain FGSC A4 / ATCC 38163 / CBS 112.46 / NRRL 194 / M139) (Aspergillus nidulans)	IQKQFNDAQSTDKR	3 Deamidation (NQ)	Dracula_Lett_1_7B_3779	2	841.405	1680.8	/	126.35	0.015458	50730	50.284	<T
Q0U7W4	CCR4-Not complex 3'-5'-exoribonuclease subunit Ccr4	CCR4	Phaeosphaeria nodorum (strain SN15 / ATCC MYA-4574 / FGSC 10173) (Glume blotch fungus) (Parastagonospora nodorum)	GVFWPKSRAR	Unmodified	Dracula_Lett_3_RP_3791	2	602.341	1202.67	/	57.742	0.010484	25511	47.869	<T
Q4P9T3	CCR4-Not complex 3'-5'-exoribonuclease subunit Ccr4	CCR4	Ustilago maydis (strain 521 / FGSC 9021) (Corn smut fungus)	QTWSTIDMGGLALKNIANEVYR	3 Deamidation (NQ)	Dracula_Lett_1_2B_3773	3	828.409	2482.2	2.697	61.807	0.011609	25596	57.414	1978900
P79001	CDP-diacylglycerol--glycerol-3-phosphate 3-phosphatidyltransferase	PGS1	Saccharomyces pastorianus (Lager yeast) (Saccharomyces cerevisiae x Saccharomyces eubayanus)	MKGELNDLLQYTK	Deamidation (NQ)	Dracula_Lett_1_7B_3779	2	777.398	1552.78	/	61.95	0.014788	27570	66.595	<T
Q9UUE7	Cell division control protein 73	cdc73	Schizosaccharomyces pombe (strain 972 / ATCC 24843) (Fission yeast)	WMENRWPLWNGR	3 Dioxidation W	Dracula_Lett_2_3784	2	870.881	1739.75	/	125.89	0.0040932	48876	64.04	<T
Q5A5U6	Cell wall protein PGA30	PGA30	Candida albicans (strain SC5314 / ATCC MYA-2876) (Yeast)	FAGSDSVAAAKNINDPYNYSK	2 Deamidation (NQ)	Dracula_Lett_2_RP_3785	3	745.346	2233.02	1.2667	60.044	0.006673	25968	60.334	11999000
A0A144LUY5	Centrocin 1	/	Echinus esculentus (Sea urchin)	MIKIAVVLCAVMATTMVRAK	Acetyl (Protein N-term),Trioxidation (C),Dioxidation M	Dracula_Lett_3_RP_3791	3	776.743	2327.21	/	59.388	0.012504	26329	43.955	<T
J9VNT4	Chitin synthase 5	CHS5	Cryptococcus neoformans var. grubii serotype A (strain H99 / ATCC 208821 / CBS 10515 / FGSC 9487) (Filobasidiella neoformans var. grubii)	AQQPPPSR	Acetyl (Protein N-term),Deamidation (NQ)	Dracula_Lett_2_3784	2	462.233	922.451	0.25692	30.183	0.011032	13598	60.799	887260
A1CKI4	Clustered mitochondria protein homolog	clu1	Aspergillus clavatus (strain ATCC 1007 / CBS 513.65 / DSM 816 / NCTC 3887 / NRRL 1 / QM 1276 / 107)	NAANASLDSRSIDELLK	2 Deamidation (NQ)	Dracula_Lett_3_3789	2	909.958	1817.9	-3.6622	47.355	0.013183	21910	77.185	349400
B5RSP9	Clustered mitochondria protein homolog	CLU1	Debaryomyces hansenii (strain ATCC 36239 / CBS 767 / BCRC 21394 / JCM 1990 / NBRC 0083 / IGC 2968) (Yeast) (Torulaspora hansenii)	LLMKSLHEFNKVATETAMNVIK	Oxidation (M),Dioxidation M	Dracula_Lett_2_3783	3	855.785	2564.33	2.1585	43.251	0.0057086	19148	70.555	51761000
Q1E101	Clustered mitochondria protein homolog	CLU1	Coccidioides immitis (strain RS) (Valley fever fungus)	EARMHLVR	Oxidation (M),Glu->pyro-Glu	Dracula_Lett_1_7A_3777	1	1009.54	1008.53	-3.5337	83.697	0.016787	36867	44.447	242790
P41811	Coatomer subunit beta	SEC27	Saccharomyces cerevisiae (strain ATCC 204508 / S288c) (Baker's yeast)	AGKFNLAFNAYWIAGDIQGAK	Unmodified	Dracula_Lett_3_RP_3791	3	752.392	2254.15	-2.7237	58.278	0.0046031	25754	69.148	2238600
P41811	Coatomer subunit beta	SEC27	Saccharomyces cerevisiae (strain ATCC 204508 / S288c) (Baker's yeast)	AGKFNLAFNAYWIAGDIQGAK	Unmodified	Dracula_Lett_3_RP_3791	3	752.392	2254.15	-3.045	58.278	0.0034446	25754	69.148	2238600
P41811	Coatomer subunit beta	SEC27	Saccharomyces cerevisiae (strain ATCC 204508 / S288c) (Baker's yeast)	AGKFNLAFNAYWIAGDIQGAK	Unmodified	Dracula_Lett_3_RP_3791	3	752.392	2254.15	-3.1126	58.278	0.0074313	25754	69.148	2238600
A2QLL1	Conserved oligomeric Golgi complex subunit 6	cog6	Aspergillus niger (strain ATCC MYA-4892 / CBS 513.88 / FGSC A1513)	VASATFVKSVTEDAVEAFCR	Trioxidation (C)	Dracula_Lett_1_2A_3771	3	745.691	2234.05	0.2542	39.338	0.01266	17017	45.257	32054000
A2QLL1	Conserved oligomeric Golgi complex subunit 6	cog6	Aspergillus niger (strain ATCC MYA-4892 / CBS 513.88 / FGSC A1513)	VASATFVKSVTEDAVEAFCR	Trioxidation (C)	Dracula_Lett_1_7B_3780	3	745.691	2234.05	0.60943	61.955	0.0082851	27505	56.424	14722000
A2QLL1	Conserved oligomeric Golgi complex subunit 6	cog6	Aspergillus niger (strain ATCC MYA-4892 / CBS 513.88 / FGSC A1513)	VASATFVKSVTEDAVEAFCR	Trioxidation (C)	Dracula_Lett_3_3789	4	559.52	2234.05	-0.60297	41.785	0.011915	19248	43.955	56185000
Q9UT51	COP9 signalosome complex subunit 3	csn3	Schizosaccharomyces pombe (strain 972 / ATCC 24843) (Fission yeast)	DNSTAFILFALEVYPMHRLK	Dioxidation Y	Dracula_Lett_2_RP_3785	4	600.062	2396.22	-1.8388	60.811	0.011595	25958	51.798	3840100
Q6FRV6	COPII coat assembly protein SEC16	SEC16	Candida glabrata (strain ATCC 2001 / CBS 138 / JCM 3761 / NBRC 0622 / NRRL Y-65) (Yeast) (Torulopsis glabrata)	QNDNYSDDEMPTKK	2 Deamidation (NQ)	Dracula_Lett_3_RP_3792	2	843.844	1685.67	/	122.98	0.015387	50348	50.284	<T
Q75B88	Crossover junction endonuclease EME1	EME1	Ashbya gossypii (strain ATCC 10895 / CBS 109.51 / FGSC 9923 / NRRL Y-1056) (Yeast) (Eremothecium gossypii)	YDPMMKNVNWSHINVKIGK	2 Oxidation (M),Deamidation (NQ)	Dracula_Lett_2_3784	4	577.537	2306.12	3.9343	45.048	0.011598	20169	50.053	23714000
A0A2H3E4G0	Cyanide hydratase	/	Armillaria gallica (Bulbous honey fungus) (Armillaria bulbosa)	IKPTHYEK	Dioxidation Y	Dracula_Lett_3_RP_3791	2	524.277	1046.54	-3.9474	25.543	0.009357	11520	64.567	1094500
Q5RLY7	Cysteine dioxygenase	CDO1	Ajellomyces capsulatus (strain G186AR / H82 / ATCC MYA-2454 / RMSCC 2432) (Darling's disease fungus) (Histoplasma capsulatum)	NLVDEGNGKCNLLILVWSPGK	Tryptophan oxidation to oxolactone	Dracula_Lett_1_2B_3773	4	585.806	2339.19	-0.17382	61.968	0.0083093	25981	54.355	6935200
Q5RLY7	Cysteine dioxygenase	CDO1	Ajellomyces capsulatus (strain G186AR / H82 / ATCC MYA-2454 / RMSCC 2432) (Darling's disease fungus) (Histoplasma capsulatum)	NLVDEGNGKCNLLILVWSPGK	Tryptophan oxidation to oxolactone	Dracula_Lett_1_7B_3780	4	585.806	2339.19	-0.10358	62.751	0.010533	27967	48.376	35554000
Q5RLY7	Cysteine dioxygenase	CDO1	Ajellomyces capsulatus (strain G186AR / H82 / ATCC MYA-2454 / RMSCC 2432) (Darling's disease fungus) (Histoplasma capsulatum)	NLVDEGNGKCNLLILVWSPGK	Tryptophan oxidation to oxolactone	Dracula_Lett_2_RP_3785	4	585.806	2339.19	-0.49682	60.904	0.01168	26329	45.138	184210000
A0A167LUS5	Cytochrome P450 monooxygenase fumoA	fumoA	Cordyceps fumosorosea (strain ARSEF 2679) (Isaria fumosorosea)	ILWAFNWDWWFK	Oxidation W,2 Tryptophan oxidation to oxolactone	Dracula_Lett_2_RP_3785	2	878.401	1754.79	/	60.689	0.011815	26030	49.715	<T
Q2U0J6	Cytochrome P450 monooxygenase hepH	hepH	Aspergillus oryzae (strain ATCC 42149 / RIB 40) (Yellow koji mold)	EILDAAGDSNQLPDMK	Oxidation (M),Glu->pyro-Glu	Dracula_Lett_2_RP_3785	2	857.901	1713.79	2.4899	58.88	0.012377	25019	41.242	671140
G0REX9	Cytochrome P450 monooxygenase iliC	iliC	Hypocrea jecorina (strain QM6a) (Trichoderma reesei)	LRIQMYKFLWAFNWNWWLK	Oxidation (M),Oxidation W,2 Dioxidation W,Tryptophan oxidation to oxolactone	Dracula_Lett_2_3784	3	918.449	2752.33	/	9.0303	0.014693	4420	42.813	<T
P9WEY9	Cytochrome P450 monooxygenase oryQ	oryQ	Aspergillus oryzae (strain ATCC 42149 / RIB 40) (Yellow koji mold)	PANLWLPWDTHGSSASNERK	Oxidation W	Dracula_Lett_3_RP_3791	3	761.37	2281.09	/	57.705	0.0086897	25498	57.366	<T
A0A1V0QSB7	Cytochrome P450 monooxyhenase eriC	eriC	Hericium erinaceus (Lion's mane mushroom) (Hydnum erinaceus)	EMARHPQPYRCR	Glu->pyro-Glu	Dracula_Lett_1_7A_3777	2	791.878	1581.74	/	9.9709	0.01631	4875	49.715	<T
A0A1V0QSB7	Cytochrome P450 monooxyhenase eriC	eriC	Hericium erinaceus (Lion's mane mushroom) (Hydnum erinaceus)	EMARHPQPYRCR	Glu->pyro-Glu	Dracula_Lett_1_7A_3777	2	791.878	1581.74	/	9.9709	0.012063	4875	49.715	<T
Q9HDX8	D-arabinono-1,4-lactone oxidase	alo1	Schizosaccharomyces pombe (strain 972 / ATCC 24843) (Fission yeast)	PFSTSINYKPYFK	2 Oxidation Y	Dracula_Lett_2_3783	2	812.406	1622.8	0.1086	44.249	0.01291	19497	66.299	2034200
Q9HDX8	D-arabinono-1,4-lactone oxidase	alo1	Schizosaccharomyces pombe (strain 972 / ATCC 24843) (Fission yeast)	PFSTSINYKPYFK	Dioxidation Y	Dracula_Lett_3_RP_3792	2	812.406	1622.8	1.397	56.349	0.01402	25260	66.27	937370
Q4WJ59	Delta(24(24(1)))-sterol reductase erg4B	erg4B	Aspergillus fumigatus (strain ATCC MYA-4609 / CBS 101355 / FGSC A1100 / Af293) (Neosartorya fumigata)	KTFPQLPWQTLK	2 Deamidation (NQ)	Dracula_Lett_3_RP_3792	3	496.941	1487.8	/	58.301	0.013649	26084	49.934	<T
P38791	Deoxyhypusine synthase	DYS1	Saccharomyces cerevisiae (strain ATCC 204508 / S288c) (Baker's yeast)	KINSMSMAAYR	Oxidation (M)	Dracula_Lett_1_2B_3773	2	644.313	1286.61	/	62.183	0.0104	25754	53.751	<T
Q1DKI1	Dicer-like protein 1	DCL1	Coccidioides immitis (strain RS) (Valley fever fungus)	HPDKDPQWLTEHK	Tryptophan oxidation to kynurenin	Dracula_Lett_2_3783	2	817.9	1633.78	/	33.879	0.0086009	14974	60.102	<T
Q1DKI1	Dicer-like protein 1	DCL1	Coccidioides immitis (strain RS) (Valley fever fungus)	HPDKDPQWLTEHK	Tryptophan oxidation to kynurenin	Dracula_Lett_2_RP_3786	2	817.9	1633.78	/	47.473	0.014769	21001	53.124	<T
Q4WA22	Dicer-like protein 2 [Includes: Endoribonuclease dcl2	dcl2	Aspergillus fumigatus (strain ATCC MYA-4609 / CBS 101355 / FGSC A1100 / Af293) (Neosartorya fumigata)	IPTSDIHFALNDPDGFRISPK	Unmodified	Dracula_Lett_2_3783	3	780.738	2339.19	0.91375	40.743	0.016303	17841	49.708	7617000
A2TBU4	D-lysergyl-peptide-synthetase subunit 2	lpsB	Epichloe festucae var. lolii (Neotyphodium lolii) (Acremonium lolii)	KDKMQSMLVDFGNILQTMHK	2 Dioxidation M	Dracula_Lett_2_RP_3786	3	810.06	2427.16	/	59.521	0.01213	26029	49.036	<T
O74833	DNA ligase 4	lig4	Schizosaccharomyces pombe (strain 972 / ATCC 24843) (Fission yeast)	QDFEKPDMWIHPKDSLVLQIK	Oxidation (M),Oxidation W	Dracula_Lett_3_RP_3791	3	867.112	2598.32	/	58.111	0.0036112	25672	66.152	<T
P38348	DNA mismatch repair protein HSM3	HSM3	Saccharomyces cerevisiae (strain ATCC 204508 / S288c) (Baker's yeast)	FLTSNVSYDSLNYDYLLDVVDK	Dioxidation Y,2 L-DOPA-quinone	Dracula_Lett_2_3783	3	881.738	2642.19	-0.05031	46.44	0.012831	20537	43.534	1480200
O74773	DNA mismatch repair protein msh2	msh2	Schizosaccharomyces pombe (strain 972 / ATCC 24843) (Fission yeast)	NASIANERTDEARMFNFYEK	Oxidation (M),3 Deamidation (NQ)	Dracula_Lett_2_RP_3785	3	809.025	2424.05	3.9019	60.478	0.012665	25926	50.493	739800
P28040	DNA polymerase alpha catalytic subunit	pol1	Schizosaccharomyces pombe (strain 972 / ATCC 24843) (Fission yeast)	LTANSMYGCLGYTKSR	Oxidation (M),Dioxidation Y,L-DOPA-quinone	Dracula_Lett_3_3790	2	942.417	1882.82	-0.40459	43.398	0.011271	19827	48.741	2177000
P13382	DNA polymerase alpha catalytic subunit A	POL1	Saccharomyces cerevisiae (strain ATCC 204508 / S288c) (Baker's yeast)	DPKAYPGGK	Dioxidation Y	Dracula_Lett_1_2B_3773	1	964.473	963.466	-0.58213	63.393	0.014311	26502	50.703	560810
Q6CUS7	DNA polymerase epsilon catalytic subunit A	POL2	Kluyveromyces lactis (strain ATCC 8585 / CBS 2359 / DSM 70799 / NBRC 1267 / NRRL Y-1140 / WM37) (Yeast) (Candida sphaerica)	NQQEYILDPNFGK	2 Deamidation (NQ)	Dracula_Lett_1_7A_3778	2	784.367	1566.72	/	39.123	0.010543	18378	63.216	<T
P27344	DNA polymerase epsilon subunit C	DPB3	Saccharomyces cerevisiae (strain ATCC 204508 / S288c) (Baker's yeast)	LSLNSIEECVEKRDNFR	Trioxidation (C)	Dracula_Lett_1_2A_3772	2	1079.02	2156.02	1.7724	43.491	0.013733	18982	53.569	1431200
P36607	DNA repair protein rad8	rad8	Schizosaccharomyces pombe (strain 972 / ATCC 24843) (Fission yeast)	LFTWIALEPDLEDCNTK	Tryptophan oxidation to kynurenin	Dracula_Lett_3_3789	2	1035	2067.98	2.5023	44.27	0.00056239	20416	99.752	949770
P36607	DNA repair protein rad8	rad8	Schizosaccharomyces pombe (strain 972 / ATCC 24843) (Fission yeast)	LFTWIALEPDLEDCNTK	Tryptophan oxidation to kynurenin	Dracula_Lett_3_3790	2	1035	2067.98	2.1337	44.251	0.00024607	20202	105.2	1047400
P87235	DNA repair protein rhp42	rhp42	Schizosaccharomyces pombe (strain 972 / ATCC 24843) (Fission yeast)	MGIVAAYDNDLYAKDVTLR	Oxidation (M),Oxidation Y,L-DOPA-quinone	Dracula_Lett_2_3783	2	1087.53	2173.04	4.2317	45.532	0.0067283	20102	66.498	636370
O14216	DNA replication regulator sld2	drc1	Schizosaccharomyces pombe (strain 972 / ATCC 24843) (Fission yeast)	AETEANESPKAPRNDYLQVTPK	Dioxidation Y	Dracula_Lett_2_RP_3786	3	830.742	2489.2	/	60.118	0.0014065	26346	71.376	<T
A5DHT2	DNA-directed RNA polymerase II subunit RPB2	RPB2	Meyerozyma guilliermondii (strain ATCC 6260 / CBS 566 / DSM 6381 / JCM 1539 / NBRC 10279 / NRRL Y-324) (Yeast) (Candida guilliermondii)	LLFQELMAMNISPR	2 Oxidation (M),Deamidation (NQ)	Dracula_Lett_1_2B_3773	2	848.426	1694.84	/	61.461	0.015549	25386	51.445	<T
P22276	DNA-directed RNA polymerase III subunit RPC2	RET1	Saccharomyces cerevisiae (strain ATCC 204508 / S288c) (Baker's yeast)	VVMAMYNPKMIDDRDYVGNK	2 Oxidation (M),Deamidation (NQ)	Dracula_Lett_2_RP_3785	4	598.78	2391.09	-2.0123	61.246	0.016742	26258	43.955	10877000
P36113	E3 ubiquitin-protein ligase HEL2	HEL1	Saccharomyces cerevisiae (strain ATCC 204508 / S288c) (Baker's yeast)	VMGHPSSSKLMDSSIKSFVQK	Oxidation (M)	Dracula_Lett_3_3790	3	770.392	2308.16	-3.1584	49.381	0.017615	22607	49.708	1782800
Q6FV72	EKC/KEOPS complex subunit CGI121	CGI121	Candida glabrata (strain ATCC 2001 / CBS 138 / JCM 3761 / NBRC 0622 / NRRL Y-65) (Yeast) (Torulopsis glabrata)	VLVEQNYNK	Dioxidation Y	Dracula_Lett_1_7A_3777	2	569.791	1137.57	0.23836	38.733	0.0097184	18036	82.671	2490100
Q6FV72	EKC/KEOPS complex subunit CGI121	CGI121	Candida glabrata (strain ATCC 2001 / CBS 138 / JCM 3761 / NBRC 0622 / NRRL Y-65) (Yeast) (Torulopsis glabrata)	VLVEQNYNK	Dioxidation Y	Dracula_Lett_1_7B_3779	2	569.791	1137.57	0.53638	55.108	0.013988	24752	86.472	850520
Q6FV72	EKC/KEOPS complex subunit CGI121	CGI121	Candida glabrata (strain ATCC 2001 / CBS 138 / JCM 3761 / NBRC 0622 / NRRL Y-65) (Yeast) (Torulopsis glabrata)	VLVEQNYNK	Dioxidation Y	Dracula_Lett_3_3789	2	569.791	1137.57	0.011031	39.091	0.0020149	17966	94.662	33268000
Q6FV72	EKC/KEOPS complex subunit CGI121	CGI121	Candida glabrata (strain ATCC 2001 / CBS 138 / JCM 3761 / NBRC 0622 / NRRL Y-65) (Yeast) (Torulopsis glabrata)	VLVEQNYNK	Dioxidation Y	Dracula_Lett_3_RP_3792	2	569.791	1137.57	1.4359	53.169	0.0097184	23578	82.671	2683000
Q00251	Elongation factor 1-alpha	TEF1	Aureobasidium pullulans (Black yeast) (Pullularia pullulans)	SDKQGAGK	Unmodified	Dracula_Lett_1_7A_3777	1	790.405	789.398	1.6664	99.112	0.013164	41064	57.281	978030
P12294	Endonuclease SceI small subunit	ENS2	Saccharomyces cerevisiae (Baker's yeast)	YLDMLNMIPNNYMFNNINYK	Oxidation (M),Oxidation Y,Dioxidation Y	Dracula_Lett_3_3790	2	1295.08	2588.14	/	41.806	0.0098962	19079	61.423	<T
Q59X67	Enhanced filamentous growth protein 1	EFG1	Candida albicans (strain SC5314 / ATCC MYA-2876) (Yeast)	ADNNMINGTKLLNVAQMTRGR	Oxidation (M),3 Deamidation (NQ)	Dracula_Lett_2_RP_3786	3	779.383	2335.13	-3.2502	59.17	0.01252	26059	58.29	14079000
Q6BJD4	Enhancer of mRNA-decapping protein 1	EDC1	Debaryomyces hansenii (strain ATCC 36239 / CBS 767 / BCRC 21394 / JCM 1990 / NBRC 0083 / IGC 2968) (Yeast) (Torulaspora hansenii)	MMAHELPLSIHTKK	Oxidation (M)	Dracula_Lett_1_7A_3777	2	826.437	1650.86	/	31.576	0.017305	14814	49.3	<T
Q6FQE3	Enhancer of mRNA-decapping protein 1	EDC1	Candida glabrata (strain ATCC 2001 / CBS 138 / JCM 3761 / NBRC 0622 / NRRL Y-65) (Yeast) (Torulopsis glabrata)	ELQETKDSYDNLTK	Deamidation (NQ)	Dracula_Lett_3_3789	2	842.899	1683.78	0.84177	37.262	0.01651	17123	108.47	32641000
Q6BXC7	Enolase-phosphatase E1	UTR4	Debaryomyces hansenii (strain ATCC 36239 / CBS 767 / BCRC 21394 / JCM 1990 / NBRC 0083 / IGC 2968) (Yeast) (Torulaspora hansenii)	VSSDSLLEYTTSLVNNDIKDPILK	L-DOPA-quinone	Dracula_Lett_3_RP_3792	3	893.464	2677.37	2.7933	58.976	0.0036386	26875	61.087	3380100
P05453	Eukaryotic peptide chain release factor GTP-binding subunit	SUP35	Saccharomyces cerevisiae (strain ATCC 204508 / S288c) (Baker's yeast)	SDSNQGNNQQNYQQYSQNGNQQQGNNR	Acetyl (Protein N-term),5 Deamidation (NQ)	Dracula_Lett_1_2A_3772	3	1054.08	3159.23	/	17.691	0.0027818	6920	42.612	<T
Q1DQB2	Eukaryotic translation initiation factor 3 subunit M	/	Coccidioides immitis (strain RS) (Valley fever fungus)	EDVEKWVIDTIR	Glu->pyro-Glu,Tryptophan oxidation to kynurenin	Dracula_Lett_1_7B_3779	2	744.888	1487.76	/	126.2	0.012733	50662	48.794	<T
P89102	Exocyst complex component SEC5	SEC5	Saccharomyces cerevisiae (strain ATCC 204508 / S288c) (Baker's yeast)	LNNEEATSNELGVETSFDILK	Unmodified	Dracula_Lett_1_7B_3780	3	775.048	2322.12	-0.94334	62.265	0.010804	27948	61.52	5007000
P89102	Exocyst complex component SEC5	SEC5	Saccharomyces cerevisiae (strain ATCC 204508 / S288c) (Baker's yeast)	LNNEEATSNELGVETSFDILK	Unmodified	Dracula_Lett_1_7B_3780	3	775.048	2322.12	-0.33235	62.265	0.0047774	27948	61.52	5007000
C5DXZ1	Exonuclease V, mitochondrial	EXO5	Zygosaccharomyces rouxii (strain ATCC 2623 / CBS 732 / NBRC 1130 / NCYC 568 / NRRL Y-229) (Candida mogii)	VLSMMATDDMIRMDMYR	2 Dioxidation M	Dracula_Lett_2_3784	3	714.971	2141.89	3.0447	26.584	0.012333	12032	43.798	256000
Q08162	Exosome complex exonuclease DIS3	DIS3	Saccharomyces cerevisiae (strain ATCC 204508 / S288c) (Baker's yeast)	NNESTETGYVIKVFNNGIVVLVPK	2 Deamidation (NQ)	Dracula_Lett_3_3789	4	659.851	2635.37	1.3734	40.933	0.015994	18834	40.197	17842000
P33418	Exportin-T	LOS1	Saccharomyces cerevisiae (strain ATCC 204508 / S288c) (Baker's yeast)	DWMRDNDIMKLSNVWFQCLK	2 Oxidation (M),Tryptophan oxidation to oxolactone	Dracula_Lett_2_3783	3	882.403	2644.19	-0.23756	44.837	0.016583	19770	41.257	5655300
P33418	Exportin-T	LOS1	Saccharomyces cerevisiae (strain ATCC 204508 / S288c) (Baker's yeast)	DWMRDNDIMKLSNVWFQCLK	Dioxidation W,Tryptophan oxidation to oxolactone	Dracula_Lett_3_3789	3	882.403	2644.19	-0.7958	43.385	0.016702	20015	49.463	4232500
P40020	Factor interacting with REF2	FIR1	Saccharomyces cerevisiae (strain ATCC 204508 / S288c) (Baker's yeast)	QMLIDLQKSPTNNNPRIHK	Oxidation (M),2 Deamidation (NQ)	Dracula_Lett_2_3783	3	755.727	2264.16	1.0978	44.568	0.0084377	19637	88.19	79504000
W7MC48	FAD-dependent monooxygenase FVEG_08293	FVEG_08293	Gibberella moniliformis (strain M3125 / FGSC 7600) (Maize ear and stalk rot fungus) (Fusarium verticillioides)	AVIPMDEAYEIMGEKTDVAK	Unmodified	Dracula_Lett_2_RP_3785	2	1105.54	2209.06	-1.2863	60.032	0.0027374	26005	76.326	177940000
W7MC48	FAD-dependent monooxygenase FVEG_08293	FVEG_08293	Gibberella moniliformis (strain M3125 / FGSC 7600) (Maize ear and stalk rot fungus) (Fusarium verticillioides)	AVIPMDEAYEIMGEKTDVAK	Unmodified	Dracula_Lett_2_RP_3785	2	1105.54	2209.06	1.8689	60.032	0.0021841	26005	76.326	177940000
A1C8C5	FAD-dependent oxidoreductase oblC	oblC	Aspergillus clavatus (strain ATCC 1007 / CBS 513.65 / DSM 816 / NCTC 3887 / NRRL 1 / QM 1276 / 107)	IQKQNPDK	Deamidation (NQ)	Dracula_Lett_1_2B_3773	2	486.261	970.508	0.16565	33.793	0.016374	13869	74.517	391130
A1C8C5	FAD-dependent oxidoreductase oblC	oblC	Aspergillus clavatus (strain ATCC 1007 / CBS 513.65 / DSM 816 / NCTC 3887 / NRRL 1 / QM 1276 / 107)	IQKQNPDK	Deamidation (NQ)	Dracula_Lett_2_RP_3785	2	486.261	970.508	-0.15292	36.958	0.016561	16018	74.335	3382000
A1C8C5	FAD-dependent oxidoreductase oblC	oblC	Aspergillus clavatus (strain ATCC 1007 / CBS 513.65 / DSM 816 / NCTC 3887 / NRRL 1 / QM 1276 / 107)	IQKQNPDK	Deamidation (NQ)	Dracula_Lett_3_RP_3791	1	971.516	970.508	0.99986	36.892	0.016204	16788	42.474	160360
A1C8C5	FAD-dependent oxidoreductase oblC	oblC	Aspergillus clavatus (strain ATCC 1007 / CBS 513.65 / DSM 816 / NCTC 3887 / NRRL 1 / QM 1276 / 107)	IQKQNPDK	Deamidation (NQ)	Dracula_Lett_3_RP_3792	2	486.261	970.508	-0.45148	36.979	0.016167	17068	74.717	5996100
Q4WKX2	FAD-linked oxidoreductase AFUA_1G00980	AFUA_1G00980	Aspergillus fumigatus (strain ATCC MYA-4609 / CBS 101355 / FGSC A1100 / Af293) (Neosartorya fumigata)	KNTLTVGGGVRFMDVFDPVFNAGK	2 Deamidation (NQ)	Dracula_Lett_3_RP_3792	3	857.769	2570.28	3.2223	59.052	0.012528	26463	59.469	1640100
P15368	Fatty acid synthase subunit alpha	FAS2	Penicillium patulum (Penicillium griseofulvum)	QDVEALVEYIYDTK*	Gln->pyro-Glu,Oxidation Y	Dracula_Lett_2_3783	2	842.901	1683.79	-1.7688	37.106	0.004428	16248	99.568	28490000
P15368	Fatty acid synthase subunit alpha	FAS2	Penicillium patulum (Penicillium griseofulvum)	QDVEALVEYIYDTK	Gln->pyro-Glu,Oxidation Y	Dracula_Lett_2_3784	2	842.901	1683.79	-1.3187	37.35	0.0096094	16685	70.1	28856000
P15368	Fatty acid synthase subunit alpha	FAS2	Penicillium patulum (Penicillium griseofulvum)	QDVEALVEYIYDTK	Gln->pyro-Glu,Oxidation Y	Dracula_Lett_2_RP_3785	2	842.901	1683.79	-0.78552	51.992	0.0074323	23043	85.29	31290000
P15368	Fatty acid synthase subunit alpha	FAS2	Penicillium patulum (Penicillium griseofulvum)	QDVEALVEYIYDTK	Gln->pyro-Glu,Oxidation Y	Dracula_Lett_3_3789	2	842.901	1683.79	-2.5158	37.262	0.0002238	17123	96.015	32641000
P15368	Fatty acid synthase subunit alpha	FAS2	Penicillium patulum (Penicillium griseofulvum)	QDVEALVEYIYDTK	Gln->pyro-Glu,Oxidation Y	Dracula_Lett_3_3790	2	842.901	1683.79	-1.2866	37.349	0.0076939	16969	104.43	37851000
Q4WR75	Ferric/cupric reductase transmembrane component B	freB	Aspergillus fumigatus (strain ATCC MYA-4609 / CBS 101355 / FGSC A1100 / Af293) (Neosartorya fumigata)	RRLLWWTFPGR	2 Tryptophan oxidation to kynurenin	Dracula_Lett_2_RP_3786	2	748.418	1494.82	/	1.846	0.011263	905	45.68	<T
Q4W9R2	FK506-binding protein 1B	fpr1B	Aspergillus fumigatus (strain ATCC MYA-4609 / CBS 101355 / FGSC A1100 / Af293) (Neosartorya fumigata)	MGLEKQTLR	Acetyl (Protein N-term),Deamidation (NQ)	Dracula_Lett_1_2B_3773	2	559.797	1117.58	-2.9285	44.984	0.011468	17885	68.787	408250
G3FLZ7	Flavin-dependent halogenase armH1	armH1	Armillaria mellea (Honey mushroom) (Agaricus melleus)	GTVSFNWLVDASGRNGLMSTR	Unmodified	Dracula_Lett_3_RP_3791	2	1134.56	2267.11	3.071	57.604	0.0030436	25476	68.751	3985000
G3FLZ7	Flavin-dependent halogenase armH1	armH1	Armillaria mellea (Honey mushroom) (Agaricus melleus)	GTVSFNWLVDASGRNGLMSTR	Unmodified	Dracula_Lett_3_RP_3791	2	1134.56	2267.11	2.3581	57.604	0.0030544	25476	68.751	3985000
G3FLZ7	Flavin-dependent halogenase armH1	armH1	Armillaria mellea (Honey mushroom) (Agaricus melleus)	GTVSFNWLVDASGRNGLMSTR	Unmodified	Dracula_Lett_3_RP_3791	2	1134.56	2267.11	2.5996	57.604	0.0056433	25476	68.751	3985000
Q8SSM8	Fructose-bisphosphate aldolase	/	Encephalitozoon cuniculi (strain GB-M1) (Microsporidian parasite)	MDCDHLLRLGMTAK*	Acetyl (Protein N-term),2 Oxidation (M),Trioxidation (C)	Dracula_Lett_1_2B_3774	2	891.895	1781.77	-0.14356	52.212	0.017025	21694	58.37	1015000
Q8SSM8	Fructose-bisphosphate aldolase	/	Encephalitozoon cuniculi (strain GB-M1) (Microsporidian parasite)	MDCDHLLRLGMTAK	Acetyl (Protein N-term),2 Oxidation (M),Trioxidation (C)	Dracula_Lett_1_7B_3780	2	891.895	1781.77	-1.1165	54.424	0.017036	24275	47.603	1452600
Q8SSM8	Fructose-bisphosphate aldolase	/	Encephalitozoon cuniculi (strain GB-M1) (Microsporidian parasite)	MDCDHLLRLGMTAK	Acetyl (Protein N-term),Oxidation (M),Trioxidation (C),Dioxidation M	Dracula_Lett_1_7B_3779	2	899.892	1797.77	-2.1162	54.416	0.015908	24112	54.539	554960
Q5SBL6	Fusaridione A synthetase fsdS	fsdS	Fusarium heterosporum	DLLGSIPR	Unmodified	Dracula_Lett_2_RP_3785	1	870.504	869.497	-0.36464	45.441	5.025e-06	19778	118.69	1454100
Q5SBL6	Fusaridione A synthetase fsdS	fsdS	Fusarium heterosporum	DLLGSIPR	Unmodified	Dracula_Lett_3_3789	1	870.504	869.497	0.48995	44.031	0.016873	20269	90.986	31455000
Q5SBL6	Fusaridione A synthetase fsdS	fsdS	Fusarium heterosporum	DLLGSIPR	Unmodified	Dracula_Lett_3_RP_3792	1	870.504	869.497	0.25129	45.144	0.015824	20633	101.21	3189700
Q5SBL6	Fusaridione A synthetase fsdS	fsdS	Fusarium heterosporum	DLLGSIPR	Unmodified	Dracula_Lett_2_RP_3785	1	870.504	869.497	-0.21866	45.441	0.0001064	19778	118.69	1454100
Q5SBL6	Fusaridione A synthetase fsdS	fsdS	Fusarium heterosporum	DLLGSIPR	Unmodified	Dracula_Lett_2_RP_3785	1	870.504	869.497	0.72303	45.441	0.00035638	19778	118.69	1454100
Q5SBL6	Fusaridione A synthetase fsdS	fsdS	Fusarium heterosporum	DLLGSIPR	Unmodified	Dracula_Lett_3_RP_3791	1	870.504	869.497	1.0682	44.917	0.011048	20278	114.02	3199600
Q5SBL6	Fusaridione A synthetase fsdS	fsdS	Fusarium heterosporum	DLLGSIPR	Unmodified	Dracula_Lett_3_RP_3792	1	870.504	869.497	1.0772	45.144	0.016864	20633	101.21	3189700
S0DW94	Fusarubin cluster-specific transcription factor fsr6	fsr6	Gibberella fujikuroi (strain CBS 195.34 / IMI 58289 / NRRL A-6831) (Bakanae and foot rot disease fungus) (Fusarium fujikuroi)	NPHIAMLHSAILSKVIFWYR	Oxidation (M),Dioxidation Y	Dracula_Lett_3_3790	3	815.435	2443.28	-3.6989	46.144	0.010981	21095	44.831	567240
P9WER6	Fusoxypene synthase	/	Fusarium oxysporum (Fusarium vascular wilt)	TNCSIDGKINGLTNGSVNDTNNR	3 Deamidation (NQ)	Dracula_Lett_3_RP_3791	3	823.038	2466.09	-1.662	58.558	0.015105	25837	50.172	7438200
Q5A0A9	G2/mitotic-specific cyclin-4	CLB4	Candida albicans (strain SC5314 / ATCC MYA-2876) (Yeast)	NSSSSSNKIQIYQQIEQKK	2 Deamidation (NQ)	Dracula_Lett_3_RP_3791	2	1106.56	2211.1	-3.5586	59.53	0.017365	26359	50.222	1050000
A0A858E6N7	Geranylgeranyl pyrophosphate synthase	GGDPS	Melampsora lini (Rust fungus)	LDTLDTWPK	Oxidation W	Dracula_Lett_2_3783	2	552.782	1103.55	-2.5048	28.13	0.0032871	12542	79.116	1483900
A0A858E6N7	Geranylgeranyl pyrophosphate synthase	GGDPS	Melampsora lini (Rust fungus)	LDTLDTWPK	Oxidation W	Dracula_Lett_2_3784	2	552.782	1103.55	-3.1409	28.645	0.0050698	12985	75.738	1526200
J7FIX8	Geranylgeranyl pyrophosphate synthase idtG	idtG	Claviceps paspali (Rye ergot fungus)	IIDLLHNASLLIDDIQDDSK	2 Deamidation (NQ)	Dracula_Lett_2_3784	2	1127.08	2252.14	1.5168	45.486	0.016148	20390	61.409	208080
Q875R9	Glucan 1,3-beta-glucosidase	EXG1	Lachancea kluyveri (strain ATCC 58438 / CBS 3082 / BCRC 21498 / NBRC 1685 / JCM 7257 / NCYC 543 / NRRL Y-12651) (Yeast) (Saccharomyces kluyveri)	EVIKYLLEKYSR	Unmodified	Dracula_Lett_1_2B_3773	3	514.296	1539.87	/	62.973	0.015019	26136	52.344	<T
Q59ZI3	Glucose N-acetyltransferase 1	GNT1	Candida albicans (strain SC5314 / ATCC MYA-2876) (Yeast)	GSLRKPNDYDMEILNK	Oxidation (M),Dioxidation Y	Dracula_Lett_3_RP_3792	2	970.973	1939.93	0.30638	55.177	0.012441	25189	44.564	3430500
Q6FLG1	Glucose starvation modulator protein 1	GSM1	Candida glabrata (strain ATCC 2001 / CBS 138 / JCM 3761 / NBRC 0622 / NRRL Y-65) (Yeast) (Torulopsis glabrata)	NQMTSNISLIK	Oxidation (M),Deamidation (NQ)	Dracula_Lett_1_2B_3774	2	633.324	1264.63	/	52.219	0.014971	21639	72.243	<T
Q12680	Glutamate synthase [NADH]	GLT1	Saccharomyces cerevisiae (strain ATCC 204508 / S288c) (Baker's yeast)	NIEAAYPSWSVAEIDITFDK	Oxidation W	Dracula_Lett_2_RP_3785	2	1143.05	2284.09	-0.94293	56.252	0.004923	23917	63.292	612010
C5DHL6	Glutamyl-tRNA(Gln) amidotransferase subunit F, mitochondrial	GTF1	Lachancea thermotolerans (strain ATCC 56472 / CBS 6340 / NRRL Y-8284) (Yeast) (Kluyveromyces thermotolerans)	EGLLKNRK	Glu->pyro-Glu	Dracula_Lett_1_7B_3780	1	939.573	938.566	-0.33289	74.385	0.01584	33477	40.573	177400
P47011	Glycogenin-2	GLG2	Saccharomyces cerevisiae (strain ATCC 204508 / S288c) (Baker's yeast)	LYPEQTR	Oxidation Y	Dracula_Lett_2_3784	2	461.735	921.456	-0.43405	30.883	0.0026997	13898	105.2	1486100
Q75AF5	Golgin IMH1	IMH1	Ashbya gossypii (strain ATCC 10895 / CBS 109.51 / FGSC 9923 / NRRL Y-1056) (Yeast) (Eremothecium gossypii)	FRNQNNDLSEKLR	2 Deamidation (NQ)	Dracula_Lett_1_7A_3777	3	545.941	1634.8	/	35.416	0.016984	16510	48.513	<T
P25370	Good for full DBP5 activity protein 2	GFD2	Saccharomyces cerevisiae (strain ATCC 204508 / S288c) (Baker's yeast)	KISGMDDVLK	Dioxidation M	Dracula_Lett_3_RP_3791	2	569.295	1136.57	/	54.068	0.0048373	23862	69.628	<T
P25370	Good for full DBP5 activity protein 2	GFD2	Saccharomyces cerevisiae (strain ATCC 204508 / S288c) (Baker's yeast)	KISGMDDVLK	Dioxidation M	Dracula_Lett_3_RP_3792	2	569.295	1136.57	/	54.095	0.0005343	24181	83.206	<T
Q6FLY9	GPI inositol-deacylase	BST1	Candida glabrata (strain ATCC 2001 / CBS 138 / JCM 3761 / NBRC 0622 / NRRL Y-65) (Yeast) (Torulopsis glabrata)	TSINTSRKDDDSDTK	Deamidation (NQ)	Dracula_Lett_2_RP_3786	2	842.387	1682.76	-3.6858	57.681	0.0079391	25059	87.568	5993600
Q6FTY5	GPI mannosyltransferase 3	GPI10	Candida glabrata (strain ATCC 2001 / CBS 138 / JCM 3761 / NBRC 0622 / NRRL Y-65) (Yeast) (Torulopsis glabrata)	EALSIICSIGAGLMLLCFPQSK	Trioxidation (C)	Dracula_Lett_3_3789	3	819.413	2455.22	1.1165	41.783	0.015034	19260	46.368	32139000
Q9P8J9	GTP-binding protein Rho3	RHO3	Schizophyllum commune (Split gill fungus)	YLECSSKHNRGVNEVFLR	2 Deamidation (NQ)	Dracula_Lett_2_RP_3786	2	1105.54	2209.06	2.725	59.535	0.010966	27338	74.78	170190000
B3LPD8	GTP-binding protein YPT11	YPT11	Saccharomyces cerevisiae (strain RM11-1a) (Baker's yeast)	SVRLRHQQQQQHK	3 Deamidation (NQ)	Dracula_Lett_2_RP_3786	2	838.435	1674.86	/	59.25	0.015157	25886	57.55	<T
Q08886	Guanine nucleotide-binding protein subunit beta 1	GPB1	Saccharomyces cerevisiae (strain ATCC 204508 / S288c) (Baker's yeast)	HNLWMPMITRR	Tryptophan oxidation to kynurenin	Dracula_Lett_1_7A_3777	2	729.876	1457.74	/	125.77	0.01034	48532	47.603	<T
Q96UX5	Heat shock protein 78, mitochondrial	HSP78	Candida albicans (strain SC5314 / ATCC MYA-2876) (Yeast)	IDFKNTIIVMTSNIGQEILLADK	Oxidation (M),2 Deamidation (NQ)	Dracula_Lett_2_3784	3	865.459	2593.36	0.062381	46.131	0.01386	20652	51.348	3603800
P83784	Heat shock protein SSC1, mitochondrial	SSC1	Candida albicans (strain SC5314 / ATCC MYA-2876) (Yeast)	GEQYSPQQIGGFILNKMK	3 Deamidation (NQ)	Dracula_Lett_2_3784	3	681.003	2039.99	2.1243	40.395	0.015739	18035	67.846	21062000
P83784	Heat shock protein SSC1, mitochondrial	SSC1	Candida albicans (strain SC5314 / ATCC MYA-2876) (Yeast)	GEQYSPQQIGGFILNKMK	3 Deamidation (NQ)	Dracula_Lett_3_3790	3	681.003	2039.99	2.0308	40.372	0.0077153	18382	75.998	17790000
Q9UV10	Heterokaryon incompatibility protein 6, OR allele	het-6	Neurospora crassa (strain ATCC 24698 / 74-OR23-1A / CBS 708.71 / DSM 1257 / FGSC 987)	LFPLFQHRGYCQYPYRK	2 Oxidation Y,Dioxidation Y	Dracula_Lett_3_RP_3792	4	585.036	2336.12	-1.2873	58.551	0.01214	26126	51.546	1289900
P0CU84	Highly reducing polyketide synthase apmlA	apmlA	Arthrinium phaeospermum (Gymnosporium phaeospermum)	ARMVTGLTMPQPPDSMLRLDAR	2 Oxidation (M),Dioxidation M	Dracula_Lett_3_RP_3792	4	630.815	2519.23	2.3418	59.702	0.015873	26743	40.137	2277900
A0A0C6E0I7	Highly reducing polyketide synthase bet1	bet1	Neocamarosporium betae (Beet black rot fungus) (Pleospora betae)	QAPPPHMIPVQPSRLYGFMK	2 Oxidation (M),Deamidation (NQ)	Dracula_Lett_2_3783	3	776.394	2326.16	0.08675	43.329	0.016612	19069	41.422	5796500
A0A481WR96	Highly reducing polyketide synthase claI	claI	Penicillium crustosum (Blue mold fungus)	NCSFRAVDLSHKQITDTMK	Dioxidation M	Dracula_Lett_2_RP_3785	2	1142.05	2282.08	0.64168	55.223	6.6344e-05	23509	79.886	1431300
A0A481WR96	Highly reducing polyketide synthase claI	claI	Penicillium crustosum (Blue mold fungus)	NCSFRAVDLSHKQITDTMK	Dioxidation M	Dracula_Lett_2_RP_3786	2	1142.05	2282.08	2.2299	54.947	1.3707e-05	23853	88.092	945690
A0A481WR96	Highly reducing polyketide synthase claI	claI	Penicillium crustosum (Blue mold fungus)	NCSFRAVDLSHKQITDTMK	Dioxidation M	Dracula_Lett_2_RP_3786	3	761.7	2282.08	1.5153	54.832	0.015843	24290	50.831	2688900
A0A481WR96	Highly reducing polyketide synthase claI	claI	Penicillium crustosum (Blue mold fungus)	NCSFRAVDLSHKQITDTMK	Dioxidation M	Dracula_Lett_2_RP_3786	2	1142.05	2282.08	0.50342	55.856	0.0082364	24286	72.891	969960
W7LKX1	Highly reducing polyketide synthase FUM1	FUM1	Gibberella moniliformis (strain M3125 / FGSC 7600) (Maize ear and stalk rot fungus) (Fusarium verticillioides)	GSNIGCYVGVWGEDWLDLHSK	Unmodified	Dracula_Lett_2_3784	4	598.781	2391.1	-4.2833	42.848	0.017472	19066	48.919	7524100
W7LKX1	Highly reducing polyketide synthase FUM1	FUM1	Gibberella moniliformis (strain M3125 / FGSC 7600) (Maize ear and stalk rot fungus) (Fusarium verticillioides)	GSNIGCYVGVWGEDWLDLHSK	Unmodified	Dracula_Lett_2_3784	4	598.781	2391.1	-3.1233	42.848	0.0091637	19066	48.919	7524100
Q12670	Histidine biosynthesis trifunctional protein	HIS4	Saccharomyces bayanus (Yeast) (Saccharomyces uvarum x Saccharomyces eubayanus)	MIVLAGGAQAVAAMAYGTETIPK	Oxidation (M),Dioxidation M	Dracula_Lett_2_3783	3	771.061	2310.16	2.352	45.093	0.0057983	19912	48.229	12682000
Q12670	Histidine biosynthesis trifunctional protein	HIS4	Saccharomyces bayanus (Yeast) (Saccharomyces uvarum x Saccharomyces eubayanus)	MIVLAGGAQAVAAMAYGTETIPK	Oxidation (M),Dioxidation M	Dracula_Lett_2_3784	3	771.061	2310.16	2.5286	45.364	0.010727	20307	42.395	12016000
Q12670	Histidine biosynthesis trifunctional protein	HIS4	Saccharomyces bayanus (Yeast) (Saccharomyces uvarum x Saccharomyces eubayanus)	MIVLAGGAQAVAAMAYGTETIPK	Oxidation (M),Dioxidation M	Dracula_Lett_2_RP_3786	3	771.061	2310.16	1.5856	60.128	0.0089104	26338	43.476	3190800
Q4WNC1	Histone chaperone rtt106	rtt106	Aspergillus fumigatus (strain ATCC MYA-4609 / CBS 101355 / FGSC A1100 / Af293) (Neosartorya fumigata)	LTLEVTAGR	Unmodified	Dracula_Lett_3_RP_3791	2	480.28	958.545	2.1542	49.367	0.0090913	21990	77.674	2058500
Q4WNC1	Histone chaperone rtt106	rtt106	Aspergillus fumigatus (strain ATCC MYA-4609 / CBS 101355 / FGSC A1100 / Af293) (Neosartorya fumigata)	LTLEVTAGR	Unmodified	Dracula_Lett_3_RP_3791	2	480.28	958.545	1.4785	49.367	0.0079246	21990	77.674	2058500
Q4WTT2	Histone-lysine N-methyltransferase, H3 lysine-36 specific	set_2	Aspergillus fumigatus (strain ATCC MYA-4609 / CBS 101355 / FGSC A1100 / Af293) (Neosartorya fumigata)	QAKGGNSK	Deamidation (NQ)	Dracula_Lett_2_3784	1	790.405	789.398	2.8679	98.123	0.016635	40359	43	558710
P06101	Hsp90 co-chaperone Cdc37	CDC37	Saccharomyces cerevisiae (strain ATCC 204508 / S288c) (Baker's yeast)	TLIPEKMQEAIMTKNLDNINK	2 Oxidation (M),3 Deamidation (NQ)	Dracula_Lett_3_RP_3792	3	827.082	2478.22	-3.256	59.83	0.011061	26745	59.372	600670
B6HJ92	Importin subunit alpha	kapA	Penicillium rubens (strain ATCC 28089 / DSM 1075 / NRRL 1951 / Wisconsin 54-1255) (Penicillium chrysogenum)	GVFSDQVEEQIQATTKFRK	2 Deamidation (NQ)	Dracula_Lett_1_2A_3771	3	738.374	2212.1	-1.0263	45.437	0.015359	19244	60.541	410310
B6HJ92	Importin subunit alpha	kapA	Penicillium rubens (strain ATCC 28089 / DSM 1075 / NRRL 1951 / Wisconsin 54-1255) (Penicillium chrysogenum)	GVFSDQVEEQIQATTKFRK	2 Deamidation (NQ)	Dracula_Lett_1_2A_3772	3	738.374	2212.1	-2.5715	42.626	0.014855	18626	66.809	897360
Q2U8Y3	Inactive lytic polysaccharide monooxygenase	AA13	Aspergillus oryzae (strain ATCC 42149 / RIB 40) (Yellow koji mold)	MSAPCSGMFQVR	Acetyl (Protein N-term),Oxidation (M)	Dracula_Lett_3_3789	2	714.807	1427.6	/	19.137	0.016963	8966	48.283	<T
A5DZL0	Increased rDNA silencing protein 4	IRS4	Lodderomyces elongisporus (strain ATCC 11503 / CBS 2605 / JCM 1781 / NBRC 1676 / NRRL YB-4239) (Yeast) (Saccharomyces elongisporus)	DTTPTSMVNQQYSQNNDRIMTK	Oxidation (M),2 Deamidation (NQ)	Dracula_Lett_2_3783	3	864.051	2589.13	-2.1308	42.3	0.017217	18638	41.615	744850
A1DN10	Indole diterpene prenyltransferase anaPT	anaPT	Neosartorya fischeri (strain ATCC 1020 / DSM 3700 / CBS 544.65 / FGSC A1164 / JCM 1740 / NRRL 181 / WB 181) (Aspergillus fischerianus)	SPLSMQTDSVQGTAENK	Acetyl (Protein N-term),Oxidation (M),Deamidation (NQ)	Dracula_Lett_2_3783	2	926.417	1850.82	3.724	43.322	0.0048202	19091	77.674	2329100
Q8SR69	Inorganic pyrophosphatase	IPP1	Encephalitozoon cuniculi (strain GB-M1) (Microsporidian parasite)	ENSTLMDK	Oxidation (M),Glu->pyro-Glu,Deamidation (NQ)	Dracula_Lett_2_3784	2	468.703	935.391	0.45853	35.929	0.015676	16049	45.335	402050
Q5B0C0	Iron-sulfur cluster biogenesis chaperone, mitochondrial	AN6010	Emericella nidulans (strain FGSC A4 / ATCC 38163 / CBS 112.46 / NRRL 194 / M139) (Aspergillus nidulans)	LINRNTTIPTKK	Deamidation (NQ)	Dracula_Lett_1_2B_3773	3	467.28	1398.82	/	61.23	0.014903	25274	52.391	<T
Q6T267	Isocitrate lyase (ICL) (Isocitrase) (Isocitratase)	icl1	Aspergillus fumigatus (strain ATCC MYA-4609 / CBS 101355 / FGSC A1100 / Af293) (Neosartorya fumigata)	LAYNLSPSFNWKK	Unmodified	Dracula_Lett_2_RP_3786	3	523.28	1566.82	/	48.368	0.013493	21337	51.727	<T
O43087	Karyogamy meiotic segregation protein 2	kms2	Schizosaccharomyces pombe (strain 972 / ATCC 24843) (Fission yeast)	QSAQDFIKDNSEIVVSTSEIK	Gln->pyro-Glu	Dracula_Lett_2_3783	3	774.388	2320.14	1.0614	43.251	0.01267	19053	48.616	2627200
Q10198	Kinetochore protein ndc80	ndc80	Schizosaccharomyces pombe (strain 972 / ATCC 24843) (Fission yeast)	NLNMIGSKISELR	Oxidation (M),Deamidation (NQ)	Dracula_Lett_3_3790	2	746.395	1490.78	/	41.045	0.014591	18725	53.597	<T
Q2GY21	Leucine aminopeptidase 2	CHGG_07133	Chaetomium globosum (strain ATCC 6205 / CBS 148.51 / DSM 1962 / NBRC 6347 / NRRL 1970) (Soil fungus)	AKDTTSYPGVAELLGNVGRMK	Dioxidation M	Dracula_Lett_2_3784	3	747.051	2238.13	-0.99896	43.802	0.015494	19667	50.226	12709000
B3VI55	Levoglucosan kinase	/	Lipomyces starkeyi (Oleaginous yeast)	KGMAFGGDAQQLPWVSEMIVKK	2 Oxidation (M),Tryptophan oxidation to kynurenin	Dracula_Lett_3_3790	3	819.415	2455.22	-1.3919	41.791	0.010677	19063	46.786	33706000
B3VI55	Levoglucosan kinase	/	Lipomyces starkeyi (Oleaginous yeast)	KGMAFGGDAQQLPWVSEMIVKK	2 Oxidation (M),Tryptophan oxidation to kynurenin	Dracula_Lett_3_RP_3791	3	819.415	2455.22	1.2659	57.397	0.014467	25307	42.529	2487100
Q9HDV4	Lid2 complex component lid2	lid2	Schizosaccharomyces pombe (strain 972 / ATCC 24843) (Fission yeast)	VLQTSRSMAFTCQEIENMK	Oxidation (M),Trioxidation (C)	Dracula_Lett_3_3789	3	779.689	2336.04	0.71921	42.165	0.0065052	19444	50.079	1377100
Q6CLS2	Lipoyl synthase, mitochondrial	/	Kluyveromyces lactis (strain ATCC 8585 / CBS 2359 / DSM 70799 / NBRC 1267 / NRRL Y-1140 / WM37) (Yeast) (Candida sphaerica)	DLRAIGCDVITFGQYMRPTK	Unmodified	Dracula_Lett_3_3789	3	781.065	2340.17	2.0317	41.785	0.0085997	19261	61.096	17862000
Q6CLS2	Lipoyl synthase, mitochondrial	/	Kluyveromyces lactis (strain ATCC 8585 / CBS 2359 / DSM 70799 / NBRC 1267 / NRRL Y-1140 / WM37) (Yeast) (Candida sphaerica)	DLRAIGCDVITFGQYMRPTK	Unmodified	Dracula_Lett_3_3789	3	781.065	2340.17	/	41.756	0.0055152	19261	61.096	<T
Q6CLS2	Lipoyl synthase, mitochondrial	/	Kluyveromyces lactis (strain ATCC 8585 / CBS 2359 / DSM 70799 / NBRC 1267 / NRRL Y-1140 / WM37) (Yeast) (Candida sphaerica)	DLRAIGCDVITFGQYMRPTK	Unmodified	Dracula_Lett_3_3789	3	781.065	2340.17	/	41.756	0.011106	19261	61.096	<T
A0A395I3F8	Malformin synthetase mlfA	/	Aspergillus homomorphus (strain CBS 101889)	MLMVAIHHALYDGWSMPLLK*	Unmodified	Dracula_Lett_2_RP_3785	3	776.068	2325.18	-2.6146	60.304	0.012384	25835	51.76	15561000
A0A395I3F8	Malformin synthetase mlfA	/	Aspergillus homomorphus (strain CBS 101889)	MLMVAIHHALYDGWSMPLLK	Unmodified	Dracula_Lett_3_3789	3	776.068	2325.18	1.0242	43.723	0.0048474	20147	95.751	70034000
A0A395I3F8	Malformin synthetase mlfA	/	Aspergillus homomorphus (strain CBS 101889)	MLMVAIHHALYDGWSMPLLK	Unmodified	Dracula_Lett_3_3790	3	776.068	2325.18	-0.69642	43.665	0.0040889	19914	81.651	80509000
A0A395I3F8	Malformin synthetase mlfA	/	Aspergillus homomorphus (strain CBS 101889)	MLMVAIHHALYDGWSMPLLK	Unmodified	Dracula_Lett_2_RP_3785	3	776.068	2325.18	-3.0759	60.304	0.010037	25835	51.76	15561000
A0A395I3F8	Malformin synthetase mlfA	/	Aspergillus homomorphus (strain CBS 101889)	MLMVAIHHALYDGWSMPLLK	Unmodified	Dracula_Lett_3_3789	3	776.068	2325.18	0.38366	43.723	1.7093e-05	20154	95.751	70034000
A0A395I3F8	Malformin synthetase mlfA	/	Aspergillus homomorphus (strain CBS 101889)	MLMVAIHHALYDGWSMPLLK	Unmodified	Dracula_Lett_3_3789	2	1163.6	2325.18	1.0807	43.735	0.0075717	20169	66.498	983710
A0A395I3F8	Malformin synthetase mlfA	/	Aspergillus homomorphus (strain CBS 101889)	MLMVAIHHALYDGWSMPLLK	Unmodified	Dracula_Lett_3_3790	3	776.068	2325.18	0.0254	43.665	1.0337e-05	19914	81.651	80509000
A0A395I3F8	Malformin synthetase mlfA	/	Aspergillus homomorphus (strain CBS 101889)	MLMVAIHHALYDGWSMPLLK	Unmodified	Dracula_Lett_3_RP_3791	3	776.068	2325.18	/	59.08	0.005354	26170	64.52	<T
A0A395I3F8	Malformin synthetase mlfA	/	Aspergillus homomorphus (strain CBS 101889)	MLMVAIHHALYDGWSMPLLK	Unmodified	Dracula_Lett_2_RP_3786	3	776.068	2325.18	-2.251	59.862	0.0058933	26040	69.485	14981000
A0A395I3F8	Malformin synthetase mlfA	/	Aspergillus homomorphus (strain CBS 101889)	MLMVAIHHALYDGWSMPLLK	Unmodified	Dracula_Lett_3_3789	3	776.068	2325.18	0.26222	43.723	0.0022678	20147	95.751	70034000
A0A395I3F8	Malformin synthetase mlfA	/	Aspergillus homomorphus (strain CBS 101889)	MLMVAIHHALYDGWSMPLLK	Unmodified	Dracula_Lett_3_3790	3	776.068	2325.18	0.21057	43.665	0.0045551	19914	81.651	80509000
A0A395I3F8	Malformin synthetase mlfA	/	Aspergillus homomorphus (strain CBS 101889)	MLMVAIHHALYDGWSMPLLK	Unmodified	Dracula_Lett_3_RP_3791	3	776.068	2325.18	/	59.08	0.011313	26170	64.52	<T
A0A395I3F8	Malformin synthetase mlfA	/	Aspergillus homomorphus (strain CBS 101889)	MLMVAIHHALYDGWSMPLLK	Unmodified	Dracula_Lett_2_RP_3786	3	776.068	2325.18	-3.3119	59.862	0.0046254	26040	69.485	14981000
A0A395I3F8	Malformin synthetase mlfA	/	Aspergillus homomorphus (strain CBS 101889)	MLMVAIHHALYDGWSMPLLK	Unmodified	Dracula_Lett_3_3789	2	1163.6	2325.18	1.8214	43.735	0.0074242	20169	66.498	983710
A0A395I3F8	Malformin synthetase mlfA	/	Aspergillus homomorphus (strain CBS 101889)	MLMVAIHHALYDGWSMPLLK	Unmodified	Dracula_Lett_3_RP_3791	3	776.068	2325.18	/	59.08	0.0041329	26170	64.52	<T
Q2U059	Mannitol-1-phosphate 5-dehydrogenase	mpdA	Aspergillus oryzae (strain ATCC 42149 / RIB 40) (Yellow koji mold)	DHPLYSHVVERVSTVQQGSK	2 Deamidation (NQ)	Dracula_Lett_3_RP_3791	3	756.713	2267.12	0.98778	57.683	0.016453	26157	64.2	81631000
Q8J0Q0	Mannosyl-oligosaccharide 1,2-alpha-mannosidase	MNS1	Candida albicans (Yeast)	QYLQTNKQELVYWDMYR	Oxidation Y,Dioxidation Y,L-DOPA-quinone	Dracula_Lett_2_3784	2	1170.53	2339.05	-1.7138	47.948	0.012559	21530	44.847	3075400
Q4P456	Mediator of RNA polymerase II transcription subunit 12	SRB8	Ustilago maydis (strain 521 / FGSC 9021) (Corn smut fungus)	NKSAATIIPEITSNLCAWMAK	2 Deamidation (NQ)	Dracula_Lett_1_2B_3773	4	581.043	2320.14	-3.5715	62.178	0.01715	25727	50.957	471280
Q4W9B7	Mediator of RNA polymerase II transcription subunit 17	srb4	Aspergillus fumigatus (strain ATCC MYA-4609 / CBS 101355 / FGSC A1100 / Af293) (Neosartorya fumigata)	GWRLQSFNAAADK	Dioxidation W	Dracula_Lett_1_7B_3780	2	748.368	1494.72	/	62.101	0.0092835	27701	60.064	<T
Q9P7P2	Meiosis-specific protein hop1	hop1	Schizosaccharomyces pombe (strain 972 / ATCC 24843) (Fission yeast)	EADSFLEMMKTYIFSLVSMK	Oxidation (M),2 Dioxidation M	Dracula_Lett_2_RP_3785	3	817.377	2449.11	/	59.809	0.014051	25552	40.844	<T
Q9UU95	Meiotically up-regulated gene 128 protein	mug128	Schizosaccharomyces pombe (strain 972 / ATCC 24843) (Fission yeast)	MEYANLHYVK	Dioxidation Y,L-DOPA-quinone	Dracula_Lett_2_RP_3785	3	438.533	1312.58	/	77.202	0.010541	34260	46.39	<T
Q9UTP5	Meiotically up-regulated gene 162 protein	mug162	Schizosaccharomyces pombe (strain 972 / ATCC 24843) (Fission yeast)	MDDEVYKQR	Acetyl (Protein N-term),Deamidation (NQ)	Dracula_Lett_3_RP_3792	2	613.772	1225.53	3.3336	26.268	0.012186	12126	46.426	57848
Q92349	Meiotically up-regulated gene 79 protein	mug79	Schizosaccharomyces pombe (strain 972 / ATCC 24843) (Fission yeast)	WSPMDIQGLQDIPRPLRDK	Oxidation (M),Deamidation (NQ)	Dracula_Lett_3_3789	3	761.391	2281.15	-1.6579	43.643	0.013131	20195	52.019	6182000
Q10268	Membrane-anchored protein 1	mac1	Schizosaccharomyces pombe (strain 972 / ATCC 24843) (Fission yeast)	NNSSGDLHIQSGMPMNGRNGPR	Deamidation (NQ)	Dracula_Lett_3_3789	2	1170.53	2339.05	-0.79022	47.845	0.016642	22145	59.227	3039800
Q2GM68	Methylthioribose-1-phosphate isomerase	MRI1	Chaetomium globosum (strain ATCC 6205 / CBS 148.51 / DSM 1962 / NBRC 6347 / NRRL 1970) (Soil fungus)	MATLQAIK	Acetyl (Protein N-term)	Dracula_Lett_3_RP_3792	2	459.26	916.505	-3.7337	58.605	0.012695	26257	51.572	1411100
Q4WB00	Methyltransferase psoC	psoC	Aspergillus fumigatus (strain ATCC MYA-4609 / CBS 101355 / FGSC A1100 / Af293) (Neosartorya fumigata)	ALDATYDDALEGK	Unmodified	Dracula_Lett_1_2B_3774	2	691.328	1380.64	/	50.464	0.011406	20854	68.847	<T
Q4WB00	Methyltransferase psoC	psoC	Aspergillus fumigatus (strain ATCC MYA-4609 / CBS 101355 / FGSC A1100 / Af293) (Neosartorya fumigata)	ALDATYDDALEGK	Unmodified	Dracula_Lett_2_RP_3785	2	691.328	1380.64	/	51.381	0.0047956	22054	78.655	<T
P50945	MICOS complex subunit MIC27	MIC27	Saccharomyces cerevisiae (strain ATCC 204508 / S288c) (Baker's yeast)	IYEEGYVAKK	Dioxidation Y,L-DOPA-quinone	Dracula_Lett_2_RP_3785	2	623.304	1244.59	/	36.586	0.010611	15898	58.917	<T
C7YIH6	MICOS complex subunit MIC60	MIC60	Fusarium vanettenii (strain ATCC MYA-4622 / CBS 123669 / FGSC 9596 / NRRL 45880 / 77-13-4) (Fusarium solani subsp. pisi)	EMNGLEGWAKTLSKDWLGEVR	Dioxidation W,Tryptophan oxidation to kynurenin	Dracula_Lett_2_RP_3785	3	819.069	2454.18	1.0767	59.957	0.0087671	25686	59.857	1341100
Q754G4	MICOS complex subunit MIC60	MIC60	Ashbya gossypii (strain ATCC 10895 / CBS 109.51 / FGSC 9923 / NRRL Y-1056) (Yeast) (Eremothecium gossypii)	RCCSEGPALLDVAMAELQAK	Oxidation (M)	Dracula_Lett_1_2B_3774	4	559.52	2234.05	2.3606	61.575	0.0082846	26343	46.663	48085000
C4XVQ6	Mitochondrial distribution and morphology protein 10	MDM10	Clavispora lusitaniae (strain ATCC 42720) (Yeast) (Candida lusitaniae)	CINNPHIRK	Trioxidation (C)	Dracula_Lett_2_RP_3786	1	1199.59	1198.59	-3.6728	60.266	0.01672	26432	45.718	434940
C0NF00	Mitochondrial distribution and morphology protein 12	MDM12	Ajellomyces capsulatus (strain G186AR / H82 / ATCC MYA-2454 / RMSCC 2432) (Darling's disease fungus) (Histoplasma capsulatum)	MSIDIDWER	Unmodified	Dracula_Lett_2_3784	2	582.771	1163.53	-3.8905	36.258	0.013145	16249	98.523	4439700
C0NF00	Mitochondrial distribution and morphology protein 12	MDM12	Ajellomyces capsulatus (strain G186AR / H82 / ATCC MYA-2454 / RMSCC 2432) (Darling's disease fungus) (Histoplasma capsulatum)	MSIDIDWER	Unmodified	Dracula_Lett_3_RP_3791	2	582.771	1163.53	-1.5035	51.02	0.0085094	22633	91.9	572710
C0NF00	Mitochondrial distribution and morphology protein 12	MDM12	Ajellomyces capsulatus (strain G186AR / H82 / ATCC MYA-2454 / RMSCC 2432) (Darling's disease fungus) (Histoplasma capsulatum)	MSIDIDWER	Unmodified	Dracula_Lett_3_RP_3791	2	582.771	1163.53	-1.8439	51.02	0.0034585	22633	91.9	572710
C0NF00	Mitochondrial distribution and morphology protein 12	MDM12	Ajellomyces capsulatus (strain G186AR / H82 / ATCC MYA-2454 / RMSCC 2432) (Darling's disease fungus) (Histoplasma capsulatum)	MSIDIDWER	Unmodified	Dracula_Lett_3_RP_3792	2	582.771	1163.53	-2.2526	51.366	0.0096201	22867	76.774	615910
C0NF00	Mitochondrial distribution and morphology protein 12	MDM12	Ajellomyces capsulatus (strain G186AR / H82 / ATCC MYA-2454 / RMSCC 2432) (Darling's disease fungus) (Histoplasma capsulatum)	MSIDIDWER	Unmodified	Dracula_Lett_3_RP_3791	2	582.771	1163.53	-2.0878	51.02	0.0020972	22633	91.9	572710
C0NF00	Mitochondrial distribution and morphology protein 12	MDM12	Ajellomyces capsulatus (strain G186AR / H82 / ATCC MYA-2454 / RMSCC 2432) (Darling's disease fungus) (Histoplasma capsulatum)	MSIDIDWER	Unmodified	Dracula_Lett_3_RP_3792	2	582.771	1163.53	-2.5534	51.366	0.0084839	22867	76.774	615910
A7THL9	Mitochondrial distribution and morphology protein 32	MDM32	Vanderwaltozyma polyspora (strain ATCC 22028 / DSM 70294 / BCRC 21397 / CBS 2163 / NBRC 10782 / NRRL Y-8283 / UCD 57-17) (Kluyveromyces polysporus)	SNGITIINPLVNKVTTNNVSTSSNGK	3 Deamidation (NQ)	Dracula_Lett_2_RP_3786	3	892.463	2674.37	2.8697	60.262	0.0040778	26408	64.069	1409100
A7THX0	Mitochondrial division protein 1	MDV1	Vanderwaltozyma polyspora (strain ATCC 22028 / DSM 70294 / BCRC 21397 / CBS 2163 / NBRC 10782 / NRRL Y-8283 / UCD 57-17) (Kluyveromyces polysporus)	QWDLVNGKCIQTIDLSSVVK	Gln->pyro-Glu,Tryptophan oxidation to oxolactone	Dracula_Lett_2_3783	3	767.391	2299.15	0.91225	44.252	0.0031377	19503	67.153	64485000
Q757S0	Mitochondrial import inner membrane translocase subunit TIM9	TIM9	Ashbya gossypii (strain ATCC 10895 / CBS 109.51 / FGSC 9923 / NRRL Y-1056) (Yeast) (Eremothecium gossypii)	EQQEFQRVVEQK	Glu->pyro-Glu,2 Deamidation (NQ)	Dracula_Lett_1_2B_3773	3	511.251	1530.73	/	61.495	0.013743	25403	50.207	<T
Q5AHC2	Mitochondrial inner membrane i-AAA protease complex subunit MGR1	MGR1	Candida albicans (strain SC5314 / ATCC MYA-2876) (Yeast)	RWEKLLHEDLNEVTELNK	Dioxidation W	Dracula_Lett_1_2B_3774	3	766.729	2297.17	/	61.74	0.0035987	26053	63.062	<T
Q6VMB4	Mitochondrial intermediate peptidase	OCT1	Leucoagaricus gongylophorus (Leaf-cutting ant fungus)	TPENVMNFLGALIGQTRPFAR	Unmodified	Dracula_Lett_2_3783	3	778.079	2331.22	-3.2053	45.324	0.017241	19970	54.668	707570
Q6VMB4	Mitochondrial intermediate peptidase	OCT1	Leucoagaricus gongylophorus (Leaf-cutting ant fungus)	TPENVMNFLGALIGQTRPFAR	Unmodified	Dracula_Lett_2_3784	3	778.079	2331.22	-2.3005	45.62	0.010093	20431	73.448	477910
Q6VMB4	Mitochondrial intermediate peptidase	OCT1	Leucoagaricus gongylophorus (Leaf-cutting ant fungus)	TPENVMNFLGALIGQTRPFAR	Unmodified	Dracula_Lett_3_3789	3	778.079	2331.22	-3.389	45.522	0.01345	21010	61.942	2074900
Q6VMB4	Mitochondrial intermediate peptidase	OCT1	Leucoagaricus gongylophorus (Leaf-cutting ant fungus)	TPENVMNFLGALIGQTRPFAR	Unmodified	Dracula_Lett_3_3790	3	778.079	2331.22	-4.1331	45.424	0.0061437	20745	83.229	801270
Q6VMB4	Mitochondrial intermediate peptidase	OCT1	Leucoagaricus gongylophorus (Leaf-cutting ant fungus)	TPENVMNFLGALIGQTRPFAR	Unmodified	Dracula_Lett_2_3784	3	778.079	2331.22	-2.3657	45.62	0.0080975	20431	73.448	477910
Q6VMB4	Mitochondrial intermediate peptidase	OCT1	Leucoagaricus gongylophorus (Leaf-cutting ant fungus)	TPENVMNFLGALIGQTRPFAR	Unmodified	Dracula_Lett_3_3790	3	778.079	2331.22	-2.9529	45.424	5.6956e-08	20745	83.229	801270
Q6VMB4	Mitochondrial intermediate peptidase	OCT1	Leucoagaricus gongylophorus (Leaf-cutting ant fungus)	TPENVMNFLGALIGQTRPFAR	Unmodified	Dracula_Lett_2_3784	3	778.079	2331.22	-2.5706	45.62	0.0048126	20431	73.448	477910
Q6VMB4	Mitochondrial intermediate peptidase	OCT1	Leucoagaricus gongylophorus (Leaf-cutting ant fungus)	TPENVMNFLGALIGQTRPFAR	Unmodified	Dracula_Lett_3_3790	3	778.079	2331.22	-2.789	45.424	0.0017215	20745	83.229	801270
Q6VMB4	Mitochondrial intermediate peptidase	OCT1	Leucoagaricus gongylophorus (Leaf-cutting ant fungus)	TPENVMNFLGALIGQTRPFAR	Unmodified	Dracula_Lett_3_3790	3	778.079	2331.22	-3.0268	45.424	2.5195e-06	20745	83.229	801270
Q6BJD8	mRNA 3'-end-processing protein RNA14	RNA14	Debaryomyces hansenii (strain ATCC 36239 / CBS 767 / BCRC 21394 / JCM 1990 / NBRC 0083 / IGC 2968) (Yeast) (Torulaspora hansenii)	MPSNMFIQADKKK	Oxidation (M)	Dracula_Lett_2_3783	2	777.394	1552.77	/	44.507	0.014505	19638	50.353	<T
Q6C922	mRNA 3'-end-processing protein YTH1	YTH1	Yarrowia lipolytica (strain CLIB 122 / E 150) (Yeast) (Candida lipolytica)	HIRRMPCELYMTGFCPK	Oxidation (M),Trioxidation (C)	Dracula_Lett_1_7B_3779	4	565.759	2259.01	3.0087	61.707	0.0097644	27368	46.68	1314500
Q7SGR2	mRNA 3'-end-processing protein yth-1	yth-1	Neurospora crassa (strain ATCC 24698 / 74-OR23-1A / CBS 708.71 / DSM 1257 / FGSC 987)	DNREREMMMQGR	3 Oxidation (M),Deamidation (NQ)	Dracula_Lett_3_RP_3791	2	801.327	1600.64	/	48.765	0.012867	21798	50.473	<T
P32783	mRNA cap guanine-N7 methyltransferase	ABD1	Saccharomyces cerevisiae (strain ATCC 204508 / S288c) (Baker's yeast)	PSWGNSIYKVTFENNSYQK	4 Deamidation (NQ)	Dracula_Lett_3_3790	3	756.011	2265.01	-3.1544	48.154	0.016066	22053	49.537	1114600
A5DDJ4	mRNA cap guanine-N7 methyltransferase	ABD1	Meyerozyma guilliermondii (strain ATCC 6260 / CBS 566 / DSM 6381 / JCM 1539 / NBRC 10279 / NRRL Y-324) (Yeast) (Candida guilliermondii)	NFIEIFNQEIPK	2 Deamidation (NQ)	Dracula_Lett_2_3783	2	747.38	1492.74	/	45.065	0.01019	19895	64.654	<T
Q6BZT5	mRNA cleavage and polyadenylation factor CLP1	CLP1	Yarrowia lipolytica (strain CLIB 122 / E 150) (Yeast) (Candida lipolytica)	PETEWRYEVAIGGTLHVTLK	Tryptophan oxidation to oxolactone	Dracula_Lett_3_RP_3792	3	771.734	2312.18	0.72302	58.961	0.012694	26338	46.131	7592700
Q6C783	mRNA-capping enzyme subunit alpha	CEG1	Yarrowia lipolytica (strain CLIB 122 / E 150) (Yeast) (Candida lipolytica)	MSGIVPEIPGEQAPPDAAHQLK	Acetyl (Protein N-term)	Dracula_Lett_3_3789	2	1164.09	2326.16	0.020137	49.996	0.0084063	23089	45.79	21463000
Q5KEQ1	mRNA-capping enzyme subunit beta	CET1	Cryptococcus neoformans var. neoformans serotype D (strain JEC21 / ATCC MYA-565) (Filobasidiella neoformans)	QPRPPRYSSPDIDPDIPLAR	Dioxidation Y	Dracula_Lett_3_3789	4	581.301	2321.18	2.4163	40.367	0.0021268	18596	77.795	16513000
Q5KEQ1	mRNA-capping enzyme subunit beta	CET1	Cryptococcus neoformans var. neoformans serotype D (strain JEC21 / ATCC MYA-565) (Filobasidiella neoformans)	QPRPPRYSSPDIDPDIPLAR	Dioxidation Y	Dracula_Lett_3_RP_3791	4	581.301	2321.18	1.1562	59.092	0.0143	26080	44.587	2925200
P78595	Multidrug resistance protein CDR2	CDR2	Candida albicans (strain SC5314 / ATCC MYA-2876) (Yeast)	EIFFWRDLTYQVK	Deamidation (NQ)	Dracula_Lett_3_RP_3791	2	873.449	1744.88	/	58.33	0.0064416	25783	77.662	<T
P30606	Myo-inositol transporter 2	ITR2	Saccharomyces cerevisiae (strain ATCC 204508 / S288c) (Baker's yeast)	PCLMFSNLMFLIGAILQITAHK	2 Oxidation (M),2 Deamidation (NQ)	Dracula_Lett_3_3789	3	851.437	2551.29	1.1207	43.338	0.01596	20014	45.436	2812900
O14157	Myosin type-2 heavy chain 2	myo3	Schizosaccharomyces pombe (strain 972 / ATCC 24843) (Fission yeast)	SGPLNSDENIYSTSSTTLSILK*	Unmodified	Dracula_Lett_3_RP_3792	3	776.392	2326.15	3.2474	58.129	0.010546	26067	49.188	15284000
A3LYL7	Myosin-1	MYO1	Scheffersomyces stipitis (strain ATCC 58785 / CBS 6054 / NBRC 10063 / NRRL Y-11545) (Yeast) (Pichia stipitis)	FMNGTIYTYIGHVLISVNPFQDLGIYGPETLSKYRGR	Dioxidation Y,2 L-DOPA-quinone	Dracula_Lett_3_RP_3792	4	1070.78	4279.1	4.218	60.502	0.008328	27193	44.615	600980
Q5A1W9	NAD-dependent histone deacetylase HST3	HST3	Candida albicans (strain SC5314 / ATCC MYA-2876) (Yeast)	LLRCYTQNIDCIEQHINLK	Trioxidation (C)	Dracula_Lett_2_RP_3786	3	827.074	2478.2	4.2587	60.436	0.01406	26500	52.42	1393900
F4P804	NAD-dependent protein deacylase SIR4	/	Batrachochytrium dendrobatidis (strain JAM81 / FGSC 10211) (Frog chytrid fungus)	QRYWARSFLGWPK	Gln->pyro-Glu,Dioxidation W,Tryptophan oxidation to kynurenin	Dracula_Lett_1_7B_3779	2	857.428	1712.84	/	61.833	0.01144	27514	51.949	<T
P54388	NADP-specific glutamate dehydrogenase (NADP-GDH)	GDHA	Laccaria bicolor (strain S238N-H82 / ATCC MYA-4686) (Bicoloured deceiver) (Laccaria laccata var. bicolor)	PEATGYGLIYYVEHMIAKAAPEYSLSK	Oxidation Y,Dioxidation Y,2 L-DOPA-quinone	Dracula_Lett_1_2B_3774	4	770.117	3076.44	-4.289	62.22	0.00037554	26077	53.747	3305200
A3GHD3	Nascent polypeptide-associated complex subunit alpha	EGD2	Scheffersomyces stipitis (strain ATCC 58785 / CBS 6054 / NBRC 10063 / NRRL Y-11545) (Yeast) (Pichia stipitis)	GNLIYAIDAPDVYRSAAGTYVVFGEAK	2 L-DOPA-quinone	Dracula_Lett_1_7B_3780	3	963.475	2887.4	-0.89869	63.479	0.0025755	28386	55.827	6120000
Q9UT93	NEDD8-activating enzyme E1 regulatory subunit	uba5	Schizosaccharomyces pombe (strain 972 / ATCC 24843) (Fission yeast)	EYKLPSNVYEVLHDTRCVK	Oxidation Y,Dioxidation Y	Dracula_Lett_2_RP_3785	2	1199.59	2397.16	1.4989	60.002	0.011292	25624	56.087	2563400
Q01168	Nitrogen regulatory protein NUT1	NUT1	Magnaporthe oryzae (strain 70-15 / ATCC MYA-4617 / FGSC 8958) (Rice blast fungus) (Pyricularia oryzae)	MMHVNLRK	2 Oxidation (M)	Dracula_Lett_2_RP_3786	2	530.773	1059.53	3.2181	24.994	0.010994	10952	62.714	573100
Q7S045	Non-histone chromosomal protein 6	nhp-1	Neurospora crassa (strain ATCC 24698 / 74-OR23-1A / CBS 708.71 / DSM 1257 / FGSC 987)	MPKAAAK	Acetyl (Protein N-term),Oxidation (M)	Dracula_Lett_2_RP_3786	1	774.418	773.411	-3.1582	41.322	0.016617	18424	56.026	206000
S0DTP6	Non-reducing polyketide synthase fsr1	FSR1	Gibberella fujikuroi (strain CBS 195.34 / IMI 58289 / NRRL A-6831) (Bakanae and foot rot disease fungus) (Fusarium fujikuroi)	IAMGPTQWK	Unmodified	Dracula_Lett_2_3784	2	516.271	1030.53	2.166	28.521	0.010538	12962	75.213	459120
Q5AZ32	Non-reducing polyketide synthase pkbA	pkbA	Emericella nidulans (strain FGSC A4 / ATCC 38163 / CBS 112.46 / NRRL 194 / M139) (Aspergillus nidulans)	DLLAEVYLNGPMYAAISR	Oxidation (M),Oxidation Y,L-DOPA-quinone	Dracula_Lett_2_3783	2	1021.5	2040.98	1.9677	47.437	0.0053124	20981	76.165	21293000
B8NY88	Nonribosomal peptide synthase agiA	agiA	Aspergillus flavus (strain ATCC 200026 / FGSC A1120 / IAM 13836 / NRRL 3357 / JCM 12722 / SRRC 167)	RSTSLSMALQR	Unmodified	Dracula_Lett_1_7B_3779	3	417.228	1248.66	/	55.001	0.012531	24309	44.847	<T
Q5AUZ6	Nonribosomal peptide synthase atnA	atnA	Emericella nidulans (strain FGSC A4 / ATCC 38163 / CBS 112.46 / NRRL 194 / M139) (Aspergillus nidulans)	IVPICLKK	Unmodified	Dracula_Lett_1_7B_3780	1	970.612	969.605	3.6697	78.249	0.015951	34950	41.302	430370
D4AU56	Nonribosomal peptide synthase sidC	sidC	Arthroderma benhamiae (strain ATCC MYA-4681 / CBS 112371) (Trichophyton mentagrophytes)	SIVSVLPR	Unmodified	Dracula_Lett_1_7A_3777	2	435.774	869.533	0.86361	34.365	0.0087031	15978	101.21	644070000
D4AU56	Nonribosomal peptide synthase sidC	sidC	Arthroderma benhamiae (strain ATCC MYA-4681 / CBS 112371) (Trichophyton mentagrophytes)	SIVSVLPR	Unmodified	Dracula_Lett_1_7A_3778	2	435.774	869.533	0.13041	34.563	0.003468	16173	104.11	533250000
D4AU56	Nonribosomal peptide synthase sidC	sidC	Arthroderma benhamiae (strain ATCC MYA-4681 / CBS 112371) (Trichophyton mentagrophytes)	SIVSVLPR	Unmodified	Dracula_Lett_2_3783	2	435.774	869.533	1.0579	34.437	0.0092081	15151	94.163	2635000000
D4AU56	Nonribosomal peptide synthase sidC	sidC	Arthroderma benhamiae (strain ATCC MYA-4681 / CBS 112371) (Trichophyton mentagrophytes)	SIVSVLPR	Unmodified	Dracula_Lett_2_3783	1	870.541	869.533	-0.018345	34.416	0.0051169	15173	100.74	2291500
D4AU56	Nonribosomal peptide synthase sidC	sidC	Arthroderma benhamiae (strain ATCC MYA-4681 / CBS 112371) (Trichophyton mentagrophytes)	SIVSVLPR	Unmodified	Dracula_Lett_2_3784	2	435.774	869.533	-0.033446	34.742	0.003468	15596	104.11	2595800000
D4AU56	Nonribosomal peptide synthase sidC	sidC	Arthroderma benhamiae (strain ATCC MYA-4681 / CBS 112371) (Trichophyton mentagrophytes)	SIVSVLPR	Unmodified	Dracula_Lett_2_RP_3785	2	435.774	869.533	-1.5511	52.406	0.0087031	22741	101.21	496930000
D4AU56	Nonribosomal peptide synthase sidC	sidC	Arthroderma benhamiae (strain ATCC MYA-4681 / CBS 112371) (Trichophyton mentagrophytes)	SIVSVLPR	Unmodified	Dracula_Lett_3_3789	2	435.774	869.533	-0.83477	34.74	0.0068519	15968	95.793	3434000000
D4AU56	Nonribosomal peptide synthase sidC	sidC	Arthroderma benhamiae (strain ATCC MYA-4681 / CBS 112371) (Trichophyton mentagrophytes)	SIVSVLPR	Unmodified	Dracula_Lett_3_3789	1	870.541	869.533	0.060582	34.759	0.0049413	15999	94.407	2000300
D4AU56	Nonribosomal peptide synthase sidC	sidC	Arthroderma benhamiae (strain ATCC MYA-4681 / CBS 112371) (Trichophyton mentagrophytes)	SIVSVLPR	Unmodified	Dracula_Lett_3_3790	2	435.774	869.533	-0.19266	34.703	0.0068519	15780	101.21	3482100000
D4AU56	Nonribosomal peptide synthase sidC	sidC	Arthroderma benhamiae (strain ATCC MYA-4681 / CBS 112371) (Trichophyton mentagrophytes)	SIVSVLPR	Unmodified	Dracula_Lett_3_3790	1	870.541	869.533	1.6852	34.692	0.010617	15804	88.029	1578800
D4AU56	Nonribosomal peptide synthase sidC	sidC	Arthroderma benhamiae (strain ATCC MYA-4681 / CBS 112371) (Trichophyton mentagrophytes)	SIVSVLPR	Unmodified	Dracula_Lett_3_RP_3791	2	435.774	869.533	0.55819	50.198	0.0068519	22149	114.59	461980000
D4AU56	Nonribosomal peptide synthase sidC	sidC	Arthroderma benhamiae (strain ATCC MYA-4681 / CBS 112371) (Trichophyton mentagrophytes)	SIVSVLPR	Unmodified	Dracula_Lett_1_7A_3777	2	435.774	869.533	0.66988	34.365	0.0094994	15978	101.21	644070000
D4AU56	Nonribosomal peptide synthase sidC	sidC	Arthroderma benhamiae (strain ATCC MYA-4681 / CBS 112371) (Trichophyton mentagrophytes)	SIVSVLPR	Unmodified	Dracula_Lett_1_7A_3778	2	435.774	869.533	0.60931	34.563	0.0022811	16173	104.11	533250000
D4AU56	Nonribosomal peptide synthase sidC	sidC	Arthroderma benhamiae (strain ATCC MYA-4681 / CBS 112371) (Trichophyton mentagrophytes)	SIVSVLPR	Unmodified	Dracula_Lett_2_3783	2	435.774	869.533	0.45107	34.437	0.0037821	15151	94.163	2635000000
D4AU56	Nonribosomal peptide synthase sidC	sidC	Arthroderma benhamiae (strain ATCC MYA-4681 / CBS 112371) (Trichophyton mentagrophytes)	SIVSVLPR	Unmodified	Dracula_Lett_2_3783	1	870.541	869.533	-0.39567	34.416	0.0163	15173	100.74	2291500
D4AU56	Nonribosomal peptide synthase sidC	sidC	Arthroderma benhamiae (strain ATCC MYA-4681 / CBS 112371) (Trichophyton mentagrophytes)	SIVSVLPR	Unmodified	Dracula_Lett_2_3784	2	435.774	869.533	-0.040805	34.742	0.0022811	15596	104.11	2595800000
D4AU56	Nonribosomal peptide synthase sidC	sidC	Arthroderma benhamiae (strain ATCC MYA-4681 / CBS 112371) (Trichophyton mentagrophytes)	SIVSVLPR	Unmodified	Dracula_Lett_2_RP_3785	2	435.774	869.533	-0.44266	52.406	0.0094994	22741	101.21	496930000
D4AU56	Nonribosomal peptide synthase sidC	sidC	Arthroderma benhamiae (strain ATCC MYA-4681 / CBS 112371) (Trichophyton mentagrophytes)	SIVSVLPR	Unmodified	Dracula_Lett_3_3789	2	435.774	869.533	0.67775	34.74	0.0040189	15968	95.793	3434000000
D4AU56	Nonribosomal peptide synthase sidC	sidC	Arthroderma benhamiae (strain ATCC MYA-4681 / CBS 112371) (Trichophyton mentagrophytes)	SIVSVLPR	Unmodified	Dracula_Lett_3_3789	1	870.541	869.533	-0.48587	34.759	0.0063592	15999	94.407	2000300
D4AU56	Nonribosomal peptide synthase sidC	sidC	Arthroderma benhamiae (strain ATCC MYA-4681 / CBS 112371) (Trichophyton mentagrophytes)	SIVSVLPR	Unmodified	Dracula_Lett_3_3790	2	435.774	869.533	-0.23163	34.703	0.0040189	15780	101.21	3482100000
D4AU56	Nonribosomal peptide synthase sidC	sidC	Arthroderma benhamiae (strain ATCC MYA-4681 / CBS 112371) (Trichophyton mentagrophytes)	SIVSVLPR	Unmodified	Dracula_Lett_3_RP_3791	2	435.774	869.533	0.79949	50.198	0.0040189	22149	114.59	461980000
D4AU56	Nonribosomal peptide synthase sidC	sidC	Arthroderma benhamiae (strain ATCC MYA-4681 / CBS 112371) (Trichophyton mentagrophytes)	SIVSVLPR	Unmodified	Dracula_Lett_1_7A_3777	2	435.774	869.533	-0.030089	34.365	0.0081932	15978	101.21	644070000
D4AU56	Nonribosomal peptide synthase sidC	sidC	Arthroderma benhamiae (strain ATCC MYA-4681 / CBS 112371) (Trichophyton mentagrophytes)	SIVSVLPR	Unmodified	Dracula_Lett_1_7A_3778	2	435.774	869.533	0.36493	34.563	0.0017627	16173	104.11	533250000
D4AU56	Nonribosomal peptide synthase sidC	sidC	Arthroderma benhamiae (strain ATCC MYA-4681 / CBS 112371) (Trichophyton mentagrophytes)	SIVSVLPR	Unmodified	Dracula_Lett_2_3783	2	435.774	869.533	1.1392	34.437	0.006502	15151	94.163	2635000000
D4AU56	Nonribosomal peptide synthase sidC	sidC	Arthroderma benhamiae (strain ATCC MYA-4681 / CBS 112371) (Trichophyton mentagrophytes)	SIVSVLPR	Unmodified	Dracula_Lett_2_3784	2	435.774	869.533	-0.25365	34.742	0.0017627	15596	104.11	2595800000
D4AU56	Nonribosomal peptide synthase sidC	sidC	Arthroderma benhamiae (strain ATCC MYA-4681 / CBS 112371) (Trichophyton mentagrophytes)	SIVSVLPR	Unmodified	Dracula_Lett_2_RP_3785	2	435.774	869.533	-0.31805	52.406	0.0081932	22741	101.21	496930000
D4AU56	Nonribosomal peptide synthase sidC	sidC	Arthroderma benhamiae (strain ATCC MYA-4681 / CBS 112371) (Trichophyton mentagrophytes)	SIVSVLPR	Unmodified	Dracula_Lett_3_3789	2	435.774	869.533	0.89061	34.74	0.0041724	15968	95.793	3434000000
D4AU56	Nonribosomal peptide synthase sidC	sidC	Arthroderma benhamiae (strain ATCC MYA-4681 / CBS 112371) (Trichophyton mentagrophytes)	SIVSVLPR	Unmodified	Dracula_Lett_3_3789	1	870.541	869.533	-0.50544	34.759	0.011053	15999	94.407	2000300
D4AU56	Nonribosomal peptide synthase sidC	sidC	Arthroderma benhamiae (strain ATCC MYA-4681 / CBS 112371) (Trichophyton mentagrophytes)	SIVSVLPR	Unmodified	Dracula_Lett_3_3790	2	435.774	869.533	-0.077322	34.703	0.0041724	15780	101.21	3482100000
D4AU56	Nonribosomal peptide synthase sidC	sidC	Arthroderma benhamiae (strain ATCC MYA-4681 / CBS 112371) (Trichophyton mentagrophytes)	SIVSVLPR	Unmodified	Dracula_Lett_3_RP_3791	2	435.774	869.533	0.71497	50.198	0.0041724	22149	114.59	461980000
D4AU56	Nonribosomal peptide synthase sidC	sidC	Arthroderma benhamiae (strain ATCC MYA-4681 / CBS 112371) (Trichophyton mentagrophytes)	SIVSVLPR	Unmodified	Dracula_Lett_3_RP_3792	2	435.774	869.533	-0.063438	50.492	0.01395	22904	81.381	463990000
D4AU56	Nonribosomal peptide synthase sidC	sidC	Arthroderma benhamiae (strain ATCC MYA-4681 / CBS 112371) (Trichophyton mentagrophytes)	SIVSVLPR	Unmodified	Dracula_Lett_2_3783	1	870.541	869.533	-0.37743	34.416	0.016873	15173	100.74	2291500
D4AU56	Nonribosomal peptide synthase sidC	sidC	Arthroderma benhamiae (strain ATCC MYA-4681 / CBS 112371) (Trichophyton mentagrophytes)	SIVSVLPR	Unmodified	Dracula_Lett_3_3789	1	870.541	869.533	-0.50271	34.759	0.015878	15999	94.407	2000300
D4AU56	Nonribosomal peptide synthase sidC	sidC	Arthroderma benhamiae (strain ATCC MYA-4681 / CBS 112371) (Trichophyton mentagrophytes)	SIVSVLPR	Unmodified	Dracula_Lett_3_3789	2	435.774	869.533	-0.94708	34.74	1.2351e-08	15957	101.21	3434000000
D4AU56	Nonribosomal peptide synthase sidC	sidC	Arthroderma benhamiae (strain ATCC MYA-4681 / CBS 112371) (Trichophyton mentagrophytes)	SIVSVLPR	Unmodified	Dracula_Lett_3_RP_3791	2	435.774	869.533	-0.054297	50.198	0.010837	22931	114.59	461980000
Q4WT66	Nonribosomal peptide synthetase 1	NRPS1	Aspergillus fumigatus (strain ATCC MYA-4609 / CBS 101355 / FGSC A1100 / Af293) (Neosartorya fumigata)	WGDRFVINAYGPSESTVMATMSVK	Oxidation (M),Deamidation (NQ)	Dracula_Lett_3_RP_3792	4	666.567	2662.24	3.6747	60.681	0.015625	27597	40.197	18215000
Q4WVN4	Nonribosomal peptide synthetase 8	NRPS8	Aspergillus fumigatus (strain ATCC MYA-4609 / CBS 101355 / FGSC A1100 / Af293) (Neosartorya fumigata)	AGVKGVYACSPMQEGILLAALK*	Oxidation (M),Trioxidation (C)	Dracula_Lett_1_2B_3773	4	585.804	2339.19	3.1621	61.968	0.0085784	25981	44.816	6935200
Q4WVN4	Nonribosomal peptide synthetase 8	NRPS8	Aspergillus fumigatus (strain ATCC MYA-4609 / CBS 101355 / FGSC A1100 / Af293) (Neosartorya fumigata)	AGVKGVYACSPMQEGILLAALK	Oxidation (M),Trioxidation (C)	Dracula_Lett_3_3790	4	585.804	2339.19	2.9013	40.842	0.0083196	18694	45.138	799910000
Q4WVN4	Nonribosomal peptide synthetase 8	NRPS8	Aspergillus fumigatus (strain ATCC MYA-4609 / CBS 101355 / FGSC A1100 / Af293) (Neosartorya fumigata)	AGVKGVYACSPMQEGILLAALK	Oxidation (M),Trioxidation (C)	Dracula_Lett_3_RP_3792	4	585.804	2339.19	2.876	59.449	0.010572	26884	42.64	90644000
Q8J2Q6	Nonribosomal peptide synthetase 8	FUM14	Gibberella moniliformis (strain M3125 / FGSC 7600) (Maize ear and stalk rot fungus) (Fusarium verticillioides)	MNSLDQWR	2 Deamidation (NQ)	Dracula_Lett_2_RP_3785	2	526.229	1050.44	-3.4153	25.95	0.01257	11034	74.415	181070
K0E4D7	Nonribosomal peptide synthetase ecdA	ecdA	Aspergillus rugulosus (Emericella rugulosa)	QVYRLAASIDTQRFQEAWK*	Oxidation W	Dracula_Lett_2_RP_3785	3	776.069	2325.19	-3.1189	60.304	0.011163	25835	92.633	15561000
K0E4D7	Nonribosomal peptide synthetase ecdA	ecdA	Aspergillus rugulosus (Emericella rugulosa)	QVYRLAASIDTQRFQEAWK	Oxidation W	Dracula_Lett_3_3789	3	776.069	2325.19	-1.1563	43.723	4.0819e-09	20147	109.04	70034000
K0E4D7	Nonribosomal peptide synthetase ecdA	ecdA	Aspergillus rugulosus (Emericella rugulosa)	QVYRLAASIDTQRFQEAWK	Oxidation W	Dracula_Lett_3_3790	3	776.069	2325.19	-1.2945	43.665	0.01566	19914	90.422	80509000
P39946	Nuclear distribution protein PAC1	PAC1	Saccharomyces cerevisiae (strain ATCC 204508 / S288c) (Baker's yeast)	TNWQQQLPLTDTQKNELDK	Unmodified	Dracula_Lett_2_3783	3	767.389	2299.14	4.3092	45.785	0.010815	20255	72.583	1121100
P39946	Nuclear distribution protein PAC1	PAC1	Saccharomyces cerevisiae (strain ATCC 204508 / S288c) (Baker's yeast)	TNWQQQLPLTDTQKNELDK	Unmodified	Dracula_Lett_3_3789	3	767.389	2299.14	2.9901	44.382	0.00016341	20442	78.228	140120000
P39946	Nuclear distribution protein PAC1	PAC1	Saccharomyces cerevisiae (strain ATCC 204508 / S288c) (Baker's yeast)	TNWQQQLPLTDTQKNELDK	Unmodified	Dracula_Lett_2_3783	3	767.389	2299.14	3.9893	45.785	0.0050053	20255	72.583	1121100
P39946	Nuclear distribution protein PAC1	PAC1	Saccharomyces cerevisiae (strain ATCC 204508 / S288c) (Baker's yeast)	TNWQQQLPLTDTQKNELDK	Unmodified	Dracula_Lett_3_3789	3	767.389	2299.14	2.7753	44.382	0.00054877	20442	78.228	140120000
Q75BJ7	Nucleolar protein 12	NOP12	Ashbya gossypii (strain ATCC 10895 / CBS 109.51 / FGSC 9923 / NRRL Y-1056) (Yeast) (Eremothecium gossypii)	DPKTNVGK	Unmodified	Dracula_Lett_2_RP_3785	1	858.468	857.461	2.2917	30.254	0.012015	12961	53.554	4715300
Q75BJ7	Nucleolar protein 12	NOP12	Ashbya gossypii (strain ATCC 10895 / CBS 109.51 / FGSC 9923 / NRRL Y-1056) (Yeast) (Eremothecium gossypii)	DPKTNVGK	Deamidation (NQ)	Dracula_Lett_3_RP_3791	1	859.452	858.445	1.0525	31.016	0.016071	14064	48.756	923350
Q9UTH0	Nucleoporin nup132	nup132	Schizosaccharomyces pombe (strain 972 / ATCC 24843) (Fission yeast)	SRDYNQISWMHDMR	Oxidation (M),Deamidation (NQ)	Dracula_Lett_3_3789	2	928.396	1854.78	/	41.739	0.016795	19252	58.511	<T
G0S4T0	Nucleoporin NUP192	NUP192	Chaetomium thermophilum (strain DSM 1495 / CBS 144.50 / IMI 039719) (Thermochaetoides thermophila)	LIMDEDFNLVDTILK	Oxidation (M),Deamidation (NQ)	Dracula_Lett_2_RP_3785	2	898.455	1794.9	/	60.536	0.0018923	25946	82.261	<T
Q06005	Octanoyltransferase, mitochondrial	LIP2	Saccharomyces cerevisiae (strain ATCC 204508 / S288c) (Baker's yeast)	NTLTTSIMEQR	Oxidation (M)	Dracula_Lett_3_RP_3791	2	655.324	1308.63	/	50.068	0.0094676	22232	53.089	<T
P39720	Oleate-activated transcription factor 1	OAF1	Saccharomyces cerevisiae (strain ATCC 204508 / S288c) (Baker's yeast)	LSGTTDPR	Unmodified	Dracula_Lett_1_2B_3773	2	423.719	845.424	-0.18438	50.53	0.015821	20591	89.369	1054000
P39720	Oleate-activated transcription factor 1	OAF1	Saccharomyces cerevisiae (strain ATCC 204508 / S288c) (Baker's yeast)	LSGTTDPR	Unmodified	Dracula_Lett_1_2B_3773	2	423.719	845.424	-0.024454	50.53	0.010766	20591	89.369	1054000
B3LHS1	Outer spore wall assembly protein SHE10	SHE10	Saccharomyces cerevisiae (strain RM11-1a) (Baker's yeast)	CKNIGHYYFTITSRCIK	Dioxidation Y	Dracula_Lett_2_RP_3785	2	1097.03	2192.05	0.13014	60.507	0.0071854	25938	72.731	1220100
P53075	Outer spore wall assembly protein SHE10	SHE10	Saccharomyces cerevisiae (strain ATCC 204508 / S288c) (Baker's yeast)	YKNIGHYYFTITSRCIK	Oxidation Y,Dioxidation Y	Dracula_Lett_2_3783	2	1106.55	2211.08	1.3147	42.334	0.0061694	18624	89.266	12626000
A5DG41	Oxidant-induced cell-cycle arrest protein 5	OCA5	Meyerozyma guilliermondii (strain ATCC 6260 / CBS 566 / DSM 6381 / JCM 1539 / NBRC 10279 / NRRL Y-324) (Yeast) (Candida guilliermondii)	SEQSPRDPVAASENR	Acetyl (Protein N-term)	Dracula_Lett_2_RP_3786	2	842.898	1683.78	3.4996	51.003	0.015992	22334	70.412	30070000
Q12451	Oxysterol-binding protein homolog 2	OSH2	Saccharomyces cerevisiae (strain ATCC 204508 / S288c) (Baker's yeast)	AHQQPLDMCKDLNVAQMIQLK	Dioxidation M	Dracula_Lett_3_3790	3	838.415	2512.22	-2.6299	43.345	0.010877	19783	59.9	8907300
O14340	Oxysterol-binding protein homolog C2F12.05c	SPBC2F12.05c	Schizosaccharomyces pombe (strain 972 / ATCC 24843) (Fission yeast)	PSNASQLSR	Deamidation (NQ)	Dracula_Lett_3_3789	2	480.741	959.467	-0.71445	31.143	0.0054504	14360	110.81	4917600
P53010	PAB-dependent poly(A)-specific ribonuclease subunit PAN2	PAN2	Saccharomyces cerevisiae (strain ATCC 204508 / S288c) (Baker's yeast)	VWLLMQLGCVFVGHGLNNDFK	Oxidation (M),Tryptophan oxidation to kynurenin	Dracula_Lett_2_RP_3785	3	823.08	2466.22	/	60.177	0.0094117	25752	55.437	<T
P36102	PAB-dependent poly(A)-specific ribonuclease subunit PAN3	PAN3	Saccharomyces cerevisiae (strain ATCC 204508 / S288c) (Baker's yeast)	INCTNLIK	2 Deamidation (NQ)	Dracula_Lett_1_2B_3773	2	489.252	976.49	/	51.957	0.00040981	21061	89.142	<T
O13919	Paired amphipathic helix protein pst2	pst2	Schizosaccharomyces pombe (strain 972 / ATCC 24843) (Fission yeast)	NEEWKSVK	Oxidation W	Dracula_Lett_2_3783	2	518.259	1034.5	0.9701	31.832	0.009173	14091	84.916	1123300
O13919	Paired amphipathic helix protein pst2	pst2	Schizosaccharomyces pombe (strain 972 / ATCC 24843) (Fission yeast)	NEEWKSVK	Oxidation W	Dracula_Lett_3_3789	2	518.259	1034.5	0.23198	32.21	0.0088286	14890	104.75	1243600
Q875M2	Palmitoyltransferase AKR1	AKR1	Kluyveromyces lactis (strain ATCC 8585 / CBS 2359 / DSM 70799 / NBRC 1267 / NRRL Y-1140 / WM37) (Yeast) (Candida sphaerica)	QGDMKTLREMVESK	Oxidation (M)	Dracula_Lett_3_RP_3791	2	834.408	1666.8	/	57.618	0.008626	25458	69.721	<T
A0A0D1DRJ3	PAM2 domain-containing protein UPA2	UPA2	Ustilago maydis (strain 521 / FGSC 9021) (Corn smut fungus)	QLHDSVEREALMKK	Oxidation (M),Deamidation (NQ)	Dracula_Lett_3_3790	2	850.935	1699.86	/	124.05	0.014902	49898	51.276	<T
Q6CMN5	PAN2-PAN3 deadenylation complex catalytic subunit PAN2	PAN2	Kluyveromyces lactis (strain ATCC 8585 / CBS 2359 / DSM 70799 / NBRC 1267 / NRRL Y-1140 / WM37) (Yeast) (Candida sphaerica)	ELLEYKPSNNIDIPPAYSK	Oxidation Y,Dioxidation Y	Dracula_Lett_3_RP_3791	2	1120.06	2238.11	-4.4886	56.714	0.0048367	24939	73.415	3190900
Q6CP23	PAN2-PAN3 deadenylation complex subunit PAN3	PAN3	Kluyveromyces lactis (strain ATCC 8585 / CBS 2359 / DSM 70799 / NBRC 1267 / NRRL Y-1140 / WM37) (Yeast) (Candida sphaerica)	LDAGVSER	Unmodified	Dracula_Lett_1_7B_3779	2	423.719	845.424	-0.6967	29.306	0.0038175	12652	94.407	1844000
Q6CP23	PAN2-PAN3 deadenylation complex subunit PAN3	PAN3	Kluyveromyces lactis (strain ATCC 8585 / CBS 2359 / DSM 70799 / NBRC 1267 / NRRL Y-1140 / WM37) (Yeast) (Candida sphaerica)	LDAGVSER	Unmodified	Dracula_Lett_1_7B_3780	2	423.719	845.424	0.12371	29.638	0.0097853	12854	100.74	1401200
A1CFL2	Patulin synthase	patE	Aspergillus clavatus (strain ATCC 1007 / CBS 513.65 / DSM 816 / NCTC 3887 / NRRL 1 / QM 1276 / 107)	WADMVGDQSYAWENFLPFFEK	2 Tryptophan oxidation to kynurenin	Dracula_Lett_3_3789	3	863.386	2587.14	-0.41611	41.788	0.0082998	19239	52.814	313770000
A1CFL2	Patulin synthase	patE	Aspergillus clavatus (strain ATCC 1007 / CBS 513.65 / DSM 816 / NCTC 3887 / NRRL 1 / QM 1276 / 107)	WADMVGDQSYAWENFLPFFEK	2 Tryptophan oxidation to kynurenin	Dracula_Lett_3_3790	3	863.386	2587.14	0.47206	41.787	0.0045612	19059	60.334	304570000
A8NMB4	Pentafunctional AROM polypeptide	/	Coprinopsis cinerea (strain Okayama-7 / 130 / ATCC MYA-4618 / FGSC 9003) (Inky cap fungus) (Hormographiella aspergillata)	WNGQLVVLDK	Oxidation W	Dracula_Lett_1_7A_3777	2	594.325	1186.63	0.74596	52.316	0.0005171	24292	95.815	2834400
Q6CJC4	Pentafunctional AROM polypeptide	ARO1	Kluyveromyces lactis (strain ATCC 8585 / CBS 2359 / DSM 70799 / NBRC 1267 / NRRL Y-1140 / WM37) (Yeast) (Candida sphaerica)	FPWDDAEWENR	2 Oxidation W	Dracula_Lett_2_RP_3785	2	748.807	1495.6	/	53.239	0.012075	22725	45.161	<T
B8NI21	Peptide transporter imqD	imqD	Aspergillus flavus (strain ATCC 200026 / FGSC A1120 / IAM 13836 / NRRL 3357 / JCM 12722 / SRRC 167)	MATGFIMMSASMAFAAGVQK	2 Oxidation (M),2 Dioxidation M	Dracula_Lett_1_7A_3777	2	1073.47	2144.93	/	5.6474	0.010001	2761	51.463	<T
P47103	Peptidyl-prolyl cis-trans isomerase CYP7	CPR7	Saccharomyces cerevisiae (strain ATCC 204508 / S288c) (Baker's yeast)	EKNPDDEVIEQRIEYVNR	Glu->pyro-Glu,Oxidation Y	Dracula_Lett_1_7B_3779	3	748.701	2243.08	3.6037	61.928	0.0031971	27524	50.188	771890
P9WEP7	PF 1022-synthetase	/	Rosellinia sp. (Mycelia sterilia)	DSSMTVIK	Dioxidation M	Dracula_Lett_2_3784	1	912.434	911.427	-2.5689	39.673	0.015505	17704	41.502	1986200
P9WEV6	Phomopsene synthase	PaPS	Phomopsis amygdali (Fusicoccum amygdali)	ELESTERQFGENK	Unmodified	Dracula_Lett_2_RP_3785	2	783.873	1565.73	1.0969	52.395	5.9084e-05	22643	73.841	4095600
P9WEV6	Phomopsene synthase	PaPS	Phomopsis amygdali (Fusicoccum amygdali)	ELESTERQFGENK	Unmodified	Dracula_Lett_2_RP_3785	2	783.873	1565.73	1.9989	52.395	0.00014774	22643	73.841	4095600
A4R6K8	Phosphatidylinositol transfer protein SFH5	SFH5	Magnaporthe oryzae (strain 70-15 / ATCC MYA-4617 / FGSC 8958) (Rice blast fungus) (Pyricularia oryzae)	TLDWRNKMK	Unmodified	Dracula_Lett_2_3783	2	596.319	1190.62	-1.815	40.942	0.0052141	17957	104.44	2935600
A4R6K8	Phosphatidylinositol transfer protein SFH5	SFH5	Magnaporthe oryzae (strain 70-15 / ATCC MYA-4617 / FGSC 8958) (Rice blast fungus) (Pyricularia oryzae)	TLDWRNKMK	Unmodified	Dracula_Lett_3_RP_3792	2	596.319	1190.62	-1.4203	53.417	0.0048994	24041	108.09	2075800
A4R6K8	Phosphatidylinositol transfer protein SFH5	SFH5	Magnaporthe oryzae (strain 70-15 / ATCC MYA-4617 / FGSC 8958) (Rice blast fungus) (Pyricularia oryzae)	TLDWRNKMK	Unmodified	Dracula_Lett_2_3783	2	596.319	1190.62	-0.62099	40.942	0.0045687	17957	104.44	2935600
A4R6K8	Phosphatidylinositol transfer protein SFH5	SFH5	Magnaporthe oryzae (strain 70-15 / ATCC MYA-4617 / FGSC 8958) (Rice blast fungus) (Pyricularia oryzae)	TLDWRNKMK	Unmodified	Dracula_Lett_3_RP_3791	2	596.319	1190.62	0.66181	53.361	0.0054912	23635	104.37	2099700
A4R6K8	Phosphatidylinositol transfer protein SFH5	SFH5	Magnaporthe oryzae (strain 70-15 / ATCC MYA-4617 / FGSC 8958) (Rice blast fungus) (Pyricularia oryzae)	TLDWRNKMK	Unmodified	Dracula_Lett_3_RP_3792	2	596.319	1190.62	0.002132	53.417	0.0040184	24041	108.09	2075800
A4R6K8	Phosphatidylinositol transfer protein SFH5	SFH5	Magnaporthe oryzae (strain 70-15 / ATCC MYA-4617 / FGSC 8958) (Rice blast fungus) (Pyricularia oryzae)	TLDWRNKMK	Unmodified	Dracula_Lett_2_3783	2	596.319	1190.62	-0.3805	40.942	0.00076111	17957	104.44	2935600
A4R6K8	Phosphatidylinositol transfer protein SFH5	SFH5	Magnaporthe oryzae (strain 70-15 / ATCC MYA-4617 / FGSC 8958) (Rice blast fungus) (Pyricularia oryzae)	TLDWRNKMK	Unmodified	Dracula_Lett_3_RP_3791	2	596.319	1190.62	0.070873	53.361	0.0010574	23635	104.37	2099700
A4R6K8	Phosphatidylinositol transfer protein SFH5	SFH5	Magnaporthe oryzae (strain 70-15 / ATCC MYA-4617 / FGSC 8958) (Rice blast fungus) (Pyricularia oryzae)	TLDWRNKMK	Unmodified	Dracula_Lett_3_RP_3792	2	596.319	1190.62	0.73422	53.417	0.0026821	24041	108.09	2075800
A4R6K8	Phosphatidylinositol transfer protein SFH5	SFH5	Magnaporthe oryzae (strain 70-15 / ATCC MYA-4617 / FGSC 8958) (Rice blast fungus) (Pyricularia oryzae)	TLDWRNKMK	Unmodified	Dracula_Lett_2_3783	2	596.319	1190.62	-1.209	40.942	0.0045384	17957	104.44	2935600
A4R6K8	Phosphatidylinositol transfer protein SFH5	SFH5	Magnaporthe oryzae (strain 70-15 / ATCC MYA-4617 / FGSC 8958) (Rice blast fungus) (Pyricularia oryzae)	TLDWRNKMK	Unmodified	Dracula_Lett_3_RP_3791	2	596.319	1190.62	0.44608	53.361	0.0046574	23635	104.37	2099700
A4R6K8	Phosphatidylinositol transfer protein SFH5	SFH5	Magnaporthe oryzae (strain 70-15 / ATCC MYA-4617 / FGSC 8958) (Rice blast fungus) (Pyricularia oryzae)	TLDWRNKMK	Unmodified	Dracula_Lett_3_RP_3792	2	596.319	1190.62	-0.12788	53.417	0.0054189	24041	108.09	2075800
Q5AK66	Phosphatidylserine decarboxylase proenzyme 2	PSD2	Candida albicans (strain SC5314 / ATCC MYA-2876) (Yeast)	LIRVLTGGDLKDK	Unmodified	Dracula_Lett_1_7B_3780	2	714.433	1426.85	/	62.794	0.014487	28050	50.284	<T
O94680	Phospholipid:diacylglycerol acyltransferase	plh1	Schizosaccharomyces pombe (strain 972 / ATCC 24843) (Fission yeast)	YFSKLKMFIEYSNIVHK	Dioxidation Y,L-DOPA-quinone	Dracula_Lett_3_RP_3792	2	1097.06	2192.1	-3.6418	57.881	0.012154	25785	48.115	10540000
Q9P905	pH-response regulator protein palC	palC	Emericella nidulans (strain FGSC A4 / ATCC 38163 / CBS 112.46 / NRRL 194 / M139) (Aspergillus nidulans)	VLEMLETKWVR	Oxidation (M),Tryptophan oxidation to oxolactone	Dracula_Lett_2_RP_3785	2	717.376	1432.74	/	53.478	0.002692	22820	73.931	<T
Q10295	Poly(A) polymerase pla1	pla1	Schizosaccharomyces pombe (strain 972 / ATCC 24843) (Fission yeast)	MANEAGGKIFTYGSYR	Dioxidation Y,L-DOPA-quinone	Dracula_Lett_1_2A_3771	2	905.907	1809.8	1.3258	36.28	0.011386	14777	50.284	177840
O13833	Poly(A) RNA polymerase protein cid1	cid1	Schizosaccharomyces pombe (strain 972 / ATCC 24843) (Fission yeast)	TDEQSNKK	Deamidation (NQ)	Dracula_Lett_2_RP_3786	2	475.725	949.435	-0.30039	27.012	0.0036751	11940	95.352	161160
A0A0B4G9F9	Polyketide synthase 1	Pks1	Metarhizium guizhouense (strain ARSEF 977)	PDLQDHAVDVQDMVVNKALVHK	Oxidation (M),3 Deamidation (NQ)	Dracula_Lett_2_RP_3785	3	830.744	2489.21	-0.067884	59.85	0.017009	25530	41.615	2292700
Q10065	Potassium transport protein 2	trk2	Schizosaccharomyces pombe (strain 972 / ATCC 24843) (Fission yeast)	MASIDNGSLSVVQNNAR	Oxidation (M),3 Deamidation (NQ)	Dracula_Lett_3_RP_3791	2	897.912	1793.81	0.060386	55.291	0.017645	24625	65.241	7136100
Q6BML1	Pre-mRNA-processing ATP-dependent RNA helicase PRP5	PRP5	Debaryomyces hansenii (strain ATCC 36239 / CBS 767 / BCRC 21394 / JCM 1990 / NBRC 0083 / IGC 2968) (Yeast) (Torulaspora hansenii)	KRPIFGDEDEDDEK	Unmodified	Dracula_Lett_1_7A_3778	2	846.889	1691.76	/	32.58	0.016642	15430	51.436	<T
Q4IP34	Pre-mRNA-processing ATP-dependent RNA helicase PRP5	PRP5	Gibberella zeae (strain ATCC MYA-4620 / CBS 123657 / FGSC 9075 / NRRL 31084 / PH-1) (Wheat head blight fungus) (Fusarium graminearum)	KLDLDEEDTTKR	Unmodified	Dracula_Lett_2_RP_3785	2	731.873	1461.73	/	56.51	0.015453	24072	50.292	<T
A7EGG4	Pre-mRNA-splicing ATP-dependent RNA helicase prp28	prp28	Sclerotinia sclerotiorum (strain ATCC 18683 / 1980 / Ss-1) (White mold) (Whetzelinia sclerotiorum)	EVEEQRRK	Glu->pyro-Glu,Deamidation (NQ)	Dracula_Lett_2_3784	2	528.775	1055.54	2.5076	42.976	0.01391	19242	46.016	782100
P0CQ89	Pre-mRNA-splicing ATP-dependent RNA helicase PRP28	PRP28	Cryptococcus neoformans var. neoformans serotype D (strain B-3501A) (Filobasidiella neoformans)	EGEWQGWRVTTLFSATMPPAVER	Oxidation (M),Tryptophan oxidation to oxolactone	Dracula_Lett_2_RP_3785	4	670.322	2677.26	0.54991	63.09	0.011445	27417	44.415	1365000
Q4WHG0	Pre-mRNA-splicing factor cef1	cef1	Aspergillus fumigatus (strain ATCC MYA-4609 / CBS 101355 / FGSC A1100 / Af293) (Neosartorya fumigata)	YELNAFQTLQISEESAISR	L-DOPA-quinone	Dracula_Lett_3_3790	3	738.362	2212.06	1.2271	44.031	0.0042357	20082	78.441	11159000
Q9P7C5	Pre-mRNA-splicing factor cwf16	cwf16	Schizosaccharomyces pombe (strain 972 / ATCC 24843) (Fission yeast)	LMTPFSMRCHTCGEYIYKGK	Trioxidation (C),2 Dioxidation M	Dracula_Lett_1_7A_3777	3	864.373	2590.1	/	0.71365	0.013962	346	41.554	<T
Q06091	Pre-mRNA-splicing factor SNT309	SNT309	Saccharomyces cerevisiae (strain ATCC 204508 / S288c) (Baker's yeast)	MDGLSFVDKGKIPDGYK	Acetyl (Protein N-term)	Dracula_Lett_2_3783	3	637.989	1910.94	1.7609	39.878	0.0089973	17505	52.372	3258100
Q06091	Pre-mRNA-splicing factor SNT309	SNT309	Saccharomyces cerevisiae (strain ATCC 204508 / S288c) (Baker's yeast)	MDGLSFVDKGKIPDGYK	Acetyl (Protein N-term)	Dracula_Lett_2_3784	3	637.989	1910.94	2.0405	40.016	0.0096935	17872	49.595	3617200
Q06091	Pre-mRNA-splicing factor SNT309	SNT309	Saccharomyces cerevisiae (strain ATCC 204508 / S288c) (Baker's yeast)	MDGLSFVDKGKIPDGYK	Acetyl (Protein N-term)	Dracula_Lett_3_3789	3	637.989	1910.94	1.181	40.007	0.014957	18423	41.359	2157600
Q06091	Pre-mRNA-splicing factor SNT309	SNT309	Saccharomyces cerevisiae (strain ATCC 204508 / S288c) (Baker's yeast)	MDGLSFVDKGKIPDGYK	Acetyl (Protein N-term)	Dracula_Lett_3_3790	3	637.989	1910.94	1.9945	40.011	0.01016	18227	49.066	2509800
Q6CSP8	Pre-rRNA-processing protein ESF2	ESF2	Kluyveromyces lactis (strain ATCC 8585 / CBS 2359 / DSM 70799 / NBRC 1267 / NRRL Y-1140 / WM37) (Yeast) (Candida sphaerica)	QSQPQSKALNDVMHSLF*	Gln->pyro-Glu,Dioxidation M	Dracula_Lett_3_RP_3792	2	972.96	1943.9	0.85913	50.738	0.014078	23025	42.843	2155400
Q6CWH3	Pre-rRNA-processing protein RIX1	RIX1	Kluyveromyces lactis (strain ATCC 8585 / CBS 2359 / DSM 70799 / NBRC 1267 / NRRL Y-1140 / WM37) (Yeast) (Candida sphaerica)	LIEESEGSQFRSILQTLRSPTYVNQSLLK	3 Deamidation (NQ)	Dracula_Lett_1_2B_3773	4	835.688	3338.72	3.5778	62.164	0.015887	25437	40.142	9522100
Q6CWH3	Pre-rRNA-processing protein RIX1	RIX1	Kluyveromyces lactis (strain ATCC 8585 / CBS 2359 / DSM 70799 / NBRC 1267 / NRRL Y-1140 / WM37) (Yeast) (Candida sphaerica)	LIEESEGSQFRSILQTLRSPTYVNQSLLK	3 Deamidation (NQ)	Dracula_Lett_3_RP_3791	4	835.688	3338.72	3.3854	59.476	0.013879	26110	47.52	25814000
A0A061AYY2	Probable alcohol acetyltransferase	EAT2	Cyberlindnera fabianii (Yeast) (Hansenula fabianii)	RSTSLLMQAKAAIPDIK	Acetyl (Protein N-term),Oxidation (M)	Dracula_Lett_2_3783	3	634.356	1900.05	0.28281	43.362	0.0080257	19077	53.168	21950000
A0A061AYY2	Probable alcohol acetyltransferase	EAT2	Cyberlindnera fabianii (Yeast) (Hansenula fabianii)	RSTSLLMQAKAAIPDIK	Acetyl (Protein N-term),Oxidation (M)	Dracula_Lett_2_3784	3	634.356	1900.05	-0.23788	43.523	0.0077774	19463	52.112	26373000
A0A061AYY2	Probable alcohol acetyltransferase	EAT2	Cyberlindnera fabianii (Yeast) (Hansenula fabianii)	RSTSLLMQAKAAIPDIK	Acetyl (Protein N-term),Oxidation (M)	Dracula_Lett_3_3789	3	634.356	1900.05	-0.5997	43.503	0.0081147	20060	50.024	5704300
Q0C8V9	Probable dipeptidyl-peptidase 5	dpp5	Aspergillus terreus (strain NIH 2624 / FGSC A1156)	RVLYVYTLGSK	Oxidation Y	Dracula_Lett_1_7B_3779	1	1314.74	1313.73	0.35469	31.807	0.00028727	13736	41.429	90472
P33541	Probable DNA-directed RNA polymerase	/	Neurospora intermedia	FNWVVENLDNIIAMDK	Oxidation (M),Tryptophan oxidation to kynurenin	Dracula_Lett_2_RP_3786	2	970.975	1939.93	-2.0815	55.842	0.011092	24153	49.632	2455900
Q756G2	Probable E3 ubiquitin-protein ligase TOM1	TOM1	Ashbya gossypii (strain ATCC 10895 / CBS 109.51 / FGSC 9923 / NRRL Y-1056) (Yeast) (Eremothecium gossypii)	IGLSSIPR*	Unmodified	Dracula_Lett_1_7A_3777	1	842.509	841.502	1.1581	33.558	0.0014758	15700	104.45	6691600
Q756G2	Probable E3 ubiquitin-protein ligase TOM1	TOM1	Ashbya gossypii (strain ATCC 10895 / CBS 109.51 / FGSC 9923 / NRRL Y-1056) (Yeast) (Eremothecium gossypii)	IGLSSIPR	Unmodified	Dracula_Lett_1_7A_3777	1	842.509	841.502	0.96441	33.558	0.0020295	15700	104.45	6691600
Q756G2	Probable E3 ubiquitin-protein ligase TOM1	TOM1	Ashbya gossypii (strain ATCC 10895 / CBS 109.51 / FGSC 9923 / NRRL Y-1056) (Yeast) (Eremothecium gossypii)	IGLSSIPR	Unmodified	Dracula_Lett_1_7A_3777	1	842.509	841.502	0.26441	33.558	0.0015075	15700	104.45	6691600
C4V9J0	Probable histidine--tRNA ligase, cytoplasmic	/	Nosema ceranae (strain BRL01) (Microsporidian parasite)	LDKIAVNDINK	Unmodified	Dracula_Lett_2_3784	2	621.856	1241.7	-0.8801	38.869	0.017302	17362	84.817	708360
C4V9J0	Probable histidine--tRNA ligase, cytoplasmic	/	Nosema ceranae (strain BRL01) (Microsporidian parasite)	LDKIAVNDINK	Unmodified	Dracula_Lett_2_3784	2	621.856	1241.7	-0.19051	38.869	0.012213	17362	84.817	708360
Q6CIY2	Probable metalloreductase AIM14	AIM14	Kluyveromyces lactis (strain ATCC 8585 / CBS 2359 / DSM 70799 / NBRC 1267 / NRRL Y-1140 / WM37) (Yeast) (Candida sphaerica)	SAIRDWLPGSHLR	Tryptophan oxidation to oxolactone	Dracula_Lett_2_3783	2	761.4	1520.78	/	39.156	0.011953	17181	50.791	<T
A7XRZ1	Probable methyltransferase tdiE	tdiE	Emericella nidulans (strain FGSC A4 / ATCC 38163 / CBS 112.46 / NRRL 194 / M139) (Aspergillus nidulans)	YLDNSGQARNGLFQK*	3 Deamidation (NQ)	Dracula_Lett_2_RP_3786	2	857.408	1712.8	0.1997	56.635	0.012469	24430	76.655	3792700
A7XRZ1	Probable methyltransferase tdiE	tdiE	Emericella nidulans (strain FGSC A4 / ATCC 38163 / CBS 112.46 / NRRL 194 / M139) (Aspergillus nidulans)	YLDNSGQARNGLFQK	3 Deamidation (NQ)	Dracula_Lett_3_RP_3791	2	857.408	1712.8	1.1125	55.582	0.01136	24770	78.513	3951800
A7XRZ1	Probable methyltransferase tdiE	tdiE	Emericella nidulans (strain FGSC A4 / ATCC 38163 / CBS 112.46 / NRRL 194 / M139) (Aspergillus nidulans)	YLDNSGQARNGLFQK	3 Deamidation (NQ)	Dracula_Lett_3_RP_3792	2	857.408	1712.8	0.88455	55.719	0.0089583	25203	77.674	4000500
O74806	Probable peptidyl-tRNA hydrolase	pth1	Schizosaccharomyces pombe (strain 972 / ATCC 24843) (Fission yeast)	LPGGSHRGHNGIRSCQEFLGK	Deamidation (NQ)	Dracula_Lett_2_3783	4	577.79	2307.13	0.94222	44.815	0.014176	19772	52.866	23071000
Q12674	Probable phospholipid-transporting ATPase DNF3	DNF3	Saccharomyces cerevisiae (strain ATCC 204508 / S288c) (Baker's yeast)	NHRNDTIMKYPLGPDNVIYR	Oxidation (M),3 Deamidation (NQ)	Dracula_Lett_3_RP_3791	3	812.394	2434.16	2.5315	57.679	0.016085	25484	47.754	2511200
Q8SSE7	Probable serine/threonine-protein kinase MEC1 homolog	MEC1	Encephalitozoon cuniculi (strain GB-M1) (Microsporidian parasite)	NYRGDDDVGRCIQEIGGMLLK	Oxidation (M)	Dracula_Lett_2_3783	2	1213.08	2424.15	-2.1331	41.666	0.0041085	18306	62.528	3140200
A0A179H324	Probable thioesterase lcsE	lcsE	Purpureocillium lilacinum (Paecilomyces lilacinus)	MLYHWELPQWGRSSGK	Oxidation (M),Oxidation W,Tryptophan oxidation to kynurenin	Dracula_Lett_2_RP_3786	2	1005.98	2009.94	-2.1105	58.225	0.0094535	25652	49.35	6572100
P38082	Probable transcriptional regulator NRG2	NRG2	Saccharomyces cerevisiae (strain ATCC 204508 / S288c) (Baker's yeast)	SDPYSSIK*	Oxidation Y	Dracula_Lett_2_3784	1	912.431	911.424	0.76055	39.673	0.0080211	17704	72.138	1986200
P38082	Probable transcriptional regulator NRG2	NRG2	Saccharomyces cerevisiae (strain ATCC 204508 / S288c) (Baker's yeast)	SDPYSSIK	Oxidation Y	Dracula_Lett_2_RP_3785	1	912.431	911.424	0.52896	39.505	0.01369	17116	47.916	1137300
P38082	Probable transcriptional regulator NRG2	NRG2	Saccharomyces cerevisiae (strain ATCC 204508 / S288c) (Baker's yeast)	SDPYSSIK	Oxidation Y	Dracula_Lett_2_RP_3785	1	912.431	911.424	0.76627	40.957	0.0064307	18024	74.415	1073400
P38082	Probable transcriptional regulator NRG2	NRG2	Saccharomyces cerevisiae (strain ATCC 204508 / S288c) (Baker's yeast)	SDPYSSIK	Oxidation Y	Dracula_Lett_2_RP_3786	1	912.431	911.424	3.0656	39.81	0.0088641	17707	69.998	1569600
P38082	Probable transcriptional regulator NRG2	NRG2	Saccharomyces cerevisiae (strain ATCC 204508 / S288c) (Baker's yeast)	SDPYSSIK	Oxidation Y	Dracula_Lett_2_RP_3786	1	912.431	911.424	3.1621	40.68	0.0089034	18157	70.912	1142700
P38082	Probable transcriptional regulator NRG2	NRG2	Saccharomyces cerevisiae (strain ATCC 204508 / S288c) (Baker's yeast)	SDPYSSIK	Oxidation Y	Dracula_Lett_3_3789	1	912.431	911.424	-0.24548	39.607	0.0064307	18209	74.415	1134100
P38082	Probable transcriptional regulator NRG2	NRG2	Saccharomyces cerevisiae (strain ATCC 204508 / S288c) (Baker's yeast)	SDPYSSIK	Oxidation Y	Dracula_Lett_3_RP_3791	1	912.431	911.424	2.0618	40.133	0.0082171	18380	69.383	561110
P38082	Probable transcriptional regulator NRG2	NRG2	Saccharomyces cerevisiae (strain ATCC 204508 / S288c) (Baker's yeast)	SDPYSSIK	Oxidation Y	Dracula_Lett_3_RP_3792	1	912.431	911.424	2.3187	40.67	0.0090877	18672	60.799	556700
P09368	Proline dehydrogenase, mitochondrial	PUT1	Saccharomyces cerevisiae (strain ATCC 204508 / S288c) (Baker's yeast)	GISNMMLSLTIENSEGTK	Oxidation (M)	Dracula_Lett_3_RP_3791	2	970.969	1939.92	3.1955	55.231	0.012918	24088	70.54	3347400
P18696	Proline-specific permease	prnB	Emericella nidulans (strain FGSC A4 / ATCC 38163 / CBS 112.46 / NRRL 194 / M139) (Aspergillus nidulans)	QPRNWLERVWWWIF	Dioxidation W,3 Tryptophan oxidation to oxolactone	Dracula_Lett_2_3784	3	697.327	2088.96	/	36.329	0.0024045	16278	42.629	<T
O13852	Protection of telomeres protein poz1	poz1	Schizosaccharomyces pombe (strain 972 / ATCC 24843) (Fission yeast)	FLQDWGSHNEKEMEALQR	Oxidation (M),Dioxidation W	Dracula_Lett_3_3790	3	756.011	2265.01	-1.6293	48.154	0.01563	22053	48.177	1114600
P54898	Protein arg-6, mitochondrial	arg-6	Neurospora crassa (strain ATCC 24698 / 74-OR23-1A / CBS 708.71 / DSM 1257 / FGSC 987)	ETVEKYLDFLK	Glu->pyro-Glu,Oxidation Y	Dracula_Lett_1_2A_3772	2	691.864	1381.71	-2.5732	34.347	0.0085732	14682	68.016	70311
Q9URX7	Protein arginine N-methyltransferase 1	rmt1	Schizosaccharomyces pombe (strain 972 / ATCC 24843) (Fission yeast)	ELDIDISYTFNPR	Glu->pyro-Glu	Dracula_Lett_3_3789	2	782.886	1563.76	/	121.93	0.015638	49397	50.194	<T
Q03214	Protein ECM5	ECM5	Saccharomyces cerevisiae (strain ATCC 204508 / S288c) (Baker's yeast)	ELYQKSLTIPLK	Dioxidation Y	Dracula_Lett_1_7B_3779	1	1464.83	1463.82	0.32071	30.179	0.0020801	13090	45.161	61393
Q6BLT4	Protein EFR3	EFR3	Debaryomyces hansenii (strain ATCC 36239 / CBS 767 / BCRC 21394 / JCM 1990 / NBRC 0083 / IGC 2968) (Yeast) (Torulaspora hansenii)	ESEFFNSLLGDINYRKLNK	Glu->pyro-Glu	Dracula_Lett_2_RP_3786	3	757.059	2268.15	1.9121	60.171	0.012442	26252	44.662	6625600
O60052	Protein farnesyltransferase/geranylgeranyltransferase type-1 subunit alpha	cwp1	Schizosaccharomyces pombe (strain 972 / ATCC 24843) (Fission yeast)	ILFAPDNQSAWNYLCGVLDK	Unmodified	Dracula_Lett_2_3784	3	775.384	2323.13	-0.67771	43.452	0.011008	19444	57.936	1499400
Q08023	Protein FMP25, mitochondrial	FMP25	Saccharomyces cerevisiae (strain ATCC 204508 / S288c) (Baker's yeast)	WPELKSWWLIK	2 Dioxidation W,Tryptophan oxidation to kynurenin	Dracula_Lett_1_7B_3780	2	777.404	1552.79	/	62.212	0.005793	27756	62.546	<T
Q02455	Protein MLP1	MLP1	Saccharomyces cerevisiae (strain ATCC 204508 / S288c) (Baker's yeast)	ISILQNNNK	2 Deamidation (NQ)	Dracula_Lett_2_RP_3786	2	523.28	1044.55	/	47.127	0.0085562	20873	81.784	<T
Q00539	Protein NAM8	NAM8	Saccharomyces cerevisiae (strain ATCC 204508 / S288c) (Baker's yeast)	QTTYYPSR	2 Dioxidation Y	Dracula_Lett_3_RP_3791	2	540.236	1078.46	4.2295	29.351	0.0097619	13294	64.567	2387700
Q2UPS5	Protein png1	png1	Aspergillus oryzae (strain ATCC 42149 / RIB 40) (Yellow koji mold)	LYSEAEEESQILQAQAASVGGR	Deamidation (NQ)	Dracula_Lett_3_RP_3792	4	585.036	2336.11	-1.8464	58.551	0.017134	26126	45.608	1289900
Q5A660	Protein PXR1	PXR1	Candida albicans (strain SC5314 / ATCC MYA-2876) (Yeast)	MGWQQGSGLGLVSHALTTHVK*	Dioxidation M	Dracula_Lett_1_2A_3771	3	747.048	2238.12	2.9248	39.604	0.0071613	16346	67.43	4531100
Q5A660	Protein PXR1	PXR1	Candida albicans (strain SC5314 / ATCC MYA-2876) (Yeast)	MGWQQGSGLGLVSHALTTHVK	Dioxidation M	Dracula_Lett_3_RP_3792	3	747.048	2238.12	3.0098	58.427	0.0094401	25965	61.684	16058000
Q5A660	Protein PXR1	PXR1	Candida albicans (strain SC5314 / ATCC MYA-2876) (Yeast)	MGWQQGSGLGLVSHALTTHVK	Dioxidation M	Dracula_Lett_3_RP_3792	3	747.048	2238.12	3.0824	60.14	0.011568	26905	58.997	1106400
Q5A660	Protein PXR1	PXR1	Candida albicans (strain SC5314 / ATCC MYA-2876) (Yeast)	MGWQQGSGLGLVSHALTTHVK	Oxidation (M),Oxidation W	Dracula_Lett_1_2B_3773	3	747.048	2238.12	2.6637	61.408	0.016876	25338	40.952	7377900
Q5A660	Protein PXR1	PXR1	Candida albicans (strain SC5314 / ATCC MYA-2876) (Yeast)	MGWQQGSGLGLVSHALTTHVK	Oxidation (M),Oxidation W	Dracula_Lett_1_7B_3779	3	747.048	2238.12	2.3893	61.734	0.012343	27796	44.382	5177300
Q5A660	Protein PXR1	PXR1	Candida albicans (strain SC5314 / ATCC MYA-2876) (Yeast)	MGWQQGSGLGLVSHALTTHVK	Oxidation (M),Oxidation W	Dracula_Lett_3_RP_3792	3	747.048	2238.12	3.6063	58.427	0.0039619	25965	61.684	16058000
Q5A660	Protein PXR1	PXR1	Candida albicans (strain SC5314 / ATCC MYA-2876) (Yeast)	MGWQQGSGLGLVSHALTTHVK	Oxidation (M),Oxidation W	Dracula_Lett_3_RP_3792	3	747.048	2238.12	3.7801	60.14	0.0052715	26905	58.997	1106400
Q9UTR8	Protein red1	red1	Schizosaccharomyces pombe (strain 972 / ATCC 24843) (Fission yeast)	KSEIDILNNLIEKEEGELTK	Deamidation (NQ)	Dracula_Lett_2_3784	3	772.744	2315.21	1.4224	47.491	0.00746	21297	66.12	2812200
Q6FY30	Protein SBE2	SBE2	Candida glabrata (strain ATCC 2001 / CBS 138 / JCM 3761 / NBRC 0622 / NRRL Y-65) (Yeast) (Torulopsis glabrata)	EMSDLGMEDLVLVSDK	Oxidation (M),Glu->pyro-Glu,Dioxidation M	Dracula_Lett_1_7B_3779	2	905.908	1809.8	1.1793	54.418	0.011333	24621	42.976	4741700
G0S215	Protein SDA1	SDA1	Chaetomium thermophilum (strain DSM 1495 / CBS 144.50 / IMI 039719) (Thermochaetoides thermophila)	QPLCMSETLLQDLVLYQK	Gln->pyro-Glu,Trioxidation (C)	Dracula_Lett_2_RP_3785	2	1105.54	2209.06	-1.0932	65.716	0.0090659	28395	45.891	465670
G0S215	Protein SDA1	SDA1	Chaetomium thermophilum (strain DSM 1495 / CBS 144.50 / IMI 039719) (Thermochaetoides thermophila)	QPLCMSETLLQDLVLYQK	Gln->pyro-Glu,Trioxidation (C)	Dracula_Lett_3_3789	2	1105.54	2209.06	0.4146	50.149	0.0092683	23104	58.04	23953000
Q1DS65	Protein STU1	STU1	Coccidioides immitis (strain RS) (Valley fever fungus)	IAILSPSR	Unmodified	Dracula_Lett_1_2A_3771	2	428.766	855.518	-0.77419	30.382	0.01095	12629	92.467	207130000
Q1DS65	Protein STU1	STU1	Coccidioides immitis (strain RS) (Valley fever fungus)	IAILSPSR	Unmodified	Dracula_Lett_3_3789	2	428.766	855.518	-0.51875	34.243	0.015821	15710	89.369	1032200000
Q1DS65	Protein STU1	STU1	Coccidioides immitis (strain RS) (Valley fever fungus)	IAILSPSR	Unmodified	Dracula_Lett_3_3790	2	428.766	855.518	-0.24624	34.199	0.0094348	15508	94.006	1075500000
Q1DS65	Protein STU1	STU1	Coccidioides immitis (strain RS) (Valley fever fungus)	IAILSPSR	Unmodified	Dracula_Lett_1_2A_3771	2	428.766	855.518	-0.57944	30.382	0.0070949	12629	92.467	207130000
Q1DS65	Protein STU1	STU1	Coccidioides immitis (strain RS) (Valley fever fungus)	IAILSPSR	Unmodified	Dracula_Lett_2_3783	2	428.766	855.518	0.4196	33.938	0.017039	14923	82.305	793440000
Q1DS65	Protein STU1	STU1	Coccidioides immitis (strain RS) (Valley fever fungus)	IAILSPSR	Unmodified	Dracula_Lett_2_3784	2	428.766	855.518	-0.12888	34.238	0.017039	15328	82.305	798410000
Q1DS65	Protein STU1	STU1	Coccidioides immitis (strain RS) (Valley fever fungus)	IAILSPSR	Unmodified	Dracula_Lett_3_3789	2	428.766	855.518	1.2214	34.243	0.010766	15710	89.369	1032200000
Q1DS65	Protein STU1	STU1	Coccidioides immitis (strain RS) (Valley fever fungus)	IAILSPSR	Unmodified	Dracula_Lett_3_3790	2	428.766	855.518	-0.27538	34.199	0.0037593	15508	94.006	1075500000
P87145	Protein VAC14 homolog	SPBC25H2.03	Schizosaccharomyces pombe (strain 972 / ATCC 24843) (Fission yeast)	EGPVSSSIQDVPVMSTEQPR	Oxidation (M)	Dracula_Lett_2_RP_3785	3	720.348	2158.02	/	52.406	0.01686	22394	42.708	<T
P54786	Protein ZDS2	ZDS2	Saccharomyces cerevisiae (strain ATCC 204508 / S288c) (Baker's yeast)	MVLMEDMQNK	3 Dioxidation M	Dracula_Lett_2_3784	2	667.767	1333.52	/	79.997	0.013411	33854	50.878	<T
Q10088	Putative agmatinase 1	SPAC11D3.09	Schizosaccharomyces pombe (strain 972 / ATCC 24843) (Fission yeast)	RLNLYGGYNVPMETNPFNNWAK	Oxidation Y,Dioxidation Y	Dracula_Lett_2_RP_3785	3	882.752	2645.23	/	60.05	0.0059931	25680	61.757	<T
Q06698	Putative ATP-dependent RNA helicase YLR419W	YLR419W	Saccharomyces cerevisiae (strain ATCC 204508 / S288c) (Baker's yeast)	SNEADFMVLPLHSALTPEDQK	Deamidation (NQ)	Dracula_Lett_3_3790	3	781.711	2342.11	1.8257	50.89	0.015538	23378	59.281	2820900
Q9P7B3	Putative cation exchanger C521.04c	SPAC521.04c	Schizosaccharomyces pombe (strain 972 / ATCC 24843) (Fission yeast)	MSQPADINQSESSAETITQGRR	2 Deamidation (NQ)	Dracula_Lett_2_RP_3785	3	803.371	2407.09	-1.1359	61.364	0.0098909	26163	43.848	1339900
P0C7L7	Putative DEAH-box ATP-dependent helicase UM11114	/	Ustilago maydis (strain 521 / FGSC 9021) (Corn smut fungus)	LAAADAASR	Unmodified	Dracula_Lett_3_3789	2	423.227	844.44	-0.89501	30.041	0.0067192	13888	94.407	5378200
P0C7L7	Putative DEAH-box ATP-dependent helicase UM11114	/	Ustilago maydis (strain 521 / FGSC 9021) (Corn smut fungus)	LAAADAASR	Unmodified	Dracula_Lett_3_3789	1	845.448	844.44	-0.75633	30.036	0.0017457	13895	124.59	2516500
P0C7L7	Putative DEAH-box ATP-dependent helicase UM11114	/	Ustilago maydis (strain 521 / FGSC 9021) (Corn smut fungus)	LAAADAASR	Unmodified	Dracula_Lett_3_3789	2	423.227	844.44	1.5085	30.041	0.000932	13888	94.407	5378200
P0C7L7	Putative DEAH-box ATP-dependent helicase UM11114	/	Ustilago maydis (strain 521 / FGSC 9021) (Corn smut fungus)	LAAADAASR	Unmodified	Dracula_Lett_3_3789	1	845.448	844.44	-0.65408	30.036	0.0050967	13895	124.59	2516500
P0C7L7	Putative DEAH-box ATP-dependent helicase UM11114	/	Ustilago maydis (strain 521 / FGSC 9021) (Corn smut fungus)	LAAADAASR	Unmodified	Dracula_Lett_3_3789	2	423.227	844.44	1.532	30.041	0.0012473	13888	94.407	5378200
P0C7L7	Putative DEAH-box ATP-dependent helicase UM11114	/	Ustilago maydis (strain 521 / FGSC 9021) (Corn smut fungus)	LAAADAASR	Unmodified	Dracula_Lett_3_3789	1	845.448	844.44	-0.8433	30.036	0.0056908	13895	124.59	2516500
P0C7L7	Putative DEAH-box ATP-dependent helicase UM11114	/	Ustilago maydis (strain 521 / FGSC 9021) (Corn smut fungus)	LAAADAASR	Unmodified	Dracula_Lett_3_3789	2	423.227	844.44	-0.17624	30.041	0.00086458	13888	94.407	5378200
P0C7L7	Putative DEAH-box ATP-dependent helicase UM11114	/	Ustilago maydis (strain 521 / FGSC 9021) (Corn smut fungus)	LAAADAASR	Unmodified	Dracula_Lett_3_3789	1	845.448	844.44	-0.56221	30.036	0.0016136	13895	124.59	2516500
Q12288	Putative glutamine amidotransferase YLR126C	YLR126C	Saccharomyces cerevisiae (strain ATCC 204508 / S288c) (Baker's yeast)	NVFPQLSDLQK	Deamidation (NQ)	Dracula_Lett_2_3784	2	645.34	1288.67	2.1549	44.689	0.01752	20021	82.75	12466000
O74830	Putative glutathione S-transferase C1183.02	SPCC1183.02	Schizosaccharomyces pombe (strain 972 / ATCC 24843) (Fission yeast)	ELPHLTRYYITMFHQAK	Oxidation (M),Oxidation Y,Dioxidation Y	Dracula_Lett_2_3784	3	738.033	2211.08	2.1276	42.602	0.011599	19241	50.024	412170000
A7KAJ9	Putative lipase ATG15	ATG15	Pichia angusta (Yeast) (Hansenula polymorpha)	KCVYDVVNDLGWHVNLLNHR	Dioxidation W	Dracula_Lett_1_2B_3774	3	828.413	2482.22	-2.4405	62.104	0.0079869	26092	52.365	2431000
P87286	Putative uncharacterized protein OPI7	OPI7	Saccharomyces cerevisiae (strain ATCC 204508 / S288c) (Baker's yeast)	LTPTGNSR	Unmodified	Dracula_Lett_2_3783	1	845.448	844.44	0.41981	29.737	0.015024	13165	76.774	2995400
P53105	Putative uncharacterized protein YGL177W	YGL177W	Saccharomyces cerevisiae (strain ATCC 204508 / S288c) (Baker's yeast)	RSMKNLCR	Oxidation (M),Trioxidation (C)	Dracula_Lett_3_3789	2	564.766	1127.52	2.4113	27.439	0.01458	12768	64.757	730830
P38730	Putative uncharacterized protein YHL041W	YHL041W	Saccharomyces cerevisiae (strain ATCC 204508 / S288c) (Baker's yeast)	IIYVGWKSFWKHFFFCGHK	Tryptophan oxidation to oxolactone	Dracula_Lett_2_3784	3	834.417	2500.23	/	43.393	0.0067078	19426	65.038	<T
A0A023PXM7	Putative uncharacterized protein YIL020C-A	YIL020C-A	Saccharomyces cerevisiae (strain ATCC 204508 / S288c) (Baker's yeast)	HYHTLLIQYYPFEMHWSK	Oxidation (M),Oxidation W	Dracula_Lett_3_3790	2	1213.08	2424.14	2.7766	41.786	0.012507	19097	49.934	11898000
G4N2A1	Pyriculol/pyriculariol biosynthesis cluster transcription factor 1	TRF1	Magnaporthe oryzae (strain 70-15 / ATCC MYA-4617 / FGSC 8958) (Rice blast fungus) (Pyricularia oryzae)	MSSAAASATAGSVTGK	Acetyl (Protein N-term)	Dracula_Lett_1_7A_3777	2	719.846	1437.68	-1.0515	38.815	0.0069957	18077	55.401	599560
V5Y0F7	Reducing polyketide synthase AFT16-1	AFT16-1	Alternaria alternata (Alternaria rot fungus) (Torula alternata)	SLAQWMVRCGAQHIVLTSR	Trioxidation (C),Dioxidation M	Dracula_Lett_2_3784	4	574.035	2292.11	1.9918	35.348	0.00552	15879	50.722	1869100
A0A0D2YG10	Reducing polyketide synthase FUB1	FUB1	Fusarium oxysporum f. sp. lycopersici (strain 4287 / CBS 123668 / FGSC 9935 / NRRL 34936) (Fusarium vascular wilt of tomato)	MPLKQVIK	Oxidation (M)	Dracula_Lett_1_2A_3771	2	486.799	971.584	4.3395	64.645	0.01237	28059	52.683	304230
P53117	Regulator of rDNA transcription protein 6	RRT6	Saccharomyces cerevisiae (strain ATCC 204508 / S288c) (Baker's yeast)	EVYMPIFNNKLSFK	Glu->pyro-Glu,2 Deamidation (NQ)	Dracula_Lett_3_RP_3791	2	857.431	1712.85	/	58.166	0.0080558	25700	71.03	<T
A1C6R8	Required for respiratory growth protein 9, mitochondrial	rrg9	Aspergillus clavatus (strain ATCC 1007 / CBS 513.65 / DSM 816 / NCTC 3887 / NRRL 1 / QM 1276 / 107)	ANQYSDAK	2 Deamidation (NQ)	Dracula_Lett_2_RP_3786	1	898.379	897.372	0.17045	39.488	0.015644	17608	40.103	186260
P40993	Ribonuclease MRP protein subunit SNM1	SNM1	Saccharomyces cerevisiae (strain ATCC 204508 / S288c) (Baker's yeast)	NQEKKMEK	Unmodified	Dracula_Lett_1_7A_3778	2	517.769	1033.52	-2.9148	30.878	0.0156	14600	93.195	1415600
P40993	Ribonuclease MRP protein subunit SNM1	SNM1	Saccharomyces cerevisiae (strain ATCC 204508 / S288c) (Baker's yeast)	NQEKKMEK	Unmodified	Dracula_Lett_1_7B_3780	2	517.769	1033.52	-1.9146	54.063	0.013105	23911	98.523	782420
Q9Y813	Ribonuclease P protein subunit rpr2	rpr2	Schizosaccharomyces pombe (strain 972 / ATCC 24843) (Fission yeast)	NVQEPTLSR	Deamidation (NQ)	Dracula_Lett_2_RP_3785	1	1044.53	1043.52	-0.78971	47.779	0.0081963	20818	84.568	5580100
P38689	Ribose-phosphate pyrophosphokinase 3	PRS3	Saccharomyces cerevisiae (strain ATCC 204508 / S288c) (Baker's yeast)	YIKENVNYMDSIIISPDAGGAK	Oxidation (M),Oxidation Y,Dioxidation Y	Dracula_Lett_3_3789	3	821.397	2461.17	2.4225	41.854	0.011096	19297	45.347	6418400
O74405	Ribosomal lysine N-methyltransferase set11	set11	Schizosaccharomyces pombe (strain 972 / ATCC 24843) (Fission yeast)	MSNKQNIESEVSWVKSK	Oxidation (M),Dioxidation W	Dracula_Lett_2_3783	2	1021.5	2040.98	3.4781	47.437	0.0092788	20981	51.841	21293000
Q75G41	Ribosomal protein VAR1, mitochondrial	VAR1	Ashbya gossypii (strain ATCC 10895 / CBS 109.51 / FGSC 9923 / NRRL Y-1056) (Yeast) (Eremothecium gossypii)	QLMNNMLIIDNTFNNLLKK	2 Oxidation (M)	Dracula_Lett_2_3783	3	770.405	2308.19	-2.9173	45.682	0.014702	20180	41.871	1090100
P35178	Ribosomal RNA-processing protein 1	RRP1	Saccharomyces cerevisiae (strain ATCC 204508 / S288c) (Baker's yeast)	PQQRLANELGELHGLYFDPK	2 Deamidation (NQ)	Dracula_Lett_2_3784	3	776.394	2326.16	2.7667	49.979	0.015811	22421	65.175	17136000
P35178	Ribosomal RNA-processing protein 1	RRP1	Saccharomyces cerevisiae (strain ATCC 204508 / S288c) (Baker's yeast)	PQQRLANELGELHGLYFDPK	Deamidation (NQ)	Dracula_Lett_2_RP_3786	3	776.066	2325.18	-0.46643	59.862	0.013052	25799	55.437	14981000
Q6FL80	Ribosome biogenesis protein ALB1	ALB1	Candida glabrata (strain ATCC 2001 / CBS 138 / JCM 3761 / NBRC 0622 / NRRL Y-65) (Yeast) (Torulopsis glabrata)	LTVNLNRK	2 Deamidation (NQ)	Dracula_Lett_3_RP_3791	2	480.28	958.545	2.119	49.367	0.0048847	21990	100.82	2058500
A2QI22	Ribosome biogenesis protein ytm1	ytm1	Aspergillus niger (strain ATCC MYA-4892 / CBS 513.88 / FGSC A1513)	NGVQDSTSAAASSQSAQR	2 Deamidation (NQ)	Dracula_Lett_1_7B_3780	2	883.893	1765.77	2.8336	57.329	0.016964	25127	64.827	5792000
A7ECP3	Ribosome biogenesis protein ytm1	ytm1	Sclerotinia sclerotiorum (strain ATCC 18683 / 1980 / Ss-1) (White mold) (Whetzelinia sclerotiorum)	MVQVNKGR	2 Deamidation (NQ)	Dracula_Lett_3_RP_3791	1	933.482	932.475	-3.0859	48.525	0.014284	21825	41.302	437710
P39677	Ribosome-releasing factor 2, mitochondrial	MEF2	Saccharomyces cerevisiae (strain ATCC 204508 / S288c) (Baker's yeast)	TVPMKYDPKVGCLVNNNK	Trioxidation (C),Dioxidation M	Dracula_Lett_3_3790	2	1079.02	2156.02	-2.8544	45.664	0.0037106	20852	72.531	921060
Q5A3Q0	RNA exonuclease 4	REX4	Candida albicans (strain SC5314 / ATCC MYA-2876) (Yeast)	TMELINNK	Oxidation (M),2 Deamidation (NQ)	Dracula_Lett_2_3784	2	490.734	979.453	1.955	58.902	0.017254	26234	45.952	5788400
P89105	RNA polymerase-associated protein CTR9	CTR9	Saccharomyces cerevisiae (strain ATCC 204508 / S288c) (Baker's yeast)	MSPMIAKIVLSESSFWCGR	2 Oxidation (M),Tryptophan oxidation to kynurenin	Dracula_Lett_1_2A_3772	3	745.692	2234.05	0.32326	39.6	0.013077	17422	42.633	15829000
P89105	RNA polymerase-associated protein CTR9	CTR9	Saccharomyces cerevisiae (strain ATCC 204508 / S288c) (Baker's yeast)	MSPMIAKIVLSESSFWCGR	2 Oxidation (M),Tryptophan oxidation to kynurenin	Dracula_Lett_1_7B_3779	4	559.521	2234.05	0.30479	61.672	0.0086456	27248	55.589	28304000
P89105	RNA polymerase-associated protein CTR9	CTR9	Saccharomyces cerevisiae (strain ATCC 204508 / S288c) (Baker's yeast)	MSPMIAKIVLSESSFWCGR	2 Oxidation (M),Tryptophan oxidation to kynurenin	Dracula_Lett_3_3790	4	559.521	2234.05	-0.72676	41.783	0.01288	19044	47.113	37318000
Q6FU02	RNA-binding protein RMD9, mitochondrial	RMD9	Candida glabrata (strain ATCC 2001 / CBS 138 / JCM 3761 / NBRC 0622 / NRRL Y-65) (Yeast) (Torulopsis glabrata)	GVHYGYISETHIAFISQCK	Unmodified	Dracula_Lett_2_RP_3786	2	1105.54	2209.06	2.9079	59.535	0.011097	25751	66.538	170190000
P35551	rRNA 2-O-methyltransferase fibrillarin	fib1	Schizosaccharomyces pombe (strain 972 / ATCC 24843) (Fission yeast)	MLVGMVDVVFADVAQPDQAR	2 Oxidation (M)	Dracula_Lett_2_RP_3785	2	1097.04	2192.06	-1.1753	60.507	0.0085468	25938	50.145	1220100
Q2U9C3	rRNA biogenesis protein rrp36	rrp36	Aspergillus oryzae (strain ATCC 42149 / RIB 40) (Yellow koji mold)	LRAMENRR	Unmodified	Dracula_Lett_3_RP_3791	1	1045.57	1044.56	-3.0171	46.877	0.015017	20745	41.302	2105400
Q01389	Serine/threonine-protein kinase BCK1/SLK1/SSP31	BCK1	Saccharomyces cerevisiae (strain ATCC 204508 / S288c) (Baker's yeast)	DQMKLQQK*	Oxidation (M)	Dracula_Lett_1_2A_3771	2	517.769	1033.52	-3.3563	26.973	0.010432	10593	76.847	2024100
Q01389	Serine/threonine-protein kinase BCK1/SLK1/SSP31	BCK1	Saccharomyces cerevisiae (strain ATCC 204508 / S288c) (Baker's yeast)	DQMKLQQK	Oxidation (M),Deamidation (NQ)	Dracula_Lett_3_3789	2	518.261	1034.51	-3.5239	32.21	0.0080304	14890	88.643	1243600
Q01389	Serine/threonine-protein kinase BCK1/SLK1/SSP31	BCK1	Saccharomyces cerevisiae (strain ATCC 204508 / S288c) (Baker's yeast)	DQMKLQQK	Oxidation (M)	Dracula_Lett_1_2A_3771	2	517.769	1033.52	-3.1932	26.973	0.011697	10593	76.847	2024100
P25333	Serine/threonine-protein kinase HAL4/SAT4	SAT4	Saccharomyces cerevisiae (strain ATCC 204508 / S288c) (Baker's yeast)	DDPFYMNYLK	Oxidation (M),Dioxidation Y,L-DOPA-quinone	Dracula_Lett_2_3784	2	684.277	1366.54	-0.81758	36.453	0.0010292	16404	55.676	296100
P38111	Serine/threonine-protein kinase MEC1	MEC1	Saccharomyces cerevisiae (strain ATCC 204508 / S288c) (Baker's yeast)	QTERSIDFTPKK	Gln->pyro-Glu	Dracula_Lett_1_2B_3774	2	716.875	1431.74	0.93406	51.878	0.0055661	21453	65.157	1085800
P38111	Serine/threonine-protein kinase MEC1	MEC1	Saccharomyces cerevisiae (strain ATCC 204508 / S288c) (Baker's yeast)	QTERSIDFTPKK	Gln->pyro-Glu	Dracula_Lett_3_RP_3792	2	716.875	1431.74	/	51.078	0.012091	22891	64.654	<T
P38111	Serine/threonine-protein kinase MEC1	MEC1	Saccharomyces cerevisiae (strain ATCC 204508 / S288c) (Baker's yeast)	QTERSIDFTPKK	Gln->pyro-Glu	Dracula_Lett_3_RP_3792	2	716.875	1431.74	/	51.078	0.0048817	22891	64.654	<T
Q2VWQ3	Serine/threonine-protein kinase pakA	pakA	Talaromyces marneffei (Penicillium marneffei)	DWQRMLQASGISK	2 Deamidation (NQ)	Dracula_Lett_3_RP_3791	2	761.372	1520.73	/	57.705	0.0094586	25498	67.207	<T
Q2VWQ3	Serine/threonine-protein kinase pakA	pakA	Talaromyces marneffei (Penicillium marneffei)	DWQRMLQASGISK	2 Deamidation (NQ)	Dracula_Lett_3_RP_3791	2	761.372	1520.73	/	57.725	0.010602	25504	66.056	<T
Q2VWQ3	Serine/threonine-protein kinase pakA	pakA	Talaromyces marneffei (Penicillium marneffei)	DWQRMLQASGISK	2 Deamidation (NQ)	Dracula_Lett_3_RP_3792	2	761.372	1520.73	/	57.928	0.010403	25924	61.78	<T
Q12310	Serine/threonine-protein kinase PRR2	PRR2	Saccharomyces cerevisiae (strain ATCC 204508 / S288c) (Baker's yeast)	LTTSWMEKIDTKMPENISK	Oxidation (M),Tryptophan oxidation to oxolactone	Dracula_Lett_3_3789	3	761.373	2281.1	-0.7407	42.245	0.013771	19462	43.752	1834200
Q03533	Serine/threonine-protein kinase TDA1	TDA1	Saccharomyces cerevisiae (strain ATCC 204508 / S288c) (Baker's yeast)	SISEKIR*	Unmodified	Dracula_Lett_1_7B_3780	2	416.748	831.481	/	53.964	8.5111e-13	23937	99.375	<T
Q03533	Serine/threonine-protein kinase TDA1	TDA1	Saccharomyces cerevisiae (strain ATCC 204508 / S288c) (Baker's yeast)	SISEKIR	Unmodified	Dracula_Lett_1_7B_3780	2	416.748	831.481	/	53.964	1.3077e-29	23937	99.375	<T
Q03533	Serine/threonine-protein kinase TDA1	TDA1	Saccharomyces cerevisiae (strain ATCC 204508 / S288c) (Baker's yeast)	SISEKIR	Unmodified	Dracula_Lett_1_7B_3780	2	416.748	831.481	/	53.964	1.8941e-21	23937	99.375	<T
Q03533	Serine/threonine-protein kinase TDA1	TDA1	Saccharomyces cerevisiae (strain ATCC 204508 / S288c) (Baker's yeast)	SISEKIR	Unmodified	Dracula_Lett_1_7B_3780	2	416.748	831.481	/	53.964	8.9466e-23	23937	99.375	<T
O74630	Serine/threonine-protein kinase tel1	tel1	Schizosaccharomyces pombe (strain 972 / ATCC 24843) (Fission yeast)	MTSLNDIVNK	Acetyl (Protein N-term)	Dracula_Lett_1_7A_3777	2	588.8	1175.59	/	28.885	0.012341	13567	49.423	<T
Q6FRZ9	Serine/threonine-protein kinase TEL1	TEL1	Candida glabrata (strain ATCC 2001 / CBS 138 / JCM 3761 / NBRC 0622 / NRRL Y-65) (Yeast) (Torulopsis glabrata)	NTNIEFVDLLQNAEIQLYK*	4 Deamidation (NQ)	Dracula_Lett_3_RP_3792	2	1135.06	2268.1	4.096	58.179	0.014878	26006	63.16	3760200
Q6Q888	Short chain dehydrogenase sirQ	sirQ	Leptosphaeria maculans (Blackleg fungus) (Phoma lingam)	LFKIPWRYFHWALNMPFDR	Oxidation (M),Dioxidation W,Tryptophan oxidation to oxolactone	Dracula_Lett_1_7B_3780	3	867.095	2598.26	/	62.258	0.015046	27779	56.339	<T
E9E796	Signal peptidase complex catalytic subunit SEC11	SEC11	Metarhizium acridum (strain CQMa 102)	NMWQETAVGEIVVYNVK	Oxidation (M),Oxidation W	Dracula_Lett_3_3789	3	671.331	2010.97	-3.7914	45.757	0.012155	21111	46.892	5548400
E9E796	Signal peptidase complex catalytic subunit SEC11	SEC11	Metarhizium acridum (strain CQMa 102)	NMWQETAVGEIVVYNVK	Oxidation (M),Oxidation W	Dracula_Lett_3_RP_3791	2	1006.49	2010.97	-2.8835	55.79	0.011628	24869	46.159	4168400
E9E796	Signal peptidase complex catalytic subunit SEC11	SEC11	Metarhizium acridum (strain CQMa 102)	NMWQETAVGEIVVYNVK	Oxidation (M),Oxidation W	Dracula_Lett_3_RP_3792	2	1006.49	2010.97	-2.5653	55.88	0.0096987	25275	56.205	4219800
P32916	Signal recognition particle receptor subunit alpha homolog	SRP101	Saccharomyces cerevisiae (strain ATCC 204508 / S288c) (Baker's yeast)	QAIKYSRDQNFDIVLMDTAGR	Oxidation (M),Gln->pyro-Glu	Dracula_Lett_2_RP_3785	2	1220.6	2439.19	-4.0103	60.561	0.0064736	25950	50.843	1195700
O14120	Sorting nexin mvp1	mvp1	Schizosaccharomyces pombe (strain 972 / ATCC 24843) (Fission yeast)	YSDFFWLHSYLMK	Oxidation Y,L-DOPA-quinone	Dracula_Lett_1_2B_3773	2	883.898	1765.78	-1.5697	56.546	0.0095126	23341	66.299	3944900
Q75CC3	Sorting nexin MVP1	MVP1	Ashbya gossypii (strain ATCC 10895 / CBS 109.51 / FGSC 9923 / NRRL Y-1056) (Yeast) (Eremothecium gossypii)	RTIAEQLNR*	2 Deamidation (NQ)	Dracula_Lett_3_RP_3791	2	551.796	1101.58	1.5814	46.81	0.017479	21158	60.682	3936900
Q5AD77	Sorting nexin-4	SNX4	Candida albicans (strain SC5314 / ATCC MYA-2876) (Yeast)	FNKIEIKNSMLGLCDQNIK	Deamidation (NQ)	Dracula_Lett_2_3784	3	756.057	2265.15	-1.5874	45.553	0.016895	20479	55.546	7023100
Q754Z1	Spindle assembly checkpoint component MAD1	MAD1	Ashbya gossypii (strain ATCC 10895 / CBS 109.51 / FGSC 9923 / NRRL Y-1056) (Yeast) (Eremothecium gossypii)	LNELQLRNK	2 Deamidation (NQ)	Dracula_Lett_1_2B_3773	2	565.314	1128.61	0.24053	61.26	0.0082257	25158	84.916	580700
Q6C3J2	Spindle assembly checkpoint kinase	IPL1	Yarrowia lipolytica (strain CLIB 122 / E 150) (Yeast) (Candida lipolytica)	TPASQVSR	Unmodified	Dracula_Lett_2_3784	1	845.448	844.44	1.5102	30.114	0.0041789	13573	95.352	2407700
Q6C3J2	Spindle assembly checkpoint kinase	IPL1	Yarrowia lipolytica (strain CLIB 122 / E 150) (Yeast) (Candida lipolytica)	TPASQVSR	Unmodified	Dracula_Lett_2_3784	1	845.448	844.44	0.3882	30.114	0.006588	13573	95.352	2407700
Q6FY25	Spindle pole body component 110	SPC110	Candida glabrata (strain ATCC 2001 / CBS 138 / JCM 3761 / NBRC 0622 / NRRL Y-65) (Yeast) (Torulopsis glabrata)	NDYSDILSKTSNPIKDQEQK	Deamidation (NQ)	Dracula_Lett_2_3783	3	775.38	2323.12	2.9659	43.286	0.0093561	19075	59.502	1521500
Q12508	Sporulation protein RMD5	RMD5	Saccharomyces cerevisiae (strain ATCC 204508 / S288c) (Baker's yeast)	TIRELAHVDWTTKDELPFDVK	Unmodified	Dracula_Lett_2_RP_3785	3	838.439	2512.3	-2.263	60.553	0.017601	25931	58.693	7965100
Q9Y7J1	Sporulation-specific protein 6	spo6	Schizosaccharomyces pombe (strain 972 / ATCC 24843) (Fission yeast)	QIMGDYNITESAVDGAK	Gln->pyro-Glu	Dracula_Lett_1_2B_3774	2	897.914	1793.81	-3.2018	57.231	0.011899	24119	73.951	11368000
Q9Y7J1	Sporulation-specific protein 6	spo6	Schizosaccharomyces pombe (strain 972 / ATCC 24843) (Fission yeast)	QIMGDYNITESAVDGAK	Gln->pyro-Glu	Dracula_Lett_1_2B_3774	2	897.914	1793.81	-2.6391	57.231	0.0015116	24119	73.951	11368000
Q9Y7J1	Sporulation-specific protein 6	spo6	Schizosaccharomyces pombe (strain 972 / ATCC 24843) (Fission yeast)	QIMGDYNITESAVDGAK	Gln->pyro-Glu	Dracula_Lett_3_RP_3791	2	897.914	1793.81	-2.7164	55.291	0.008566	24188	50.484	7136100
Q9Y7J1	Sporulation-specific protein 6	spo6	Schizosaccharomyces pombe (strain 972 / ATCC 24843) (Fission yeast)	QIMGDYNITESAVDGAK	Gln->pyro-Glu	Dracula_Lett_1_2B_3774	2	897.914	1793.81	-3.5091	57.231	0.0018262	24119	73.951	11368000
Q9Y7J1	Sporulation-specific protein 6	spo6	Schizosaccharomyces pombe (strain 972 / ATCC 24843) (Fission yeast)	QIMGDYNITESAVDGAK	Gln->pyro-Glu	Dracula_Lett_1_7B_3780	2	897.914	1793.81	-3.2904	57.702	0.012126	26302	48.115	17775000
Q9Y7J1	Sporulation-specific protein 6	spo6	Schizosaccharomyces pombe (strain 972 / ATCC 24843) (Fission yeast)	QIMGDYNITESAVDGAK	Gln->pyro-Glu	Dracula_Lett_3_RP_3791	2	897.914	1793.81	-2.6803	55.291	0.010447	24188	50.484	7136100
O13306	Squalene monooxygenase	ERG1	Candida glabrata (strain ATCC 2001 / CBS 138 / JCM 3761 / NBRC 0622 / NRRL Y-65) (Yeast) (Torulopsis glabrata)	ILCAYNAPKVPTDLKSWMTK	Dioxidation M	Dracula_Lett_3_RP_3791	3	790.073	2367.2	-2.7096	58.875	0.013066	25866	46.133	4515700
Q9HGZ6	Squalene synthase	ERG9	Candida glabrata (strain ATCC 2001 / CBS 138 / JCM 3761 / NBRC 0622 / NRRL Y-65) (Yeast) (Torulopsis glabrata)	TNIIRDYAEDLDDGRSFWPK	L-DOPA-quinone	Dracula_Lett_3_3789	2	1213.07	2424.13	2.9499	41.791	0.0062438	19286	66.004	6945800
Q86ZD9	Squalestatin tetraketide synthase	pks1	Phoma sp. (strain C2932)	DRSYMFAEALPKIMTLLQEK	Oxidation (M),Dioxidation Y	Dracula_Lett_3_RP_3791	3	811.412	2431.21	-3.3175	57.541	0.014132	25376	43.752	1107100
A0A0P0ZEM1	Stellatatriene synthase	Stl-SS	Emericella variicolor (Aspergillus stellatus)	QTILNLMK	Oxidation (M),2 Deamidation (NQ)	Dracula_Lett_2_3783	1	978.518	977.51	2.8467	75.214	0.017027	31930	44.447	235220
A0A0P0ZEM1	Stellatatriene synthase	Stl-SS	Emericella variicolor (Aspergillus stellatus)	QTILNLMK	Oxidation (M),2 Deamidation (NQ)	Dracula_Lett_2_RP_3786	1	978.518	977.51	-3.5758	75.488	0.015098	33996	42.109	515450
A5DLJ8	Stress response protein NST1	NST1	Meyerozyma guilliermondii (strain ATCC 6260 / CBS 566 / DSM 6381 / JCM 1539 / NBRC 10279 / NRRL Y-324) (Yeast) (Candida guilliermondii)	QEELRAEQK	Deamidation (NQ)	Dracula_Lett_2_3783	2	566.286	1130.56	-0.59102	38.702	0.011014	16970	80.455	1957400
P0CP35	Stress response protein NST1	NST1	Cryptococcus neoformans var. neoformans serotype D (strain B-3501A) (Filobasidiella neoformans)	AAGKQPMGTNPPANPPAR	Unmodified	Dracula_Lett_2_3784	2	887.954	1773.89	-1.7138	44.253	7.7436e-05	19810	79.283	8119300
P0CP35	Stress response protein NST1	NST1	Cryptococcus neoformans var. neoformans serotype D (strain B-3501A) (Filobasidiella neoformans)	AAGKQPMGTNPPANPPAR	Unmodified	Dracula_Lett_3_3789	2	887.954	1773.89	-2.6665	44.192	4.4524e-07	20374	103.43	8087300
P0CP35	Stress response protein NST1	NST1	Cryptococcus neoformans var. neoformans serotype D (strain B-3501A) (Filobasidiella neoformans)	AAGKQPMGTNPPANPPAR	Unmodified	Dracula_Lett_3_3790	2	887.954	1773.89	-2.3239	44.162	0.0093509	20150	73.881	7950400
P0CP35	Stress response protein NST1	NST1	Cryptococcus neoformans var. neoformans serotype D (strain B-3501A) (Filobasidiella neoformans)	AAGKQPMGTNPPANPPAR	Unmodified	Dracula_Lett_3_3789	2	887.954	1773.89	-2.762	44.192	0.00063272	20374	103.43	8087300
P0CP35	Stress response protein NST1	NST1	Cryptococcus neoformans var. neoformans serotype D (strain B-3501A) (Filobasidiella neoformans)	AAGKQPMGTNPPANPPAR	Unmodified	Dracula_Lett_2_3784	2	887.954	1773.89	-2.9656	44.253	0.00011542	19810	79.283	8119300
P0CP35	Stress response protein NST1	NST1	Cryptococcus neoformans var. neoformans serotype D (strain B-3501A) (Filobasidiella neoformans)	AAGKQPMGTNPPANPPAR	Unmodified	Dracula_Lett_3_3789	2	887.954	1773.89	-2.6351	44.192	7.807e-08	20374	103.43	8087300
P0CP35	Stress response protein NST1	NST1	Cryptococcus neoformans var. neoformans serotype D (strain B-3501A) (Filobasidiella neoformans)	AAGKQPMGTNPPANPPAR	Unmodified	Dracula_Lett_3_3790	2	887.954	1773.89	-2.2657	44.162	0.0031384	20150	73.881	7950400
O94383	Structural maintenance of chromosomes protein 1	psm1	Schizosaccharomyces pombe (strain 972 / ATCC 24843) (Fission yeast)	EDFASENSKTEKILLAASEK	Glu->pyro-Glu,Deamidation (NQ)	Dracula_Lett_1_2B_3774	3	731.702	2192.08	1.7153	61.708	0.001847	26091	57.525	1531300
O94383	Structural maintenance of chromosomes protein 1	psm1	Schizosaccharomyces pombe (strain 972 / ATCC 24843) (Fission yeast)	EDFASENSKTEKILLAASEK	Glu->pyro-Glu,Deamidation (NQ)	Dracula_Lett_1_7B_3780	3	731.702	2192.08	0.5321	62.114	0.01331	27751	56.121	1594000
O94383	Structural maintenance of chromosomes protein 1	psm1	Schizosaccharomyces pombe (strain 972 / ATCC 24843) (Fission yeast)	EDFASENSKTEKILLAASEK	Glu->pyro-Glu,Deamidation (NQ)	Dracula_Lett_3_3789	3	731.702	2192.08	0.81541	41.555	0.013599	19142	48.477	11970000
O42649	Structural maintenance of chromosomes protein 3	psm3	Schizosaccharomyces pombe (strain 972 / ATCC 24843) (Fission yeast)	IMLLKNQKQSLLDK	Unmodified	Dracula_Lett_2_RP_3785	3	557.999	1670.98	0.32245	60.68	0.00031446	26058	74.392	7928000
O42649	Structural maintenance of chromosomes protein 3	psm3	Schizosaccharomyces pombe (strain 972 / ATCC 24843) (Fission yeast)	IMLLKNQKQSLLDK	Unmodified	Dracula_Lett_2_RP_3785	3	557.999	1670.98	0.27702	60.68	0.00091894	26058	74.392	7928000
Q9P7Y0	SWI/SNF and RSC complexes subunit ssr4	ssr4	Schizosaccharomyces pombe (strain 972 / ATCC 24843) (Fission yeast)	ETLPNMGSAQMK	Oxidation (M),Deamidation (NQ)	Dracula_Lett_1_2B_3773	3	441.869	1322.58	/	11.971	0.015428	5427	50.284	<T
O74792	SWI/SNF global transcription activator complex subunit snf59	snf59	Schizosaccharomyces pombe (strain 972 / ATCC 24843) (Fission yeast)	LSYYTKLR*	Oxidation Y,L-DOPA-quinone	Dracula_Lett_1_7A_3778	2	537.285	1072.56	-3.1102	31.337	0.0033096	14795	99.375	2125400
O74792	SWI/SNF global transcription activator complex subunit snf59	snf59	Schizosaccharomyces pombe (strain 972 / ATCC 24843) (Fission yeast)	LSYYTKLR	Oxidation Y,L-DOPA-quinone	Dracula_Lett_2_RP_3786	2	537.285	1072.56	-4.4839	49.161	0.0062459	21408	87.754	3226000
O74792	SWI/SNF global transcription activator complex subunit snf59	snf59	Schizosaccharomyces pombe (strain 972 / ATCC 24843) (Fission yeast)	LSYYTKLR	Oxidation Y,L-DOPA-quinone	Dracula_Lett_3_3789	2	537.285	1072.56	-2.9682	30.084	0.0091029	13899	66.799	2127500
O74792	SWI/SNF global transcription activator complex subunit snf59	snf59	Schizosaccharomyces pombe (strain 972 / ATCC 24843) (Fission yeast)	LSYYTKLR	Oxidation Y,L-DOPA-quinone	Dracula_Lett_3_RP_3791	2	537.285	1072.56	-3.819	48.489	0.0060118	21053	87.754	8355500
O74792	SWI/SNF global transcription activator complex subunit snf59	snf59	Schizosaccharomyces pombe (strain 972 / ATCC 24843) (Fission yeast)	LSYYTKLR	Oxidation Y,L-DOPA-quinone	Dracula_Lett_3_RP_3792	2	537.285	1072.56	-3.0452	48.336	0.011024	21832	71.342	8137300
P36068	SWI5-dependent HO expression protein 2;She2p	SHE2	Saccharomyces cerevisiae (strain ATCC 204508 / S288c) (Baker's yeast)	MSKDKDIK	Acetyl (Protein N-term)	Dracula_Lett_2_RP_3785	2	503.766	1005.52	-2.7862	43.137	0.016936	18736	44.447	313050
P36068	SWI5-dependent HO expression protein 2;She2p	SHE2	Saccharomyces cerevisiae (strain ATCC 204508 / S288c) (Baker's yeast)	MSKDKDIK	Acetyl (Protein N-term)	Dracula_Lett_3_RP_3791	2	503.766	1005.52	-1.2163	42.914	0.011031	19504	53.166	351720
Q870Q1	SWR1-complex protein 4	crc-1	Neurospora crassa (strain ATCC 24698 / 74-OR23-1A / CBS 708.71 / DSM 1257 / FGSC 987)	ARYYEVAAKMMAVQK*	Oxidation (M)	Dracula_Lett_2_3783	2	887.953	1773.89	-0.37473	44.066	0.014863	19418	80.231	8231100
Q6C7G8	SWR1-complex protein 5	SWC5	Yarrowia lipolytica (strain CLIB 122 / E 150) (Yeast) (Candida lipolytica)	QAMAKEEVK	Dioxidation M	Dracula_Lett_3_3790	2	533.266	1064.52	-2.6496	28.662	0.010945	13131	76.774	7545900
O14222	Syntaxin-like protein fsv1	fsv1	Schizosaccharomyces pombe (strain 972 / ATCC 24843) (Fission yeast)	RFDHAKNR*	Deamidation (NQ)	Dracula_Lett_2_RP_3786	1	1044.53	1043.53	-0.53662	46.106	0.013707	20424	56.011	545040
Q2HBI0	Topoisomerase 1-associated factor 1	TOF1	Chaetomium globosum (strain ATCC 6205 / CBS 148.51 / DSM 1962 / NBRC 6347 / NRRL 1970) (Soil fungus)	SSSMYKEWEDLAMQTIRK	2 Oxidation (M)	Dracula_Lett_2_RP_3786	3	745.686	2234.03	/	59.107	0.010231	25812	73.593	<T
Q2HBI0	Topoisomerase 1-associated factor 1	TOF1	Chaetomium globosum (strain ATCC 6205 / CBS 148.51 / DSM 1962 / NBRC 6347 / NRRL 1970) (Soil fungus)	SSSMYKEWEDLAMQTIRK	2 Oxidation (M)	Dracula_Lett_2_RP_3786	3	745.686	2234.03	/	59.107	0.0097141	25812	73.593	<T
Q04364	TPR repeat-containing protein YMR018W	PEX9	Saccharomyces cerevisiae (strain ATCC 204508 / S288c) (Baker's yeast)	NEVTCSITGDNPIHKINNGLGLK	3 Deamidation (NQ)	Dracula_Lett_2_3784	3	833.079	2496.22	2.9929	45.042	0.012213	20176	60.621	6876000
P13781	Trans-acting factor C	C	Zygosaccharomyces bisporus	YMMLMDGIK	3 Oxidation (M)	Dracula_Lett_1_2A_3771	2	575.253	1148.49	1.5751	40.749	0.011677	16786	57.559	159870
P13781	Trans-acting factor C	C	Zygosaccharomyces bisporus	YMMLMDGIK	2 Oxidation (M),Oxidation Y	Dracula_Lett_1_2A_3771	2	575.253	1148.49	1.6463	40.749	0.0084155	16786	57.559	159870
P53968	Transcriptional regulator CRZ1	CRZ1	Saccharomyces cerevisiae (strain ATCC 204508 / S288c) (Baker's yeast)	QEKSGQES	Gln->pyro-Glu	Dracula_Lett_1_7B_3779	2	438.191	874.367	0.19582	54.841	0.016562	24359	43.124	465610
P40505	Transcriptional regulatory protein SDS3	SDS3	Saccharomyces cerevisiae (strain ATCC 204508 / S288c) (Baker's yeast)	PQYQKNTR	Deamidation (NQ)	Dracula_Lett_3_3789	2	518.265	1034.51	3.8179	35.573	0.017302	16349	73.616	2236700
P22579	Transcriptional regulatory protein SIN3	SIN3	Saccharomyces cerevisiae (strain ATCC 204508 / S288c) (Baker's yeast)	TIQCLETIVNKIENMTENEK	Trioxidation (C)	Dracula_Lett_3_3790	3	819.061	2454.16	/	47.133	0.014931	21594	42.068	<T
S4W4F3	Trans-enoyl reductase eqxC	eqxC	Fusarium heterosporum	MVKPDWIMGPQMLGKEIR	2 Oxidation (M),Dioxidation M	Dracula_Lett_3_3789	3	731.7	2192.08	1.6014	43.004	0.012169	19899	43.37	9565000
Q9UR07	Transposon Tf2-11 polyprotein	Tf2-11	Schizosaccharomyces pombe (strain 972 / ATCC 24843) (Fission yeast)	KTNISRIEYSSNK	2 Deamidation (NQ)	Dracula_Lett_2_3784	2	771.394	1540.77	/	46.151	0.013654	20688	52.167	<T
Q4WQU0	Tripeptidyl-peptidase sed4	sed4	Aspergillus fumigatus (strain ATCC MYA-4609 / CBS 101355 / FGSC A1100 / Af293) (Neosartorya fumigata)	KYYSQYTNFK	2 Oxidation Y,Dioxidation Y	Dracula_Lett_2_RP_3785	2	703.317	1404.62	/	58.183	0.0093356	24802	43.635	<T
P46959	tRNA (adenine(58)-N(1))-methyltransferase catalytic subunit TRM61	GCD14	Saccharomyces cerevisiae (strain ATCC 204508 / S288c) (Baker's yeast)	TLDVLEKYGWTDVEMVEIQGR	Oxidation (M),Oxidation W	Dracula_Lett_3_3790	3	838.412	2512.22	/	43.316	0.015997	19790	53.327	<T
Q755M8	tRNA (adenine(58)-N(1))-methyltransferase catalytic subunit TRM61	TRM61	Ashbya gossypii (strain ATCC 10895 / CBS 109.51 / FGSC 9923 / NRRL Y-1056) (Yeast) (Eremothecium gossypii)	ILFKSRDENTVSQLLEQYK	2 Deamidation (NQ)	Dracula_Lett_3_RP_3791	3	771.737	2312.19	-3.0255	58.733	0.014554	25755	69.485	7726400
Q92268	Tubulin beta chain	/	Pleurotus sajor-caju (Oyster mushroom)	PDNFVFGQSGGGNNWAK	Unmodified	Dracula_Lett_1_2B_3773	2	897.913	1793.81	-2.6413	57.125	0.0084534	23086	72.152	11830000
Q92268	Tubulin beta chain	/	Pleurotus sajor-caju (Oyster mushroom)	PDNFVFGQSGGGNNWAK	Unmodified	Dracula_Lett_1_2B_3774	2	897.913	1793.81	-1.5068	57.231	0.0084534	23648	72.152	11368000
Q92268	Tubulin beta chain	/	Pleurotus sajor-caju (Oyster mushroom)	PDNFVFGQSGGGNNWAK	Unmodified	Dracula_Lett_1_2B_3773	2	897.913	1793.81	-2.4492	57.125	0.0070091	23086	72.152	11830000
Q92268	Tubulin beta chain	/	Pleurotus sajor-caju (Oyster mushroom)	PDNFVFGQSGGGNNWAK	Unmodified	Dracula_Lett_1_2B_3774	2	897.913	1793.81	-2.3768	57.231	0.0070091	23648	72.152	11368000
Q92268	Tubulin beta chain	/	Pleurotus sajor-caju (Oyster mushroom)	PDNFVFGQSGGGNNWAK	Unmodified	Dracula_Lett_3_RP_3792	2	897.913	1793.81	-1.5253	55.373	0.010327	24487	70.728	7940300
Q96TU8	Tubulin beta chain	TBB1	Uromyces fabae (Rust fungus)	GKVSMKEVEENMLSVQNK	2 Dioxidation M	Dracula_Lett_2_3783	2	1057.51	2113	1.6189	47.508	0.015103	21041	43.382	1097700
P32924	Tubulin beta-1 chain	/	Geotrichum candidum (Oospora lactis) (Dipodascus geotrichum)	DVKMSATFIANSTSIQELFK	Oxidation (M)	Dracula_Lett_2_RP_3785	2	1123.57	2245.13	-1.0451	62.207	0.014111	26768	42.209	565740
Q04372	Type 2A phosphatase-associated protein 42	TAP42	Saccharomyces cerevisiae (strain ATCC 204508 / S288c) (Baker's yeast)	DRYNPQLSELYAQPKNNK	2 Oxidation Y	Dracula_Lett_2_RP_3786	2	1105.55	2209.08	-2.3371	59.535	0.0052517	26289	72.34	170190000
Q5AM84	U1 small nuclear ribonucleoprotein component SNU71	SNU71	Candida albicans (strain SC5314 / ATCC MYA-2876) (Yeast)	LNDQYNKK	3 Deamidation (NQ)	Dracula_Lett_2_3784	2	513.243	1024.47	3.5689	27.956	0.0071834	12659	43.124	3832000
Q8WZK0	U1 snRNP-associated protein usp107	usp107	Schizosaccharomyces pombe (strain 972 / ATCC 24843) (Fission yeast)	SKDEYASLYKEYTR*	Dioxidation Y,L-DOPA-quinone	Dracula_Lett_1_7A_3777	3	600.276	1797.81	-0.52367	43.977	0.0082324	20536	91.307	1107600
Q8WZK0	U1 snRNP-associated protein usp107	usp107	Schizosaccharomyces pombe (strain 972 / ATCC 24843) (Fission yeast)	SKDEYASLYKEYTR	Dioxidation Y,L-DOPA-quinone	Dracula_Lett_3_3789	2	899.91	1797.81	-2.196	42.232	0.010158	19487	65.5	776700
A5E212	U3 small nucleolar RNA-associated protein 10	UTP10	Lodderomyces elongisporus (strain ATCC 11503 / CBS 2605 / JCM 1781 / NBRC 1676 / NRRL YB-4239) (Yeast) (Saccharomyces elongisporus)	IGDQMPEQGVVK	Oxidation (M),2 Deamidation (NQ)	Dracula_Lett_3_RP_3791	2	659.813	1317.61	/	59.891	0.01585	26585	57.59	<T
B6Q702	U3 small nucleolar RNA-associated protein 25	utp25	Talaromyces marneffei (strain ATCC 18224 / CBS 334.59 / QM 7333) (Penicillium marneffei)	AANMLKEK	Oxidation (M)	Dracula_Lett_2_3783	2	460.747	919.48	-2.4376	30.494	0.0028884	13491	95.352	3266000
B6Q702	U3 small nucleolar RNA-associated protein 25	utp25	Talaromyces marneffei (strain ATCC 18224 / CBS 334.59 / QM 7333) (Penicillium marneffei)	AANMLKEK	Oxidation (M)	Dracula_Lett_2_3783	2	460.747	919.48	-2.8569	30.494	0.0025938	13491	95.352	3266000
B6Q702	U3 small nucleolar RNA-associated protein 25	utp25	Talaromyces marneffei (strain ATCC 18224 / CBS 334.59 / QM 7333) (Penicillium marneffei)	AANMLKEK	Oxidation (M)	Dracula_Lett_2_3783	2	460.747	919.48	-2.3661	30.494	0.0026137	13491	95.352	3266000
B6Q702	U3 small nucleolar RNA-associated protein 25	utp25	Talaromyces marneffei (strain ATCC 18224 / CBS 334.59 / QM 7333) (Penicillium marneffei)	AANMLKEK	Oxidation (M)	Dracula_Lett_2_3783	2	460.747	919.48	-2.504	30.494	0.012021	13491	95.352	3266000
Q10256	UBA domain-containing protein mud1	mud1	Schizosaccharomyces pombe (strain 972 / ATCC 24843) (Fission yeast)	DVDMLLGLDMLR	Oxidation (M)	Dracula_Lett_1_2B_3773	2	703.855	1405.69	/	64.43	0.016506	26825	46.462	<T
O94650	Ubiquitin-like modifier hub1	hub1	Schizosaccharomyces pombe (strain 972 / ATCC 24843) (Fission yeast)	MIEVLCNDRLGK	Oxidation (M)	Dracula_Lett_2_RP_3785	2	732.371	1462.73	/	60.052	0.0089961	25681	66.299	<T
A5DK05	Ubiquitin-like protein ATG12	ATG12	Meyerozyma guilliermondii (strain ATCC 6260 / CBS 566 / DSM 6381 / JCM 1539 / NBRC 10279 / NRRL Y-324) (Yeast) (Candida guilliermondii)	RLPEVEQR	Deamidation (NQ)	Dracula_Lett_2_RP_3785	2	514.28	1026.55	0.037062	49.728	0.017651	21328	54.205	858600
Q5ADN8	UDP-galactose transporter homolog 1	HUT1	Candida albicans (strain SC5314 / ATCC MYA-2876) (Yeast)	INTKPYGDNNEYFK	2 Dioxidation Y	Dracula_Lett_2_3783	2	883.897	1765.78	0.15872	43.547	0.010048	19165	64.374	44140000
O94336	Uncharacterized FCP1 homology domain-containing protein C1271.03c	SPBC1271.03c	Schizosaccharomyces pombe (strain 972 / ATCC 24843) (Fission yeast)	KALIACWTRVDMK	Oxidation (M),Tryptophan oxidation to kynurenin	Dracula_Lett_1_7B_3780	2	806.421	1610.83	/	61.768	0.0089859	27570	58.699	<T
O14088	Uncharacterized oxidoreductase C2F3.05c	SPAC2F3.05c	Schizosaccharomyces pombe (strain 972 / ATCC 24843) (Fission yeast)	SEAQIMIRYCLQRGFIVLPK	Oxidation (M),Trioxidation (C)	Dracula_Lett_3_RP_3792	3	829.435	2485.28	/	58.981	0.012161	26424	46.337	<T
Q09787	Uncharacterized protein C13G6.09	SPAC13G6.09	Schizosaccharomyces pombe (strain 972 / ATCC 24843) (Fission yeast)	NDAAFLNESLENSFEFLMQLYAPK	Oxidation (M)	Dracula_Lett_1_2B_3774	4	702.586	2806.32	-4.2375	62.666	0.016411	26586	46.982	573170
Q09787	Uncharacterized protein C13G6.09	SPAC13G6.09	Schizosaccharomyces pombe (strain 972 / ATCC 24843) (Fission yeast)	NDAAFLNESLENSFEFLMQLYAPK	Oxidation (M)	Dracula_Lett_1_2B_3774	4	702.586	2806.32	-3.0257	62.666	0.0076136	26586	46.982	573170
Q09787	Uncharacterized protein C13G6.09	SPAC13G6.09	Schizosaccharomyces pombe (strain 972 / ATCC 24843) (Fission yeast)	NDAAFLNESLENSFEFLMQLYAPK	Oxidation (M)	Dracula_Lett_1_2B_3774	4	702.586	2806.32	-3.3099	62.666	0.0082513	26586	46.982	573170
Q09789	Uncharacterized protein C13G6.13	/	Schizosaccharomyces pombe (strain 972 / ATCC 24843) (Fission yeast)	MFQLPMIVEANDMK	3 Oxidation (M)	Dracula_Lett_2_3783	2	857.896	1713.78	3.7535	44.7	0.0057542	19710	78.342	3683500
Q09762	Uncharacterized protein C24H6.08	SPAC24H6.08	Schizosaccharomyces pombe (strain 972 / ATCC 24843) (Fission yeast)	IEVHWNDPSSGIFLSQTQR	Unmodified	Dracula_Lett_2_RP_3785	2	1107.55	2213.09	/	61.556	0.012935	26481	65.895	<T
Q09762	Uncharacterized protein C24H6.08	SPAC24H6.08	Schizosaccharomyces pombe (strain 972 / ATCC 24843) (Fission yeast)	IEVHWNDPSSGIFLSQTQR	Unmodified	Dracula_Lett_3_3789	2	1107.55	2213.09	/	43.423	0.006111	20040	63.185	<T
Q9Y7U0	Uncharacterized protein C63.14	SPCC63.14	Schizosaccharomyces pombe (strain 972 / ATCC 24843) (Fission yeast)	THPGLLQAVARNHRNSLANIDER	2 Deamidation (NQ)	Dracula_Lett_3_RP_3792	4	646.839	2583.33	-2.3038	59.968	0.015614	26939	40.756	642670
Q9P7D5	Uncharacterized protein P4H10.14c	SPBP4H10.14c	Schizosaccharomyces pombe (strain 972 / ATCC 24843) (Fission yeast)	LLPLKKCC	2 Trioxidation (C)	Dracula_Lett_3_3789	2	564.275	1126.54	3.4411	33.982	0.013711	15668	52.683	4417700
P0CU23	Uncharacterized protein SPAPB1A11.06	SPAPB1A11.06	Schizosaccharomyces pombe (strain 972 / ATCC 24843) (Fission yeast)	PQSFEKMRTPFPGR	Oxidation (M),Deamidation (NQ)	Dracula_Lett_2_RP_3785	2	847.92	1693.82	/	0.4644	0.014902	224	51.276	<T
P53089	Uncharacterized protein YGL204C	YGL204C	Saccharomyces cerevisiae (strain ATCC 204508 / S288c) (Baker's yeast)	MNGTDILRFLQSSPTISYSK	Acetyl (Protein N-term)	Dracula_Lett_2_3783	3	767.391	2299.15	1.1744	44.252	0.0081083	19503	46.663	64485000
P47063	Uncharacterized protein YJL027C	YJL027C	Saccharomyces cerevisiae (strain ATCC 204508 / S288c) (Baker's yeast)	REVWVWGVCDLVAMAIAR	Trioxidation (C),Dioxidation M	Dracula_Lett_2_RP_3785	2	1106.04	2210.06	/	64.353	0.011407	27877	61.233	<T
Q08984	Uncharacterized protein YPL272C	YPL272C	Saccharomyces cerevisiae (strain ATCC 204508 / S288c) (Baker's yeast)	MTTFRPLSSFEKK	Acetyl (Protein N-term),Oxidation (M)	Dracula_Lett_1_7B_3780	2	815.419	1628.82	/	61.66	0.012348	27519	51.445	<T
Q08984	Uncharacterized protein YPL272C	YPL272C	Saccharomyces cerevisiae (strain ATCC 204508 / S288c) (Baker's yeast)	MTTFRPLSSFEKK	Acetyl (Protein N-term),Oxidation (M)	Dracula_Lett_3_RP_3791	2	815.419	1628.82	/	57.195	0.0098828	25243	70.552	<T
Q06523	Uncharacterized protein YPR148C	YPR148C	Saccharomyces cerevisiae (strain ATCC 204508 / S288c) (Baker's yeast)	LKFDTMRYEVK	Dioxidation Y	Dracula_Lett_3_RP_3791	2	731.374	1460.73	-3.7134	56.31	8.4073e-05	24847	78.516	3414700
Q06523	Uncharacterized protein YPR148C	YPR148C	Saccharomyces cerevisiae (strain ATCC 204508 / S288c) (Baker's yeast)	LKFDTMRYEVK	Oxidation (M),Oxidation Y	Dracula_Lett_3_RP_3792	2	731.374	1460.73	-3.2489	56.274	0.0046388	24974	88.37	3030800
O59741	Uncharacterized transcriptional regulatory protein C530.05	SPBC530.05	Schizosaccharomyces pombe (strain 972 / ATCC 24843) (Fission yeast)	QMYIKSLVSRLEQMESTLR	Gln->pyro-Glu,Dioxidation M	Dracula_Lett_3_RP_3791	2	1164.09	2326.17	-1.8737	57.818	0.014514	25208	40.577	6913700
P53918	Uncharacterized transporter ESBP6	ESBP6	Saccharomyces cerevisiae (strain ATCC 204508 / S288c) (Baker's yeast)	AVAMGVSLLGTGAGGVVYGLATNK	Oxidation (M),L-DOPA-quinone	Dracula_Lett_3_3789	4	559.797	2235.16	-1.6825	41.614	0.0015876	19248	55.575	3132500
O42948	Uncharacterized WD repeat-containing protein C16H5.13	SPBC16H5.13	Schizosaccharomyces pombe (strain 972 / ATCC 24843) (Fission yeast)	VEKYSYIDDGDLVVYEIAK	2 Oxidation Y,Dioxidation Y	Dracula_Lett_2_RP_3785	2	1142.05	2282.08	-1.9412	55.223	0.0051055	23488	83.182	1431300
Q9UTC7	Uncharacterized WD repeat-containing protein C227.12	SPAC227.12	Schizosaccharomyces pombe (strain 972 / ATCC 24843) (Fission yeast)	VWNSDNLSEVQLFR	Deamidation (NQ)	Dracula_Lett_3_RP_3791	2	854.42	1706.83	/	57.639	0.015309	25470	59.265	<T
P53914	UPF0202 protein KRE33	KRE33	Saccharomyces cerevisiae (strain ATCC 204508 / S288c) (Baker's yeast)	NQLPNLHYLMMSADLKMNK	2 Oxidation (M)	Dracula_Lett_2_3784	3	765.043	2292.11	-1.1179	49.308	0.012174	22190	50.376	940870
P53914	UPF0202 protein KRE33	KRE33	Saccharomyces cerevisiae (strain ATCC 204508 / S288c) (Baker's yeast)	NQLPNLHYLMMSADLKMNK	2 Oxidation (M)	Dracula_Lett_2_3784	3	765.043	2292.11	-2.2252	49.308	0.0067851	22190	50.376	940870
Q8SUI0	UPF0328 protein ECU08_2060	/	Encephalitozoon cuniculi (strain GB-M1) (Microsporidian parasite)	MSVTNIPQSHETNEMQHIK	Acetyl (Protein N-term),Oxidation (M),Deamidation (NQ)	Dracula_Lett_3_3789	2	1142.02	2282.03	2.7367	48.157	0.0086517	22289	47.062	724050
Q8STA9	UPF0329 protein ECU05_1680/ECU11_0050	/	Encephalitozoon cuniculi (strain GB-M1) (Microsporidian parasite)	EICLKLKEEELMGLLAEGK	Trioxidation (C),Dioxidation M	Dracula_Lett_3_RP_3792	3	761.72	2282.14	/	58.007	0.0092479	25956	60.949	<T
Q8SV64	UPF0329 protein ECU06_1610	/	Encephalitozoon cuniculi (strain GB-M1) (Microsporidian parasite)	IQGISSSLSAMERK	Oxidation (M),Deamidation (NQ)	Dracula_Lett_3_RP_3792	2	762.39	1522.77	/	58.096	0.013458	26002	63.216	<T
Q4WHH4	Vacuolar membrane-associated protein iml1	iml1	Aspergillus fumigatus (strain ATCC MYA-4609 / CBS 101355 / FGSC A1100 / Af293) (Neosartorya fumigata)	SDMWRLVMSELADKIIYK	Tryptophan oxidation to oxolactone	Dracula_Lett_1_2A_3772	3	738.043	2211.11	-3.3805	39.585	0.0040369	17648	71.286	200660000
Q5AIA4	Vacuolar membrane-associated protein IML1	IML1	Candida albicans (strain SC5314 / ATCC MYA-2876) (Yeast)	IFCDYNGNINVQLYRKIIENDEK	3 Deamidation (NQ)	Dracula_Lett_1_7B_3779	3	954.46	2860.36	3.3205	62.809	0.015215	27918	47.499	2356000
Q6CAP3	Vacuolar membrane-associated protein IML1	IML1	Yarrowia lipolytica (strain CLIB 122 / E 150) (Yeast) (Candida lipolytica)	NMMWRNIR	2 Oxidation (M),Deamidation (NQ)	Dracula_Lett_2_RP_3786	2	577.266	1152.52	-0.34957	24.116	0.010528	10595	59.205	138940
A5E1P1	Vacuolar protein sorting/targeting protein 10	VPS10	Lodderomyces elongisporus (strain ATCC 11503 / CBS 2605 / JCM 1781 / NBRC 1676 / NRRL YB-4239) (Yeast) (Saccharomyces elongisporus)	VEDNNLRSLWSINGQKNPEK	Unmodified	Dracula_Lett_3_3789	4	586.053	2340.18	-1.728	41.797	0.0081961	19547	61.015	65199000
A5E1P1	Vacuolar protein sorting/targeting protein 10	VPS10	Lodderomyces elongisporus (strain ATCC 11503 / CBS 2605 / JCM 1781 / NBRC 1676 / NRRL YB-4239) (Yeast) (Saccharomyces elongisporus)	VEDNNLRSLWSINGQKNPEK	Unmodified	Dracula_Lett_3_3789	4	586.053	2340.18	3.8558	43.185	0.0081961	19547	61.015	1566900
A5E1P1	Vacuolar protein sorting/targeting protein 10	VPS10	Lodderomyces elongisporus (strain ATCC 11503 / CBS 2605 / JCM 1781 / NBRC 1676 / NRRL YB-4239) (Yeast) (Saccharomyces elongisporus)	VEDNNLRSLWSINGQKNPEK	Unmodified	Dracula_Lett_3_3789	4	586.053	2340.18	2.9089	43.185	0.0088404	19547	61.015	1566900
A5E1P1	Vacuolar protein sorting/targeting protein 10	VPS10	Lodderomyces elongisporus (strain ATCC 11503 / CBS 2605 / JCM 1781 / NBRC 1676 / NRRL YB-4239) (Yeast) (Saccharomyces elongisporus)	VEDNNLRSLWSINGQKNPEK	Unmodified	Dracula_Lett_3_3789	4	586.053	2340.18	3.6321	43.185	0.0059098	19547	61.015	1566900
Q6CNR4	Vacuolar protein sorting/targeting protein 10	VPS10	Kluyveromyces lactis (strain ATCC 8585 / CBS 2359 / DSM 70799 / NBRC 1267 / NRRL Y-1140 / WM37) (Yeast) (Candida sphaerica)	KSLMDVNEIDGRAIITIYHR	Unmodified	Dracula_Lett_2_3783	3	782.086	2343.24	0.22213	47.45	0.015867	20980	68.243	28043000
Q6CNR4	Vacuolar protein sorting/targeting protein 10	VPS10	Kluyveromyces lactis (strain ATCC 8585 / CBS 2359 / DSM 70799 / NBRC 1267 / NRRL Y-1140 / WM37) (Yeast) (Candida sphaerica)	KSLMDVNEIDGRAIITIYHR	Unmodified	Dracula_Lett_2_3784	3	782.086	2343.24	0.95556	47.757	0.015249	21409	72.184	28613000
Q6CNR4	Vacuolar protein sorting/targeting protein 10	VPS10	Kluyveromyces lactis (strain ATCC 8585 / CBS 2359 / DSM 70799 / NBRC 1267 / NRRL Y-1140 / WM37) (Yeast) (Candida sphaerica)	KSLMDVNEIDGRAIITIYHR	Unmodified	Dracula_Lett_3_3789	3	782.086	2343.24	-0.35849	47.694	0.013541	22027	54.805	6745100
Q6CNR4	Vacuolar protein sorting/targeting protein 10	VPS10	Kluyveromyces lactis (strain ATCC 8585 / CBS 2359 / DSM 70799 / NBRC 1267 / NRRL Y-1140 / WM37) (Yeast) (Candida sphaerica)	KSLMDVNEIDGRAIITIYHR	Oxidation (M)	Dracula_Lett_3_3789	3	787.418	2359.23	3.2567	45.62	0.0073272	21149	66.606	8072700
Q6CNR4	Vacuolar protein sorting/targeting protein 10	VPS10	Kluyveromyces lactis (strain ATCC 8585 / CBS 2359 / DSM 70799 / NBRC 1267 / NRRL Y-1140 / WM37) (Yeast) (Candida sphaerica)	KSLMDVNEIDGRAIITIYHR	Unmodified	Dracula_Lett_2_3783	3	782.086	2343.24	0.12591	47.45	0.012133	20980	68.243	28043000
Q6CNR4	Vacuolar protein sorting/targeting protein 10	VPS10	Kluyveromyces lactis (strain ATCC 8585 / CBS 2359 / DSM 70799 / NBRC 1267 / NRRL Y-1140 / WM37) (Yeast) (Candida sphaerica)	KSLMDVNEIDGRAIITIYHR	Unmodified	Dracula_Lett_2_3784	3	782.086	2343.24	0.24769	47.757	0.011173	21409	72.184	28613000
Q6CNR4	Vacuolar protein sorting/targeting protein 10	VPS10	Kluyveromyces lactis (strain ATCC 8585 / CBS 2359 / DSM 70799 / NBRC 1267 / NRRL Y-1140 / WM37) (Yeast) (Candida sphaerica)	KSLMDVNEIDGRAIITIYHR	Unmodified	Dracula_Lett_3_3789	3	782.086	2343.24	-0.5703	47.694	0.017008	22042	59.502	6745100
Q6CNR4	Vacuolar protein sorting/targeting protein 10	VPS10	Kluyveromyces lactis (strain ATCC 8585 / CBS 2359 / DSM 70799 / NBRC 1267 / NRRL Y-1140 / WM37) (Yeast) (Candida sphaerica)	KSLMDVNEIDGRAIITIYHR	Oxidation (M)	Dracula_Lett_3_3789	3	787.418	2359.23	/	45.795	0.0030465	21149	66.606	<T
Q6CNR4	Vacuolar protein sorting/targeting protein 10	VPS10	Kluyveromyces lactis (strain ATCC 8585 / CBS 2359 / DSM 70799 / NBRC 1267 / NRRL Y-1140 / WM37) (Yeast) (Candida sphaerica)	KSLMDVNEIDGRAIITIYHR	Unmodified	Dracula_Lett_2_3783	3	782.086	2343.24	-0.25743	47.45	0.015006	20980	68.243	28043000
Q6CNR4	Vacuolar protein sorting/targeting protein 10	VPS10	Kluyveromyces lactis (strain ATCC 8585 / CBS 2359 / DSM 70799 / NBRC 1267 / NRRL Y-1140 / WM37) (Yeast) (Candida sphaerica)	KSLMDVNEIDGRAIITIYHR	Oxidation (M)	Dracula_Lett_3_3789	3	787.418	2359.23	/	45.795	0.0057244	21149	66.606	<T
Q0C7E3	Vacuolar protein sorting/targeting protein 10	vps10	Aspergillus terreus (strain NIH 2624 / FGSC A1156)	EIQNRTLCVVPGLK	Glu->pyro-Glu,Trioxidation (C)	Dracula_Lett_2_RP_3785	2	828.941	1655.87	-3.0646	62.255	0.0095186	26842	41.283	477840
Q0TVB2	Vacuolar protein sorting/targeting protein 10	VPS10	Phaeosphaeria nodorum (strain SN15 / ATCC MYA-4574 / FGSC 10173) (Glume blotch fungus) (Parastagonospora nodorum)	RDAECRNGQR	Trioxidation (C)	Dracula_Lett_3_RP_3792	3	437.194	1308.56	/	51.513	0.010774	23073	48.091	<T
Q12071	Vacuolar protein sorting-associated protein 54	VPS54	Saccharomyces cerevisiae (strain ATCC 204508 / S288c) (Baker's yeast)	NIKSDYQIFQSTNNIRNMNQMEQLK	Oxidation (M),4 Deamidation (NQ)	Dracula_Lett_1_2B_3774	4	770.11	3076.41	3.4262	62.22	0.013385	26077	63.869	3305200
Q03944	Vacuolar protein sorting-associated protein 64	VPS64	Saccharomyces cerevisiae (strain ATCC 204508 / S288c) (Baker's yeast)	ENYTEAGVTSATTAQR	Glu->pyro-Glu,Dioxidation Y	Dracula_Lett_2_RP_3785	2	856.89	1711.76	2.1883	57.81	0.012966	24458	43.502	4938300
Q4PHA8	Vacuolar protein-sorting protein BRO1	BRO1	Ustilago maydis (strain 521 / FGSC 9021) (Corn smut fungus)	HDLATGEMQASLDYLGLPSSLQK	Oxidation (M)	Dracula_Lett_2_RP_3785	3	830.744	2489.21	-0.067884	59.85	0.015458	25541	46.356	2292700
Q6CJL0	Vacuolar-sorting protein SNF7	SNF7	Kluyveromyces lactis (strain ATCC 8585 / CBS 2359 / DSM 70799 / NBRC 1267 / NRRL Y-1140 / WM37) (Yeast) (Candida sphaerica)	KSLQSGNKNNAK	Deamidation (NQ)	Dracula_Lett_1_7B_3779	2	645.344	1288.67	/	61.066	0.012949	27132	61.78	<T
A0A1L9UKS1	Variediene synthase	AbVS	Aspergillus brasiliensis (strain CBS 101740 / IMI 381727 / IBT 21946)	GQPATHTIFGQALTINSANFVLIQAMDQVR	Oxidation (M),3 Deamidation (NQ)	Dracula_Lett_3_3789	3	1087.55	3259.62	3.0491	52.248	0.016248	24200	45.611	896150
P78603	Vesicular-fusion protein SEC17	SEC17	Coprinopsis cinerea (strain Okayama-7 / 130 / ATCC MYA-4618 / FGSC 9003) (Inky cap fungus) (Hormographiella aspergillata)	WEEAGDLYQQAANAFKLEK	Unmodified	Dracula_Lett_3_RP_3791	2	1106.04	2210.06	/	59.449	0.0015241	26359	101.43	<T
P78603	Vesicular-fusion protein SEC17	SEC17	Coprinopsis cinerea (strain Okayama-7 / 130 / ATCC MYA-4618 / FGSC 9003) (Inky cap fungus) (Hormographiella aspergillata)	WEEAGDLYQQAANAFKLEK	Unmodified	Dracula_Lett_3_RP_3791	2	1106.04	2210.06	/	59.449	2.4291e-06	26359	101.43	<T
P78603	Vesicular-fusion protein SEC17	SEC17	Coprinopsis cinerea (strain Okayama-7 / 130 / ATCC MYA-4618 / FGSC 9003) (Inky cap fungus) (Hormographiella aspergillata)	WEEAGDLYQQAANAFKLEK	Unmodified	Dracula_Lett_3_RP_3791	2	1106.04	2210.06	/	59.449	2.8005e-20	26359	101.43	<T
O13687	V-type proton ATPase subunit E	vma4	Schizosaccharomyces pombe (strain 972 / ATCC 24843) (Fission yeast)	AKIVREQCDAIDQTYDMK	Trioxidation (C),Dioxidation M	Dracula_Lett_3_3790	4	566.76	2263.01	-0.86776	41.8	0.01017	19061	47.64	19852000
P42826	Xylulose kinase	XKS1	Saccharomyces cerevisiae (strain ATCC 204508 / S288c) (Baker's yeast)	DLPHYHTKK	Dioxidation Y	Dracula_Lett_2_RP_3786	2	585.799	1169.58	-2.9023	28.355	0.0092563	12566	77.318	1557500
Q10096	Zinc finger protein C11D3.17	SPAC11D3.17	Schizosaccharomyces pombe (strain 972 / ATCC 24843) (Fission yeast)	LNWSVEGDTDISNLIDLECIR	Deamidation (NQ)	Dracula_Lett_1_7B_3780	4	616.548	2462.16	-3.8485	61.996	0.01726	27673	47.047	1449400
Q12139	Zinc finger protein YPR022C	YPR022C	Saccharomyces cerevisiae (strain ATCC 204508 / S288c) (Baker's yeast)	MYRNLYVDSSLDVVSFQNDVWAK	Oxidation (M),Tryptophan oxidation to oxolactone	Dracula_Lett_1_7B_3780	4	695.581	2778.3	4.4697	63.164	0.011229	28225	56.055	769790
A6ZQY2	Zinc-regulated protein 8	ZRG8	Saccharomyces cerevisiae (strain YJM789) (Baker's yeast)	SPQHQISNGLDGK	2 Deamidation (NQ)	Dracula_Lett_3_RP_3792	2	691.831	1381.65	/	48.911	5.5425e-06	22143	85.807	<T
