# Supplementary material for: Count Dracula Resurrected: Proteomic Analysis of Vlad III the Impaler’s Documents by EVA Technology and Mass Spectrometry
Source: Anal Chem. 2023 Aug 8;95(34):12732–44. doi: 10.1021/acs.analchem.3c01461 (PMC10469356; doi:10.1021/acs.analchem.3c01461)
Supplement: Supplementary file 6 — ac3c01461_si_006.xlsx [file ac3c01461_si_006.xlsx]

## Sheet: Table S5_DB Insecta
Table S5. List of peptides and proteins identified searching MS data against “Insecta” database. For each peptide all the features (same sequence and different modifications) with the highest intensity are reported. Proteins identified with at least two peptides are reported in bold. All the identified peptides related to the proteins in bold underwent both to the BLASTp search and the “Tryptic P…
Leading razor protein	Protein names	Gene names	Organism	Sequence	Modifications	Raw file	Charge	Experimental m/z	Theoretical Mass	Mass error [ppm]	Retention time	PEP	MS/MS scan number	Score	Intensity	Low common ancestor	Note
Q9VKJ8	Alpha-L-iduronidase	Idua	Drosophila melanogaster (Fruit fly)	YTLNMSIANESAFVTELLVPK	2 Deamidation (NQ)	Dracula_Lett_3_3790	3	781.399	2341.18	1.034	41.769	0.011491	19067	43.164	24435000	Specific for Melanogaster subgroup	Melanogaster subgroup
Q9VKJ8	Alpha-L-iduronidase	Idua	Drosophila melanogaster (Fruit fly)	EVFISWMEHPK	Oxidation (M),Tryptophan oxidation to kynurenin	Dracula_Lett_2_RP_3786	2	711.84	1421.66	0.64243	22.808	0.0093377	9983	51.193	1608000	Specific for Melanogaster subgroup
Q9VKJ8	Alpha-L-iduronidase	Idua	Drosophila melanogaster (Fruit fly)	EVFISWMEHPK	Oxidation (M),Tryptophan oxidation to kynurenin	Dracula_Lett_3_RP_3791	2	711.84	1421.66	0.48944	22.64	0.0093506	10183	51.066	1933300	Specific for Melanogaster subgroup
B4NP88	Bifunctional lysine-specific demethylase and histidyl-hydroxylase NO66	/	Drosophila willistoni (Fruit fly)	MDPETLDDLVNELFDKKK	Acetyl (Protein N-term),Deamidation (NQ)	Dracula_Lett_2_RP_3785	2	1097.04	2192.06	0.18971	60.507	0.010177	25938	51.612	1220100	Specific for Drosophila willistoni	Drosophila willistoni
B4NP88	Bifunctional lysine-specific demethylase and histidyl-hydroxylase NO66	/	Drosophila willistoni (Fruit fly)	RILSWVLNPIK	Tryptophan oxidation to kynurenin	Dracula_Lett_2_RP_3785	2	671.914	1341.81	-3.1602	59.806	0.011864	25505	43.512	3478400	Peptide ubiquitus
Q9W3M3	E3 ubiquitin-protein ligase Ubr3	Ubr3	Drosophila melanogaster (Fruit fly)	ENETIPQPTK	Glu->pyro-Glu	Dracula_Lett_1_2B_3774	2	569.791	1137.57	-1.0202	54.564	0.01246	23146	41.876	382170	Specific for Drosophila	Drosophila
Q9W3M3	E3 ubiquitin-protein ligase Ubr3	Ubr3	Drosophila melanogaster (Fruit fly)	ENETIPQPTK	Glu->pyro-Glu	Dracula_Lett_1_7B_3779	2	569.791	1137.57	0.78292	55.108	0.0093823	24327	61.78	850520	Specific for Drosophila
Q9W3M3	E3 ubiquitin-protein ligase Ubr3	Ubr3	Drosophila melanogaster (Fruit fly)	ENETIPQPTK	Glu->pyro-Glu	Dracula_Lett_3_RP_3792	2	569.791	1137.57	0.58392	53.169	0.0045237	24017	78.113	2683000	Specific for Drosophila
Q9W3M3	E3 ubiquitin-protein ligase Ubr3	Ubr3	Drosophila melanogaster (Fruit fly)	ENETIPQPTK	Glu->pyro-Glu	Dracula_Lett_3_RP_3792	2	569.791	1137.57	0.26785	53.169	0.0048078	24017	78.113	2683000	Specific for Drosophila
Q9W3M3	E3 ubiquitin-protein ligase Ubr3	Ubr3	Drosophila melanogaster (Fruit fly)	FTNYVKSKDK	Oxidation Y	Dracula_Lett_1_7A_3778	2	623.327	1244.64	0.065337	52.61	0.012832	24595	57.177	253310	Specific for Drosophila
Q9W3M3	E3 ubiquitin-protein ligase Ubr3	Ubr3	Drosophila melanogaster (Fruit fly)	ENETIPQPTK	Glu->pyro-Glu	Dracula_Lett_3_RP_3792	2	569.791	1137.57	0.3385	53.169	0.0044497	24017	78.113	2683000	Specific for Drosophila
Q0IEK6	Ectopic P granules protein 5 homolog	/	Aedes aegypti (Yellowfever mosquito) (Culex aegypti)	VGSTLFYEFVGK	Oxidation Y	Dracula_Lett_3_RP_3792	2	681.851	1361.69	-0.052471	53.745	0.010224	23816	49.536	1364800	Specific for Aedes aegypti	Aedes aegypti
Q0IEK6	Ectopic P granules protein 5 homolog	/	Aedes aegypti (Yellowfever mosquito) (Culex aegypti)	IGTWQYLSGFPFDQLSVGALWK	Oxidation W	Dracula_Lett_3_RP_3792	3	843.765	2528.27	3.5485	59.44	0.0087123	26601	42.309	3848800	Specific for Aedes aegypti
Q9VWN4	Fl(2)d-associated complex component	Flacc	Drosophila melanogaster (Fruit fly)	AEREAARDK	Unmodified	Dracula_Lett_2_RP_3786	2	523.273	1044.53	/	47.36	0.01047	20968	46.994	<T	Peptide ubiquitus	melanogaster subgroup
Q9VWN4	Fl(2)d-associated complex component	Flacc	Drosophila melanogaster (Fruit fly)	EYRDLETEDTLYPDER	Glu->pyro-Glu	Dracula_Lett_2_3783	2	1013.46	2024.9	-0.9498	42.983	0.012199	18917	41.684	844830	Specific for melanogaster subgroup
A1Z713	Intermembrane lipid transfer protein Vps13	Vps13	Drosophila melanogaster (Fruit fly)	TVQVSPIR	Unmodified	Dracula_Lett_3_RP_3792	2	450.269	898.524	-0.029474	50.082	0.0039549	22519	89.369	11956000	Specific for Drosophila m.	Drosophila
A1Z713	Intermembrane lipid transfer protein Vps13	Vps13	Drosophila melanogaster (Fruit fly)	TVQVSPIR	Unmodified	Dracula_Lett_3_RP_3791	2	450.269	898.524	0.29851	49.63	0.011498	22123	77.741	10973000	Specific for Drosophila m.
A1Z713	Intermembrane lipid transfer protein Vps13	Vps13	Drosophila melanogaster (Fruit fly)	TVQVSPIR	Unmodified	Dracula_Lett_3_RP_3792	2	450.269	898.524	-0.080402	50.082	0.0036158	22519	89.369	11956000	Specific for Drosophila m.
A1Z713	Intermembrane lipid transfer protein Vps13	Vps13	Drosophila melanogaster (Fruit fly)	ESWTWGHIK	Dioxidation W	Dracula_Lett_1_7B_3780	2	588.278	1174.54	/	61.693	0.0052196	27534	48.756	<T	Specific for Drosophila
A1Z713	Intermembrane lipid transfer protein Vps13	Vps13	Drosophila melanogaster (Fruit fly)	TVQVSPIR	Unmodified	Dracula_Lett_3_RP_3791	2	450.269	898.524	0.023841	49.63	0.0097124	22123	77.741	10973000	Specific for Drosophila m.
A1Z713	Intermembrane lipid transfer protein Vps13	Vps13	Drosophila melanogaster (Fruit fly)	TVQVSPIR	Unmodified	Dracula_Lett_3_RP_3792	2	450.269	898.524	-0.021796	50.082	0.006093	22519	89.369	11956000	Specific for Drosophila m.
Q9VU08	Intermembrane lipid transfer protein Vps13D	Vps13D	Drosophila melanogaster (Fruit fly)	DLLQLQTPVIRK	Unmodified	Dracula_Lett_2_RP_3786	2	712.435	1422.86	/	50.612	0.0074122	22238	56.632	<T	Specific for Sophophora
Q9VU08	Intermembrane lipid transfer protein Vps13D	Vps13D	Drosophila melanogaster (Fruit fly)	DLLQLQTPVIRK	Unmodified	Dracula_Lett_2_RP_3786	2	712.435	1422.86	/	50.612	0.0061796	22238	56.632	<T	Specific for Sophophora
Q9VU08	Intermembrane lipid transfer protein Vps13D	Vps13D	Drosophila melanogaster (Fruit fly)	HTYDGATSDGVPGFLSGLGK	Dioxidation Y	Dracula_Lett_2_RP_3785	2	1005.97	2009.93	1.2118	58.156	0.013138	24639	56.951	5642100	Specific for Drosophila m.
P05661	Myosin heavy chain, muscle	Mhc	Drosophila melanogaster (Fruit fly)	KLSIENSDLLR	Unmodified	Dracula_Lett_2_3783	3	429.914	1286.72	-1.3763	32.647	0.010527	14445	50.791	2280900	Peptide ubiquitus	Muscomorpha
P05661	Myosin heavy chain, muscle	Mhc	Drosophila melanogaster (Fruit fly)	KMQGETNQKTGEELQAAEDK	Unmodified	Dracula_Lett_1_2B_3774	4	559.519	2234.05	1.2705	61.575	0.009772	26343	51.786	48085000	Specific for Muscomorpha
P05661	Myosin heavy chain, muscle	Mhc	Drosophila melanogaster (Fruit fly)	KLSIENSDLLR	Unmodified	Dracula_Lett_2_3783	3	429.914	1286.72	-1.4925	32.647	0.012212	14445	50.791	2280900	Peptide ubiquitus
P05661	Myosin heavy chain, muscle	Mhc	Drosophila melanogaster (Fruit fly)	KMQGETNQKTGEELQAAEDK	Unmodified	Dracula_Lett_1_2B_3774	4	559.519	2234.05	2.5295	61.575	0.0099576	26343	51.786	48085000	Specific for Muscomorpha
P05661	Myosin heavy chain, muscle	Mhc	Drosophila melanogaster (Fruit fly)	KLSIENSDLLR	Unmodified	Dracula_Lett_2_3783	3	429.914	1286.72	-0.90506	32.647	0.010789	14445	50.791	2280900	Peptide ubiquitus
P05661	Myosin heavy chain, muscle	Mhc	Drosophila melanogaster (Fruit fly)	KMQGETNQKTGEELQAAEDK	Unmodified	Dracula_Lett_1_2B_3774	4	559.519	2234.05	2.6064	61.575	0.0099275	26343	51.786	48085000	Specific for Muscomorpha
M9MRD1	Muscle-specific protein 300 kDa	Msp300	Drosophila melanogaster (Fruit fly)	TLDSLLSYATEDEANLEQKK	Oxidation Y	Dracula_Lett_3_RP_3792	3	762.045	2283.11	0.26706	57.757	0.0062155	25670	52.52	1903700	Specific for Drosophilinae	Drosophila
M9MRD1	Muscle-specific protein 300 kDa	Msp300	Drosophila melanogaster (Fruit fly)	QAQNRWNDFAANK	Tryptophan oxidation to kynurenin	Dracula_Lett_1_7B_3779	2	783.874	1565.73	0.22607	54.346	0.010261	23904	53.756	1624900	Specific for Drosophilinae
B4JT42	Probable ATP-dependent RNA helicase spindle-E	spn-E	Drosophila grimshawi (Hawaiian fruit fly) (Idiomyia grimshawi)	YHFDLNRNRSLPIYAQR	Oxidation Y,L-DOPA-quinone	Dracula_Lett_2_3784	2	1097.05	2192.09	0.18576	43.127	0.010139	19316	45.879	355460	Specific for Drosophila grimshawi	Drosophila
B4JT42	Probable ATP-dependent RNA helicase spindle-E	spn-E	Drosophila grimshawi (Hawaiian fruit fly) (Idiomyia grimshawi)	YMGELYTRR	Oxidation (M),L-DOPA-quinone	Dracula_Lett_1_2B_3774	2	609.782	1217.55	/	62.778	0.010149	26577	40.045	<T	Specific for Drosophila
Q00963	Spectrin beta chain	beta-Spec	Drosophila melanogaster (Fruit fly)	EGKMISDINK	Oxidation (M)	Dracula_Lett_1_7A_3778	2	575.792	1149.57	-2.8234	41.034	0.012819	19271	66.351	579510	Specific for Metazoa	Pterygota
Q00963	Spectrin beta chain	beta-Spec	Drosophila melanogaster (Fruit fly)	ILMIWMEDLVRQMNTSEKPR	2 Dioxidation M	Dracula_Lett_2_RP_3786	3	852.087	2553.24	2.7416	60.529	0.010149	26397	40.856	1246800	Specific for Pterygota
Q9W420	Transcription elongation factor SPT6	Spt6	Drosophila melanogaster (Fruit fly)	QSNQRLENRTQLVTVCHLGPR	Gln->pyro-Glu	Dracula_Lett_3_RP_3792	3	830.431	2488.27	3.1404	59.923	0.010203	26920	44.382	885310	Peptide ubiquitus	Drosophila melanogaster
Q9W420	Transcription elongation factor SPT6	Spt6	Drosophila melanogaster (Fruit fly)	SITLYDIRNELSCLYKDYR	Oxidation Y,2 L-DOPA-quinone	Dracula_Lett_3_RP_3791	3	822.725	2465.15	-1.804	58.118	0.0058182	25647	55.851	7815700	Specific for Drosophila m.
E3WPP8	tRNA (guanine(37)-N1)-methyltransferase	/	Anopheles darlingi (Mosquito)	PIAQQKVEQWLGVEVTDMLK	2 Deamidation (NQ)	Dracula_Lett_2_3784	3	772.071	2313.19	/	44.824	0.011147	20091	43.794	<T	Peptide ubiquitus	Anopheles darlingi
E3WPP8	tRNA (guanine(37)-N1)-methyltransferase	/	Anopheles darlingi (Mosquito)	NFEMELICGVPEYEVSIK	Unmodified	Dracula_Lett_3_3789	2	1079.02	2156.02	1.1608	45.737	0.013572	21101	50.207	720430	Specific for Anopheles darlingi
E3WPP8	tRNA (guanine(37)-N1)-methyltransferase	/	Anopheles darlingi (Mosquito)	NFEMELICGVPEYEVSIK	Dioxidation M	Dracula_Lett_3_3789	2	1095.01	2188.01	1.482	45.781	0.0092266	21124	56.087	922800	Specific for Anopheles darlingi
Q24592	Tyrosine-protein kinase hopscotch	hop	Drosophila melanogaster (Fruit fly)	ISDPGYPR	Oxidation Y	Dracula_Lett_2_RP_3786	2	460.727	919.44	0.3019	27.462	0.010831	12147	75.311	845140	Peptide ubiquitus	melanogaster subgroup
Q24592	Tyrosine-protein kinase hopscotch	hop	Drosophila melanogaster (Fruit fly)	GDWIQQSPVK	Dioxidation W	Dracula_Lett_2_3784	2	595.296	1188.58	-2.9307	28.651	0.012537	12993	58.23	2214100	Specific for melanogaster subgroup
Q9V7P1	U3 small nucleolar RNA-associated protein 18 homolog	wcd	Drosophila melanogaster (Fruit fly)	LKLPGAMEFMHR	2 Oxidation (M)	Dracula_Lett_3_RP_3791	2	731.371	1460.73	0.25129	56.31	0.0077955	24847	57.859	3414700	Specific for melanogaster subgroup	Drosophila melanogaster
Q9V7P1	U3 small nucleolar RNA-associated protein 18 homolog	wcd	Drosophila melanogaster (Fruit fly)	LKLPGAMEFMHR	Dioxidation M	Dracula_Lett_3_RP_3791	2	731.371	1460.73	0.91748	56.31	0.011681	24847	66.27	3414700	Specific for melanogaster subgroup
Q9V7P1	U3 small nucleolar RNA-associated protein 18 homolog	wcd	Drosophila melanogaster (Fruit fly)	ELNYVEVPMEK	Glu->pyro-Glu,Oxidation Y	Dracula_Lett_1_2B_3773	2	674.826	1347.64	2.9148	53.892	0.012543	22285	48.602	515470	Specific for melanogaster subgroup
Q9V7P1	U3 small nucleolar RNA-associated protein 18 homolog	wcd	Drosophila melanogaster (Fruit fly)	LKLPGAMEFMHR	2 Oxidation (M)	Dracula_Lett_3_RP_3791	2	731.371	1460.73	0.80167	56.31	0.0064284	24847	57.859	3414700	Specific for melanogaster subgroup
Q9V7P1	U3 small nucleolar RNA-associated protein 18 homolog	wcd	Drosophila melanogaster (Fruit fly)	LKLPGAMEFMHR	2 Oxidation (M)	Dracula_Lett_3_RP_3792	2	731.371	1460.73	0.28258	56.274	0.0084694	24974	70.256	3030800	Specific for melanogaster subgroup
Q9V7P1	U3 small nucleolar RNA-associated protein 18 homolog	wcd	Drosophila melanogaster (Fruit fly)	LKLPGAMEFMHR	2 Oxidation (M)	Dracula_Lett_3_RP_3791	2	731.371	1460.73	0.68387	56.31	0.0014179	24847	57.859	3414700	Specific for melanogaster subgroup
Q9W5D0	Uncharacterized protein CG43867	/	Drosophila melanogaster (Fruit fly)	LSVGVQVNKK	2 Deamidation (NQ)	Dracula_Lett_3_RP_3791	2	537.314	1072.61	0.19751	49.692	0.0034196	22096	72.789	2279800	Specific for Muscomorpha	Muscomorpha
Q9W5D0	Uncharacterized protein CG43867	/	Drosophila melanogaster (Fruit fly)	AEGASTFEIDTGK	Unmodified	Dracula_Lett_3_3789	2	663.315	1324.61	/	42.372	0.0043742	19550	55.721	<T	Specific for Diptera
Q868N5	Vitellogenin	Vg	Apis mellifera (Honeybee)	ETDDKICFTMR	Oxidation (M),Glu->pyro-Glu	Dracula_Lett_2_RP_3786	2	707.31	1412.61	1.1982	50.997	0.012662	22322	42.395	1656900	Peptide ubiquitus	Not specific
Q868N5	Vitellogenin	Vg	Apis mellifera (Honeybee)	KQISELESNMQISPNELK	Oxidation (M),Deamidation (NQ)	Dracula_Lett_2_3784	2	1053.03	2104.04	-0.19023	53.865	0.0096297	24139	45.077	1073900	Peptide ubiquitus
A0A0U1QT59	Transmembrane channel-like protein	Tmc	Drosophila melanogaster (Fruit fly)	EKPLQMLKLENETNTMELK	Glu->pyro-Glu,Dioxidation M	Dracula_Lett_1_2A_3772	3	768.392	2302.15	2.762	42.544	0.0107	18648	46.543	759340
A0A1S4GMJ4	CLIP domain-containing serine protease C9	CLIPC9	Anopheles gambiae (African malaria mosquito)	PINIRVLEGNSCDTPQVIGGK	Trioxidation (C)	Dracula_Lett_3_RP_3792	3	772.394	2314.16	3.4397	58.401	0.0028542	26091	62.658	1529800
A0A1S4GMJ4	CLIP domain-containing serine protease C9	CLIPC9	Anopheles gambiae (African malaria mosquito)	PINIRVLEGNSCDTPQVIGGK	Trioxidation (C)	Dracula_Lett_3_RP_3792	3	772.394	2314.16	2.6734	58.401	0.0015944	26091	62.658	1529800
A0A6B9L664	Venom protein family 1 protein 1	/	Platymeris rhadamanthus (Red spot assassin bug)	SAMNEFKQK	Oxidation (M)	Dracula_Lett_3_3789	2	549.766	1097.52	/	58.745	0.01103	27289	42.599	<T
A0A6B9L664	Venom protein family 1 protein 1	/	Platymeris rhadamanthus (Red spot assassin bug)	SAMNEFKQK	Oxidation (M)	Dracula_Lett_3_3789	2	549.766	1097.52	/	58.745	0.010285	27289	42.599	<T
A1Z8X3	Protein rotatin homolog	ana3	Drosophila melanogaster (Fruit fly)	SLIYRLMIKSTVAHFHSFMNK	2 Oxidation (M),Dioxidation Y	Dracula_Lett_2_RP_3785	3	863.11	2586.31	-0.24311	59.994	0.00049304	25614	65.423	4479800
A1Z9G2	Pre-mRNA-splicing factor syf1 homolog	fand	Drosophila melanogaster (Fruit fly)	TREIYEKAIESLPEQNMR	Oxidation (M),Deamidation (NQ)	Dracula_Lett_3_RP_3792	2	1112.55	2223.08	2.4882	58.876	0.012008	26371	45.79	1275100
B0FWC6	NADH-ubiquinone oxidoreductase chain 2	mt:ND2	Aedes aegypti (Yellowfever mosquito) (Culex aegypti)	NLMTSESSLK	Oxidation (M)	Dracula_Lett_1_2A_3771	2	563.276	1124.54	-2.6444	40.713	0.013662	16849	46.158	368970
B0W517	Ribosome biogenesis protein WDR12 homolog	/	Culex quinquefasciatus (Southern house mosquito) (Culex pungens)	TKMATGSWDTMLKIWSTDVR	Unmodified	Dracula_Lett_3_3790	3	776.389	2326.14	2.473	47.878	0.0092355	21938	60.618	4838300
B0W9F4	Regulator of telomere elongation helicase 1 homolog	/	Culex quinquefasciatus (Southern house mosquito) (Culex pungens)	LDDIKNNFIKIENSNAVTAFK	3 Deamidation (NQ)	Dracula_Lett_2_RP_3785	4	600.06	2396.21	3.3549	60.811	0.0036882	25958	57.788	3840100
B0WC36	Ribosome biogenesis protein BOP1 homolog	/	Culex quinquefasciatus (Southern house mosquito) (Culex pungens)	FNSLREVPYYAQYVR	Oxidation Y,Dioxidation Y	Dracula_Lett_2_RP_3786	2	976.979	1951.94	2.5275	64.424	0.012425	28536	47.971	480270
B0WSX1	Molybdenum cofactor sulfurase 2	mal2	Culex quinquefasciatus (Southern house mosquito) (Culex pungens)	MRFGIYLSHVKSLEGSDEK	Oxidation (M)	Dracula_Lett_3_RP_3792	2	1106.56	2211.1	/	59.518	0.0028828	26698	66.538	<T
B0WSX1	Molybdenum cofactor sulfurase 2	mal2	Culex quinquefasciatus (Southern house mosquito) (Culex pungens)	MRFGIYLSHVKSLEGSDEK	Oxidation (M)	Dracula_Lett_3_RP_3792	2	1106.56	2211.1	/	59.518	0.013212	26698	66.538	<T
B0WU24	E3 UFM1-protein ligase 1 homolog	/	Culex quinquefasciatus (Southern house mosquito) (Culex pungens)	MTSDWDEIKRLASDFQK	Acetyl (Protein N-term)	Dracula_Lett_3_3790	2	1056.51	2111	0.75346	53.091	0.0075842	24372	42.976	391630
B0WU52	Probable cytosolic Fe-S cluster assembly factor CPIJ010948	/	Culex quinquefasciatus (Southern house mosquito) (Culex pungens)	EFLHTSYHPIEKMNTALNIK	Glu->pyro-Glu,Deamidation (NQ)	Dracula_Lett_2_3783	2	1185.1	2368.19	/	18.76	0.01257	8495	40.577	<T
B3M383	Probable ATP-dependent RNA helicase spindle-E	spn-E	Drosophila ananassae (Fruit fly)	LTWASKANCR	Trioxidation (C)	Dracula_Lett_1_2B_3773	3	418.868	1253.58	/	129.19	0.01065	49350	40.058	<T
B3MPC0	Zinc finger CCCH-type with G patch domain-containing protein	CG4709	Drosophila ananassae (Fruit fly)	SLSKEQQTR	Deamidation (NQ)	Dracula_Lett_2_3783	2	539.28	1076.55	-0.052117	27.441	0.010555	12235	75.213	491280
B3MPC0	Zinc finger CCCH-type with G patch domain-containing protein	CG4709	Drosophila ananassae (Fruit fly)	SLSKEQQTR	Deamidation (NQ)	Dracula_Lett_2_3784	2	539.28	1076.55	-0.21586	27.885	0.0055743	12651	87.323	464070
B3MSI4	Bifunctional lysine-specific demethylase and histidyl-hydroxylase NO66	/	Drosophila ananassae (Fruit fly)	ILQWILNPVQPDEFFGSFWEK	Tryptophan oxidation to kynurenin,Tryptophan oxidation to oxolactone	Dracula_Lett_1_7B_3780	3	871.1	2610.28	3.964	62.23	0.0047141	27752	50.178	857700
B3MSI4	Bifunctional lysine-specific demethylase and histidyl-hydroxylase NO66	/	Drosophila ananassae (Fruit fly)	ILQWILNPVQPDEFFGSFWEK	Oxidation W,Tryptophan oxidation to kynurenin	Dracula_Lett_3_RP_3791	3	871.772	2612.3	4.4046	58.669	0.0033845	25945	51.089	1875500
B3MSI4	Bifunctional lysine-specific demethylase and histidyl-hydroxylase NO66	/	Drosophila ananassae (Fruit fly)	ILQWILNPVQPDEFFGSFWEK	Oxidation W,Tryptophan oxidation to kynurenin	Dracula_Lett_3_RP_3792	3	871.772	2612.3	3.6871	58.768	0.0023273	26320	54.974	4920800
B3MZN7	Molybdenum cofactor sulfurase	mal	Drosophila ananassae (Fruit fly)	EWMIVDMNGMALTQK	2 Oxidation (M),Glu->pyro-Glu	Dracula_Lett_2_3784	2	890.907	1779.8	-0.60546	43.901	0.01123	19669	69.672	2510800
B3MZN7	Molybdenum cofactor sulfurase	mal	Drosophila ananassae (Fruit fly)	EWMIVDMNGMALTQK	2 Oxidation (M),Glu->pyro-Glu	Dracula_Lett_2_3784	2	890.907	1779.8	-0.83917	43.901	0.00051994	19669	69.672	2510800
B3MZN7	Molybdenum cofactor sulfurase	mal	Drosophila ananassae (Fruit fly)	EWMIVDMNGMALTQK	2 Oxidation (M),Glu->pyro-Glu	Dracula_Lett_2_3784	2	890.907	1779.8	-0.70744	43.901	0.0019611	19669	69.672	2510800
B3NBB6	Protein cueball	cue	Drosophila erecta (Fruit fly)	FGGARCEQNSTEICTLFCRLLK	Deamidation (NQ)	Dracula_Lett_2_RP_3785	3	887.758	2660.25	/	60.419	0.00047509	25884	66.893	<T
B4H3U8	Neuropathy target esterase sws	sws	Drosophila persimilis (Fruit fly)	MKNVSGQMYSSGKGYK	Oxidation (M),L-DOPA-quinone	Dracula_Lett_1_7B_3780	2	897.911	1793.81	-0.14572	57.702	0.010433	25027	59.418	17775000
B4HR78	Protein kintoun	Nop17l	Drosophila sechellia (Fruit fly)	LYLNSQSETPAGYLAGLDATELK	Oxidation Y	Dracula_Lett_3_3789	3	824.083	2469.23	1.2605	40.591	0.0063284	18755	54.668	280450
B4IL64	Neuropathy target esterase sws	sws	Drosophila sechellia (Fruit fly)	HMANWHWGVKHK	Dioxidation W,Tryptophan oxidation to kynurenin	Dracula_Lett_1_2A_3772	2	783.873	1565.73	0.98456	35.453	0.010891	15196	46.129	1452500
B4IXG1	Eukaryotic translation initiation factor 3 subunit E	eIF3-S6	Drosophila grimshawi (Hawaiian fruit fly) (Idiomyia grimshawi)	EIYNQQDLLEYILDTVNK	Oxidation Y,L-DOPA-quinone	Dracula_Lett_3_RP_3791	2	1121.05	2240.08	3.6667	57.585	0.01295	25438	44.829	1191000
B4JAL5	Protein hook	hook	Drosophila grimshawi (Hawaiian fruit fly) (Idiomyia grimshawi)	ELQPPAMMDKIQR	Oxidation (M)	Dracula_Lett_1_7B_3780	2	786.897	1571.78	/	3.3497	0.0032503	1633	54.608	<T
B4JBC4	Adenylyltransferase and sulfurtransferase MOCS3	Uba4	Drosophila grimshawi (Hawaiian fruit fly) (Idiomyia grimshawi)	QDHQKLSNDDIARYSR	Gln->pyro-Glu	Dracula_Lett_2_RP_3786	2	964.964	1927.91	-1.4094	57.742	0.0040212	24717	52.247	3202400
B4JII0	Spastin	spas	Drosophila grimshawi (Hawaiian fruit fly) (Idiomyia grimshawi)	PSATNISR	Unmodified	Dracula_Lett_1_7A_3777	2	423.227	844.44	-0.078566	29.849	0.012541	14004	79.451	1279900
B4JII0	Spastin	spas	Drosophila grimshawi (Hawaiian fruit fly) (Idiomyia grimshawi)	PSATNISR	Unmodified	Dracula_Lett_2_3784	1	845.448	844.44	0.28819	30.114	1.0607e-13	13573	122.18	2407700
B4JII0	Spastin	spas	Drosophila grimshawi (Hawaiian fruit fly) (Idiomyia grimshawi)	PSATNISR	Unmodified	Dracula_Lett_3_3789	2	423.227	844.44	-0.0021049	30.041	2.7518e-05	13888	116.54	5378200
B4JII0	Spastin	spas	Drosophila grimshawi (Hawaiian fruit fly) (Idiomyia grimshawi)	PSATNISR	Unmodified	Dracula_Lett_3_3789	1	845.448	844.44	1.0646	30.036	2.4717e-277	13895	161.9	2516500
B4JII0	Spastin	spas	Drosophila grimshawi (Hawaiian fruit fly) (Idiomyia grimshawi)	PSATNISR	Unmodified	Dracula_Lett_3_RP_3792	2	423.227	844.44	/	47.304	0.0075277	21544	79.469	<T
B4JII0	Spastin	spas	Drosophila grimshawi (Hawaiian fruit fly) (Idiomyia grimshawi)	PSATNISR	Unmodified	Dracula_Lett_1_7A_3777	2	423.227	844.44	-0.054621	29.849	0.011269	14004	79.451	1279900
B4JII0	Spastin	spas	Drosophila grimshawi (Hawaiian fruit fly) (Idiomyia grimshawi)	PSATNISR	Unmodified	Dracula_Lett_2_3784	1	845.448	844.44	-0.16928	30.114	1.7159e-19	13573	122.18	2407700
B4JII0	Spastin	spas	Drosophila grimshawi (Hawaiian fruit fly) (Idiomyia grimshawi)	PSATNISR	Unmodified	Dracula_Lett_3_3789	2	423.227	844.44	0.66337	30.041	1.5331e-05	13888	116.54	5378200
B4JII0	Spastin	spas	Drosophila grimshawi (Hawaiian fruit fly) (Idiomyia grimshawi)	PSATNISR	Unmodified	Dracula_Lett_3_3789	1	845.448	844.44	0.88049	30.036	0	13895	161.9	2516500
B4JII0	Spastin	spas	Drosophila grimshawi (Hawaiian fruit fly) (Idiomyia grimshawi)	PSATNISR	Unmodified	Dracula_Lett_3_3790	2	423.227	844.44	0.0098864	30.037	0.012214	13675	76.774	7580600
B4JII0	Spastin	spas	Drosophila grimshawi (Hawaiian fruit fly) (Idiomyia grimshawi)	PSATNISR	Unmodified	Dracula_Lett_3_RP_3792	2	423.227	844.44	/	47.304	0.015047	21544	79.469	<T
B4JII0	Spastin	spas	Drosophila grimshawi (Hawaiian fruit fly) (Idiomyia grimshawi)	PSATNISR	Unmodified	Dracula_Lett_2_3784	1	845.448	844.44	-0.28768	30.114	8.2929e-15	13573	122.18	2407700
B4JII0	Spastin	spas	Drosophila grimshawi (Hawaiian fruit fly) (Idiomyia grimshawi)	PSATNISR	Unmodified	Dracula_Lett_3_3789	2	423.227	844.44	0.98262	30.041	1.4547e-05	13888	116.54	5378200
B4JII0	Spastin	spas	Drosophila grimshawi (Hawaiian fruit fly) (Idiomyia grimshawi)	PSATNISR	Unmodified	Dracula_Lett_3_3789	1	845.448	844.44	0.78763	30.036	0	13895	161.9	2516500
B4JII0	Spastin	spas	Drosophila grimshawi (Hawaiian fruit fly) (Idiomyia grimshawi)	PSATNISR	Unmodified	Dracula_Lett_3_3790	2	423.227	844.44	0.0092251	30.037	0.0098839	13675	76.774	7580600
B4JII0	Spastin	spas	Drosophila grimshawi (Hawaiian fruit fly) (Idiomyia grimshawi)	PSATNISR	Unmodified	Dracula_Lett_1_7A_3777	2	423.227	844.44	-0.054621	29.849	0.012886	14004	79.451	1279900
B4JII0	Spastin	spas	Drosophila grimshawi (Hawaiian fruit fly) (Idiomyia grimshawi)	PSATNISR	Unmodified	Dracula_Lett_2_3784	1	845.448	844.44	0.40994	30.114	3.3511e-15	13573	122.18	2407700
B4JII0	Spastin	spas	Drosophila grimshawi (Hawaiian fruit fly) (Idiomyia grimshawi)	PSATNISR	Unmodified	Dracula_Lett_3_3789	2	423.227	844.44	0.60645	30.041	3.2518e-05	13888	116.54	5378200
B4JII0	Spastin	spas	Drosophila grimshawi (Hawaiian fruit fly) (Idiomyia grimshawi)	PSATNISR	Unmodified	Dracula_Lett_3_3789	1	845.448	844.44	1.0922	30.036	9.3628e-150	13895	161.9	2516500
B4JII0	Spastin	spas	Drosophila grimshawi (Hawaiian fruit fly) (Idiomyia grimshawi)	PSATNISR	Unmodified	Dracula_Lett_3_3790	2	423.227	844.44	0.24168	30.037	0.010192	13675	76.774	7580600
B4JNS2	Regulator of telomere elongation helicase 1 homolog	GH24089	Drosophila grimshawi (Hawaiian fruit fly) (Idiomyia grimshawi)	ELVNSADITFMPYNYLLDPK	Oxidation Y,Dioxidation Y	Dracula_Lett_2_RP_3785	3	797.719	2390.14	1.4061	60.367	0.0080102	25877	49.537	2884300
B4JRX2	Methylthioribose-1-phosphate isomerase	GH21593	Drosophila grimshawi (Hawaiian fruit fly) (Idiomyia grimshawi)	QRFLDATEAMLEK	Gln->pyro-Glu,Dioxidation M	Dracula_Lett_2_RP_3785	2	783.877	1565.74	-3.3088	52.395	0.0032337	22216	61.65	4095600
B4JYN1	Protein phosphatase PTC7 homolog fig	fig	Drosophila grimshawi (Hawaiian fruit fly) (Idiomyia grimshawi)	QMGIDSGVFAKQLMTNCSK	Oxidation (M),Deamidation (NQ),Trioxidation (C)	Dracula_Lett_3_3789	2	1090.49	2178.96	/	24.187	0.011684	11225	44.616	<T
B4K5R6	Mesencephalic astrocyte-derived neurotrophic factor homolog	Manf	Drosophila mojavensis (Fruit fly)	ILNDWDESCDGCLEKTDFIK	Deamidation (NQ),Trioxidation (C)	Dracula_Lett_1_7A_3778	2	1254.03	2506.05	/	12.888	0.012677	6191	40.577	<T
B4KD90	Glutamate [NMDA] receptor subunit 1	Nmdar1	Drosophila mojavensis (Fruit fly)	LSGINDAR	Deamidation (NQ)	Dracula_Lett_1_2B_3773	2	423.719	845.424	-0.42955	50.53	0.0028756	20591	95.352	1054000
B4KJW1	Interference hedgehog	iHog	Drosophila mojavensis (Fruit fly)	IAQRSNWR	Deamidation (NQ)	Dracula_Lett_2_3784	2	516.273	1030.53	-1.2301	28.521	0.00011431	12962	100.74	459120
B4KS18	Protein crossbronx-like	GI18531	Drosophila mojavensis (Fruit fly)	TLALINQGYQVLAEYEMIEQK	2 Deamidation (NQ)	Dracula_Lett_3_3789	3	819.414	2455.22	0.28867	41.783	0.01132	19260	44.468	32139000
B4KT51	Ubiquitin carboxyl-terminal hydrolase calypso	calypso	Drosophila mojavensis (Fruit fly)	QSSAATANTANSAANATAGK	3 Deamidation (NQ)	Dracula_Lett_1_7A_3777	2	905.408	1808.8	/	43.941	0.012409	20542	40.477	<T
B4L340	Molybdenum cofactor sulfurase	mal	Drosophila mojavensis (Fruit fly)	QGLQYDREWMIVDMNGMALTQK	Oxidation (M),2 Deamidation (NQ)	Dracula_Lett_3_3789	3	882.406	2644.2	-4.2545	43.385	0.011823	20015	47.729	4232500
B4L7U0	Sodium-dependent nutrient amino acid transporter 1	NAAT1	Drosophila mojavensis (Fruit fly)	WGPASPENRQAWLLFKSDLAAK	Tryptophan oxidation to oxolactone	Dracula_Lett_3_RP_3791	3	833.764	2498.27	1.7992	58.119	0.0017303	25690	57.537	749130
B4MLE8	Protein cueball	cue	Drosophila willistoni (Fruit fly)	IDLNGTGR*	Deamidation (NQ)	Dracula_Lett_1_2B_3774	2	423.719	845.424	0.070797	26.057	0.01121	11428	75.213	1366600
B4MLE8	Protein cueball	cue	Drosophila willistoni (Fruit fly)	IDLNGTGR	Deamidation (NQ)	Dracula_Lett_1_7B_3779	2	423.719	845.424	-0.39684	29.306	0.00090625	12652	113.7	1844000
B4MLE8	Protein cueball	cue	Drosophila willistoni (Fruit fly)	IDLNGTGR	Deamidation (NQ)	Dracula_Lett_1_7B_3780	2	423.719	845.424	0.37093	29.638	0.00069127	12854	113.89	1401200
B4MLE8	Protein cueball	cue	Drosophila willistoni (Fruit fly)	IDLNGTGR	Deamidation (NQ)	Dracula_Lett_2_RP_3785	2	423.719	845.424	0.20667	29.515	0.00254	12611	96.19	2222900
B4MLE8	Protein cueball	cue	Drosophila willistoni (Fruit fly)	IDLNGTGR	Deamidation (NQ)	Dracula_Lett_2_RP_3786	2	423.719	845.424	-0.13685	29.724	0.0089945	13109	79.713	2825300
B4MLE8	Protein cueball	cue	Drosophila willistoni (Fruit fly)	IDLNGTGR	Deamidation (NQ)	Dracula_Lett_3_RP_3791	2	423.719	845.424	0.11014	29.481	0.00094576	13336	97.798	4280600
B4MLE8	Protein cueball	cue	Drosophila willistoni (Fruit fly)	IDLNGTGR	Deamidation (NQ)	Dracula_Lett_3_RP_3792	2	423.719	845.424	-0.69577	29.532	0.00035124	13592	98.458	4016500
B4N8G7	Protein cereblon	ohgt	Drosophila willistoni (Fruit fly)	CIDMGSMSR	Trioxidation (C),Dioxidation M	Dracula_Lett_3_RP_3791	2	568.704	1135.39	/	85.072	0.010834	37958	42.869	<T
B4NBB0	Probable ATP-dependent RNA helicase spindle-E	spn-E	Drosophila willistoni (Fruit fly)	CFECRLALVQPAALTSNYNR	Deamidation (NQ),2 Trioxidation (C)	Dracula_Lett_3_3789	3	827.378	2479.11	/	120.38	0.012284	49070	41.554	<T
B4NEH6	NAD(P)H-hydrate epimerase	GK25285	Drosophila willistoni (Fruit fly)	LKYLNQAEAIK	Dioxidation Y	Dracula_Lett_1_7A_3777	1	1322.73	1321.72	-3.4787	89.575	0.0088717	38570	44.309	44367
B4P562	Eukaryotic translation initiation factor 3 subunit C	eIF3c	Drosophila yakuba (Fruit fly)	QENVKDAHHCLVDLMVTGK	Oxidation (M)	Dracula_Lett_2_3783	2	1105.54	2209.06	1.4501	49.921	0.015693	22065	44.426	2747000
B4P562	Eukaryotic translation initiation factor 3 subunit C	eIF3c	Drosophila yakuba (Fruit fly)	QENVKDAHHCLVDLMVTGK	Oxidation (M)	Dracula_Lett_2_RP_3785	2	1105.54	2209.06	0.69089	60.032	0.011783	26390	48.659	177940000
B4P562	Eukaryotic translation initiation factor 3 subunit C	eIF3c	Drosophila yakuba (Fruit fly)	QENVKDAHHCLVDLMVTGK	Oxidation (M)	Dracula_Lett_2_RP_3786	2	1105.54	2209.06	2.0258	59.535	0.0073409	25751	71.806	170190000
B4P562	Eukaryotic translation initiation factor 3 subunit C	eIF3c	Drosophila yakuba (Fruit fly)	QENVKDAHHCLVDLMVTGK	Oxidation (M)	Dracula_Lett_3_3789	2	1105.54	2209.06	1.4396	50.149	0.012445	23104	56.414	23953000
B4P562	Eukaryotic translation initiation factor 3 subunit C	eIF3c	Drosophila yakuba (Fruit fly)	QENVKDAHHCLVDLMVTGK	Oxidation (M)	Dracula_Lett_2_RP_3786	2	1105.54	2209.06	1.6785	59.535	0.0052274	25751	71.806	170190000
B4QD77	Eukaryotic translation initiation factor 3 subunit F-2	eIF3f2	Drosophila simulans (Fruit fly)	ECGERQPLHLLVDASLKNQR	2 Deamidation (NQ)	Dracula_Lett_3_3789	3	789.069	2364.19	/	50.502	0.011051	23389	48.112	<T
B4QEE3	Protein CLP1 homolog	cbc	Drosophila simulans (Fruit fly)	ILLNYAVRVGR	Dioxidation Y	Dracula_Lett_2_RP_3786	1	1305.76	1304.76	-0.97793	26.442	0.010365	11670	42.109	43853
B4R4H1	Bifunctional lysine-specific demethylase and histidyl-hydroxylase NO66	GD16684	Drosophila simulans (Fruit fly)	EIEYYMKVK	Oxidation (M),2 Oxidation Y	Dracula_Lett_1_2B_3773	2	625.802	1249.59	/	62.538	0.010075	25929	40.268	<T
B5DX45	Leucine-rich repeat protein soc-2 homolog	Sur-8	Drosophila pseudoobscura pseudoobscura (Fruit fly)	NLALNENSLTSLPESLQNCK	4 Deamidation (NQ)	Dracula_Lett_3_3790	3	750.355	2248.04	/	41.826	0.0095576	19087	43.752	<T
D2A0H5	Sensory neuron membrane protein 1	SNMP01	Tribolium castaneum (Red flour beetle)	SLVAVYSGDTKYDGIPVR	2 Dioxidation Y	Dracula_Lett_2_3783	2	1002.5	2002.98	-1.1131	43.298	0.0093229	19094	42.425	934620
E5EZW7	Sensory neuron membrane protein 1	Snmp1	Ostrinia furnacalis (Asian corn borer)	CMKAPMYASLPHYLDSDPQLLK	Deamidation (NQ),Trioxidation (C)	Dracula_Lett_2_3783	3	876.411	2626.21	0.43602	44.796	0.012338	19781	44.089	6560800
H9JIQ1	Protein mesh	/	Bombyx mori (Silk moth)	TYRTNEPLPNAPDVEFPEK	Oxidation Y	Dracula_Lett_3_3789	3	745.031	2232.07	0.84775	41.78	0.010409	19259	41.86	18384000
H9JIQ1	Protein mesh	/	Bombyx mori (Silk moth)	TYRTNEPLPNAPDVEFPEK	Oxidation Y	Dracula_Lett_3_3790	3	745.031	2232.07	2.1781	41.769	0.0059478	19072	56.215	20943000
M9PBE2	E3 ubiquitin-protein ligase Hakai	Hakai	Drosophila melanogaster (Fruit fly)	PILVYGRMIPCKHVFCLK	Trioxidation (C),Dioxidation M	Dracula_Lett_2_3783	2	1156.09	2310.17	1.278	51.693	0.010069	22841	45.661	12688000
M9PE65	Axotactin	axo	Drosophila melanogaster (Fruit fly)	HSVYYVRNGTQSQLFIDR	Oxidation Y,L-DOPA-quinone	Dracula_Lett_3_3790	3	738.363	2212.07	0.49668	44.031	0.0090584	20082	54.953	11159000
O15943	Neural-cadherin	CadN	Drosophila melanogaster (Fruit fly)	TRGTDLFQLDMEYVLYVK	Oxidation (M),2 Oxidation Y	Dracula_Lett_3_3790	3	747.037	2238.09	-2.118	47.488	0.0051253	21717	46.701	159260000
O44220	Cytochrome P450 12b1, mitochondrial	Cyp12b1	Drosophila acanthoptera (Fruit fly)	QNLPQIDQISR	Unmodified	Dracula_Lett_2_3784	3	437.905	1310.69	0.046419	24.955	0.0082735	11276	67.704	447340
O44220	Cytochrome P450 12b1, mitochondrial	Cyp12b2	Drosophila acanthoptera (Fruit fly)	QNLPQIDQISR	Unmodified	Dracula_Lett_2_3784	3	437.905	1310.69	-1.294	24.955	0.0068989	11276	67.704	447340
O44220	Cytochrome P450 12b1, mitochondrial	Cyp12b3	Drosophila acanthoptera (Fruit fly)	QNLPQIDQISR	Unmodified	Dracula_Lett_2_3784	3	437.905	1310.69	-1.3344	24.955	0.0045925	11276	67.704	447340
O44220	Cytochrome P450 12b1, mitochondrial	Cyp12b4	Drosophila acanthoptera (Fruit fly)	QNLPQIDQISR	Unmodified	Dracula_Lett_2_3784	3	437.905	1310.69	-0.096858	24.955	0.0020181	11276	67.704	447340
O76460	DNA repair and recombination protein RAD54-like	okr	Drosophila melanogaster (Fruit fly)	FEMVICAKLTAIQLELYTNFLK	Oxidation (M),L-DOPA-quinone	Dracula_Lett_2_RP_3785	3	892.466	2674.38	1.3845	60.009	0.0053691	25637	51.942	1749700
O96570	Protein anon-37Cs	anon-37Cs	Drosophila lebanonensis (Fruit fly) (Scaptodrosophila lebanonensis)	NLGYGNPVKIYLAYK	Oxidation Y,Dioxidation Y,L-DOPA-quinone	Dracula_Lett_2_3783	2	887.954	1773.89	-1.2313	44.066	0.00031732	19418	72.325	8231100
O96570	Protein anon-37Cs	anon-37Cs	Drosophila lebanonensis (Fruit fly) (Scaptodrosophila lebanonensis)	NLGYGNPVKIYLAYK	Oxidation Y,Dioxidation Y,L-DOPA-quinone	Dracula_Lett_3_3789	2	887.954	1773.89	-2.4265	44.192	0.0061619	20374	64.841	8087300
O96570	Protein anon-37Cs	anon-37Cs	Drosophila lebanonensis (Fruit fly) (Scaptodrosophila lebanonensis)	NLGYGNPVKIYLAYK	Oxidation Y,Dioxidation Y,L-DOPA-quinone	Dracula_Lett_3_3790	2	887.954	1773.89	-1.7853	44.162	0.008217	20150	54.539	7950400
O96570	Protein anon-37Cs	anon-37Cs	Drosophila lebanonensis (Fruit fly) (Scaptodrosophila lebanonensis)	NLGYGNPVKIYLAYK	Oxidation Y,Dioxidation Y,L-DOPA-quinone	Dracula_Lett_3_RP_3791	2	887.954	1773.89	-0.15773	53.968	0.011429	23727	48.602	1145900
P05047	Lectin subunit alpha	/	Sarcophaga peregrina (Flesh fly) (Boettcherisca peregrina)	ETYDQALKQK	Dioxidation Y	Dracula_Lett_1_7B_3779	2	628.312	1254.61	/	61.528	0.0096094	27359	48.561	<T
P05686	Chorion protein E1	/	Antheraea polyphemus (Polyphemus moth)	LVNALIYVATYTCK	2 Oxidation Y	Dracula_Lett_2_3783	2	830.934	1659.85	-1.5797	43.511	0.0019949	19177	80.688	4081400
P0DP81	Male determiner protein Mdmd(V)	Mdmd	Musca domestica (House fly)	ICKMNKSFIEPFK	Oxidation (M)	Dracula_Lett_3_RP_3791	2	829.426	1656.84	/	58.322	0.0070085	25779	51.276	<T
P0DW50	Beta-campsomerin	/	Campsomeriella annulata (Wasp) (Campsomeris annulata)	LTGLSPLR	Unmodified	Dracula_Lett_1_2A_3771	2	428.766	855.518	-1.0457	30.382	0.003592	12028	94.662	207130000
P0DW50	Beta-campsomerin	/	Campsomeriella annulata (Wasp) (Campsomeris annulata)	LTGLSPLR	Unmodified	Dracula_Lett_1_2B_3773	2	428.766	855.518	-1.0227	52.018	0.003592	20956	94.662	79343000
P0DW50	Beta-campsomerin	/	Campsomeriella annulata (Wasp) (Campsomeris annulata)	LTGLSPLR	Unmodified	Dracula_Lett_1_7A_3777	2	428.766	855.518	-0.69499	33.898	0.003592	15768	94.662	202190000
P0DW50	Beta-campsomerin	/	Campsomeriella annulata (Wasp) (Campsomeris annulata)	LTGLSPLR	Unmodified	Dracula_Lett_1_7A_3778	2	428.766	855.518	-0.93308	34.033	0.01055	15970	86.472	160190000
P0DW50	Beta-campsomerin	/	Campsomeriella annulata (Wasp) (Campsomeris annulata)	LTGLSPLR	Unmodified	Dracula_Lett_1_7B_3780	2	428.766	855.518	-0.81782	54.302	0.0039549	24017	89.369	78859000
P0DW50	Beta-campsomerin	/	Campsomeriella annulata (Wasp) (Campsomeris annulata)	LTGLSPLR	Unmodified	Dracula_Lett_2_RP_3785	2	428.766	855.518	/	52.375	0.0097877	22381	77.923	<T
P0DW50	Beta-campsomerin	/	Campsomeriella annulata (Wasp) (Campsomeris annulata)	LTGLSPLR	Unmodified	Dracula_Lett_3_RP_3792	2	428.766	855.518	-1.2083	50.372	0.00041427	22569	101.28	161350000
P0DW50	Beta-campsomerin	/	Campsomeriella annulata (Wasp) (Campsomeris annulata)	LTGLSPLR	Unmodified	Dracula_Lett_1_2A_3771	2	428.766	855.518	-0.52694	30.382	0.0079896	12028	94.662	207130000
P0DW50	Beta-campsomerin	/	Campsomeriella annulata (Wasp) (Campsomeris annulata)	LTGLSPLR	Unmodified	Dracula_Lett_1_2B_3773	2	428.766	855.518	-0.95193	52.018	0.0036474	21340	94.662	79343000
P0DW50	Beta-campsomerin	/	Campsomeriella annulata (Wasp) (Campsomeris annulata)	LTGLSPLR	Unmodified	Dracula_Lett_1_2B_3774	2	428.766	855.518	-0.77693	51.967	0.015519	21414	75.189	76206000
P0DW50	Beta-campsomerin	/	Campsomeriella annulata (Wasp) (Campsomeris annulata)	LTGLSPLR	Unmodified	Dracula_Lett_1_7A_3777	2	428.766	855.518	-0.67104	33.898	0.0079896	15768	94.662	202190000
P0DW50	Beta-campsomerin	/	Campsomeriella annulata (Wasp) (Campsomeris annulata)	LTGLSPLR	Unmodified	Dracula_Lett_1_7A_3778	2	428.766	855.518	-0.90585	34.033	0.013855	15970	86.472	160190000
P0DW50	Beta-campsomerin	/	Campsomeriella annulata (Wasp) (Campsomeris annulata)	LTGLSPLR	Unmodified	Dracula_Lett_1_7B_3780	2	428.766	855.518	-0.7709	54.302	0.0036158	24017	89.369	78859000
P0DW50	Beta-campsomerin	/	Campsomeriella annulata (Wasp) (Campsomeris annulata)	LTGLSPLR	Unmodified	Dracula_Lett_3_RP_3792	2	428.766	855.518	-1.2199	50.372	0.00030564	22569	101.28	161350000
P0DW50	Beta-campsomerin	/	Campsomeriella annulata (Wasp) (Campsomeris annulata)	LTGLSPLR	Unmodified	Dracula_Lett_1_2A_3771	2	428.766	855.518	-0.46694	30.382	0.0063567	12028	94.662	207130000
P0DW50	Beta-campsomerin	/	Campsomeriella annulata (Wasp) (Campsomeris annulata)	LTGLSPLR	Unmodified	Dracula_Lett_1_2B_3773	2	428.766	855.518	-0.95722	52.018	0.0063567	20956	94.662	79343000
P0DW50	Beta-campsomerin	/	Campsomeriella annulata (Wasp) (Campsomeris annulata)	LTGLSPLR	Unmodified	Dracula_Lett_1_2B_3774	2	428.766	855.518	-0.87499	51.967	0.011902	21414	75.189	76206000
P0DW50	Beta-campsomerin	/	Campsomeriella annulata (Wasp) (Campsomeris annulata)	LTGLSPLR	Unmodified	Dracula_Lett_1_7A_3777	2	428.766	855.518	-0.67104	33.898	0.0063567	15768	94.662	202190000
P0DW50	Beta-campsomerin	/	Campsomeriella annulata (Wasp) (Campsomeris annulata)	LTGLSPLR	Unmodified	Dracula_Lett_1_7A_3778	2	428.766	855.518	-0.91191	34.033	0.010485	15970	86.472	160190000
P0DW50	Beta-campsomerin	/	Campsomeriella annulata (Wasp) (Campsomeris annulata)	LTGLSPLR	Unmodified	Dracula_Lett_1_7B_3780	2	428.766	855.518	-0.77417	54.302	0.0065608	24017	89.369	78859000
P0DW50	Beta-campsomerin	/	Campsomeriella annulata (Wasp) (Campsomeris annulata)	LTGLSPLR	Unmodified	Dracula_Lett_3_RP_3792	2	428.766	855.518	-1.1228	50.372	0.00040528	22569	101.28	161350000
P0DW50	Beta-campsomerin	/	Campsomeriella annulata (Wasp) (Campsomeris annulata)	LTGLSPLR	Unmodified	Dracula_Lett_1_2A_3771	2	428.766	855.518	-0.52694	30.382	0.005469	12028	94.662	207130000
P0DW50	Beta-campsomerin	/	Campsomeriella annulata (Wasp) (Campsomeris annulata)	LTGLSPLR	Unmodified	Dracula_Lett_1_2B_3773	2	428.766	855.518	-1.1927	52.018	0.005469	20956	94.662	79343000
P0DW50	Beta-campsomerin	/	Campsomeriella annulata (Wasp) (Campsomeris annulata)	LTGLSPLR	Unmodified	Dracula_Lett_1_2B_3774	2	428.766	855.518	-0.79205	51.967	0.012404	21414	75.189	76206000
P0DW50	Beta-campsomerin	/	Campsomeriella annulata (Wasp) (Campsomeris annulata)	LTGLSPLR	Unmodified	Dracula_Lett_1_7A_3777	2	428.766	855.518	-0.67104	33.898	0.005469	15768	94.662	202190000
P0DW50	Beta-campsomerin	/	Campsomeriella annulata (Wasp) (Campsomeris annulata)	LTGLSPLR	Unmodified	Dracula_Lett_1_7A_3778	2	428.766	855.518	-0.90585	34.033	0.011447	15970	86.472	160190000
P0DW50	Beta-campsomerin	/	Campsomeriella annulata (Wasp) (Campsomeris annulata)	LTGLSPLR	Unmodified	Dracula_Lett_1_7B_3780	2	428.766	855.518	-0.58335	54.302	0.006093	24017	89.369	78859000
P0DW50	Beta-campsomerin	/	Campsomeriella annulata (Wasp) (Campsomeris annulata)	LTGLSPLR	Unmodified	Dracula_Lett_3_RP_3792	2	428.766	855.518	-1.1486	50.372	0.00026647	22569	101.28	161350000
P10083	Achaete-scute complex protein T5	ac	Drosophila melanogaster (Fruit fly)	LQKVLHENDQQK	Unmodified	Dracula_Lett_1_2B_3773	2	740.399	1478.78	/	61.728	0.0020084	25521	58.246	<T
P10674	Fasciclin-1	Fas1	Drosophila melanogaster (Fruit fly)	FLKNAEEFNVDNIGVRTYR	Oxidation Y	Dracula_Lett_2_3784	3	767.726	2300.15	2.153	45.868	0.0051842	20531	60.542	869770
P11995	Larval serum protein 1 alpha chain	Lsp1alpha	Drosophila melanogaster (Fruit fly)	PFSYTYTIDSARDEK*	Oxidation Y,L-DOPA-quinone	Dracula_Lett_2_3783	2	911.91	1821.81	-0.49842	50.057	0.0071786	22142	55.353	4360700
P11995	Larval serum protein 1 alpha chain	Lsp1alpha	Drosophila melanogaster (Fruit fly)	PFSYTYTIDSARDEK	Oxidation Y,L-DOPA-quinone	Dracula_Lett_3_3790	2	911.91	1821.81	-1.6387	50.205	0.0038022	22995	66.19	5543100
P11996	Larval serum protein 1 beta chain	Lsp1beta	Drosophila melanogaster (Fruit fly)	RIHNIVEMGYYK	Oxidation (M),2 L-DOPA-quinone	Dracula_Lett_1_2A_3772	2	783.872	1565.73	/	36.478	0.0029637	15730	55.549	<T
P12646	Glucose-6-phosphate 1-dehydrogenase	Zw	Drosophila melanogaster (Fruit fly)	EQCLPYMKVQPHEQKK	Oxidation (M),Glu->pyro-Glu	Dracula_Lett_3_3789	3	681.005	2039.99	-0.48305	40.382	0.0081529	18663	48.351	16449000
P12646	Glucose-6-phosphate 1-dehydrogenase	Zw	Drosophila melanogaster (Fruit fly)	EQCLPYMKVQPHEQKK	Oxidation (M),Glu->pyro-Glu	Dracula_Lett_3_3790	3	681.005	2039.99	-0.12843	40.372	0.006463	18382	55.414	17790000
P13002	Protein grainyhead	grh	Drosophila melanogaster (Fruit fly)	EYFAPDGQGGYVPASTR	Glu->pyro-Glu,Oxidation Y,L-DOPA-quinone	Dracula_Lett_1_2A_3772	2	913.903	1825.79	3.3408	36.366	0.0080922	15710	53.569	294580
P13002	Protein grainyhead	grh	Drosophila melanogaster (Fruit fly)	EYFAPDGQGGYVPASTR	Glu->pyro-Glu,Oxidation Y,L-DOPA-quinone	Dracula_Lett_2_3784	2	913.903	1825.79	3.2651	38.619	0.0097715	17215	50.354	4031900
P13607	Sodium/potassium-transporting ATPase subunit alpha	Atpalpha	Drosophila melanogaster (Fruit fly)	VLDEEMKEAFNNAYMELGGLGER	Oxidation (M),L-DOPA-quinone	Dracula_Lett_3_3789	3	882.4	2644.18	2.3487	43.385	0.0088219	20015	41.115	4232500
P16340	Trifunctional purine biosynthetic protein adenosine-3	ade3	Drosophila pseudoobscura pseudoobscura (Fruit fly)	EVYDVELTRHLK	Dioxidation Y	Dracula_Lett_2_RP_3785	2	767.399	1532.78	/	66.038	0.0044404	28704	61.691	<T
P16340	Trifunctional purine biosynthetic protein adenosine-3	ade3	Drosophila pseudoobscura pseudoobscura (Fruit fly)	EVYDVELTRHLK	Dioxidation Y	Dracula_Lett_3_3790	2	767.399	1532.78	/	50.952	0.00044904	23369	67.897	<T
P16340	Trifunctional purine biosynthetic protein adenosine-3	ade3	Drosophila pseudoobscura pseudoobscura (Fruit fly)	EVYDVELTRHLK	Dioxidation Y	Dracula_Lett_3_3790	2	767.399	1532.78	/	55.061	0.0030666	25238	63.216	<T
P16340	Trifunctional purine biosynthetic protein adenosine-3	ade3	Drosophila pseudoobscura pseudoobscura (Fruit fly)	EVYDVELTRHLK	Dioxidation Y	Dracula_Lett_3_3790	2	767.399	1532.78	/	80.373	0.0065224	35806	54.608	<T
P16621	Tyrosine-protein phosphatase Lar	Lar	Drosophila melanogaster (Fruit fly)	LEWSYKGPEDLQYYVIQYK	Oxidation Y,2 L-DOPA-quinone	Dracula_Lett_3_RP_3792	3	822.722	2465.14	1.8703	58.185	0.0082727	25976	54.073	13923000
P17111	Chorion protein S36	Cp36	Drosophila virilis (Fruit fly)	LGRVQAQLQALNNNPTYQKLK	4 Deamidation (NQ)	Dracula_Lett_2_RP_3786	3	801.096	2400.26	2.1352	60.526	0.0030726	26403	52.185	1665600
P17886	Protein crooked neck	crn	Drosophila melanogaster (Fruit fly)	NRMVVSHWIK	Oxidation (M),Tryptophan oxidation to kynurenin	Dracula_Lett_1_2A_3771	2	645.343	1288.67	-0.7971	41.927	0.012295	17375	42.287	274370
P17917	Proliferating cell nuclear antigen	PCNA	Drosophila melanogaster (Fruit fly)	ILKCANNEDNVTMK	Oxidation (M),Trioxidation (C)	Dracula_Lett_3_RP_3791	2	857.393	1712.77	/	57.436	0.0074019	25365	56.632	<T
P19351	Troponin T, skeletal muscle	up	Drosophila melanogaster (Fruit fly)	LREKAQELWELIVK	Dioxidation W	Dracula_Lett_2_3783	3	596.34	1786	1.4959	45.255	0.0058307	19967	61.423	9749300
P19351	Troponin T, skeletal muscle	up	Drosophila melanogaster (Fruit fly)	LREKAQELWELIVK	Dioxidation W	Dracula_Lett_2_3784	3	596.34	1786	1.8107	45.51	0.011095	20387	52.891	10136000
P19351	Troponin T, skeletal muscle	up	Drosophila melanogaster (Fruit fly)	LREKAQELWELIVK	Dioxidation W	Dracula_Lett_2_3784	2	894.007	1786	2.4268	45.506	0.0066836	20393	62.166	715840
P19351	Troponin T, skeletal muscle	up	Drosophila melanogaster (Fruit fly)	LREKAQELWELIVK	Dioxidation W	Dracula_Lett_3_3790	3	596.34	1786	1.5219	45.434	0.012204	20728	53.136	2348500
P20028	DNA-directed RNA polymerase I subunit RPA2	RpI135	Drosophila melanogaster (Fruit fly)	TGLGLMQNSGLVIMAENINR	2 Dioxidation M	Dracula_Lett_2_RP_3786	3	732.365	2194.07	4.2691	59.364	0.0036773	26129	50.493	5198500
P20193	Protein suppressor of variegation 3-7	Su(var)3-7	Drosophila melanogaster (Fruit fly)	DLPENIRRILTSNQTQVTNR	5 Deamidation (NQ)	Dracula_Lett_3_RP_3791	3	791.735	2372.18	/	58.172	0.010768	25703	49.066	<T
P21187	Polyadenylate-binding protein	pAbp	Drosophila melanogaster (Fruit fly)	GAQPQVQGTHAAAAAANNMRNTGAR	3 Deamidation (NQ)	Dracula_Lett_3_RP_3791	3	822.723	2465.15	0.20124	58.118	0.0034712	25647	50.189	7815700
P21187	Polyadenylate-binding protein	pAbp	Drosophila melanogaster (Fruit fly)	GAQPQVQGTHAAAAAANNMRNTGAR	3 Deamidation (NQ)	Dracula_Lett_3_RP_3792	3	822.723	2465.15	0.76098	58.185	0.012675	25972	47.472	13923000
P21329	RNA-directed DNA polymerase from mobile element jockey	jockey\pol	Drosophila funebris (Fruit fly)	IRVLQAKMLR	Deamidation (NQ)	Dracula_Lett_1_2A_3772	2	614.882	1227.75	/	71.714	0.012197	32422	43.808	<T
P22297	Transferrin	/	Manduca sexta (Tobacco hawkmoth) (Tobacco hornworm)	NNNVIFNNAAK	2 Deamidation (NQ)	Dracula_Lett_2_RP_3786	2	610.799	1219.58	-0.66817	48.352	0.0091766	21195	74.301	3806400
P22297	Transferrin	/	Manduca sexta (Tobacco hawkmoth) (Tobacco hornworm)	NNNVIFNNAAK	2 Deamidation (NQ)	Dracula_Lett_3_RP_3792	2	610.799	1219.58	-0.40206	48.052	0.011962	21781	55.112	2761400
P22648	Fasciclin-2	FAS2	Schistocerca americana (American grasshopper)	EARVPSAVLQVK	Unmodified	Dracula_Lett_1_2B_3773	3	432.926	1295.76	-0.97273	61.341	0.01104	25206	62.799	4731600
P22648	Fasciclin-2	FAS2	Schistocerca americana (American grasshopper)	EARVPSAVLQVK	Unmodified	Dracula_Lett_1_7B_3779	3	432.926	1295.76	-0.38747	61.74	0.0060153	27395	40.516	1420600
P23465	Diuretic hormone	/	Locusta migratoria (Migratory locust)	MGMGPSLSIVNPMDVLRQR	Acetyl (Protein N-term),Dioxidation M	Dracula_Lett_1_2A_3771	2	1088.04	2174.06	/	66.693	0.014469	29103	45.257	<T
P24511	Chorion protein S16	Cp16	Drosophila subobscura (Fruit fly)	KSHYGGAYGGKSVTLNTGAK	Dioxidation Y,L-DOPA-quinone	Dracula_Lett_2_3783	2	1021.5	2040.99	0.76943	47.437	0.01001	20981	48.527	21293000
P25722	Heparin sulfate O-sulfotransferase	Hs2st	Drosophila melanogaster (Fruit fly)	WHEMKPALYHGHMAFLDFSK	2 Oxidation (M)	Dracula_Lett_3_3790	4	620.044	2476.15	-2.3371	42.127	0.0060805	19149	40.349	2948200
P25722	Heparin sulfate O-sulfotransferase	Hs2st	Drosophila melanogaster (Fruit fly)	WHEMKPALYHGHMAFLDFSK	2 Oxidation (M)	Dracula_Lett_3_3790	4	620.044	2476.15	-1.7239	42.127	0.010614	19149	40.349	2948200
P25722	Heparin sulfate O-sulfotransferase	Hs2st	Drosophila melanogaster (Fruit fly)	WHEMKPALYHGHMAFLDFSK	2 Oxidation (M)	Dracula_Lett_3_3790	4	620.044	2476.15	-1.6317	42.127	0.012197	19149	40.349	2948200
P28167	Zinc finger protein 2	zfh2	Drosophila melanogaster (Fruit fly)	QQFLMQQQQK	Oxidation (M),4 Deamidation (NQ)	Dracula_Lett_2_RP_3785	2	663.798	1325.58	/	52.634	0.0064022	22481	42.869	<T
P28466	Protein Wnt-5	Wnt5	Drosophila melanogaster (Fruit fly)	IMPDYIKVSMENNTSVTDYFK	Oxidation (M),Oxidation Y,L-DOPA-quinone	Dracula_Lett_3_RP_3791	3	847.722	2540.15	1.6596	58.576	0.010949	25918	40.616	1263900
P28976	RNA-directed RNA polymerase L	L	Tomato spotted wilt virus (strain Brazilian Br-01) (TSWV)	IASSLEMESVHDIMIK	Oxidation (M)	Dracula_Lett_3_3789	2	909.952	1817.89	1.9714	47.355	0.010448	21910	56.043	349400
P29303	Protein hairy	h	Drosophila virilis (Fruit fly)	IINKFKAGFADCANEVSR	2 Deamidation (NQ)	Dracula_Lett_2_3783	2	1021.5	2040.99	-3.4945	47.437	0.010549	20981	62.694	21293000
P29617	Homeobox protein prospero	pros	Drosophila melanogaster (Fruit fly)	ELMQLDQELRTAMQQQQQQLQEK	Oxidation (M),Deamidation (NQ)	Dracula_Lett_1_2B_3773	3	954.464	2860.37	0.30751	62.701	0.0071322	25814	50.916	1678000
P29742	Clathrin heavy chain	Chc	Drosophila melanogaster (Fruit fly)	LKLLLPWLESR*	Dioxidation W	Dracula_Lett_2_3783	2	700.419	1398.82	-1.839	34.578	0.0057699	15231	78.264	776360
P29742	Clathrin heavy chain	Chc	Drosophila melanogaster (Fruit fly)	LKLLLPWLESR	Dioxidation W	Dracula_Lett_2_3784	2	700.419	1398.82	-2.3653	34.875	0.013348	15651	50.04	887930
P29742	Clathrin heavy chain	Chc	Drosophila melanogaster (Fruit fly)	LKLLLPWLESR	Dioxidation W	Dracula_Lett_3_3790	3	467.282	1398.82	-2.173	34.877	0.010013	15847	74.533	7424600
P32027	Fork head domain-containing protein crocodile	croc	Drosophila melanogaster (Fruit fly)	KVTLNGIYQYIMER	Oxidation (M),Dioxidation Y	Dracula_Lett_2_RP_3785	2	888.453	1774.89	/	56.057	0.0063131	23876	78.655	<T
P32027	Fork head domain-containing protein crocodile	croc	Drosophila melanogaster (Fruit fly)	KVTLNGIYQYIMER	Oxidation (M),Dioxidation Y	Dracula_Lett_3_RP_3791	2	888.453	1774.89	2.0331	54.476	0.0070574	24036	51.092	709210
P33270	Cytochrome P450 6a2	Cyp6a2	Drosophila melanogaster (Fruit fly)	MMPEDVHQFFMRLVNDTIALR	Oxidation (M),Dioxidation M	Dracula_Lett_2_RP_3785	3	871.087	2610.24	0.81958	59.911	0.010122	25612	44.089	896350
P33438	Glutactin	Glt	Drosophila melanogaster (Fruit fly)	EQYEREQQER	Glu->pyro-Glu,Deamidation (NQ)	Dracula_Lett_3_RP_3792	2	689.305	1376.6	0.323	46.864	0.012445	21357	42.864	705110
P34855	NADH-ubiquinone oxidoreductase chain 5	ND5	Apis mellifera ligustica (Common honeybee) (Italian honeybee)	LMVFKMIMVGLIMGFNFYK	Oxidation (M),Deamidation (NQ)	Dracula_Lett_1_7B_3779	3	767.064	2298.17	0.13643	91.836	0.012638	39341	42.813	83654
P35036	Trypsin-2	TRYP2	Anopheles gambiae (African malaria mosquito)	VASVRDWVRENSGV	Oxidation W	Dracula_Lett_3_3790	2	795.405	1588.8	-3.8429	34.36	0.012346	15634	51.276	204200
P35780	Venom allergen 5	/	Polistes fuscatus (Paper wasp)	VGHYTQMIWAKTKEIGCGSLK	Dioxidation W	Dracula_Lett_2_RP_3786	3	813.743	2438.21	-4.4203	59.484	0.0043234	25976	49.708	2219200
P35832	Tyrosine-protein phosphatase 99A	Ptp99A	Drosophila melanogaster (Fruit fly)	KCDMYWPKDGVETYGVIQVK	Oxidation (M),Dioxidation W	Dracula_Lett_2_RP_3786	3	822.056	2463.15	-0.82061	59.802	0.0066672	26154	46.131	1107000
P40417	Mitogen-activated protein kinase ERK-A	rl	Drosophila melanogaster (Fruit fly)	DVYIVQCLMETDLYKLLK	Trioxidation (C),Dioxidation M	Dracula_Lett_2_3784	3	775.385	2323.13	-1.1666	43.452	0.0090735	19442	43.791	1499400
P40689	Torso-like protein	tsl	Drosophila melanogaster (Fruit fly)	QLFQAYFRDFSIERMDK	Oxidation Y	Dracula_Lett_2_RP_3786	2	1105.54	2209.06	1.3836	59.535	0.011297	25649	55.98	170190000
P41375	Eukaryotic translation initiation factor 2 subunit 2	eIF2beta	Drosophila melanogaster (Fruit fly)	DYTYDELLK	Dioxidation Y	Dracula_Lett_1_7B_3779	2	596.274	1190.53	/	61.778	0.0092035	27486	50.127	<T
P41596	Dopamine receptor 1	Dop1R1	Drosophila melanogaster (Fruit fly)	DPLRYGRWVTR	L-DOPA-quinone	Dracula_Lett_2_RP_3785	2	716.876	1431.74	0.5406	51.991	0.0073204	22065	74.376	4948700
P41596	Dopamine receptor 1	Dop1R1	Drosophila melanogaster (Fruit fly)	DPLRYGRWVTR	L-DOPA-quinone	Dracula_Lett_2_RP_3786	2	716.876	1431.74	0.86719	51.01	0.0067699	22117	67.897	4068600
P41596	Dopamine receptor 1	Dop1R1	Drosophila melanogaster (Fruit fly)	DPLRYGRWVTR	L-DOPA-quinone	Dracula_Lett_3_RP_3791	2	716.876	1431.74	0.59972	49.882	0.007056	21776	67.113	3811400
P46415	Alcohol dehydrogenase class-3	Fdh	Drosophila melanogaster (Fruit fly)	MSATEGKVITCKAAVAWEAK	Acetyl (Protein N-term),Dioxidation M	Dracula_Lett_2_RP_3785	2	1113.05	2224.09	/	60.282	0.0082055	25810	50.102	<T
P49657	Serine/threonine-protein kinase minibrain	mnb	Drosophila melanogaster (Fruit fly)	NHLCLVFELLSYNLYDLLR	Dioxidation Y,L-DOPA-quinone	Dracula_Lett_2_RP_3785	3	814.411	2440.21	2.1133	59.625	0.010013	25377	40.856	6498500
P50635	Apyrase	APY	Aedes aegypti (Yellowfever mosquito) (Culex aegypti)	PLDKEAEYYIVVPSYLADGK	Oxidation Y	Dracula_Lett_2_RP_3786	3	762.723	2285.15	4.0367	59.56	0.0067666	26038	44.831	4084000
P51592	E3 ubiquitin-protein ligase hyd	hyd	Drosophila melanogaster (Fruit fly)	EPSPMLSPIWISEELQPWPEK	Oxidation W,Tryptophan oxidation to kynurenin	Dracula_Lett_2_3783	3	838.414	2512.22	-0.018448	43.243	0.010968	19059	40.349	2057800
P55162	Membrane-associated protein Hem	Hem	Drosophila melanogaster (Fruit fly)	EATRNRESIYLLLDEIVK	Glu->pyro-Glu,Deamidation (NQ)	Dracula_Lett_3_3789	3	715.723	2144.15	1.5543	43.289	0.012116	19961	41.86	1741700
P58960	Putative gustatory receptor 39b	Gr39b	Drosophila melanogaster (Fruit fly)	MLYSFHPYLK	Oxidation (M),2 Oxidation Y	Dracula_Lett_1_7B_3780	2	673.826	1345.64	/	64.519	0.011136	28872	40.045	<T
P81911	Odorant receptor 22c	Or22c	Drosophila melanogaster (Fruit fly)	RWAELVQRLR	Oxidation W	Dracula_Lett_2_3784	2	671.889	1341.76	-1.4207	39.572	0.0050665	17670	76.478	8508300
P81911	Odorant receptor 22c	Or22c	Drosophila melanogaster (Fruit fly)	RWAELVQRLR	Oxidation W	Dracula_Lett_3_RP_3792	2	671.889	1341.76	-0.040867	51.239	0.004053	23042	74.301	2567300
P81923	Odorant receptor 59a	Or59a	Drosophila melanogaster (Fruit fly)	SHWTAWRYLGVAHFRVENWK	Oxidation W,2 Tryptophan oxidation to kynurenin	Dracula_Lett_3_RP_3791	3	856.428	2566.26	-0.3851	58.028	0.0080825	25620	42.58	921700
P82014	Diuretic hormone 1	/	Hyles lineata (White-lined sphinx moth)	RMPSLSIDLPMSVLRQK	Oxidation (M)	Dracula_Lett_2_3784	2	994.045	1986.08	-0.7533	51.398	0.013437	23042	43.604	408350
P82295	Prominin-like protein	promL	Drosophila melanogaster (Fruit fly)	EHVPLANVPKK	Glu->pyro-Glu	Dracula_Lett_3_3789	2	607.356	1212.7	/	72.422	0.0090398	33238	46.129	<T
P83100	Putative mitogen-activated protein kinase 14C	p38c	Drosophila melanogaster (Fruit fly)	GENYVSQIRCLINIMGTPTR	Oxidation (M),2 Deamidation (NQ)	Dracula_Lett_3_RP_3792	3	780.716	2339.12	/	54.021	0.0045233	24142	55.589	<T
P91699	Protein decapentaplegic	dpp	Drosophila pseudoobscura pseudoobscura (Fruit fly)	NNNNNNLNKGPR	Unmodified	Dracula_Lett_3_RP_3792	2	684.84	1367.67	/	50.664	0.0062821	22731	56.916	<T
P91875	DNA-directed RNA polymerase I subunit RPA1	RpI1	Drosophila melanogaster (Fruit fly)	EDYQQLVFQGLSQLKKDIK	2 Deamidation (NQ)	Dracula_Lett_2_RP_3786	3	761.402	2281.18	0.47681	63.185	0.010736	27920	43.532	2496900
Q00669	Alcohol dehydrogenase	Adh	Drosophila adiastola (Fruit fly) (Idiomyia adiastola)	LDAIEWTKHWDSGI	Tryptophan oxidation to oxolactone	Dracula_Lett_3_RP_3791	2	842.902	1683.79	-0.61732	49.554	0.012351	22725	48.44	13453000
Q01820	Protein germ cell-less	gcl	Drosophila melanogaster (Fruit fly)	RHHRHEHER	Unmodified	Dracula_Lett_1_2A_3772	3	431.886	1292.63	/	2.2528	0.012311	1069	44.349	<T
Q01820	Protein germ cell-less	gcl	Drosophila melanogaster (Fruit fly)	RHHRHEHER	Unmodified	Dracula_Lett_1_2A_3772	3	431.886	1292.63	/	20.467	0.012967	8258	40.724	<T
Q01820	Protein germ cell-less	gcl	Drosophila melanogaster (Fruit fly)	RHHRHEHER	Unmodified	Dracula_Lett_1_2A_3772	3	431.886	1292.63	/	36.6	0.0070906	15788	48.794	<T
Q01820	Protein germ cell-less	gcl	Drosophila melanogaster (Fruit fly)	RHHRHEHER	Unmodified	Dracula_Lett_1_2A_3772	3	431.886	1292.63	/	44.032	0.0084003	19273	47.198	<T
Q01820	Protein germ cell-less	gcl	Drosophila melanogaster (Fruit fly)	RHHRHEHER	Unmodified	Dracula_Lett_1_2A_3772	3	431.886	1292.63	/	2.2528	0.0077607	1069	44.349	<T
Q01820	Protein germ cell-less	gcl	Drosophila melanogaster (Fruit fly)	RHHRHEHER	Unmodified	Dracula_Lett_1_2A_3772	3	431.886	1292.63	/	20.467	0.0094403	8258	40.724	<T
Q01820	Protein germ cell-less	gcl	Drosophila melanogaster (Fruit fly)	RHHRHEHER	Unmodified	Dracula_Lett_1_2A_3772	3	431.886	1292.63	/	36.6	0.0052446	15788	48.794	<T
Q01820	Protein germ cell-less	gcl	Drosophila melanogaster (Fruit fly)	RHHRHEHER	Unmodified	Dracula_Lett_1_2A_3772	3	431.886	1292.63	/	44.032	0.0052827	19273	47.198	<T
Q01989	Myosin heavy chain 95F	jar	Drosophila melanogaster (Fruit fly)	DMRVYKLSQSIIVSGESGAGK	L-DOPA-quinone	Dracula_Lett_1_2A_3771	3	747.051	2238.13	-1.3782	39.604	0.003768	16346	70.02	4531100
Q01989	Myosin heavy chain 95F	jar	Drosophila melanogaster (Fruit fly)	DMRVYKLSQSIIVSGESGAGK	L-DOPA-quinone	Dracula_Lett_3_3789	3	747.051	2238.13	-2.75	42.059	0.0099144	19365	61.304	61975000
Q01989	Myosin heavy chain 95F	jar	Drosophila melanogaster (Fruit fly)	DMRVYKLSQSIIVSGESGAGK	L-DOPA-quinone	Dracula_Lett_3_RP_3791	3	747.051	2238.13	-0.15629	57.929	8.3977e-05	25463	76.573	14654000
Q02645	Protein hu-li tai shao	hts	Drosophila melanogaster (Fruit fly)	MLDNAGYRTGYIYRHPLIK*	Oxidation (M),Oxidation Y,L-DOPA-quinone	Dracula_Lett_3_3790	3	776.392	2326.15	3.139	43.405	0.004967	19801	58.461	24937000
Q05808	Vitellogenin	VTG	Anthonomus grandis (Mexican cotton boll weevil) (Anthonomus thurberiae)	TYSVNLDKEPTVVMQYVPK*	2 L-DOPA-quinone	Dracula_Lett_2_3783	2	1120.05	2238.09	-1.8586	47.235	0.0072977	20892	55.899	22042000
Q05808	Vitellogenin	VTG	Anthonomus grandis (Mexican cotton boll weevil) (Anthonomus thurberiae)	TYSVNLDKEPTVVMQYVPK	2 L-DOPA-quinone	Dracula_Lett_2_3784	2	1120.05	2238.09	-1.4738	47.556	9.5551e-08	21394	92.19	23173000
Q05808	Vitellogenin	VTG	Anthonomus grandis (Mexican cotton boll weevil) (Anthonomus thurberiae)	TYSVNLDKEPTVVMQYVPK	2 L-DOPA-quinone	Dracula_Lett_2_RP_3786	2	1120.05	2238.09	2.1089	57.825	0.0081947	25109	55.314	842640
Q05808	Vitellogenin	VTG	Anthonomus grandis (Mexican cotton boll weevil) (Anthonomus thurberiae)	TYSVNLDKEPTVVMQYVPK	2 L-DOPA-quinone	Dracula_Lett_2_RP_3786	2	1120.05	2238.09	0.53533	58.479	0.010498	25587	47.062	452570
Q05808	Vitellogenin	VTG	Anthonomus grandis (Mexican cotton boll weevil) (Anthonomus thurberiae)	TYSVNLDKEPTVVMQYVPK	2 L-DOPA-quinone	Dracula_Lett_3_3789	2	1120.05	2238.09	-2.6223	47.488	2.4661e-45	21946	110.64	48759000
Q05808	Vitellogenin	VTG	Anthonomus grandis (Mexican cotton boll weevil) (Anthonomus thurberiae)	TYSVNLDKEPTVVMQYVPK	2 L-DOPA-quinone	Dracula_Lett_3_3790	2	1120.05	2238.09	-2.6901	47.489	0.00016117	21725	78.705	51786000
Q05808	Vitellogenin	VTG	Anthonomus grandis (Mexican cotton boll weevil) (Anthonomus thurberiae)	TYSVNLDKEPTVVMQYVPK	2 L-DOPA-quinone	Dracula_Lett_3_RP_3792	2	1120.05	2238.09	2.1755	56.796	6.1778e-08	25337	92.792	3351000
Q06342	Basic juvenile hormone-suppressible protein 1	BJSP-1	Trichoplusia ni (Cabbage looper)	DPVMLDYYGIK	Oxidation (M),Oxidation Y,Dioxidation Y	Dracula_Lett_1_7A_3777	3	459.88	1376.62	3.6582	36.285	0.010559	16947	43.308	51984
Q08696	Axoneme-associated protein mst101(2)	mst101(2)	Drosophila hydei (Fruit fly)	QCAKLVIRAK	Gln->pyro-Glu	Dracula_Lett_1_2A_3772	2	585.345	1168.68	/	61.451	0.0081722	27573	42.109	<T
Q08AA9	Protein naked cuticle homolog	nkd	Anopheles gambiae (African malaria mosquito)	NNLSPGAANAGAGKGVLNNAPNATK	2 Deamidation (NQ)	Dracula_Lett_3_3789	3	775.059	2322.16	/	43.402	0.008365	20031	50.255	<T
Q09103	Eye-specific diacylglycerol kinase	rdgA	Drosophila melanogaster (Fruit fly)	EIGMSQCVLMDRWR*	Oxidation (M),Tryptophan oxidation to oxolactone	Dracula_Lett_1_2A_3772	2	905.905	1809.8	2.6298	41.487	0.010445	18008	48.981	679080
Q09103	Eye-specific diacylglycerol kinase	rdgA	Drosophila melanogaster (Fruit fly)	EIGMSQCVLMDRWR	Tryptophan oxidation to oxolactone	Dracula_Lett_1_2B_3773	2	897.908	1793.8	3.1664	57.125	0.0095039	24012	52.167	11830000
Q10715	Angiotensin-converting enzyme	ACE	Haematobia irritans exigua (Buffalo fly)	NYVSDNEARINQLFLTALDK	2 Deamidation (NQ)	Dracula_Lett_2_RP_3786	2	1163.58	2325.15	/	61.337	0.0066216	26976	58.831	<T
Q11002	Calpain-A	CalpA	Drosophila melanogaster (Fruit fly)	SGKLGFEEFETLLSEIAKWK	Tryptophan oxidation to oxolactone	Dracula_Lett_3_3789	2	1163.6	2325.19	-1.1586	43.735	0.0087994	20169	46.069	983710
Q16927	Vitellogenin-A1	VGA1	Aedes aegypti (Yellowfever mosquito) (Culex aegypti)	AFNYAYQQK	2 Oxidation Y	Dracula_Lett_1_7A_3777	2	582.77	1163.52	/	35.912	0.0075886	16744	50.127	<T
Q16927	Vitellogenin-A1	VGA1	Aedes aegypti (Yellowfever mosquito) (Culex aegypti)	AFNYAYQQK	2 Oxidation Y	Dracula_Lett_2_3783	2	582.77	1163.52	-1.1991	36.016	0.0059747	15813	72.138	4569700
Q16927	Vitellogenin-A1	VGA1	Aedes aegypti (Yellowfever mosquito) (Culex aegypti)	AFNYAYQQK	2 Oxidation Y	Dracula_Lett_2_3784	2	582.77	1163.52	-1.8616	36.258	0.0084043	16249	69.176	4439700
Q16927	Vitellogenin-A1	VGA1	Aedes aegypti (Yellowfever mosquito) (Culex aegypti)	AFNYAYQQK	2 Oxidation Y	Dracula_Lett_2_RP_3785	2	582.77	1163.52	0.28217	52.996	0.011171	22443	62.717	1255200
Q16927	Vitellogenin-A1	VGA1	Aedes aegypti (Yellowfever mosquito) (Culex aegypti)	AFNYAYQQK	2 Oxidation Y	Dracula_Lett_2_RP_3786	2	582.77	1163.52	-0.1186	52.079	0.0059747	23078	72.138	1018400
Q16927	Vitellogenin-A1	VGA1	Aedes aegypti (Yellowfever mosquito) (Culex aegypti)	AFNYAYQQK	2 Oxidation Y	Dracula_Lett_3_RP_3791	2	582.77	1163.52	0.41873	51.02	0.0095444	22633	56.122	572710
Q16927	Vitellogenin-A1	VGA1	Aedes aegypti (Yellowfever mosquito) (Culex aegypti)	AFNYAYQQK	2 Oxidation Y	Dracula_Lett_3_RP_3792	2	582.77	1163.52	0.24252	51.366	0.0049429	22867	81.635	615910
Q16KN5	Protein real-time	retm	Aedes aegypti (Yellowfever mosquito) (Culex aegypti)	PLYILRLGNMDVK	Oxidation Y	Dracula_Lett_3_RP_3792	2	774.434	1546.85	1.1411	47.118	0.012572	21470	48.091	3110000
Q16VC0	tRNA (guanine(37)-N1)-methyltransferase	/	Aedes aegypti (Yellowfever mosquito) (Culex aegypti)	EIGLEDKGLTEENLVWEQMK	Oxidation (M),Tryptophan oxidation to oxolactone	Dracula_Lett_2_RP_3785	3	797.718	2390.13	2.9861	60.367	0.011446	25877	41.513	2884300
Q16X92	Regulator of telomere elongation helicase 1 homolog	/	Aedes aegypti (Yellowfever mosquito) (Culex aegypti)	VVLIPQQVINLTSDDEDPGR	3 Deamidation (NQ)	Dracula_Lett_3_RP_3792	3	737.706	2210.1	1.3939	83.815	0.011652	37514	40.179	211970
Q177J8	Eukaryotic translation initiation factor 3 subunit K	/	Aedes aegypti (Yellowfever mosquito) (Culex aegypti)	MVHYVKMEDGKVMPIQDMLK	2 Oxidation (M),Deamidation (NQ)	Dracula_Lett_2_RP_3785	2	1213.09	2424.16	-1.7994	59.745	0.0088154	25512	45.347	780740
Q17CH9	tRNA (guanine-N(7)-)-methyltransferase non-catalytic subunit wuho	wuho	Aedes aegypti (Yellowfever mosquito) (Culex aegypti)	MVSRTSSCMKFAASGK*	Oxidation (M),Trioxidation (C)	Dracula_Lett_3_3789	2	906.408	1810.8	-2.0263	50.036	0.014152	23143	43.501	461300
Q1A7B1	Troponin C, isoallergen Bla g 6.0301	/	Blattella germanica (German cockroach) (Blatta germanica)	SGSISTNMVEEILRLMGQPFNR	2 Oxidation (M)	Dracula_Lett_2_3783	3	837.749	2510.23	2.4368	47.134	0.0074812	20912	53.037	2590400
Q1A7B1	Troponin C, isoallergen Bla g 6.0301	/	Blattella germanica (German cockroach) (Blatta germanica)	SGSISTNMVEEILRLMGQPFNR	2 Oxidation (M)	Dracula_Lett_2_3783	3	837.749	2510.23	2.5805	47.134	0.0071511	20912	53.037	2590400
Q1HLC0	Hemolin	/	Lonomia obliqua (Moth)	TPVEGKPFQLDCVIPNAYPK	Trioxidation (C)	Dracula_Lett_2_3784	3	774.388	2320.14	2.0027	43.44	0.010414	19459	54.805	3350700
Q1HPS4	Eukaryotic translation initiation factor 3 subunit K	/	Bombyx mori (Silk moth)	KYGWRDDGSLIFIANQDENIK	Dioxidation W	Dracula_Lett_2_3784	3	838.747	2513.22	1.2178	43.431	0.010854	19456	45.82	3507900
Q24134	Negative elongation factor D	TH1	Drosophila melanogaster (Fruit fly)	QDELEILVQLEMK	Gln->pyro-Glu	Dracula_Lett_3_RP_3791	2	785.905	1569.8	-3.6525	60.087	0.0090001	26992	51.092	1617100
Q24169	Origin recognition complex subunit 5	Orc5	Drosophila melanogaster (Fruit fly)	ILGSDFQQVRNQLLEQFAQDK	3 Deamidation (NQ)	Dracula_Lett_1_7B_3780	3	827.415	2479.22	/	62.022	0.0058864	27664	54.253	<T
Q24741	Maternal effect protein oskar	osk	Drosophila virilis (Fruit fly)	HLKVIDIHSCLINENGIVR	Deamidation (NQ)	Dracula_Lett_2_3783	3	744.404	2230.19	-2.5857	47.438	0.0062628	21015	68.576	608440
Q24741	Maternal effect protein oskar	osk	Drosophila virilis (Fruit fly)	HLKVIDIHSCLINENGIVR	Unmodified	Dracula_Lett_3_3789	3	744.076	2229.21	-0.6062	46.925	0.01118	21686	50.077	5599500
Q24746	Protein neuralized	neur	Drosophila virilis (Fruit fly)	MLPMAESLNSLNAGQMLRSK	3 Oxidation (M)	Dracula_Lett_2_3784	2	1120.05	2238.08	2.0147	47.556	0.005095	21394	56.956	23173000
Q24746	Protein neuralized	neur	Drosophila virilis (Fruit fly)	MLPMAESLNSLNAGQMLRSK	3 Oxidation (M)	Dracula_Lett_3_3790	2	1120.05	2238.08	0.90571	47.489	0.0053318	21725	55.899	51786000
Q25010	Actin, cytoplasmic A3a	actA3a	Helicoverpa armigera (Cotton bollworm) (Heliothis armigera)	EKLCYVALDFEQEMATAASSSSLEK	Unmodified	Dracula_Lett_3_RP_3791	4	702.583	2806.3	1.873	59.915	0.0075855	26519	57.985	2250500
Q25010	Actin, cytoplasmic A3a	actA3a	Helicoverpa armigera (Cotton bollworm) (Heliothis armigera)	EKLCYVALDFEQEMATAASSSSLEK	Unmodified	Dracula_Lett_3_RP_3791	4	702.583	2806.3	2.5559	59.915	4.6104e-06	26519	57.985	2250500
Q25010	Actin, cytoplasmic A3a	actA3a	Helicoverpa armigera (Cotton bollworm) (Heliothis armigera)	EKLCYVALDFEQEMATAASSSSLEK	Unmodified	Dracula_Lett_3_RP_3791	4	702.583	2806.3	2.4285	59.915	0.0012107	26519	57.985	2250500
Q25010	Actin, cytoplasmic A3a	actA3a	Helicoverpa armigera (Cotton bollworm) (Heliothis armigera)	EKLCYVALDFEQEMATAASSSSLEK	Unmodified	Dracula_Lett_3_RP_3791	4	702.583	2806.3	2.3317	59.915	2.4788e-05	26519	57.985	2250500
Q27571	Nitric oxide synthase	Nos	Drosophila melanogaster (Fruit fly)	AQTQQQNSRKIK	3 Deamidation (NQ)	Dracula_Lett_2_3783	2	716.873	1431.73	2.7331	36.498	0.0048505	16005	65.157	18951000
Q27756	Cytochrome P450 6B3	CYP6B3	Papilio polyxenes (Black swallowtail butterfly)	TDYVFPGTDITIKKGQTIIVSTWGIQNDPK	Tryptophan oxidation to kynurenin	Dracula_Lett_1_7B_3779	4	835.692	3338.74	-0.19331	62.508	0.0055065	28810	45.332	23593000
Q27756	Cytochrome P450 6B3	CYP6B3	Papilio polyxenes (Black swallowtail butterfly)	TDYVFPGTDITIKKGQTIIVSTWGIQNDPK	Tryptophan oxidation to kynurenin	Dracula_Lett_3_RP_3792	4	835.692	3338.74	-2.021	59.976	0.006664	27168	44.811	22412000
Q27772	C-1-tetrahydrofolate synthase, cytoplasmic	/	Spodoptera frugiperda (Fall armyworm)	AVLCDHWAK	Oxidation W	Dracula_Lett_2_RP_3786	2	558.269	1114.52	/	51.844	0.009396	22664	42.396	<T
Q28XA5	Protein crossbronx	cbx	Drosophila pseudoobscura pseudoobscura (Fruit fly)	MTLDLDANKK*	Oxidation (M)	Dracula_Lett_1_7A_3778	2	582.8	1163.59	-2.7785	42.846	0.011885	20139	66.351	712480
Q28XA5	Protein crossbronx	cbx	Drosophila pseudoobscura pseudoobscura (Fruit fly)	MTLDLDANKK	Oxidation (M)	Dracula_Lett_3_RP_3791	2	582.8	1163.59	-1.2821	43.894	0.011004	20024	72.23	1053800
Q28XA5	Protein crossbronx	cbx	Drosophila pseudoobscura pseudoobscura (Fruit fly)	MTLDLDANKK	Oxidation (M)	Dracula_Lett_1_7A_3778	2	582.8	1163.59	-2.7845	42.846	0.0081613	20139	66.351	712480
Q28XA5	Protein crossbronx	cbx	Drosophila pseudoobscura pseudoobscura (Fruit fly)	MTLDLDANKK	Oxidation (M)	Dracula_Lett_3_RP_3791	2	582.8	1163.59	-1.5444	43.894	0.0056116	20024	72.23	1053800
Q28XA5	Protein crossbronx	cbx	Drosophila pseudoobscura pseudoobscura (Fruit fly)	MTLDLDANKK	Oxidation (M)	Dracula_Lett_1_7A_3778	2	582.8	1163.59	-2.7785	42.846	0.0088862	20139	66.351	712480
Q28XA5	Protein crossbronx	cbx	Drosophila pseudoobscura pseudoobscura (Fruit fly)	MTLDLDANKK	Oxidation (M)	Dracula_Lett_3_RP_3791	2	582.8	1163.59	-1.565	43.894	0.0052097	20024	72.23	1053800
Q28XK6	Pre-mRNA-splicing factor Syf2	Syf2	Drosophila pseudoobscura pseudoobscura (Fruit fly)	QKAELGEAFYGGPHTTLHALTK	Gln->pyro-Glu,Oxidation Y	Dracula_Lett_2_RP_3785	3	790.069	2367.19	1.0047	60.643	0.0087361	25833	42.123	4321900
Q28YQ7	Peptide-N(4)-(N-acetyl-beta-glucosaminyl)asparagine amidase	PNGase	Drosophila pseudoobscura pseudoobscura (Fruit fly)	YTNNHQEILK	Deamidation (NQ)	Dracula_Lett_1_7B_3779	2	630.815	1259.61	/	54.761	0.0071614	24209	51.193	<T
Q292F9	Protein GDAP2 homolog	/	Drosophila pseudoobscura pseudoobscura (Fruit fly)	AKELNLHTIALCNISVHQK	2 Deamidation (NQ),Trioxidation (C)	Dracula_Lett_2_RP_3785	3	747.051	2238.13	0.30132	60.013	0.0085011	25406	46.337	12060000
Q292F9	Protein GDAP2 homolog	/	Drosophila pseudoobscura pseudoobscura (Fruit fly)	AKELNLHTIALCNISVHQK	2 Deamidation (NQ),Trioxidation (C)	Dracula_Lett_3_RP_3792	3	747.051	2238.13	-0.63577	58.427	0.0091095	25965	47.904	16058000
Q297S2	Deoxyhypusine hydroxylase	nero	Drosophila pseudoobscura pseudoobscura (Fruit fly)	VLKDTTQEPMVR*	Oxidation (M)	Dracula_Lett_3_RP_3791	2	716.877	1431.74	-1.2617	49.882	0.0069354	22162	58.676	3811400
Q297S2	Deoxyhypusine hydroxylase	nero	Drosophila pseudoobscura pseudoobscura (Fruit fly)	VLKDTTQEPMVR	Oxidation (M)	Dracula_Lett_2_RP_3785	2	716.877	1431.74	-0.99775	51.991	0.01272	22065	67.897	4948700
Q297S2	Deoxyhypusine hydroxylase	nero	Drosophila pseudoobscura pseudoobscura (Fruit fly)	VLKDTTQEPMVR	Oxidation (M)	Dracula_Lett_3_RP_3791	2	716.877	1431.74	-0.67355	49.882	0.011726	22162	58.676	3811400
Q297S2	Deoxyhypusine hydroxylase	nero	Drosophila pseudoobscura pseudoobscura (Fruit fly)	VLKDTTQEPMVR	Oxidation (M)	Dracula_Lett_3_RP_3792	2	716.877	1431.74	-1.5331	50.086	0.014131	22531	69.276	3490700
Q297S2	Deoxyhypusine hydroxylase	nero	Drosophila pseudoobscura pseudoobscura (Fruit fly)	VLKDTTQEPMVR	Oxidation (M)	Dracula_Lett_2_RP_3785	2	716.877	1431.74	-0.72975	51.991	0.0061388	22398	67.897	4948700
Q297S2	Deoxyhypusine hydroxylase	nero	Drosophila pseudoobscura pseudoobscura (Fruit fly)	VLKDTTQEPMVR	Oxidation (M)	Dracula_Lett_3_RP_3791	2	716.877	1431.74	-0.92888	49.882	0.0019904	22162	58.676	3811400
Q297S2	Deoxyhypusine hydroxylase	nero	Drosophila pseudoobscura pseudoobscura (Fruit fly)	VLKDTTQEPMVR	Oxidation (M)	Dracula_Lett_3_RP_3792	2	716.877	1431.74	-1.5719	50.086	0.0082577	22531	69.276	3490700
Q298C0	Eukaryotic translation initiation factor 3 subunit G-2	eIF3g2	Drosophila pseudoobscura pseudoobscura (Fruit fly)	EYTQGNLKFVAEYKYNEDGK	Glu->pyro-Glu,Oxidation Y,L-DOPA-quinone	Dracula_Lett_2_RP_3785	3	803.373	2407.1	-3.2777	61.364	0.0096375	26163	43.208	1339900
Q29AA9	Protein hedgehog	hh-1	Drosophila pseudoobscura pseudoobscura (Fruit fly)	DILFRDEEGTGADRLMTK	Oxidation (M)	Dracula_Lett_3_RP_3792	2	1042.01	2082.01	-1.0962	55.877	0.014472	24855	40.377	1741200
Q29CW0	Protein distal antenna-related	danr	Drosophila pseudoobscura pseudoobscura (Fruit fly)	EENSTKTSCPLLTVKNWAK	Dioxidation W	Dracula_Lett_2_RP_3785	2	1119.56	2237.1	-2.2442	59.963	0.0099406	25646	49.627	611690
Q29DY1	Kinesin-like protein Klp68D	Klp68D	Drosophila pseudoobscura pseudoobscura (Fruit fly)	PGTASSQTPNECVQVVVRCR	2 Deamidation (NQ),Trioxidation (C)	Dracula_Lett_1_2A_3771	2	1148.02	2294.03	/	126.25	0.012551	48805	40.113	<T
Q2LZ37	Protein wntless	wls	Drosophila pseudoobscura pseudoobscura (Fruit fly)	MSGTILENLSGR	Dioxidation M	Dracula_Lett_3_3789	2	655.324	1308.63	-2.1196	38.814	0.01298	17835	50.473	13544000
Q2LZ37	Protein wntless	wls	Drosophila pseudoobscura pseudoobscura (Fruit fly)	MSGTILENLSGR	Dioxidation M	Dracula_Lett_3_RP_3791	2	655.324	1308.63	/	50.068	0.009398	22232	55.084	<T
Q2LZ37	Protein wntless	wls	Drosophila pseudoobscura pseudoobscura (Fruit fly)	MSGTILENLSGR	Dioxidation M	Dracula_Lett_3_RP_3792	2	655.324	1308.63	-1.3988	50.916	0.01458	23049	49.3	2466700
Q2TJ56	V-type proton ATPase catalytic subunit A	VhaA	Aedes albopictus (Asian tiger mosquito) (Stegomyia albopicta)	WSMLQVWPVRQPRPVTEK	2 Dioxidation W	Dracula_Lett_3_3790	3	767.732	2300.17	-2.3872	45.348	0.010221	20780	47.855	1641000
Q5EAK6	Serine/threonine-protein kinase ATM	tefu	Drosophila melanogaster (Fruit fly)	KTHASEIMAYTFLYGK	Oxidation (M)	Dracula_Lett_3_3789	3	625.982	1874.92	-3.0045	41.48	0.0090368	19115	58.079	1166500
Q5EAK6	Serine/threonine-protein kinase ATM	tefu	Drosophila melanogaster (Fruit fly)	KTHASEIMAYTFLYGK	Oxidation (M)	Dracula_Lett_3_3789	3	625.982	1874.92	-2.7663	41.48	0.0090458	19115	58.079	1166500
Q5MGH0	Serine protease inhibitor 3/4	/	Lonomia obliqua (Moth)	DVFNSEVQKLDFAQNKVAAK	3 Deamidation (NQ)	Dracula_Lett_3_RP_3792	3	752.046	2253.12	/	57.55	0.012464	25737	41.31	<T
Q64EV9	Kinetochore protein Spc25	/	Drosophila lutescens (Fruit fly)	RANFMEELTQELEATKQR	Unmodified	Dracula_Lett_1_2B_3774	3	732.036	2193.08	-0.72354	61.787	0.0020468	26022	69.485	1570900
Q64EV9	Kinetochore protein Spc25	Spc25	Drosophila lutescens (Fruit fly)	RANFMEELTQELEATKQR	Unmodified	Dracula_Lett_1_2B_3774	3	732.036	2193.08	0.94257	61.787	0.0084402	26022	69.485	1570900
Q6Q251	Phospholipase A1 2	Spc25	Polistes dominula (European paper wasp) (Vespa dominula)	DTCVCVGLNAQSYPAK	Oxidation Y	Dracula_Lett_1_7A_3777	3	600.275	1797.8	0.059765	42.101	0.011518	19630	52.5	893430
Q6V3V8	Protein three rows	thr	Drosophila virilis (Fruit fly)	QCQRFYELINAQSCQMQNK	Oxidation (M),Gln->pyro-Glu,Trioxidation (C)	Dracula_Lett_3_RP_3791	3	831.691	2492.05	/	58.609	0.011936	25923	44.299	<T
Q7JXG9	Protein Atossa	atos	Drosophila melanogaster (Fruit fly)	HQPDAMVPLQQQQLGKSSSK*	2 Deamidation (NQ)	Dracula_Lett_1_2B_3773	3	737.035	2208.08	0.80163	61.528	0.006451	25378	53.773	1371200
Q7JXG9	Protein Atossa	atos	Drosophila melanogaster (Fruit fly)	HQPDAMVPLQQQQLGKSSSK	3 Deamidation (NQ)	Dracula_Lett_2_3783	2	1105.54	2209.07	-1.38	49.921	0.0032273	22065	58.32	2747000
Q7JXG9	Protein Atossa	atos	Drosophila melanogaster (Fruit fly)	HQPDAMVPLQQQQLGKSSSK	3 Deamidation (NQ)	Dracula_Lett_2_RP_3785	2	1105.54	2209.07	-0.68224	60.032	0.00013396	26535	85.163	177940000
Q7JXG9	Protein Atossa	atos	Drosophila melanogaster (Fruit fly)	HQPDAMVPLQQQQLGKSSSK	3 Deamidation (NQ)	Dracula_Lett_2_RP_3785	2	1105.54	2209.07	-0.35941	65.716	0.010008	28395	40.676	465670
Q7JXG9	Protein Atossa	atos	Drosophila melanogaster (Fruit fly)	HQPDAMVPLQQQQLGKSSSK	3 Deamidation (NQ)	Dracula_Lett_2_RP_3786	2	1105.54	2209.07	-0.57775	59.535	0.00071678	26823	83.243	170190000
Q7JXG9	Protein Atossa	atos	Drosophila melanogaster (Fruit fly)	HQPDAMVPLQQQQLGKSSSK	3 Deamidation (NQ)	Dracula_Lett_2_RP_3786	3	737.363	2209.07	/	59.112	2.2307e-05	25815	73.168	<T
Q7JXG9	Protein Atossa	atos	Drosophila melanogaster (Fruit fly)	HQPDAMVPLQQQQLGKSSSK	3 Deamidation (NQ)	Dracula_Lett_3_3789	2	1105.54	2209.07	-1.6709	50.149	0.0016273	23092	68.809	23953000
Q7JXG9	Protein Atossa	atos	Drosophila melanogaster (Fruit fly)	HQPDAMVPLQQQQLGKSSSK	3 Deamidation (NQ)	Dracula_Lett_3_RP_3791	2	1105.54	2209.07	/	58.994	0.00058196	26124	68.277	<T
Q7K556	TRPL translocation defect protein 14	Ttd14	Drosophila melanogaster (Fruit fly)	DYMNLLAQRDDAHFTIYKK	Oxidation (M),2 Dioxidation Y	Dracula_Lett_2_RP_3785	3	808.05	2421.13	2.4435	59.961	0.0087973	25621	42.818	7807400
Q7KN90	Cysteine--tRNA ligase, cytoplasmic	CysRS	Drosophila melanogaster (Fruit fly)	LLYLNEAKDPISDWLDSLK	Dioxidation W	Dracula_Lett_2_3783	3	755.726	2264.16	2.4177	44.568	0.007537	19637	82.663	79504000
Q7KN90	Cysteine--tRNA ligase, cytoplasmic	CysRS	Drosophila melanogaster (Fruit fly)	LLYLNEAKDPISDWLDSLK	Dioxidation W	Dracula_Lett_2_3783	2	1133.09	2264.16	2.3145	44.565	0.010377	19644	48.659	1980800
Q7KN90	Cysteine--tRNA ligase, cytoplasmic	CysRS	Drosophila melanogaster (Fruit fly)	LLYLNEAKDPISDWLDSLK	Dioxidation W	Dracula_Lett_3_3789	3	755.726	2264.16	2.0928	44.751	0.0035898	20630	70.802	8571700
Q7KN90	Cysteine--tRNA ligase, cytoplasmic	CysRS	Drosophila melanogaster (Fruit fly)	LLYLNEAKDPISDWLDSLK	Dioxidation W	Dracula_Lett_3_3790	3	755.726	2264.16	2.4532	44.705	0.012205	20405	56.817	8782700
Q7KW14	Coiled-coil domain-containing protein CG32809	/	Drosophila melanogaster (Fruit fly)	DLRMEVRTLR	Dioxidation M	Dracula_Lett_3_RP_3791	2	660.856	1319.7	/	46.769	0.011201	21047	43.769	<T
Q7PKQ5	Alpha-actinin, sarcomeric	Actn	Anopheles gambiae (African malaria mosquito)	ELPPDQAEYCIQRMPPYK	Unmodified	Dracula_Lett_3_3790	4	559.52	2234.05	0.50837	41.783	0.0098868	19044	51.235	37318000
Q7PKQ5	Alpha-actinin, sarcomeric	Actn	Anopheles gambiae (African malaria mosquito)	ELPPDQAEYCIQRMPPYK	Unmodified	Dracula_Lett_3_3790	4	559.52	2234.05	1.106	41.783	0.0087179	19044	51.235	37318000
Q7PLK0	Protein argonaute-3	AGO3	Drosophila melanogaster (Fruit fly)	QYHNINIKDVNQPLIYSIK	Gln->pyro-Glu,L-DOPA-quinone	Dracula_Lett_2_3783	3	766.402	2296.19	2.4091	46.441	0.0051764	20544	63.374	4955600
Q7PYU6	Zinc finger CCCH-type with G patch domain-containing protein	/	Anopheles gambiae (African malaria mosquito)	EQLEQIAQALQLTRDETER	Glu->pyro-Glu	Dracula_Lett_3_3790	3	751.721	2252.14	1.3879	42.315	0.010058	19340	42.679	337280
Q7PYU6	Zinc finger CCCH-type with G patch domain-containing protein	/	Anopheles gambiae (African malaria mosquito)	EQLEQIAQALQLTRDETER	Glu->pyro-Glu	Dracula_Lett_3_3789	3	751.721	2252.14	1.9092	42.252	0.0096107	19481	42.118	286170
Q7PYU6	Zinc finger CCCH-type with G patch domain-containing protein	/	Anopheles gambiae (African malaria mosquito)	EQLEQIAQALQLTRDETER	Glu->pyro-Glu	Dracula_Lett_3_3790	3	751.721	2252.14	1.9372	42.315	0.0092785	19340	42.679	337280
Q7PZ25	Dynactin subunit 2	DCTN2-p50	Anopheles gambiae (African malaria mosquito)	LNNLLQQMNSIQEK	3 Deamidation (NQ)	Dracula_Lett_3_RP_3792	2	838.414	1674.81	/	58.294	0.011089	26081	78.098	<T
Q7Q6S8	Mediator of RNA polymerase II transcription subunit 14	MED14	Anopheles gambiae (African malaria mosquito)	EQGMRRAVYLQYEMQPVESVSK	Glu->pyro-Glu,Deamidation (NQ)	Dracula_Lett_2_RP_3785	3	871.093	2610.26	/	59.962	0.0076257	25633	53.625	<T
Q7QCB6	Nuclear cap-binding protein subunit 2	Cbp20	Anopheles gambiae (African malaria mosquito)	DQHFKGSRHEQEK	Unmodified	Dracula_Lett_3_RP_3791	2	813.393	1624.77	/	58.116	0.0055826	25675	52.49	<T
Q7QEI1	Regulator of telomere elongation helicase 1 homolog	/	Anopheles gambiae (African malaria mosquito)	AVMITGLPFPPMMDARVVLK	Oxidation (M),2 Dioxidation M	Dracula_Lett_1_2B_3774	3	756.06	2265.16	-1.528	62.095	0.010485	26115	40.693	920360
Q8I1C0	Endophilin-A	EndoA	Drosophila pseudoobscura pseudoobscura (Fruit fly)	QNFLEPLHHMQMK	Dioxidation M	Dracula_Lett_2_RP_3785	2	842.9	1683.79	0.63926	51.992	0.0069796	23043	61.765	31290000
Q8I1C0	Endophilin-A	EndoA	Drosophila pseudoobscura pseudoobscura (Fruit fly)	QNFLEPLHHMQMK	Dioxidation M	Dracula_Lett_2_RP_3786	2	842.9	1683.79	0.69052	53.543	0.0069796	23477	61.765	2471300
Q8I1C0	Endophilin-A	EndoA	Drosophila pseudoobscura pseudoobscura (Fruit fly)	QNFLEPLHHMQMK	2 Oxidation (M)	Dracula_Lett_2_RP_3785	2	842.9	1683.79	/	56.352	0.0035728	24010	53.756	<T
Q8I1C0	Endophilin-A	EndoA	Drosophila pseudoobscura pseudoobscura (Fruit fly)	QNFLEPLHHMQMK	2 Oxidation (M)	Dracula_Lett_2_RP_3786	2	842.9	1683.79	/	54.991	0.0022059	23928	56.013	<T
Q8I1C0	Endophilin-A	EndoA	Drosophila pseudoobscura pseudoobscura (Fruit fly)	QNFLEPLHHMQMK	2 Oxidation (M)	Dracula_Lett_3_3790	2	842.9	1683.79	/	57.367	0.0024719	26309	55.567	<T
Q8I1C0	Endophilin-A	EndoA	Drosophila pseudoobscura pseudoobscura (Fruit fly)	QNFLEPLHHMQMK	2 Oxidation (M)	Dracula_Lett_2_3784	2	842.9	1683.79	-0.85863	37.35	0.011012	16685	53.089	28856000
Q8I1C0	Endophilin-A	EndoA	Drosophila pseudoobscura pseudoobscura (Fruit fly)	QNFLEPLHHMQMK	2 Oxidation (M)	Dracula_Lett_2_RP_3786	2	842.9	1683.79	0.8702	54.811	0.0019857	23928	56.013	685760
Q8I6K1	Phenoloxidase 1	PPO1	Holotrichia diomphalia (Korean black chafer)	LDSLVASR*	Unmodified	Dracula_Lett_3_3789	2	430.745	859.476	-1.4535	42.508	0.0033102	19621	111.04	1303200
Q8I6K1	Phenoloxidase 1	PPO1	Holotrichia diomphalia (Korean black chafer)	LDSLVASR	Unmodified	Dracula_Lett_3_3789	2	430.745	859.476	-0.51351	42.508	0.0053249	19621	111.04	1303200
Q8I6K1	Phenoloxidase 1	PPO1	Holotrichia diomphalia (Korean black chafer)	LDSLVASR	Unmodified	Dracula_Lett_3_3789	2	430.745	859.476	-0.76293	42.508	0.0034719	19621	111.04	1303200
Q8I6K1	Phenoloxidase 1	PPO1	Holotrichia diomphalia (Korean black chafer)	LDSLVASR	Unmodified	Dracula_Lett_3_3789	2	430.745	859.476	-0.62726	42.508	0.0044289	19621	111.04	1303200
Q8IA42	N-acetylgalactosaminyltransferase 4	Pgant4	Drosophila melanogaster (Fruit fly)	RCLEGFVENGIAKVVANSCENGNDR	2 Deamidation (NQ),2 Trioxidation (C)	Dracula_Lett_2_3784	3	969.422	2905.25	-3.0867	41.878	0.0073037	18722	40.88	2742000
Q8IH18	Eukaryotic translation initiation factor 4E transporter	4E-T	Drosophila melanogaster (Fruit fly)	IEMQPIHQPHLQQQQHRFK	2 Deamidation (NQ)	Dracula_Lett_2_RP_3786	3	809.078	2424.21	-2.722	60.056	0.011579	26301	42.382	841810
Q8IMZ9	Wolframin	wfs1	Drosophila melanogaster (Fruit fly)	VSNFLEDTIANYLPVWLGR	Dioxidation Y	Dracula_Lett_2_3783	3	747.051	2238.13	-1.4114	41.949	0.0030821	18421	71.143	61271000
Q8IMZ9	Wolframin	wfs1	Drosophila melanogaster (Fruit fly)	VSNFLEDTIANYLPVWLGR	Dioxidation Y	Dracula_Lett_2_3784	3	747.051	2238.13	-1.5005	42.213	0.0060844	18859	61.524	58475000
Q8IMZ9	Wolframin	wfs1	Drosophila melanogaster (Fruit fly)	VSNFLEDTIANYLPVWLGR	Dioxidation Y	Dracula_Lett_2_RP_3786	3	747.051	2238.13	-1.0819	59.407	0.01067	25890	55.322	12671000
Q8IMZ9	Wolframin	wfs1	Drosophila melanogaster (Fruit fly)	VSNFLEDTIANYLPVWLGR	Dioxidation W	Dracula_Lett_2_3783	3	747.051	2238.13	-0.91214	41.949	0.0041477	18421	71.143	61271000
Q8IN81	Sex determination protein fruitless	fru	Drosophila melanogaster (Fruit fly)	CKELNMRAIR	Unmodified	Dracula_Lett_3_RP_3791	2	645.842	1289.67	/	47.234	0.0095993	21209	42.287	<T
Q8INR6	Histone-lysine N-methyltransferase, H3 lysine-79 specific	gpp	Drosophila melanogaster (Fruit fly)	EDTFIDLGSGVGQVVLQMAGSFPLK	Oxidation (M),Glu->pyro-Glu,2 Deamidation (NQ)	Dracula_Lett_3_RP_3792	3	870.1	2607.28	/	58.349	0.0015464	26103	56.247	<T
Q8INV7	Protein Turandot E	Victoria	Drosophila melanogaster (Fruit fly)	ISINNAMR*	2 Deamidation (NQ)	Dracula_Lett_2_RP_3786	2	460.729	919.443	-3.2419	27.462	0.010507	12147	70.912	845140
Q8IPJ3	E3 ubiquitin-protein ligase lubel	LUBEL	Drosophila melanogaster (Fruit fly)	KMSMPVFR	2 Dioxidation M	Dracula_Lett_2_3783	2	530.252	1058.49	2.7088	32.459	0.015048	14356	51.787	9534300
Q8IRR5	NAD-dependent protein deacylase Sirt4	Sirt4	Drosophila melanogaster (Fruit fly)	NFVGWPKFSATQPNATHHALAR	Tryptophan oxidation to kynurenin	Dracula_Lett_3_3790	3	818.752	2453.24	1.2555	43.228	0.011632	19727	42.679	855910
Q8ISB6	Beta-1,3-glucan-binding protein 2	/	Manduca sexta (Tobacco hawkmoth) (Tobacco hornworm)	KLYGGPIMSDADPFRSMLLK	L-DOPA-quinone	Dracula_Lett_1_2B_3773	2	1127.07	2252.13	/	64.173	0.004963	26705	60.401	<T
Q8IU29	Molybdenum cofactor sulfurase	mal	Bombyx mori (Silk moth)	DYIEQIRCLILK	Trioxidation (C)	Dracula_Lett_1_7B_3780	2	806.424	1610.83	/	61.768	0.0090061	27570	48.794	<T
Q8JUX6	Polyprotein P1234	/	Chikungunya virus (strain S27-African prototype) (CHIKV)	QWSQIIQAFKEDK	Gln->pyro-Glu,Tryptophan oxidation to kynurenin	Dracula_Lett_2_3783	2	804.407	1606.8	2.6295	46.44	0.0028654	20533	61.78	4091400
Q8MR31	Slo-interacting protein 1	Slip1	Drosophila melanogaster (Fruit fly)	RHHQTQQQQQ	4 Deamidation (NQ)	Dracula_Lett_3_RP_3791	2	661.79	1321.56	/	53.106	0.00012737	23442	77.923	<T
Q8MSY4	Vacuolar protein sorting-associated protein 51 homolog	Vps51	Drosophila melanogaster (Fruit fly)	RLQAMRNICR	2 Deamidation (NQ),Trioxidation (C)	Dracula_Lett_2_3783	2	684.33	1366.64	2.4396	27.889	0.011798	12434	44.395	2803000
Q8MU95	Beta-1,3-glucan-binding protein	/	Plodia interpunctella (Indianmeal moth)	DNWFPTWFDANLK	Unmodified	Dracula_Lett_3_RP_3792	2	827.388	1652.76	/	59.711	8.2484e-06	26797	70.1	<T
Q8MU95	Beta-1,3-glucan-binding protein	/	Plodia interpunctella (Indianmeal moth)	DNWFPTWFDANLK	Unmodified	Dracula_Lett_3_RP_3792	2	827.388	1652.76	/	59.711	0.0022709	26797	70.1	<T
Q8SZ16	Succinate dehydrogenase assembly factor 3, mitochondrial	Sdhaf3	Drosophila melanogaster (Fruit fly)	MSRILMSQLTHPQR	Oxidation (M),Dioxidation M	Dracula_Lett_3_RP_3791	2	873.443	1744.87	/	58.33	1.2477e-20	25783	86.898	<T
Q8T0W2	Pimpla hypochondriaca (Parasitoid wasp)	/	Pimpla hypochondriaca (Parasitoid wasp)	KYPEPEKWNSEK	Dioxidation W	Dracula_Lett_3_3789	2	783.875	1565.74	-1.8905	38.436	0.011906	17655	59.153	23191000
Q94901	RNA-binding protein lark	lark	Drosophila melanogaster (Fruit fly)	DAIQNLNGYTLNEFAIKVEAAK	3 Deamidation (NQ)	Dracula_Lett_2_RP_3786	3	809.076	2424.21	-0.2313	60.056	0.0090044	26327	48.567	841810
Q95036	Cytochrome P450 6B5	CYP6B5	Papilio glaucus (Eastern tiger swallowtail butterfly) (Pterourus glaucus)	QCFTPLFTSGKLK	Gln->pyro-Glu,Trioxidation (C)	Dracula_Lett_2_3784	2	779.385	1556.75	/	51.91	0.0062578	23280	50.108	<T
Q95V32	40S ribosomal protein S6	RpS6	Spodoptera frugiperda (Fall armyworm)	LLMSKGHSCYRPR	Trioxidation (C),Dioxidation M	Dracula_Lett_2_RP_3785	2	842.898	1683.78	3.0255	51.992	0.0010075	22623	83.647	31290000
Q95YI5	UDP-sugar transporter UST74c	frc	Drosophila melanogaster (Fruit fly)	GYIYVMITNALTASNGVYVKKK	Oxidation Y,2 Dioxidation Y	Dracula_Lett_2_RP_3785	3	838.437	2512.29	0.52167	60.553	0.0069131	25887	47.088	7965100
Q9GN74	60S ribosomal protein L31	RpL31	Aedes aegypti (Yellowfever mosquito) (Culex aegypti)	MAKTKTEK	Acetyl (Protein N-term),Oxidation (M)	Dracula_Lett_2_RP_3786	2	497.766	993.516	/	59.034	0.012101	25775	47.067	<T
Q9GYV9	Mediator of RNA polymerase II transcription subunit 7	MED7	Drosophila melanogaster (Fruit fly)	ETLRVMMEMQKR	2 Oxidation (M),Dioxidation M	Dracula_Lett_1_7A_3777	2	808.384	1614.75	/	122.44	0.0099761	46941	47.198	<T
Q9I7U4	Titin	sls	Drosophila melanogaster (Fruit fly)	ERQENELEK*	2 Deamidation (NQ)	Dracula_Lett_2_RP_3785	2	588.773	1175.53	0.72699	33.499	0.0086795	14509	70.268	905580
Q9NB71	E3 ubiquitin-protein ligase highwire	hiw	Drosophila melanogaster (Fruit fly)	TCRRSAGDQLQMVGLDTLAIK	Dioxidation M	Dracula_Lett_3_3789	3	789.07	2364.19	2.9301	50.467	0.013695	23383	41.136	360240
Q9NDJ2	Helicase domino	dom	Drosophila melanogaster (Fruit fly)	QILMERFNGDK	Oxidation (M),Gln->pyro-Glu	Dracula_Lett_1_2B_3774	2	675.33	1348.64	/	54.966	0.013201	22908	43.808	<T
Q9U5N0	V-type proton ATPase subunit H	/	Manduca sexta (Tobacco hawkmoth) (Tobacco hornworm)	PQDQQVAKEHCIAMVQCKVLK	Deamidation (NQ),Trioxidation (C)	Dracula_Lett_2_3784	4	640.565	2558.23	2.4049	40.198	0.010529	17965	43.326	1817700
Q9U6M0	Evolutionarily conserved signaling intermediate in Toll pathway, mitochondrial	ECSIT	Drosophila melanogaster (Fruit fly)	NLSPWPLPDPVPDDTLEMAK*	Tryptophan oxidation to kynurenin	Dracula_Lett_2_3783	2	1120.05	2238.09	-2.6208	47.235	0.0024615	20892	65.809	22042000
Q9U6M0	Evolutionarily conserved signaling intermediate in Toll pathway, mitochondrial	ECSIT	Drosophila melanogaster (Fruit fly)	NLSPWPLPDPVPDDTLEMAK	Tryptophan oxidation to kynurenin	Dracula_Lett_2_3784	2	1120.05	2238.09	-1.6117	47.556	0.0043843	21325	62.162	23173000
Q9U6M0	Evolutionarily conserved signaling intermediate in Toll pathway, mitochondrial	ECSIT	Drosophila melanogaster (Fruit fly)	NLSPWPLPDPVPDDTLEMAK	Tryptophan oxidation to kynurenin	Dracula_Lett_2_RP_3786	2	1120.05	2238.09	1.2298	58.479	0.013717	25587	56.139	452570
Q9U6M0	Evolutionarily conserved signaling intermediate in Toll pathway, mitochondrial	ECSIT	Drosophila melanogaster (Fruit fly)	NLSPWPLPDPVPDDTLEMAK	Tryptophan oxidation to kynurenin	Dracula_Lett_3_3789	2	1120.05	2238.09	-2.5225	47.488	0.00049617	21946	92.792	48759000
Q9U6M0	Evolutionarily conserved signaling intermediate in Toll pathway, mitochondrial	ECSIT	Drosophila melanogaster (Fruit fly)	NLSPWPLPDPVPDDTLEMAK	Tryptophan oxidation to kynurenin	Dracula_Lett_3_RP_3791	2	1120.05	2238.09	2.9907	56.714	0.0017124	24939	80.17	3190900
Q9U6M0	Evolutionarily conserved signaling intermediate in Toll pathway, mitochondrial	ECSIT	Drosophila melanogaster (Fruit fly)	NLSPWPLPDPVPDDTLEMAK	Tryptophan oxidation to kynurenin	Dracula_Lett_3_RP_3792	3	747.037	2238.09	2.1104	56.823	0.0094588	25278	57.616	8850500
Q9U6M0	Evolutionarily conserved signaling intermediate in Toll pathway, mitochondrial	ECSIT	Drosophila melanogaster (Fruit fly)	NLSPWPLPDPVPDDTLEMAK	Tryptophan oxidation to kynurenin	Dracula_Lett_3_RP_3792	2	1120.05	2238.09	1.6462	56.796	0.0017477	25337	88.163	3351000
Q9U8Q4	Pierisin	/	Pieris rapae (Small white butterfly) (Artogeia rapae)	EVIVNTEISNSNTKISQEWK	Glu->pyro-Glu,Tryptophan oxidation to kynurenin	Dracula_Lett_2_3783	3	769.061	2304.16	-3.6255	44.816	0.0066608	19775	44.587	9825300
Q9U969	Neuropathy target esterase sws	sws	Drosophila melanogaster (Fruit fly)	HMSNWHWGVKHK	Oxidation W,Tryptophan oxidation to kynurenin	Dracula_Lett_1_2B_3774	2	783.873	1565.73	1.6	52.005	0.0044859	21353	60.973	1456400
Q9U969	Neuropathy target esterase sws	sws	Drosophila melanogaster (Fruit fly)	HMSNWHWGVKHK	Oxidation W,Tryptophan oxidation to kynurenin	Dracula_Lett_2_RP_3786	2	783.873	1565.73	3.0093	51.461	0.0098391	22360	51.346	4782200
Q9V399	Probable cytochrome P450 303a1	Cyp303a1	Drosophila melanogaster (Fruit fly)	VIDVFARQYVNPYGFYGLK	Dioxidation Y	Dracula_Lett_3_3790	3	761.06	2280.16	-1.1707	44.819	0.0079103	20474	61.495	3115100
Q9V3H2	26S proteasome non-ATPase regulatory subunit 14	Rpn11	Drosophila melanogaster (Fruit fly)	HYYSISINYRKNELEQK	2 L-DOPA-quinone	Dracula_Lett_3_3789	3	738.359	2212.05	4.0577	44.931	0.00084341	20772	72.615	1931300
Q9V496	Apolipophorins;Apolipophorin-2;Apolipophorin-1	Rfabg	Drosophila melanogaster (Fruit fly)	YPALLTSDGGK	Oxidation Y	Dracula_Lett_3_RP_3792	2	569.293	1136.57	/	54.095	0.0096524	24181	56.434	<T
Q9V4C8	Host cell factor;HCF N-terminal chain;HCF C-terminal chain	Hcf	Drosophila melanogaster (Fruit fly)	YLNDLYILDTRGVHSHNGK	Deamidation (NQ)	Dracula_Lett_2_RP_3786	3	739.375	2215.1	/	61.03	0.010526	26824	56.424	<T
Q9V4F9	Mediator of RNA polymerase II transcription subunit 26	MED26	Drosophila melanogaster (Fruit fly)	DLPSHTTFPR	Unmodified	Dracula_Lett_2_RP_3785	2	585.799	1169.58	-2.3387	49.638	0.003642	21362	82.452	7401400
Q9V4F9	Mediator of RNA polymerase II transcription subunit 26	MED26	Drosophila melanogaster (Fruit fly)	DLPSHTTFPR	Unmodified	Dracula_Lett_2_RP_3786	2	585.799	1169.58	-2.4172	28.355	0.0036419	12566	82.279	1557500
Q9V4F9	Mediator of RNA polymerase II transcription subunit 26	MED26	Drosophila melanogaster (Fruit fly)	DLPSHTTFPR	Unmodified	Dracula_Lett_3_3790	2	585.799	1169.58	-3.4167	28.242	0.0072633	12964	73.665	1005900
Q9V4F9	Mediator of RNA polymerase II transcription subunit 26	MED26	Drosophila melanogaster (Fruit fly)	DLPSHTTFPR	Unmodified	Dracula_Lett_3_RP_3792	2	585.799	1169.58	-3.155	47.024	0.0093119	21367	78.77	1226200
Q9V4F9	Mediator of RNA polymerase II transcription subunit 26	MED26	Drosophila melanogaster (Fruit fly)	DLPSHTTFPR	Unmodified	Dracula_Lett_2_RP_3785	2	585.799	1169.58	-3.3152	49.638	0.0024326	21362	82.452	7401400
Q9V4F9	Mediator of RNA polymerase II transcription subunit 26	MED26	Drosophila melanogaster (Fruit fly)	DLPSHTTFPR	Unmodified	Dracula_Lett_2_RP_3786	2	585.799	1169.58	-2.2405	28.355	0.0022781	12566	82.279	1557500
Q9V4F9	Mediator of RNA polymerase II transcription subunit 26	MED26	Drosophila melanogaster (Fruit fly)	DLPSHTTFPR	Unmodified	Dracula_Lett_3_3790	2	585.799	1169.58	-3.3562	28.242	0.0088772	12964	73.665	1005900
Q9V4F9	Mediator of RNA polymerase II transcription subunit 26	MED26	Drosophila melanogaster (Fruit fly)	DLPSHTTFPR	Unmodified	Dracula_Lett_2_RP_3785	2	585.799	1169.58	-3.1967	49.638	0.0044753	21362	82.452	7401400
Q9V4F9	Mediator of RNA polymerase II transcription subunit 26	MED26	Drosophila melanogaster (Fruit fly)	DLPSHTTFPR	Unmodified	Dracula_Lett_2_RP_3786	2	585.799	1169.58	-2.7613	28.355	0.0046544	12566	82.279	1557500
Q9V4F9	Mediator of RNA polymerase II transcription subunit 26	MED26	Drosophila melanogaster (Fruit fly)	DLPSHTTFPR	Unmodified	Dracula_Lett_2_RP_3785	2	585.799	1169.58	-2.9678	49.638	0.0017207	21362	82.452	7401400
Q9V4F9	Mediator of RNA polymerase II transcription subunit 26	MED26	Drosophila melanogaster (Fruit fly)	DLPSHTTFPR	Unmodified	Dracula_Lett_2_RP_3786	2	585.799	1169.58	-2.9648	28.355	0.0016708	12566	82.279	1557500
Q9V4F9	Mediator of RNA polymerase II transcription subunit 26	MED26	Drosophila melanogaster (Fruit fly)	DLPSHTTFPR	Unmodified	Dracula_Lett_3_3790	2	585.799	1169.58	-3.2538	28.242	0.0043424	12964	73.665	1005900
Q9V4P1	Actin-binding protein anillin	scra	Drosophila melanogaster (Fruit fly)	EIMSAVQRNEVEMQQQQTGK	Oxidation (M),3 Deamidation (NQ)	Dracula_Lett_2_RP_3785	3	785.026	2352.06	/	94.719	0.012387	40911	41.348	<T
Q9V564	Conserved oligomeric Golgi complex subunit 6	Cog6	Drosophila melanogaster (Fruit fly)	QDISDQLQNALGYIADGVCHPLK	Gln->pyro-Glu,Oxidation Y	Dracula_Lett_3_RP_3791	3	852.08	2553.22	0.4702	58.145	0.0016023	25604	62.739	6803400
Q9V564	Conserved oligomeric Golgi complex subunit 6	Cog6	Drosophila melanogaster (Fruit fly)	QDISDQLQNALGYIADGVCHPLK	Gln->pyro-Glu,Oxidation Y	Dracula_Lett_3_RP_3792	3	852.08	2553.22	1.0049	58.219	0.0002421	26047	67.168	2893400
Q9V589	Odorant receptor 45b	Or45b	Drosophila melanogaster (Fruit fly)	SLWEMWVRR	Dioxidation W,Tryptophan oxidation to oxolactone	Dracula_Lett_1_2A_3771	3	436.877	1307.61	/	30.706	0.0037674	12281	41.029	<T
Q9V589	Odorant receptor 45b	Or45b	Drosophila melanogaster (Fruit fly)	SLWEMWVRR	Dioxidation W,Tryptophan oxidation to oxolactone	Dracula_Lett_1_2B_3773	3	436.877	1307.61	/	118.71	0.0035206	44213	42.599	<T
Q9V770	Probable cytochrome P450 6a17	Cyp6a17	Drosophila melanogaster (Fruit fly)	RNDFMDSLIEMYK	Unmodified	Dracula_Lett_3_RP_3792	2	831.387	1660.76	/	57.784	0.0061968	25858	61.78	<T
Q9V785	SH3 domain-binding protein 5 homolog	pcs	Drosophila melanogaster (Fruit fly)	LFNAAEQK	Unmodified	Dracula_Lett_2_3783	2	460.745	919.476	-0.75046	30.494	0.012612	13491	80.229	3266000
Q9V785	SH3 domain-binding protein 5 homolog	pcs	Drosophila melanogaster (Fruit fly)	LFNAAEQK	Unmodified	Dracula_Lett_3_3790	2	460.745	919.476	-0.15117	30.83	0.0012557	14041	107.59	5118700
Q9V785	SH3 domain-binding protein 5 homolog	pcs	Drosophila melanogaster (Fruit fly)	LFNAAEQK	Unmodified	Dracula_Lett_2_3783	2	460.745	919.476	-0.81528	30.494	0.014107	13491	80.229	3266000
Q9V785	SH3 domain-binding protein 5 homolog	pcs	Drosophila melanogaster (Fruit fly)	LFNAAEQK	Unmodified	Dracula_Lett_3_3790	2	460.745	919.476	-0.31694	30.83	0.0012927	14041	107.59	5118700
Q9V785	SH3 domain-binding protein 5 homolog	pcs	Drosophila melanogaster (Fruit fly)	LFNAAEQK	Unmodified	Dracula_Lett_3_3790	2	460.745	919.476	-0.47408	30.83	0.00092178	14041	107.59	5118700
Q9V785	SH3 domain-binding protein 5 homolog	pcs	Drosophila melanogaster (Fruit fly)	LFNAAEQK	Unmodified	Dracula_Lett_3_3790	2	460.745	919.476	-0.08713	30.83	0.001213	14041	107.59	5118700
Q9V8R9	Protein 4.1 homolog	cora	Drosophila melanogaster (Fruit fly)	LRINRFAWPK*	Tryptophan oxidation to oxolactone	Dracula_Lett_3_3790	2	657.875	1313.74	-4.1495	39.332	0.0060096	17891	67.032	1955800
Q9V9L1	Probable cytochrome P450 6w1	Cyp6w1	Drosophila melanogaster (Fruit fly)	DPQYWPDPEK	Deamidation (NQ)	Dracula_Lett_2_RP_3786	2	638.28	1274.55	/	45.384	0.011918	20169	40.067	<T
Q9VAC8	Spindle assembly abnormal protein 6 homolog	Sas-6	Drosophila melanogaster (Fruit fly)	NFAQGLEQK	Unmodified	Dracula_Lett_1_7A_3777	2	517.767	1033.52	0.1392	30.7	0.00025436	14370	101.33	1622900
Q9VAC8	Spindle assembly abnormal protein 6 homolog	Sas-6	Drosophila melanogaster (Fruit fly)	NFAQGLEQK	Unmodified	Dracula_Lett_2_3783	2	517.767	1033.52	-0.41544	30.725	0.0052025	13588	82.241	18016000
Q9VAC8	Spindle assembly abnormal protein 6 homolog	Sas-6	Drosophila melanogaster (Fruit fly)	NFAQGLEQK	Unmodified	Dracula_Lett_2_3784	2	517.767	1033.52	-0.76193	31.109	0.011551	13986	66.429	18928000
Q9VAC8	Spindle assembly abnormal protein 6 homolog	Sas-6	Drosophila melanogaster (Fruit fly)	NFAQGLEQK	Unmodified	Dracula_Lett_3_3789	2	517.767	1033.52	0.24159	31.035	0.0011951	14302	95.352	17607000
Q9VAC8	Spindle assembly abnormal protein 6 homolog	Sas-6	Drosophila melanogaster (Fruit fly)	NFAQGLEQK	Unmodified	Dracula_Lett_3_3790	2	517.767	1033.52	-0.56859	31.076	0.0076055	14138	83.753	17585000
Q9VAC8	Spindle assembly abnormal protein 6 homolog	Sas-6	Drosophila melanogaster (Fruit fly)	NFAQGLEQK	Unmodified	Dracula_Lett_3_RP_3792	2	517.767	1033.52	0.38523	48.685	0.0097889	22304	71.877	2491300
Q9VAC8	Spindle assembly abnormal protein 6 homolog	Sas-6	Drosophila melanogaster (Fruit fly)	NFAQGLEQK	Unmodified	Dracula_Lett_1_7A_3777	2	517.767	1033.52	0.16315	30.7	0.00018318	14370	101.33	1622900
Q9VAC8	Spindle assembly abnormal protein 6 homolog	Sas-6	Drosophila melanogaster (Fruit fly)	NFAQGLEQK	Unmodified	Dracula_Lett_2_3783	2	517.767	1033.52	-0.42049	30.725	0.006106	13588	82.241	18016000
Q9VAC8	Spindle assembly abnormal protein 6 homolog	Sas-6	Drosophila melanogaster (Fruit fly)	NFAQGLEQK	Unmodified	Dracula_Lett_3_3789	2	517.767	1033.52	0.52584	31.035	0.001753	14302	95.352	17607000
Q9VAC8	Spindle assembly abnormal protein 6 homolog	Sas-6	Drosophila melanogaster (Fruit fly)	NFAQGLEQK	Unmodified	Dracula_Lett_3_3790	2	517.767	1033.52	-0.4991	31.076	0.009616	14138	83.753	17585000
Q9VAC8	Spindle assembly abnormal protein 6 homolog	Sas-6	Drosophila melanogaster (Fruit fly)	NFAQGLEQK	Unmodified	Dracula_Lett_1_7A_3777	2	517.767	1033.52	0.16315	30.7	0.00025344	14370	101.33	1622900
Q9VAC8	Spindle assembly abnormal protein 6 homolog	Sas-6	Drosophila melanogaster (Fruit fly)	NFAQGLEQK	Unmodified	Dracula_Lett_2_3783	2	517.767	1033.52	-0.46415	30.725	0.0097993	13588	82.241	18016000
Q9VAC8	Spindle assembly abnormal protein 6 homolog	Sas-6	Drosophila melanogaster (Fruit fly)	NFAQGLEQK	Unmodified	Dracula_Lett_3_3789	2	517.767	1033.52	0.55198	31.035	0.0039986	14302	95.352	17607000
Q9VAC8	Spindle assembly abnormal protein 6 homolog	Sas-6	Drosophila melanogaster (Fruit fly)	NFAQGLEQK	Unmodified	Dracula_Lett_3_3790	2	517.767	1033.52	-0.79869	31.076	0.009146	14138	83.753	17585000
Q9VAC8	Spindle assembly abnormal protein 6 homolog	Sas-6	Drosophila melanogaster (Fruit fly)	NFAQGLEQK	Unmodified	Dracula_Lett_3_RP_3792	2	517.767	1033.52	0.30147	48.685	0.012823	22304	71.877	2491300
Q9VAC8	Spindle assembly abnormal protein 6 homolog	Sas-6	Drosophila melanogaster (Fruit fly)	NFAQGLEQK	Unmodified	Dracula_Lett_1_7A_3777	2	517.767	1033.52	0.16315	30.7	0.00016293	14370	101.33	1622900
Q9VAC8	Spindle assembly abnormal protein 6 homolog	Sas-6	Drosophila melanogaster (Fruit fly)	NFAQGLEQK	Unmodified	Dracula_Lett_1_7A_3778	2	517.767	1033.52	0.065398	30.878	0.01312	14600	71.296	1415600
Q9VAC8	Spindle assembly abnormal protein 6 homolog	Sas-6	Drosophila melanogaster (Fruit fly)	NFAQGLEQK	Unmodified	Dracula_Lett_2_3783	2	517.767	1033.52	-0.065962	30.725	0.0059108	13588	82.241	18016000
Q9VAC8	Spindle assembly abnormal protein 6 homolog	Sas-6	Drosophila melanogaster (Fruit fly)	NFAQGLEQK	Unmodified	Dracula_Lett_3_3789	2	517.767	1033.52	0.68753	31.035	0.0014219	14302	95.352	17607000
Q9VAC8	Spindle assembly abnormal protein 6 homolog	Sas-6	Drosophila melanogaster (Fruit fly)	NFAQGLEQK	Unmodified	Dracula_Lett_3_RP_3792	2	517.767	1033.52	0.2249	48.685	0.011476	22304	71.877	2491300
Q9VB98	Probable Rho GTPase-activating protein CG5521	/	Drosophila melanogaster (Fruit fly)	LPEATYQTSETIQKCITAIK	Oxidation Y	Dracula_Lett_2_3784	3	771.067	2310.18	-2.1852	51.808	0.00711	23201	52.298	32657000
Q9VCG3	Putative OPA3-like protein CG13603	/	Drosophila melanogaster (Fruit fly)	LERQDAQIREMTR	Oxidation (M)	Dracula_Lett_3_3790	2	831.423	1660.83	0.62292	44.429	1.012e-05	20263	59.908	387040
Q9VCG3	Putative OPA3-like protein CG13603	/	Drosophila melanogaster (Fruit fly)	LERQDAQIREMTR	Oxidation (M)	Dracula_Lett_3_3790	2	831.423	1660.83	0.63041	44.429	0.0045003	20263	59.908	387040
Q9VCJ8	Spaetzle-processing enzyme	SPE	Drosophila melanogaster (Fruit fly)	GWPGVYTRTGAFIDWIKQK	2 Oxidation W	Dracula_Lett_3_RP_3791	3	752.392	2254.15	-3.0117	58.278	0.013118	25754	49.463	2238600
Q9VCN1	DNA polymerase epsilon catalytic subunit 1	DNApol-epsilon255	Drosophila melanogaster (Fruit fly)	KAFVFALDTVRANQMPNMR	Oxidation (M),Deamidation (NQ)	Dracula_Lett_3_RP_3792	2	1113.56	2225.11	/	58.191	9.7871e-05	26043	69.229	<T
Q9VDQ7	Phagocyte signaling-impaired protein	psidin	Drosophila melanogaster (Fruit fly)	LIGDFDEMVIEYFRLFGDK	Oxidation Y	Dracula_Lett_1_2B_3773	3	775.049	2322.12	-0.76311	61.598	0.012145	26271	45.618	7241400
Q9VDW6	Dystrophin, isoforms A/C/F/G/H	Dys	Drosophila melanogaster (Fruit fly)	FMVSETGYLDKLENK	Oxidation (M),Dioxidation Y	Dracula_Lett_2_3784	2	911.432	1820.85	2.4869	43.519	0.0029936	19494	66.92	923220
Q9VG09	L-dopachrome tautomerase yellow-f	yellow-f	Drosophila melanogaster (Fruit fly)	WKQLDFYNRGDGYK	L-DOPA-quinone	Dracula_Lett_2_RP_3785	2	902.426	1802.84	/	60.552	0.0065341	25955	75.387	<T
Q9VG17	Probable cytochrome P450 304a1	Cyp304a1	Drosophila melanogaster (Fruit fly)	HIWPEWSGYNKLNESNLFVR	Deamidation (NQ)	Dracula_Lett_2_RP_3785	3	830.745	2489.21	0.24149	59.85	0.0047845	25541	60.542	2292700
Q9VI13	Serine/threonine-protein kinase Pak	Pak	Drosophila melanogaster (Fruit fly)	RTTMVGTPYWMAPEVVTRK	Oxidation W	Dracula_Lett_2_3783	3	747.05	2238.13	-0.60703	44.843	0.009852	19771	42.059	9111400
Q9VJL6	Glia maturation factor	GMF	Drosophila melanogaster (Fruit fly)	DSQIELQMMYACTKSALQR	2 Deamidation (NQ),Trioxidation (C)	Dracula_Lett_2_3783	2	1162.02	2322.02	1.8431	47.61	0.0098892	21073	44.616	7177300
Q9VJL6	Glia maturation factor	GMF	Drosophila melanogaster (Fruit fly)	DSQIELQMMYACTKSALQR	2 Deamidation (NQ),Trioxidation (C)	Dracula_Lett_3_3789	3	775.013	2322.02	1.2821	47.844	0.011351	22130	41.86	6652900
Q9VJL6	Glia maturation factor	GMF	Drosophila melanogaster (Fruit fly)	DSQIELQMMYACTKSALQR	2 Deamidation (NQ),Trioxidation (C)	Dracula_Lett_3_3789	2	1162.02	2322.02	1.1756	47.837	0.0096183	22134	46.063	4961000
Q9VKM6	Vacuolar protein sorting-associated protein 72 homolog	YL-1	Drosophila melanogaster (Fruit fly)	WLEWRKLVK	Dioxidation W,Tryptophan oxidation to oxolactone	Dracula_Lett_1_7B_3780	2	652.362	1302.71	/	62.428	0.0031811	27866	43.246	<T
Q9VLE5	Odorant receptor 30a	Or30a	Drosophila melanogaster (Fruit fly)	MELKSMDPVEMPIFGSTLK	Acetyl (Protein N-term),Oxidation (M)	Dracula_Lett_2_RP_3785	2	1106.04	2210.07	0.71317	58.671	0.0094411	24989	41.401	879520
Q9VLL0	Acyl-CoA synthetase family member 4 homolog	U26	Drosophila melanogaster (Fruit fly)	KPLPANMCYTISTTGTTGKPK	Dioxidation M	Dracula_Lett_2_RP_3785	2	1149.58	2297.14	-2.5717	61.438	0.0074642	26262	49.216	7760500
Q9VLT1	Protein MON2 homolog	mon2	Drosophila melanogaster (Fruit fly)	QLLIFSKFACAPPTFQQSVEHK	3 Deamidation (NQ)	Dracula_Lett_2_RP_3786	3	860.433	2578.28	0.73498	60.087	0.0060682	26340	52.185	1467500
Q9VM60	Mini-chromosome maintenance complex-binding protein	CG3430	Drosophila melanogaster (Fruit fly)	LLGIARGKDTLDK	Unmodified	Dracula_Lett_1_7B_3780	3	467.28	1398.82	/	61.836	0.0044804	27597	50.95	<T
Q9VMD0	Daxx-like protein	DLP	Drosophila melanogaster (Fruit fly)	NTAIGVQIQQSQEPLGGTLPTR	3 Deamidation (NQ)	Dracula_Lett_2_3784	2	1156.09	2310.17	-1.668	50.116	0.011142	22505	40.941	649110
Q9VMG0	Arylalkylamine N-acetyltransferase-like 2	AANATL2	Drosophila melanogaster (Fruit fly)	LMTALNMECILTK	Dioxidation M	Dracula_Lett_3_3790	2	785.388	1568.76	-1.3268	36.765	0.01222	16692	49.5	9912400
Q9VMJ7	Lysine-specific demethylase 5	lid	Drosophila melanogaster (Fruit fly)	HTLIYRYTLDEMPLMLQK	Oxidation (M),Deamidation (NQ)	Dracula_Lett_2_3783	3	761.39	2281.15	-2.4737	43.92	0.010979	19251	48.216	6136200
Q9VMK1	Mitochondrial uncoupling protein 4C	Ucp4C	Drosophila melanogaster (Fruit fly)	VNSMVQAFVDIYRRGGLPSMWK	Oxidation (M),2 Deamidation (NQ)	Dracula_Lett_3_RP_3792	3	858.094	2571.26	-3.0459	58.31	0.0099004	26089	48.371	1611000
Q9VMU5	Protein quick-to-court	qtc	Drosophila melanogaster (Fruit fly)	MYLHMYQQGQEAER	2 Dioxidation M	Dracula_Lett_1_7B_3780	2	924.388	1846.76	/	7.8812	0.0069636	3844	55.426	<T
Q9VPH8	Retinoblastoma-binding protein 5 homolog	Rbbp5	Drosophila melanogaster (Fruit fly)	LQDLVNK	Unmodified	Dracula_Lett_1_7B_3779	2	415.243	828.471	/	53.954	0.00101	23909	82.263	<T
Q9VPH8	Retinoblastoma-binding protein 5 homolog	Rbbp5	Drosophila melanogaster (Fruit fly)	LQDLVNK	Unmodified	Dracula_Lett_1_7B_3779	2	415.243	828.471	/	53.954	0.0024228	23909	82.263	<T
Q9VPH8	Retinoblastoma-binding protein 5 homolog	Rbbp5	Drosophila melanogaster (Fruit fly)	LQDLVNK	Unmodified	Dracula_Lett_1_7B_3779	2	415.243	828.471	/	53.954	0.00053826	23909	82.263	<T
Q9VPI2	Ionotropic receptor 21a	Ir21a	Drosophila melanogaster (Fruit fly)	INNEVSWVMQR	Oxidation (M),Tryptophan oxidation to kynurenin	Dracula_Lett_3_RP_3791	2	698.338	1394.66	2.0268	50.448	0.0044901	22392	53.968	606090
Q9VPS5	60 kDa heat shock protein homolog 1, mitochondrial	Hsp60B	Drosophila melanogaster (Fruit fly)	DELNIIQGLR	2 Deamidation (NQ)	Dracula_Lett_1_2B_3773	2	586.812	1171.61	/	66.33	0.011021	27717	40.002	<T
Q9VQE5	Probable proteasome subunit beta type-2	Prosbeta4R2	Drosophila melanogaster (Fruit fly)	AMETILGIK	Acetyl (Protein N-term)	Dracula_Lett_3_RP_3792	2	509.286	1016.56	/	47.784	0.0060946	21698	56.011	<T
Q9VSK8	Zinc finger CCCH domain-containing protein 3	ZC3H3	Drosophila melanogaster (Fruit fly)	MLPHISADEAQPSMSR	Acetyl (Protein N-term),Oxidation (M),Deamidation (NQ)	Dracula_Lett_3_RP_3791	2	914.914	1827.81	/	54.658	0.0042193	24104	73.951	<T
Q9VUF8	Ecdysone 20-monooxygenase	shd	Drosophila melanogaster (Fruit fly)	PDRYASVGIVNEQGPMWQR	Dioxidation Y	Dracula_Lett_1_2A_3772	4	559.521	2234.05	-0.024664	39.54	0.0038645	17204	63.46	39896000
Q9VUL9	Glycoprotein 3-alpha-L-fucosyltransferase A	FucTA	Drosophila melanogaster (Fruit fly)	IINQLMYVPHNYEEIKSSGK	Oxidation (M),Dioxidation Y,L-DOPA-quinone	Dracula_Lett_3_RP_3792	3	809.062	2424.16	/	59.043	0.0090441	26456	51.535	<T
Q9VUQ5	Protein argonaute-2	AGO2	Drosophila melanogaster (Fruit fly)	QFTVERKCNNQTIGNILLK	3 Deamidation (NQ),Trioxidation (C)	Dracula_Lett_1_7B_3780	2	1164.08	2326.15	/	61.445	0.012636	27416	53.448	<T
Q9VVA0	Cold shock domain-containing protein CG9705	CG9705	Drosophila melanogaster (Fruit fly)	YRLCAIPPKYEK	Dioxidation Y,L-DOPA-quinone	Dracula_Lett_1_7A_3777	2	792.398	1582.78	/	128.74	0.0071297	49985	53.327	<T
Q9VVI2	Enhancer of mRNA-decapping protein 3	Edc3	Drosophila melanogaster (Fruit fly)	DCGIKYKSPYGHK	L-DOPA-quinone	Dracula_Lett_1_2B_3774	2	783.872	1565.73	2.3702	52.005	0.0044942	21353	71.614	1456400
Q9VVI2	Enhancer of mRNA-decapping protein 3	Edc3	Drosophila melanogaster (Fruit fly)	DCGIKYKSPYGHK	L-DOPA-quinone	Dracula_Lett_2_3783	2	783.872	1565.73	1.6602	38.261	6.9709e-13	16744	104.2	20952000
Q9VVI2	Enhancer of mRNA-decapping protein 3	Edc3	Drosophila melanogaster (Fruit fly)	DCGIKYKSPYGHK	L-DOPA-quinone	Dracula_Lett_3_3789	2	783.872	1565.73	1.4623	38.436	4.8955e-06	17655	93.178	23191000
Q9VVI2	Enhancer of mRNA-decapping protein 3	Edc3	Drosophila melanogaster (Fruit fly)	DCGIKYKSPYGHK	L-DOPA-quinone	Dracula_Lett_3_3790	2	783.872	1565.73	1.6325	38.474	1.7955e-05	17471	91.265	23151000
Q9VVN4	ATR-interacting protein mus304	mus304	Drosophila melanogaster (Fruit fly)	HPQLMDKMCVNSPK	Unmodified	Dracula_Lett_3_3789	2	842.902	1683.79	-2.6833	37.262	0.0055278	17123	62.823	32641000
Q9VVN4	ATR-interacting protein mus304	mus304	Drosophila melanogaster (Fruit fly)	HPQLMDKMCVNSPK	Unmodified	Dracula_Lett_3_3790	2	842.902	1683.79	-2.8063	37.349	0.0053566	16969	63.32	37851000
Q9VW71	Fat-like cadherin-related tumor suppressor homolog	kug	Drosophila melanogaster (Fruit fly)	LSNLEVNQR	Deamidation (NQ)	Dracula_Lett_2_RP_3786	2	537.283	1072.55	-0.545	49.161	0.0065039	21408	77.741	3226000
Q9VW71	Fat-like cadherin-related tumor suppressor homolog	kug	Drosophila melanogaster (Fruit fly)	LSNLEVNQR	Deamidation (NQ)	Dracula_Lett_3_3789	2	537.283	1072.55	1.0606	30.084	0.0091386	13899	64.567	2127500
Q9VW71	Fat-like cadherin-related tumor suppressor homolog	kug	Drosophila melanogaster (Fruit fly)	LSNLEVNQR	Deamidation (NQ)	Dracula_Lett_3_RP_3791	2	537.283	1072.55	-0.70643	48.489	0.0066793	21818	77.741	8355500
Q9VW71	Fat-like cadherin-related tumor suppressor homolog	kug	Drosophila melanogaster (Fruit fly)	LSNLEVNQR	Deamidation (NQ)	Dracula_Lett_3_RP_3792	2	537.283	1072.55	-0.28819	48.336	0.0065039	21832	74.255	8137300
Q9VW71	Fat-like cadherin-related tumor suppressor homolog	kug	Drosophila melanogaster (Fruit fly)	LSNLEVNQR	2 Deamidation (NQ)	Dracula_Lett_3_3789	2	537.775	1073.54	0.90115	32.667	0.0067304	15084	77.741	2308800
Q9VW71	Fat-like cadherin-related tumor suppressor homolog	kug	Drosophila melanogaster (Fruit fly)	IIESTPPGTVLTKLHMIGNYTFK	Oxidation (M),Oxidation Y	Dracula_Lett_3_3789	3	864.796	2591.37	-2.2034	43.716	0.0062726	20175	47.814	1014100
Q9VWF2	Supporter of activation of yellow protein	e(y)3	Drosophila melanogaster (Fruit fly)	SVDMEERNWLQEK	Dioxidation M	Dracula_Lett_1_7B_3779	2	848.386	1694.76	/	61.957	0.014022	27573	50.034	<T
Q9VX31	Integrator complex subunit 2	IntS2	Drosophila melanogaster (Fruit fly)	SMCVDMLKVPSFMLKLTLK	2 Oxidation (M),Trioxidation (C)	Dracula_Lett_2_3783	3	774.392	2320.16	-3.2209	43.251	0.0072788	19053	42.716	2627200
Q9VX31	Integrator complex subunit 2	IntS2	Drosophila melanogaster (Fruit fly)	SMCVDMLKVPSFMLKLTLK	2 Oxidation (M),Trioxidation (C)	Dracula_Lett_2_3783	3	774.392	2320.16	-2.8829	43.251	0.0084233	19053	42.716	2627200
Q9VX31	Integrator complex subunit 2	IntS2	Drosophila melanogaster (Fruit fly)	SMCVDMLKVPSFMLKLTLK	Oxidation (M),Trioxidation (C)	Dracula_Lett_2_3784	3	769.061	2304.16	-3.7204	45.053	0.011177	20263	55.322	7342800
Q9VX32	Rho GTPase-activating protein 190	RhoGAPp190	Drosophila melanogaster (Fruit fly)	SKQNFVELLLEHAQYFLQFK	Deamidation (NQ)	Dracula_Lett_2_RP_3785	3	828.437	2482.29	/	62.44	0.011702	26929	43.164	<T
Q9VX91	E3 ubiquitin-protein ligase UBR1	Ubr1	Drosophila melanogaster (Fruit fly)	NGFLEGCRALMR	Oxidation (M)	Dracula_Lett_1_7B_3779	2	720.348	1438.68	/	54.203	0.0044979	24008	55.064	<T
Q9VX91	E3 ubiquitin-protein ligase UBR1	Ubr1	Drosophila melanogaster (Fruit fly)	NGFLEGCRALMR	Oxidation (M)	Dracula_Lett_1_7B_3779	2	720.348	1438.68	/	54.203	0.0047006	24008	55.064	<T
Q9VXB0	NECAP-like protein CG9132	CG9132	Drosophila melanogaster (Fruit fly)	SDSFDLNVALQDHFKWVKNQEQIEK	2 Deamidation (NQ)	Dracula_Lett_1_7B_3779	3	1007.49	3019.46	/	58.9	0.0043227	26095	52.509	<T
Q9VXG8	Serine/threonine-protein kinase ATR	mei-41	Drosophila melanogaster (Fruit fly)	RNILAELQR	Deamidation (NQ)	Dracula_Lett_3_3790	2	557.322	1112.63	-0.60131	35.773	0.012353	16289	74.255	1919500
Q9VXH9	WASH complex subunit 7 homolog	SWIP	Drosophila melanogaster (Fruit fly)	QLLDVDANPSNELKNYEDPK	Gln->pyro-Glu	Dracula_Lett_2_RP_3785	2	1143.05	2284.09	-1.512	56.252	0.006463	23917	43.405	612010
Q9VZX9	Adenosylhomocysteinase	AhcyL1	Drosophila melanogaster (Fruit fly)	TPDLTWEKVRSQVDHIIWPEGK	Oxidation W,Tryptophan oxidation to oxolactone	Dracula_Lett_3_RP_3791	3	888.785	2663.33	/	58.278	0.0036088	25758	58.01	<T
Q9W0G7	Augmin complex subunit msd1	msd1	Drosophila melanogaster (Fruit fly)	MLAGMAANRQTMNRQLAK	Oxidation (M),2 Deamidation (NQ)	Dracula_Lett_2_3783	2	1012	2021.98	1.2825	43.79	0.008688	19313	44.847	518920
Q9W0S3	Mitochondrial import inner membrane translocase subunit TIM50-B	ttm2	Drosophila melanogaster (Fruit fly)	NLDNLNRDLKR	Unmodified	Dracula_Lett_3_3790	3	457.588	1369.74	/	35.083	0.0088829	15960	47.559	<T
Q9W0Y6	Transient receptor potential cation channel protein painless	pain	Drosophila melanogaster (Fruit fly)	AQAELNGAICR	Deamidation (NQ),Trioxidation (C)	Dracula_Lett_3_RP_3792	2	626.285	1250.56	-2.7627	24.211	0.0097979	11135	56.563	121060
Q9W1B0	Serine/threonine-protein kinase Genghis Khan	gek	Drosophila melanogaster (Fruit fly)	LKYTQMESITDSAETLLELK	L-DOPA-quinone	Dracula_Lett_2_3783	3	776.394	2326.16	1.5091	49.747	0.012285	22111	45.916	15496000
Q9W1B0	Serine/threonine-protein kinase Genghis Khan	gek	Drosophila melanogaster (Fruit fly)	LKYTQMESITDSAETLLELK	L-DOPA-quinone	Dracula_Lett_2_3784	3	776.394	2326.16	1.2139	49.979	0.009639	22512	54.964	17136000
Q9W1B0	Serine/threonine-protein kinase Genghis Khan	gek	Drosophila melanogaster (Fruit fly)	LKYTQMESITDSAETLLELK	L-DOPA-quinone	Dracula_Lett_3_RP_3791	3	776.394	2326.16	1.7625	57.801	0.0024001	26170	65.265	18374000
Q9W1B0	Serine/threonine-protein kinase Genghis Khan	gek	Drosophila melanogaster (Fruit fly)	LKYTQMESITDSAETLLELK	L-DOPA-quinone	Dracula_Lett_3_RP_3792	3	776.394	2326.16	0.57187	58.129	0.0038697	26430	71.263	15284000
Q9W1H4	DNA ligase 1	DNA-ligI	Drosophila melanogaster (Fruit fly)	MMFQPAPLNVR	2 Oxidation (M)	Dracula_Lett_1_2B_3773	2	668.331	1334.65	/	61.43	0.0090168	25370	45.68	<T
Q9W1U4	Kinesin-like protein Klp59C	Klp59C	Drosophila melanogaster (Fruit fly)	KGSSQREASMMLTK	Oxidation (M)	Dracula_Lett_2_RP_3785	2	785.39	1568.77	-2.7305	52.08	0.0067704	22086	64.439	3439900
Q9W1U4	Kinesin-like protein Klp59C	Klp59C	Drosophila melanogaster (Fruit fly)	KGSSQREASMMLTK	Oxidation (M)	Dracula_Lett_2_RP_3785	2	785.39	1568.77	-2.6105	52.08	0.0012568	22086	64.439	3439900
Q9W1U4	Kinesin-like protein Klp59C	Klp59C	Drosophila melanogaster (Fruit fly)	KGSSQREASMMLTK	Oxidation (M)	Dracula_Lett_2_RP_3785	2	785.39	1568.77	-2.4589	52.08	0.0048761	22086	64.439	3439900
Q9W3C0	Probable U3 small nucleolar RNA-associated protein 11	/	Drosophila melanogaster (Fruit fly)	IKFDEDGYMELDMGEWLLK	Oxidation (M)	Dracula_Lett_1_7B_3779	4	587.776	2347.08	3.923	61.701	0.0095155	27451	47.223	885100
Q9W3C0	Probable U3 small nucleolar RNA-associated protein 11	/	Drosophila melanogaster (Fruit fly)	IKFDEDGYMELDMGEWLLK	Oxidation (M)	Dracula_Lett_1_7B_3779	4	587.776	2347.08	3.8908	61.701	0.0089234	27451	47.223	885100
Q9W3C0	Probable U3 small nucleolar RNA-associated protein 11	/	Drosophila melanogaster (Fruit fly)	IKFDEDGYMELDMGEWLLK	Oxidation (M)	Dracula_Lett_1_7B_3779	4	587.776	2347.08	3.8968	61.701	0.0094767	27451	47.223	885100
Q9W3U1	Actin-histidine N-methyltransferase	Setd3	Drosophila melanogaster (Fruit fly)	VGLSLTDALAAKR*	Unmodified	Dracula_Lett_1_2B_3773	2	657.891	1313.77	0.51043	61.345	0.0037486	25600	95.358	16666000
Q9W3U1	Actin-histidine N-methyltransferase	Setd3	Drosophila melanogaster (Fruit fly)	VGLSLTDALAAKR	Unmodified	Dracula_Lett_3_RP_3791	2	657.891	1313.77	0.89878	57.347	0.0012261	25551	93.598	23575000
Q9W3U1	Actin-histidine N-methyltransferase	Setd3	Drosophila melanogaster (Fruit fly)	VGLSLTDALAAKR	Unmodified	Dracula_Lett_1_2B_3773	2	657.891	1313.77	0.31935	61.345	1.747e-10	25600	95.358	16666000
Q9W3U1	Actin-histidine N-methyltransferase	Setd3	Drosophila melanogaster (Fruit fly)	VGLSLTDALAAKR	Unmodified	Dracula_Lett_1_2B_3774	2	657.891	1313.77	0.55716	61.567	8.4637e-11	26223	96.034	15141000
Q9W3U1	Actin-histidine N-methyltransferase	Setd3	Drosophila melanogaster (Fruit fly)	VGLSLTDALAAKR	Unmodified	Dracula_Lett_1_7B_3779	2	657.891	1313.77	0.62634	61.673	0.0060042	27742	81.95	4060500
Q9W3U1	Actin-histidine N-methyltransferase	Setd3	Drosophila melanogaster (Fruit fly)	VGLSLTDALAAKR	Unmodified	Dracula_Lett_1_7B_3780	2	657.891	1313.77	0.096928	61.937	0.0062789	27815	71.614	4088400
Q9W3U1	Actin-histidine N-methyltransferase	Setd3	Drosophila melanogaster (Fruit fly)	VGLSLTDALAAKR	Unmodified	Dracula_Lett_2_RP_3786	2	657.891	1313.77	0.9827	58.989	0.014237	25960	76.17	84327000
Q9W3U1	Actin-histidine N-methyltransferase	Setd3	Drosophila melanogaster (Fruit fly)	VGLSLTDALAAKR	Unmodified	Dracula_Lett_3_RP_3791	2	657.891	1313.77	1.5247	57.347	1.4355e-06	25551	93.598	23575000
Q9W3U1	Actin-histidine N-methyltransferase	Setd3	Drosophila melanogaster (Fruit fly)	VGLSLTDALAAKR	Unmodified	Dracula_Lett_1_2B_3773	2	657.891	1313.77	0.3185	61.345	8.4386e-09	25600	95.358	16666000
Q9W3U1	Actin-histidine N-methyltransferase	Setd3	Drosophila melanogaster (Fruit fly)	VGLSLTDALAAKR	Unmodified	Dracula_Lett_1_2B_3774	2	657.891	1313.77	0.47367	61.567	7.7746e-09	26223	96.034	15141000
Q9W3U1	Actin-histidine N-methyltransferase	Setd3	Drosophila melanogaster (Fruit fly)	VGLSLTDALAAKR	Unmodified	Dracula_Lett_1_7B_3779	2	657.891	1313.77	0.63237	61.673	0.0019229	27742	81.95	4060500
Q9W3U1	Actin-histidine N-methyltransferase	Setd3	Drosophila melanogaster (Fruit fly)	VGLSLTDALAAKR	Unmodified	Dracula_Lett_1_7B_3780	2	657.891	1313.77	0.096704	61.937	0.0044679	27815	71.614	4088400
Q9W3U1	Actin-histidine N-methyltransferase	Setd3	Drosophila melanogaster (Fruit fly)	VGLSLTDALAAKR	Unmodified	Dracula_Lett_2_RP_3785	2	657.891	1313.77	0.63744	59.786	0.0069395	25742	74.173	61806000
Q9W3U1	Actin-histidine N-methyltransferase	Setd3	Drosophila melanogaster (Fruit fly)	VGLSLTDALAAKR	Unmodified	Dracula_Lett_2_RP_3786	2	657.891	1313.77	1.068	58.989	0.0082899	25960	76.17	84327000
Q9W3U1	Actin-histidine N-methyltransferase	Setd3	Drosophila melanogaster (Fruit fly)	VGLSLTDALAAKR	Unmodified	Dracula_Lett_3_RP_3791	2	657.891	1313.77	1.3569	57.347	2.018e-06	25551	93.598	23575000
Q9W3U1	Actin-histidine N-methyltransferase	Setd3	Drosophila melanogaster (Fruit fly)	VGLSLTDALAAKR	Unmodified	Dracula_Lett_1_2B_3773	2	657.891	1313.77	0.13288	61.345	2.8691e-07	25600	95.358	16666000
Q9W3U1	Actin-histidine N-methyltransferase	Setd3	Drosophila melanogaster (Fruit fly)	VGLSLTDALAAKR	Unmodified	Dracula_Lett_1_2B_3774	2	657.891	1313.77	0.55055	61.567	1.2007e-07	26223	96.034	15141000
Q9W3U1	Actin-histidine N-methyltransferase	Setd3	Drosophila melanogaster (Fruit fly)	VGLSLTDALAAKR	Unmodified	Dracula_Lett_1_7B_3779	2	657.891	1313.77	0.63237	61.673	0.0044919	27742	81.95	4060500
Q9W3U1	Actin-histidine N-methyltransferase	Setd3	Drosophila melanogaster (Fruit fly)	VGLSLTDALAAKR	Unmodified	Dracula_Lett_1_7B_3780	2	657.891	1313.77	0.29723	61.937	0.010984	27815	71.614	4088400
Q9W3U1	Actin-histidine N-methyltransferase	Setd3	Drosophila melanogaster (Fruit fly)	VGLSLTDALAAKR	Unmodified	Dracula_Lett_3_RP_3791	2	657.891	1313.77	1.2899	57.347	5.4096e-06	25551	93.598	23575000
Q9W436	Neprilysin-1	Nep1	Drosophila melanogaster (Fruit fly)	QFDKEGNMMQWWNNATIEAFR	Tryptophan oxidation to oxolactone	Dracula_Lett_2_3784	3	877.39	2629.15	2.9841	41.89	0.012915	18711	44.047	6241500
Q9W568	Protein halfway	hfw	Drosophila melanogaster (Fruit fly)	VSYDYWVFKTAGYLPWPASK	3 L-DOPA-quinone	Dracula_Lett_2_RP_3785	3	807.379	2419.12	0.45283	61.493	0.010161	26180	41.257	1905400
Q9W5R8	60S ribosomal protein L5	RpL5	Drosophila melanogaster (Fruit fly)	LTFQDKNK	Deamidation (NQ)	Dracula_Lett_3_RP_3792	2	497.764	993.513	0.22291	57.87	0.011681	25782	75.189	1607500
Q9XYZ5	DNA damage-binding protein 1	pic	Drosophila melanogaster (Fruit fly)	ELRMECNIQNMIAALFLK	Trioxidation (C)	Dracula_Lett_3_RP_3792	3	748.039	2241.1	-1.7347	57.632	0.0022177	25756	65.038	842460
Q9XYZ5	DNA damage-binding protein 1	pic	Drosophila melanogaster (Fruit fly)	ELRMECNIQNMIAALFLK	Trioxidation (C)	Dracula_Lett_3_RP_3792	3	748.039	2241.1	-2.4467	57.632	6.6142e-05	25756	65.038	842460
Q9XZ08	Exostosin-3	botv	Drosophila melanogaster (Fruit fly)	QSSLNPLDAFILEHLADMAK*	Oxidation (M),Gln->pyro-Glu	Dracula_Lett_3_3790	2	1106.55	2211.09	-3.0496	42.498	0.0014063	19404	64.827	12583000
