# Supplementary material for: Count Dracula Resurrected: Proteomic Analysis of Vlad III the Impaler’s Documents by EVA Technology and Mass Spectrometry
Source: Anal Chem. 2023 Aug 8;95(34):12732–44. doi: 10.1021/acs.analchem.3c01461 (PMC10469356; doi:10.1021/acs.analchem.3c01461)
Supplement: Supplementary file 7 — ac3c01461_si_007.xlsx [file ac3c01461_si_007.xlsx]

## Sheet: Table S6 DB_Viridiplantae
Table S6. List of peptides and proteins identified searching MS data against “Viridiplantae” database. For each peptide all the features (same sequence and different modifications) with the highest intensity are reported. Proteins identified with at least two peptides are reported in bold. All the identified peptides related to the proteins in bold underwent both to the BLASTp search and the “Try…
Leading razor protein	Protein names	Gene names	Organism	Sequence	Modifications	Raw file	Charge	Experimental m/z	TheoreticalMass	Mass error [ppm]	Retention time	PEP	MS/MS scan number	Score	Intensity	Low common ancestor	Note
G5CEW6	Eukaryotic translation initiation factor 4G	/	Triticum aestivum (Wheat)	GPVVSSLPRRGAPSMDYGSR	Oxidation (M)	Dracula_Lett_2_3784	2	1053.03	2104.05	0.26975	53.865	0.014965	24139	47.991	1073900	Specific for Triticeae	Magnoliopsida
G5CEW6	Eukaryotic translation initiation factor 4G	/	Triticum aestivum (Wheat)	GPVVSSLPRRGAPSMDYGSR	Oxidation (M)	Dracula_Lett_2_3784	2	1053.03	2104.05	-1.4028	53.865	0.0086853	24139	47.991	1073900	Specific for Triticeae
G5CEW6	Eukaryotic translation initiation factor 4G	/	Triticum aestivum (Wheat)	EYYSAKDEK	Oxidation Y,Dioxidation Y	Dracula_Lett_2_3784	2	590.754	1179.49	-1.4688	42.398	0.01025	18955	57.281	987320	Specific for Magnoliopsida
A8MS85	Transcription elongation factor SPT6 homolog	SPT6	Arabidopsis thaliana (Mouse-ear cress)	LLSEYGQALWNKVSAGPYQK	Deamidation (NQ)	Dracula_Lett_2_3784	3	751.723	2252.15	-1.9487	46.274	0.015708	20718	60.334	11559000	Specific for Brassicaceae	Brassicaceae
A8MS85	Transcription elongation factor SPT6 homolog	SPT6	Arabidopsis thaliana (Mouse-ear cress)	LQNGRAICVLDSGLTGMLMK	Oxidation (M),Deamidation (NQ)	Dracula_Lett_1_7B_3780	2	1097.56	2193.1	/	60.067	0.0084218	26747	53.252	<T	Specific for Arabidopsis t.
Q9XIN0	Transcription factor LHW	LHW	Arabidopsis thaliana (Mouse-ear cress)	DVTRMEIFMQLVNILEQTMK	Oxidation (M),Deamidation (NQ)	Dracula_Lett_3_3789	3	819.413	2455.22	2.0914	41.783	0.011398	19260	56.799	32139000	Specific for Arabidopsis t.	Brassicaceae
Q9XIN0	Transcription factor LHW	LHW	Arabidopsis thaliana (Mouse-ear cress)	VSNSSVTTPSHSSPQGSQLFEKK	Unmodified	Dracula_Lett_3_RP_3791	3	811.407	2431.2	2.2338	57.541	0.013484	25376	47.089	1107100	Brassicaceae
Q9XIN0	Transcription factor LHW	LHW	Arabidopsis thaliana (Mouse-ear cress)	VSNSSVTTPSHSSPQGSQLFEKK	Unmodified	Dracula_Lett_3_RP_3791	3	811.407	2431.2	2.5136	57.541	0.0084613	25376	47.089	1107100	Brassicaceae
Q06SH2	Uncharacterized membrane protein ycf78	ycf78	Stigeoclonium helveticum (Green alga)	SYPEATINQNQNWNSLSLKK	2 Deamidation (NQ)	Dracula_Lett_3_RP_3792	3	779.717	2336.13	-2.4697	57.86	0.0089601	25729	60.618	2779500	Specific for Stigeoclonium helveticum	Stigeoclonium helveticum
Q06SH2	Uncharacterized membrane protein ycf78	ycf78	Stigeoclonium helveticum (Green alga)	TVFLMNEKSAGTVLEDSSVLK	Dioxidation M	Dracula_Lett_2_3784	3	767.395	2299.16	-0.52476	44.407	0.01193	20128	45.347	62024000	Specific for Stigeoclonium helveticum
Q06SH2	Uncharacterized membrane protein ycf78	ycf78	Stigeoclonium helveticum (Green alga)	TVFLMNEKSAGTVLEDSSVLK	Dioxidation M	Dracula_Lett_3_3789	3	767.395	2299.16	-3.3481	44.382	0.0043363	20442	52.045	140120000	Specific for Stigeoclonium helveticum
Q06SH2	Uncharacterized membrane protein ycf78	ycf78	Stigeoclonium helveticum (Green alga)	TVFLMNEKSAGTVLEDSSVLK	Dioxidation M	Dracula_Lett_3_3790	3	767.395	2299.16	-3.3033	44.369	0.0042708	20276	52.612	150080000	Specific for Stigeoclonium helveticum
Q7GCM7	Xylanase inhibitor protein 1	RIXI	Oryza sativa subsp. japonica (Rice)	NDNVFIKQLYYDLLPNVQK	3 Deamidation (NQ)	Dracula_Lett_2_3783	3	776.398	2326.17	-4.2038	49.747	0.014642	22000	49.535	15496000	Specific for Oryza	Oryza
Q7GCM7	Xylanase inhibitor protein 1	RIXI	Oryza sativa subsp. japonica (Rice)	VIGADIKHCQSKNIFVFLSIGGAGK	Deamidation (NQ)	Dracula_Lett_3_RP_3791	3	887.479	2659.42	-0.086615	59.159	0.014229	26220	52.99	1143000	Specific for Oryza
Q6WAU1	(-)-isopiperitenone reductase	/	Mentha piperita (Peppermint) (Mentha aquatica x Mentha spicata)	INAICPGYAK	L-DOPA-quinone	Dracula_Lett_2_3783	1	1120.55	1119.54	-0.29147	48.582	0.010405	21554	49.442	309960
A0A1C7AAN2	(-)-kolavenyl diphosphate synthase TPS10, chloroplastic	TPS10	Tripterygium wilfordii (Thunder God vine)	LQIESDMR	Dioxidation M	Dracula_Lett_3_RP_3791	1	1023.48	1022.47	-1.1073	34.459	0.0097202	15661	46.426	411910
F6M8I0	(+)-alpha-terpineol synthase	MonoTPS1	Santalum album (White sandalwood)	EENVNPNLLK	Glu->pyro-Glu,2 Deamidation (NQ)	Dracula_Lett_3_RP_3791	2	577.29	1152.57	-0.067406	45.292	0.0099607	20397	58.596	290800
P19084	11S globulin seed storage protein G3	HAG3	Helianthus annuus (Common sunflower)	QPRQQSPQR	3 Deamidation (NQ)	Dracula_Lett_2_3783	2	564.276	1126.54	1.7756	33.722	0.01075	14892	62.464	3005000
P19084	11S globulin seed storage protein G3	HAG3	Helianthus annuus (Common sunflower)	QPRQQSPQR	3 Deamidation (NQ)	Dracula_Lett_3_3790	2	564.276	1126.54	2.5754	33.962	0.01127	15473	55.676	4411500
P19084	11S globulin seed storage protein G3	HAG3	Helianthus annuus (Common sunflower)	QPRQQSPQR	2 Deamidation (NQ)	Dracula_Lett_3_3789	2	563.784	1125.55	2.6943	32.95	0.016316	15208	56.547	26285000
P48348	14-3-3-like protein GF14 kappa	GRF8	Arabidopsis thaliana (Mouse-ear cress)	MATTLSRDQYVYMAK	Acetyl (Protein N-term),Oxidation (M)	Dracula_Lett_1_2B_3773	3	612.627	1834.86	-0.21785	61.858	0.0069134	25427	44.132	544490
P19244	22.7 kDa class IV heat shock protein	HSP22.7	Pisum sativum (Garden pea)	VDWKETPEGHVIMVDVPGLK	Dioxidation W	Dracula_Lett_3_RP_3792	2	1141.08	2280.15	3.1713	60.569	0.0051038	27450	64.534	23708000
Q9SIV2	26S proteasome non-ATPase regulatory subunit 2 homolog A	RPN1A	Arabidopsis thaliana (Mouse-ear cress)	YLPGPDDMLVLDISYMIYMK	2 Oxidation (M),Oxidation Y,L-DOPA-quinone	Dracula_Lett_1_7B_3780	3	813.71	2438.11	/	63.306	0.0080455	28298	50.966	<T
E9NX73	2S seed storage albumin protein	/	Fagopyrum tataricum (Tartarian buckwheat) (Polygonum tataricum)	EMEDECVCEWMKMMVENQKGR	Oxidation (M),Glu->pyro-Glu,2 Trioxidation (C),Dioxidation M	Dracula_Lett_1_7B_3779	2	1423.03	2844.05	/	44.618	0.011113	19560	40.113	<T
Q9ZST1	30S ribosomal protein S17, chloroplastic	RPS17	Oryza sativa subsp. japonica (Rice)	VQGNGGSGASPWAGAATALRIQAAK*	Deamidation (NQ)	Dracula_Lett_1_7B_3779	4	585.807	2339.2	-2.2386	62.188	0.010783	27887	47.603	12672000
B1VKD6	30S ribosomal protein S19, chloroplastic	rps19	Cryptomeria japonica (Japanese cedar) (Cupressus japonica)	NTFVSNDLLSKIDNLNMNKEK	2 Deamidation (NQ)	Dracula_Lett_1_7B_3779	3	813.741	2438.2	-1.4456	61.991	0.016256	27520	60.938	2791700
B1VKD6	30S ribosomal protein S19, chloroplastic	rps19	Cryptomeria japonica (Japanese cedar) (Cupressus japonica)	NTFVSNDLLSKIDNLNMNKEK	2 Deamidation (NQ)	Dracula_Lett_1_7B_3780	3	813.741	2438.2	-1.2443	61.995	0.01563	27616	57.171	4218400
B1VKD6	30S ribosomal protein S19, chloroplastic	rps19	Cryptomeria japonica (Japanese cedar) (Cupressus japonica)	NTFVSNDLLSKIDNLNMNKEK	2 Deamidation (NQ)	Dracula_Lett_2_RP_3786	3	813.741	2438.2	-1.8165	59.484	0.008662	25976	70.987	2219200
B1VKD6	30S ribosomal protein S19, chloroplastic	rps19	Cryptomeria japonica (Japanese cedar) (Cupressus japonica)	NTFVSNDLLSKIDNLNMNKEK	3 Deamidation (NQ)	Dracula_Lett_2_RP_3785	2	1220.6	2439.18	-2.4951	60.561	0.0012919	25962	101.2	1195700
P41605	30S ribosomal protein S2, chloroplastic	rps2	Pinus thunbergii (Japanese black pine) (Pinus thunbergiana)	WLGGMLTNWSTTETR*	Oxidation (M),Oxidation W,Tryptophan oxidation to oxolactone	Dracula_Lett_1_7A_3778	2	899.907	1797.8	1.3524	41.911	0.011052	19666	46.73	437800
P41605	30S ribosomal protein S2, chloroplastic	rps2	Pinus thunbergii (Japanese black pine) (Pinus thunbergiana)	WLGGMLTNWSTTETR	Oxidation (M),Oxidation W,Tryptophan oxidation to oxolactone	Dracula_Lett_1_7B_3779	2	899.907	1797.8	2.7627	55.643	0.0058953	24639	52.555	407750
P41605	30S ribosomal protein S2, chloroplastic	rps2	Pinus thunbergii (Japanese black pine) (Pinus thunbergiana)	WLGGMLTNWSTTETR	Oxidation (M),Oxidation W,Tryptophan oxidation to oxolactone	Dracula_Lett_2_3783	2	899.907	1797.8	2.3302	42.101	0.011052	18508	40.616	2106900
P48270	30S ribosomal protein S4, chloroplastic	rps4	Chlamydomonas reinhardtii (Chlamydomonas smithii)	VNIPSYMCKPKDVISVAMK	2 Oxidation (M)	Dracula_Lett_2_RP_3786	2	1106.56	2211.11	/	41.965	0.0087868	18727	50.675	<T
P48270	30S ribosomal protein S4, chloroplastic	rps4	Oryza sativa subsp. japonica (Rice)	VNIPSYMCKPKDVISVAMK	2 Oxidation (M)	Dracula_Lett_2_RP_3786	2	1106.56	2211.11	/	41.965	0.01633	18727	50.675	<T
Q0G9W0	30S ribosomal protein S4, chloroplastic	rps4	Daucus carota (Wild carrot)	HLTLQPFQYKGLVNQIIDSK	3 Deamidation (NQ)	Dracula_Lett_2_3783	3	782.418	2344.23	0.96018	49.009	0.014529	21722	48.314	496990
P59032	30S ribosomal protein S8, chloroplastic	rps8	Chaetosphaeridium globosum (Charophycean green alga) (Herposteiron globosum)	MTSDVIANMITSIRNANLRK	2 Oxidation (M),Deamidation (NQ)	Dracula_Lett_3_3789	3	761.059	2280.16	-0.67454	44.86	0.013762	20731	48.288	3269900
P59033	30S ribosomal protein S8, chloroplastic	rps8	Phaseolus angularis (Azuki bean) (Vigna angularis)	NADMNKKGMVQLPFTNITEK	4 Deamidation (NQ)	Dracula_Lett_2_RP_3785	3	761.701	2282.08	0.39636	55.244	0.0099615	23568	52.644	2436100
Q06FM9	30S ribosomal protein S8, chloroplastic	rps8	Pelargonium hortorum (Common geranium) (Pelargonium inquinans x Pelargonium zonale)	MGKDTLSEIVTSIRNADMAK*	2 Oxidation (M)	Dracula_Lett_1_2A_3771	2	1106.55	2211.09	1.0187	41.156	0.0053707	16960	60.657	463690
Q06FM9	30S ribosomal protein S8, chloroplastic	rps8	Pelargonium hortorum (Common geranium) (Pelargonium inquinans x Pelargonium zonale)	MGKDTLSEIVTSIRNADMAK	2 Oxidation (M)	Dracula_Lett_3_3789	2	1106.55	2211.09	-2.171	42.399	6.1996e-05	19561	111.31	12522000
Q06FM9	30S ribosomal protein S8, chloroplastic	rps8	Pelargonium hortorum (Common geranium) (Pelargonium inquinans x Pelargonium zonale)	MGKDTLSEIVTSIRNADMAK	2 Oxidation (M)	Dracula_Lett_3_3790	2	1106.55	2211.09	-1.5867	42.498	4.7428e-32	19404	130.15	12583000
Q06FM9	30S ribosomal protein S8, chloroplastic	rps8	Pelargonium hortorum (Common geranium) (Pelargonium inquinans x Pelargonium zonale)	MGKDTLSEIVTSIRNADMAK	2 Oxidation (M)	Dracula_Lett_3_RP_3792	2	1106.55	2211.09	/	59.518	1.6725e-42	26698	92.151	<T
Q06FM9	30S ribosomal protein S8, chloroplastic	rps8	Pelargonium hortorum (Common geranium) (Pelargonium inquinans x Pelargonium zonale)	MGKDTLSEIVTSIRNADMAK	Acetyl (Protein N-term),Oxidation (M),Deamidation (NQ)	Dracula_Lett_2_RP_3786	2	1120.05	2238.09	1.7447	57.825	0.015332	25109	58.116	842640
Q06FM9	30S ribosomal protein S8, chloroplastic	rps8	Pelargonium hortorum (Common geranium) (Pelargonium inquinans x Pelargonium zonale)	MGKDTLSEIVTSIRNADMAK	2 Oxidation (M)	Dracula_Lett_1_2A_3771	2	1106.55	2211.09	-0.14698	41.156	0.0023633	16960	60.657	463690
Q06FM9	30S ribosomal protein S8, chloroplastic	rps8	Pelargonium hortorum (Common geranium) (Pelargonium inquinans x Pelargonium zonale)	MGKDTLSEIVTSIRNADMAK	2 Oxidation (M)	Dracula_Lett_2_3783	2	1106.55	2211.09	-2.0436	42.334	3.3311e-06	18624	109.95	12626000
Q06FM9	30S ribosomal protein S8, chloroplastic	rps8	Pelargonium hortorum (Common geranium) (Pelargonium inquinans x Pelargonium zonale)	MGKDTLSEIVTSIRNADMAK	2 Oxidation (M)	Dracula_Lett_3_3789	2	1106.55	2211.09	-2.9372	42.399	3.905e-09	19561	111.31	12522000
Q06FM9	30S ribosomal protein S8, chloroplastic	rps8	Pelargonium hortorum (Common geranium) (Pelargonium inquinans x Pelargonium zonale)	MGKDTLSEIVTSIRNADMAK	2 Oxidation (M)	Dracula_Lett_3_3790	2	1106.55	2211.09	-2.251	42.498	9.2035e-40	19404	130.15	12583000
Q06FM9	30S ribosomal protein S8, chloroplastic	rps8	Pelargonium hortorum (Common geranium) (Pelargonium inquinans x Pelargonium zonale)	MGKDTLSEIVTSIRNADMAK	2 Oxidation (M)	Dracula_Lett_3_RP_3792	2	1106.55	2211.09	/	59.518	1.2024e-06	26698	92.151	<T
Q06FM9	30S ribosomal protein S8, chloroplastic	rps8	Pelargonium hortorum (Common geranium) (Pelargonium inquinans x Pelargonium zonale)	MGKDTLSEIVTSIRNADMAK	2 Oxidation (M)	Dracula_Lett_1_2A_3771	2	1106.55	2211.09	-0.14639	41.156	0.0046795	16960	60.657	463690
Q06FM9	30S ribosomal protein S8, chloroplastic	rps8	Pelargonium hortorum (Common geranium) (Pelargonium inquinans x Pelargonium zonale)	MGKDTLSEIVTSIRNADMAK	2 Oxidation (M)	Dracula_Lett_2_3784	3	738.036	2211.09	-0.50918	43.429	0.01099	19707	47.088	275880000
Q06FM9	30S ribosomal protein S8, chloroplastic	rps8	Pelargonium hortorum (Common geranium) (Pelargonium inquinans x Pelargonium zonale)	MGKDTLSEIVTSIRNADMAK	2 Oxidation (M)	Dracula_Lett_3_3789	2	1106.55	2211.09	-2.2929	42.399	2.8714e-08	19561	111.31	12522000
Q06FM9	30S ribosomal protein S8, chloroplastic	rps8	Pelargonium hortorum (Common geranium) (Pelargonium inquinans x Pelargonium zonale)	MGKDTLSEIVTSIRNADMAK	2 Oxidation (M)	Dracula_Lett_3_3790	2	1106.55	2211.09	-2.0007	42.498	2.3859e-39	19404	130.15	12583000
Q06FM9	30S ribosomal protein S8, chloroplastic	rps8	Pelargonium hortorum (Common geranium) (Pelargonium inquinans x Pelargonium zonale)	MGKDTLSEIVTSIRNADMAK	2 Oxidation (M)	Dracula_Lett_3_RP_3792	2	1106.55	2211.09	/	59.518	8.5093e-15	26698	92.151	<T
F4JZN6	3-dehydrosphinganine reductase TSC10B	TSC10B	Arabidopsis thaliana (Mouse-ear cress)	QSPEEVKFMIDVNLTGSFNVIK	Dioxidation M	Dracula_Lett_1_7B_3780	3	843.096	2526.27	0.071383	62.029	0.0037825	27658	55.337	841880
A7M932	50S ribosomal protein L14, plastid	rpl14	Cuscuta gronovii (Common dodder) (Epithymum gronovii)	MIQSQTQLNVADNSGAR	Oxidation (M),3 Deamidation (NQ)	Dracula_Lett_3_3789	2	926.423	1850.83	-1.422	43.423	0.0085174	20047	74.698	5496100
Q1ACG0	50S ribosomal protein L16, chloroplastic	rpl16	Chara vulgaris (Common stonewort)	MPNKTQFLIRDNK	Oxidation (M),3 Deamidation (NQ)	Dracula_Lett_3_RP_3792	2	812.406	1622.8	0.5516	56.349	0.0022932	25260	82.749	937370
Q0P3J7	50S ribosomal protein L20, chloroplastic	rpl20	Ostreococcus tauri	KDQIMLNR	Oxidation (M),Deamidation (NQ)	Dracula_Lett_3_RP_3791	2	517.769	1033.52	-2.9656	48.533	0.015788	21771	71.715	2268600
Q6EW30	50S ribosomal protein L20, chloroplastic	rpl20	Nymphaea alba (White water-lily) (Castalia alba)	ILAQIAISNRNCLYMISNDIIK	2 Deamidation (NQ)	Dracula_Lett_3_3789	3	855.785	2564.33	2.1627	43.393	0.011109	19990	52.612	87882000
Q6EW30	50S ribosomal protein L20, chloroplastic	rpl20	Nymphaea alba (White water-lily) (Castalia alba)	ILAQIAISNRNCLYMISNDIIK	2 Deamidation (NQ)	Dracula_Lett_3_3790	3	855.785	2564.33	2.3089	43.32	0.01567	19760	52.612	90540000
P49162	50S ribosomal protein L20, plastid	rpl20	Lathraea clandestina (Purple toothwort)	KRGVSYSYSK	Dioxidation Y,L-DOPA-quinone	Dracula_Lett_1_2B_3773	2	610.799	1219.58	0.10277	50.236	0.010744	20475	41.427	510960
Q7XTG7	7-hydroxymethyl chlorophyll a reductase, chloroplastic	HCAR	Oryza sativa subsp. japonica (Rice)	KQDMDEMYFGVYEQLLYARK	2 Oxidation (M),Oxidation Y,L-DOPA-quinone	Dracula_Lett_3_3790	2	1295.09	2588.16	/	41.806	0.01099	19079	47.429	<T
Q2HXL9	7-methylxanthine methyltransferase ICS1	ICS1	Camellia irrawadiensis (Burmese tea)	VASMAMPALENAVETLFSK	Dioxidation M	Dracula_Lett_3_3790	3	681.004	2039.99	0.85299	40.372	0.0095783	18382	71.402	17790000
Q8RY46	ABC transporter B family member 26, chloroplastic	ABCB26	Arabidopsis thaliana (Mouse-ear cress)	MAQQVLGCTSRPIRVSLHR	Acetyl (Protein N-term),Trioxidation (C)	Dracula_Lett_1_2B_3773	3	767.063	2298.17	-0.87548	83.065	0.010192	34454	42.708	81980
A7KVC2	ABC transporter C family MRP4	MRP4	Zea mays (Maize)	LSNASRQSHTSGEIVNYMAVDVQR	Oxidation (M),2 Deamidation (NQ)	Dracula_Lett_2_RP_3785	4	670.821	2679.26	-1.6765	61.765	0.0058192	26311	55.972	4503600
Q6NLC1	ABC transporter D family member 2, chloroplastic	ABCC2	Arabidopsis thaliana (Mouse-ear cress)	SGKGKITFYLDPEVDFTQEK	Unmodified	Dracula_Lett_2_3784	3	768.058	2301.15	/	45.812	0.0092268	20531	50.493	<T
Q9LFG8	ABC transporter G family member 20	ABCG20	Arabidopsis thaliana (Mouse-ear cress)	VNGDGLPLFYNIHKSVELQR	2 Deamidation (NQ)	Dracula_Lett_2_3783	3	767.734	2300.18	/	55.497	0.0085821	24544	53.453	<T
O81077	Abscisic acid 8-hydroxylase 2	CYP707A2	Arabidopsis thaliana (Mouse-ear cress)	SINTLEYMK	Oxidation (M),L-DOPA-quinone	Dracula_Lett_3_RP_3791	2	564.766	1127.52	2.8581	45.777	0.0096693	20303	46.129	3796600
Q9FH76	Abscisic acid 8-hydroxylase 3	CYP707A3	Arabidopsis thaliana (Mouse-ear cress)	YLADNPTVLEAVTEEQMAIRK	Oxidation (M),Dioxidation Y	Dracula_Lett_1_7B_3780	3	813.741	2438.2	-0.79607	61.995	0.0087029	27616	44.788	4218400
Q06GQ1	Acetyl-coenzyme A carboxylase carboxyl transferase subunit beta, chloroplastic	accD	Piper cenocladum (Ant piper)	EKSNDNDFDINKK	Unmodified	Dracula_Lett_3_3789	2	783.873	1565.73	1.1614	38.436	0.01179	17655	82.287	23191000
Q06GQ1	Acetyl-coenzyme A carboxylase carboxyl transferase subunit beta, chloroplastic	accD	Piper cenocladum (Ant piper)	EKSNDNDFDINKK	Unmodified	Dracula_Lett_3_3790	2	783.873	1565.73	0.47659	38.474	0.01102	17471	89.886	23151000
Q06GQ1	Acetyl-coenzyme A carboxylase carboxyl transferase subunit beta, chloroplastic	accD	Piper cenocladum (Ant piper)	EKSNDNDFDINKK	Unmodified	Dracula_Lett_3_RP_3791	2	783.873	1565.73	2.343	50.116	0.0011868	22410	100.02	5055000
Q06GQ1	Acetyl-coenzyme A carboxylase carboxyl transferase subunit beta, chloroplastic	accD	Piper cenocladum (Ant piper)	EKSNDNDFDINKK	Unmodified	Dracula_Lett_3_RP_3791	2	783.873	1565.73	1.8591	50.116	0.0017402	22410	100.02	5055000
Q06GQ1	Acetyl-coenzyme A carboxylase carboxyl transferase subunit beta, chloroplastic	accD	Piper cenocladum (Ant piper)	EKSNDNDFDINKK	Unmodified	Dracula_Lett_3_RP_3792	2	783.873	1565.73	1.5261	50.478	0.015091	22851	84.213	4900500
Q06GQ1	Acetyl-coenzyme A carboxylase carboxyl transferase subunit beta, chloroplastic	accD	Piper cenocladum (Ant piper)	EKSNDNDFDINKK	Unmodified	Dracula_Lett_2_3783	2	783.873	1565.73	-0.036275	38.261	0.0089745	16744	93.178	20952000
Q06GQ1	Acetyl-coenzyme A carboxylase carboxyl transferase subunit beta, chloroplastic	accD	Piper cenocladum (Ant piper)	EKSNDNDFDINKK	Unmodified	Dracula_Lett_3_RP_3791	2	783.873	1565.73	2.0172	50.116	0.0010248	22410	100.02	5055000
Q06GQ1	Acetyl-coenzyme A carboxylase carboxyl transferase subunit beta, chloroplastic	accD	Piper cenocladum (Ant piper)	EKSNDNDFDINKK	Unmodified	Dracula_Lett_3_RP_3792	2	783.873	1565.73	1.3133	50.478	0.0018465	22851	84.213	4900500
Q06GQ1	Acetyl-coenzyme A carboxylase carboxyl transferase subunit beta, chloroplastic	accD	Piper cenocladum (Ant piper)	EKSNDNDFDINKK	Unmodified	Dracula_Lett_1_2B_3774	2	783.873	1565.73	0.59501	52.005	0.01099	21353	54.066	1456400
Q06GQ1	Acetyl-coenzyme A carboxylase carboxyl transferase subunit beta, chloroplastic	accD	Piper cenocladum (Ant piper)	EKSNDNDFDINKK	Unmodified	Dracula_Lett_3_RP_3791	2	783.873	1565.73	1.9547	50.116	0.00083741	22410	100.02	5055000
Q06GQ1	Acetyl-coenzyme A carboxylase carboxyl transferase subunit beta, chloroplastic	accD	Piper cenocladum (Ant piper)	EKSNDNDFDINKK	Unmodified	Dracula_Lett_3_RP_3792	2	783.873	1565.73	1.4491	50.478	0.0080269	22851	84.213	4900500
Q49KY9	Acetyl-coenzyme A carboxylase carboxyl transferase subunit beta, chloroplastic	accD	Eucalyptus globulus subsp. globulus (Tasmanian blue gum)	WWFNSMLYK	2 Tryptophan oxidation to kynurenin	Dracula_Lett_2_RP_3785	2	641.8	1281.59	-3.678	34.552	0.010744	14975	48.561	114490
Q49KY9	Acetyl-coenzyme A carboxylase carboxyl transferase subunit beta, chloroplastic	accD	Eucalyptus globulus subsp. globulus (Tasmanian blue gum)	WWFNSMLYK	2 Tryptophan oxidation to kynurenin	Dracula_Lett_2_RP_3786	2	641.8	1281.59	-2.7719	34.647	0.0073262	15527	56.547	157190
B9DGD6	Acetyl-coenzyme A synthetase, chloroplastic/glyoxysomal	ACS	Arabidopsis thaliana (Mouse-ear cress)	VCQLANYLKDNGVK	2 Deamidation (NQ)	Dracula_Lett_2_3784	2	812.406	1622.8	0.49065	44.413	0.01454	19992	51.268	1784900
Q2R712	Achilleol B synthase	Os11g0285000	Oryza sativa subsp. japonica (Rice)	EELYNIPYSEIDWK	Glu->pyro-Glu,L-DOPA-quinone	Dracula_Lett_3_3789	2	897.915	1793.81	-0.5515	43.603	0.0054555	20116	60.102	617050
Q9M2K8	Agamous-like MADS-box protein AGL18	AGL18	Arabidopsis thaliana (Mouse-ear cress)	IENINSR	Unmodified	Dracula_Lett_2_3784	1	845.448	844.44	0.17593	30.114	0.010006	13573	126.28	2407700
Q9M2K8	Agamous-like MADS-box protein AGL18	AGL18	Arabidopsis thaliana (Mouse-ear cress)	IENINSR	Unmodified	Dracula_Lett_3_3789	1	845.448	844.44	-1.1055	30.036	0.00057864	13895	129.68	2516500
Q9M2K8	Agamous-like MADS-box protein AGL18	AGL18	Arabidopsis thaliana (Mouse-ear cress)	IENINSR	Unmodified	Dracula_Lett_2_3784	1	845.448	844.44	0.026486	30.114	0.0097538	13573	126.28	2407700
Q9M2K8	Agamous-like MADS-box protein AGL18	AGL18	Arabidopsis thaliana (Mouse-ear cress)	IENINSR	Unmodified	Dracula_Lett_3_3789	1	845.448	844.44	-0.87739	30.036	1.3425e-05	13895	129.68	2516500
Q6E6S7	Agamous-like MADS-box protein AP1	AP1	Vitis vinifera (Grape)	AMQEQNNMLAKEIK	Oxidation (M),Dioxidation M	Dracula_Lett_2_RP_3785	2	848.406	1694.8	/	60.855	1.9864e-28	26117	104.22	<T
Q9XGY7	Alcohol-forming fatty acyl-CoA reductase	/	Simmondsia chinensis (Jojoba) (Buxus chinensis)	EEMGSILEFLDNK*	Acetyl (Protein N-term)	Dracula_Lett_2_RP_3786	2	783.871	1565.73	3.5453	51.461	0.0023774	22719	81.525	4782200
Q9XGY7	Alcohol-forming fatty acyl-CoA reductase	/	Simmondsia chinensis (Jojoba) (Buxus chinensis)	EEMGSILEFLDNK	Acetyl (Protein N-term)	Dracula_Lett_3_RP_3792	2	783.871	1565.73	3.9754	50.478	0.0030352	22507	80.755	4900500
Q9XGY7	Alcohol-forming fatty acyl-CoA reductase	/	Simmondsia chinensis (Jojoba) (Buxus chinensis)	EEMGSILEFLDNK	Acetyl (Protein N-term)	Dracula_Lett_2_RP_3786	2	783.871	1565.73	3.9569	51.461	0.00061895	22719	81.525	4782200
Q84TF0	Aldo-keto reductase family 4 member C10	AKR4C10	Arabidopsis thaliana (Mouse-ear cress)	WGLQMGQSVLPKSTHEDRIK	Oxidation (M),2 Deamidation (NQ)	Dracula_Lett_3_3789	3	776.727	2327.16	/	44.474	0.016165	20527	46.027	<T
Q9FVS9	Alkane hydroxylase MAH1	CYP96A15	Arabidopsis thaliana (Mouse-ear cress)	AKTEPYSKDALTYYMNVDTSK	Unmodified	Dracula_Lett_3_3790	3	809.058	2424.15	-1.6118	41.786	0.0069216	19078	56.719	16385000
Q9FVS9	Alkane hydroxylase MAH1	CYP96A15	Arabidopsis thaliana (Mouse-ear cress)	AKTEPYSKDALTYYMNVDTSK	Unmodified	Dracula_Lett_3_3790	3	809.058	2424.15	-2.1739	41.786	0.013238	19078	56.719	16385000
Q9FVS9	Alkane hydroxylase MAH1	CYP96A15	Arabidopsis thaliana (Mouse-ear cress)	AKTEPYSKDALTYYMNVDTSK	Unmodified	Dracula_Lett_3_3790	3	809.058	2424.15	-2.1597	41.786	0.008988	19048	56.719	16385000
Q5PP70	Alpha N-terminal protein methyltransferase 1	At5g44450	Arabidopsis thaliana (Mouse-ear cress)	DQKGLPQELFAVKMYALTVDTPPK	L-DOPA-quinone	Dracula_Lett_3_3789	4	676.607	2702.4	1.6127	46.437	0.010381	21437	45.363	4856400
Q42656	Alpha-galactosidase	/	Coffea arabica (Arabian coffee)	ERYPIMSK	Oxidation (M),L-DOPA-quinone	Dracula_Lett_3_3790	2	527.255	1052.5	3.8456	24.925	0.0089184	11392	64.567	709110
B6SCF5	Alpha-humulene synthase	/	Humulus lupulus (European hop)	MSTQILASSSQNEK	Acetyl (Protein N-term),Deamidation (NQ)	Dracula_Lett_1_2A_3772	2	783.869	1565.72	4.443	35.453	0.0099068	15196	67.214	1452500
F4JQH3	Aminopeptidase P1	APP1	Arabidopsis thaliana (Mouse-ear cress)	CKDILAPFMNQTEMEWLKK	Oxidation (M)	Dracula_Lett_2_RP_3785	2	1199.58	2397.15	3.3326	60.002	0.011231	25624	48.115	2563400
Q8RY11	Aminopeptidase P2	APP2	Arabidopsis thaliana (Mouse-ear cress)	NQIMDAGTSAIVISMLDEIAWVLNLR	Unmodified	Dracula_Lett_3_3790	3	958.502	2872.48	-1.1959	49.196	0.003825	22523	41.491	972020
P80884	Ananain	AN1	Ananas comosus (Pineapple) (Ananas ananas)	QFEEWMAEYGRVYK	Oxidation (M),Dioxidation Y	Dracula_Lett_2_3784	2	942.417	1882.82	0.64238	39.75	0.007134	17781	49.35	270510
X5HYT8	AP2-like ethylene-responsive transcription factor SMOS1	SMOS1	Oryza sativa subsp. japonica (Rice)	MPPCAAGKR	Oxidation (M)	Dracula_Lett_2_RP_3786	2	502.244	1002.47	-0.1983	24.754	0.01162	10891	57.811	505020
Q9FLY5	ARF guanine-nucleotide exchange factor GNL1	GNL1	Arabidopsis thaliana (Mouse-ear cress)	KQIFSWQSNWQYVDPR	Deamidation (NQ)	Dracula_Lett_2_RP_3785	2	1042.01	2082	2.7819	56.888	0.012081	24255	76.165	849910
Q43128	ATPase 10, plasma membrane-type	AHA10	Arabidopsis thaliana (Mouse-ear cress)	ATKGAPEQVLNLCQQK	Deamidation (NQ)	Dracula_Lett_3_RP_3792	2	893.462	1784.91	/	59.868	0.013291	26875	54.471	<T
P32294	Auxin-induced protein 22B	AUX22B	Vigna radiata var. radiata (Mung bean) (Phaseolus aureus)	EDNNLRTHAVLRNNK	3 Deamidation (NQ)	Dracula_Lett_3_3790	2	898.948	1795.88	2.8332	40.066	0.013435	18262	52.391	216300
Q8S8E8	B3 domain-containing protein REM-like 1	At2g24690	Arabidopsis thaliana (Mouse-ear cress)	GGMKWFAYLLSGDGTVVVGNGWK	Oxidation (M),Dioxidation W	Dracula_Lett_2_RP_3785	3	830.742	2489.2	2.6412	59.85	0.0056114	25541	50.226	2292700
Q8L7F9	Beta-1,3-galactosyltransferase 15	B3GALT15	Arabidopsis thaliana (Mouse-ear cress)	SPTLSPLR	Unmodified	Dracula_Lett_2_RP_3785	1	870.504	869.497	-0.18836	45.441	0.0063909	19778	97.473	1454100
Q8L7F9	Beta-1,3-galactosyltransferase 15	B3GALT15	Arabidopsis thaliana (Mouse-ear cress)	SPTLSPLR	Unmodified	Dracula_Lett_2_RP_3785	1	870.504	869.497	-2.2788	45.441	0.0056178	19778	97.473	1454100
O64883	Beta-glucosidase 26, peroxisomal	BGLU26	Arabidopsis thaliana (Mouse-ear cress)	LIGSCDYVGINYYSSLFVKSIK	2 L-DOPA-quinone	Dracula_Lett_2_RP_3786	3	852.089	2553.25	-0.71591	60.529	0.00397	26397	58.997	1246800
O22929	Biogenesis of lysosome-related organelles complex 1 subunit 1	BLOS1	Arabidopsis thaliana (Mouse-ear cress)	MNTPMSLSAARGRMLPFLEK	Oxidation (M),Dioxidation M	Dracula_Lett_2_RP_3785	2	1149.57	2297.13	-3.0991	61.438	0.0089493	26785	44.426	7760500
Q6K968	Calcium-dependent protein kinase 6	CPK6	Oryza sativa subsp. japonica (Rice)	EMFKAMDTDASGAITFDELK	Dioxidation M	Dracula_Lett_3_RP_3791	3	751.341	2251	/	46.973	0.010897	21115	45.704	<T
Q9STD3	Calreticulin	/	Chlamydomonas reinhardtii (Chlamydomonas smithii)	MIKNPAYKGIWVAPDIDNPDYVHDDK	Oxidation (M),Dioxidation W	Dracula_Lett_3_RP_3792	3	1021.49	3061.45	-2.3684	60.98	0.007135	27457	49.125	373250
Q00956	Capsid protein	ORF IV	Cauliflower mosaic virus (strain NY8153) (CaMV)	EDYLNPETILLLMEHKTSGIAK	Glu->pyro-Glu,Dioxidation M	Dracula_Lett_2_RP_3786	3	843.768	2528.28	-0.94202	59.828	0.0086296	26072	43.946	12542000
Q83253	Capsid protein	ORF3b	Cucumber mosaic virus (strain Trk7) (CMV)	LLYNLSEMRADIGDMR	Oxidation (M),Oxidation Y	Dracula_Lett_2_RP_3785	2	964.964	1927.91	-1.8771	58.081	0.0078718	24503	56.404	3264300
C3VEQ4	Carotenoid 9,10(9',10')-cleavage dioxygenase 1	CCD1	Oncidium hybrid cultivar (Orchid)	EKLENFSNQLYEMRFNMK	Oxidation (M),3 Deamidation (NQ)	Dracula_Lett_3_3790	2	1170.53	2339.04	-0.0089751	47.851	0.015841	21905	45.653	4033800
Q8LP17	Carotenoid 9,10(9',10')-cleavage dioxygenase 1	CCD1	Pisum sativum (Garden pea)	QEEYFNGSK	Gln->pyro-Glu	Dracula_Lett_2_RP_3786	2	542.733	1083.45	-1.9375	26.901	0.013093	11885	42.287	173910
P28523	Casein kinase II subunit alpha	ACK2	Zea mays (Maize)	YYIYELLKALDYCHSQGIMHR	Oxidation (M),Dioxidation Y,L-DOPA-quinone	Dracula_Lett_2_RP_3785	4	684.57	2734.25	0.6784	61.52	0.003031	26425	60.062	2646500
C6SYW3	CASP-like protein 2A1	/	Glycine max (Soybean) (Glycine hispida)	SFGPFCHK	Trioxidation (C)	Dracula_Lett_3_3790	2	514.219	1026.42	2.5003	26.926	0.010692	12330	64.776	3967700
C6SYW3	CASP-like protein 2A1	/	Glycine max (Soybean) (Glycine hispida)	SFGPFCHK	Trioxidation (C)	Dracula_Lett_3_RP_3792	2	514.219	1026.42	2.0996	26.73	0.010117	12308	62.978	10247000
Q8LE26	CASP-like protein 4B1	At2g38480	Arabidopsis thaliana (Mouse-ear cress)	MTNPDNMKPVEATDVESAAEK*	2 Oxidation (M)	Dracula_Lett_3_3789	2	1155.02	2308.02	-2.055	46.219	0.0050148	21342	48.704	3235900
Q8LIG4	CBL-interacting protein kinase 3	CIPK3	Oryza sativa subsp. japonica (Rice)	ITTSQVLQDQWFKKGYESPVFDDK	2 Deamidation (NQ)	Dracula_Lett_1_7B_3780	3	954.468	2860.38	-4.271	63.474	0.009598	28349	49.66	3875800
Q9LF97	CBS domain-containing protein CBSCBSPB3	CBSCBSPB3	Arabidopsis thaliana (Mouse-ear cress)	MSTQATGPSSTSGRRSNSTVR	Acetyl (Protein N-term)	Dracula_Lett_2_RP_3785	2	1105.53	2209.05	2.6682	60.032	0.0013192	26005	81.278	177940000
Q8LBA6	CDP-diacylglycerol--inositol 3-phosphatidyltransferase 1	PIS1	Arabidopsis thaliana (Mouse-ear cress)	RFNQVSTFGAVLDMVTDR*	2 Deamidation (NQ)	Dracula_Lett_1_2B_3773	2	1029.5	2056.99	0.67178	59.086	0.01537	24423	58.674	2731300
Q8LBA6	CDP-diacylglycerol--inositol 3-phosphatidyltransferase 1	PIS1	Arabidopsis thaliana (Mouse-ear cress)	RFNQVSTFGAVLDMVTDR	2 Deamidation (NQ)	Dracula_Lett_2_3784	2	1029.5	2056.99	1.2796	45.616	0.01415	20416	66.267	3137700
Q8LBA6	CDP-diacylglycerol--inositol 3-phosphatidyltransferase 1	PIS1	Arabidopsis thaliana (Mouse-ear cress)	RFNQVSTFGAVLDMVTDR	2 Deamidation (NQ)	Dracula_Lett_3_3790	2	1029.5	2056.99	-2.0903	45.482	0.014649	20762	63.944	7944200
Q8LBA6	CDP-diacylglycerol--inositol 3-phosphatidyltransferase 1	PIS1	Arabidopsis thaliana (Mouse-ear cress)	RFNQVSTFGAVLDMVTDR	2 Deamidation (NQ)	Dracula_Lett_3_RP_3792	2	1029.5	2056.99	0.72341	57.047	0.013843	25343	67.214	5661700
Q9M3W5	Chlorophyll synthase, chloroplastic	CHLG	Avena sativa (Oat)	QETNIWKIRLQLTK	Oxidation W	Dracula_Lett_2_3784	3	596.344	1786.01	-3.1339	45.51	0.0078585	20387	94.023	10136000
Q9M3W5	Chlorophyll synthase, chloroplastic	CHLG	Avena sativa (Oat)	QETNIWKIRLQLTK	Oxidation W	Dracula_Lett_2_3784	2	894.012	1786.01	-2.0177	45.506	0.0035688	20393	69.815	715840
Q9M3W5	Chlorophyll synthase, chloroplastic	CHLG	Avena sativa (Oat)	QETNIWKIRLQLTK	Oxidation W	Dracula_Lett_3_3790	3	596.344	1786.01	-3.831	45.434	0.0055031	20728	75.483	2348500
Q9M3W5	Chlorophyll synthase, chloroplastic	CHLG	Avena sativa (Oat)	QETNIWKIRLQLTK	Dioxidation W	Dracula_Lett_3_3789	3	601.676	1802.01	-3.09	42.899	1.2939e-05	19767	99.991	7850700
Q9M3W5	Chlorophyll synthase, chloroplastic	CHLG	Avena sativa (Oat)	QETNIWKIRLQLTK	Dioxidation W	Dracula_Lett_3_3790	3	601.676	1802.01	-3.4237	42.94	0.011001	19593	73.887	9961100
Q9M3W5	Chlorophyll synthase, chloroplastic	CHLG	Avena sativa (Oat)	QETNIWKIRLQLTK	Dioxidation W	Dracula_Lett_3_RP_3791	3	601.676	1802.01	-3.9061	57.839	0.0078658	25345	69.92	3674400
Q9MTK9	Chloroplast envelope membrane protein	cemA	Oenothera elata subsp. hookeri (Hooker's evening primrose) (Oenothera hookeri)	VFFPWWISLLFNK	2 Tryptophan oxidation to kynurenin	Dracula_Lett_3_RP_3791	2	852.961	1703.91	-2.5966	62.454	0.0068542	27787	56.563	537870
A8J1V4	Cilia- and flagella-associated protein 44	CFAP44	Chlamydomonas reinhardtii (Chlamydomonas smithii)	TLLAVGEKARPGPASAGPAVYIYSYPGLEVVK	Oxidation Y,2 Dioxidation Y	Dracula_Lett_2_RP_3785	4	839.196	3352.76	-3.7273	61.092	2.5851e-05	27038	56.021	47724000
M1V4Y8	Cilia- and flagella-associated protein 73	FAP73	Chlamydomonas reinhardtii (Chlamydomonas smithii)	QMFEVQEALEAQK	Oxidation (M)	Dracula_Lett_2_RP_3785	2	783.877	1565.74	-3.1566	52.395	0.010629	22568	68.657	4095600
Q9AUR8	Coatomer subunit alpha-1	Os03g0711400	Oryza sativa subsp. japonica (Rice)	ADYLQDAKK*	L-DOPA-quinone	Dracula_Lett_3_RP_3791	2	533.264	1064.51	0.040897	28.564	0.0099062	12937	62.464	1942100
Q9ZVH4	Cullin-3A	CUL3A	Arabidopsis thaliana (Mouse-ear cress)	LSWQTNMGTADIKAIFGKGQK	Oxidation (M),Oxidation W	Dracula_Lett_2_RP_3786	3	776.067	2325.18	-2.1805	59.862	0.0045353	25799	52.612	14981000
Q8W4G6	Cysteine-rich receptor-like protein kinase 15	CRK15	Arabidopsis thaliana (Mouse-ear cress)	LLGFSIGGGERILVYEYMPNK	2 L-DOPA-quinone	Dracula_Lett_3_RP_3791	3	795.403	2383.19	1.0658	58.003	0.0095612	25653	46.337	1211800
Q95AG0	Cytochrome f	petA	Chlamydomonas subcaudata	EGQAIIADQPLTNNPNVGGFGQK	Unmodified	Dracula_Lett_3_3789	3	790.068	2367.18	3.3469	46.453	0.011695	21417	47.499	41279000
Q95AG0	Cytochrome f	petA	Chlamydomonas subcaudata	EGQAIIADQPLTNNPNVGGFGQK	Unmodified	Dracula_Lett_3_3789	3	790.068	2367.18	3.7097	46.453	0.0091841	21417	47.499	41279000
A0A0B4L1W8	Cytochrome P450 716A75	CYP716A75	Maesa lanceolata (False assegai)	DFMYEGFYIPKGWK	Oxidation (M),Oxidation Y,L-DOPA-quinone	Dracula_Lett_1_2B_3773	2	913.908	1825.8	-1.2701	56.908	0.0081213	23445	47.706	150380
Q9STK7	Cytochrome P450 71A26	CYP71A26	Arabidopsis thaliana (Mouse-ear cress)	LLGTFSVGSYVPWLAWIDWIR	Dioxidation W,Tryptophan oxidation to kynurenin,Tryptophan oxidation to oxolactone	Dracula_Lett_1_7B_3780	3	843.765	2528.27	/	61.974	0.010063	27643	60.618	<T
A0A0S2IHL2	Cytochrome P450 72A397	CYP72A397	Kalopanax septemlobus (Castor aralia) (Acanthopanax septemlobus)	AMQAGEGSTDDILGILLESNLK	Dioxidation M	Dracula_Lett_1_2B_3773	3	769.718	2306.13	-0.6527	61.797	0.011067	25471	46.027	1543300
Q69XM6	Cytochrome P450 734A4	CYP734A4	Oryza sativa subsp. japonica (Rice)	EVLAVCGDAAGELPTKDHLPK*	Trioxidation (C)	Dracula_Lett_3_3790	3	756.711	2267.11	2.9458	41.742	0.0096933	19066	50.098	22484000
Q69XM6	Cytochrome P450 734A4	CYP734A4	Oryza sativa subsp. japonica (Rice)	EVLAVCGDAAGELPTKDHLPK	Trioxidation (C)	Dracula_Lett_3_RP_3792	3	756.711	2267.11	3.5217	58.04	0.0096193	26058	50.226	77926000
Q9ZNR0	Cytochrome P450 78A6	CYP78A6	Arabidopsis thaliana (Mouse-ear cress)	LMAFSLGETRVIVTCNPDVAK	Oxidation (M),Deamidation (NQ)	Dracula_Lett_3_RP_3792	3	780.064	2337.17	2.4924	58.261	0.011584	26069	49.865	1856400
W8JIS9	Cytochrome P450 81C13	CYP81C13	Catharanthus roseus (Madagascar periwinkle) (Vinca rosea)	KVEEYELNTSYDYR*	Oxidation Y,L-DOPA-quinone	Dracula_Lett_2_3783	2	919.908	1837.8	-0.76149	46.873	0.0055025	20744	42.21	209830
W8JIS9	Cytochrome P450 81C13	CYP81C13	Catharanthus roseus (Madagascar periwinkle) (Vinca rosea)	KVEEYELNTSYDYR	Oxidation Y,L-DOPA-quinone	Dracula_Lett_3_3790	2	919.908	1837.8	-1.8697	37.347	0.0052374	16974	42.718	2170000
Q9CAD6	Cytochrome P450 86A7	CYP86A7	Arabidopsis thaliana (Mouse-ear cress)	WTDEPLTFDEIDQLVYLK	Unmodified	Dracula_Lett_2_RP_3785	2	1113.05	2224.09	/	60.282	0.0015166	25810	66.538	<T
Q9SRQ1	Cytochrome P450 89A9	CYP89A9	Arabidopsis thaliana (Mouse-ear cress)	QQFITMVMKNPFKANIYPR	Oxidation (M),2 Deamidation (NQ)	Dracula_Lett_2_RP_3786	3	782.066	2343.18	/	59.329	0.01621	25924	50.831	<T
Q5CCK1	Cytochrome P450 90A4	CYP90A4	Oryza sativa subsp. japonica (Rice)	RANTDIHYKDYTIPK	Dioxidation Y,L-DOPA-quinone	Dracula_Lett_3_3789	2	940.96	1879.91	0.93424	41.54	0.0080252	19136	50.452	5505600
Q9SMH5	Cytoplasmic dynein 2 heavy chain 1	DHC1B	Chlamydomonas reinhardtii (Chlamydomonas smithii)	WEQDTFAELVAEK	Deamidation (NQ)	Dracula_Lett_2_3783	2	783.87	1565.72	4.3673	38.261	0.0030065	16744	112.3	20952000
Q9LF53	DELLA protein RGL3;DELLA protein RGL2	RGL3;RGL2	Arabidopsis thaliana (Mouse-ear cress)	VMSEVYLGR	Oxidation (M),L-DOPA-quinone	Dracula_Lett_1_7B_3780	2	542.261	1082.51	-2.521	53.541	0.010046	23564	42.109	1966500
P51102	Dihydroflavonol 4-reductase	DFRA	Arabidopsis thaliana (Mouse-ear cress)	ETVCVTGASGFIGSWLVMR	Oxidation (M),Glu->pyro-Glu,Tryptophan oxidation to oxolactone	Dracula_Lett_2_RP_3785	2	1041.49	2080.97	1.1861	58.256	0.0095206	24671	51.463	833120
Q9C7X0	Disease resistance protein ADR2	ADR2	Arabidopsis thaliana (Mouse-ear cress)	TFHLSHMFNADSVNSK	Oxidation (M),2 Deamidation (NQ)	Dracula_Lett_1_7A_3778	2	926.912	1851.81	/	9.6283	0.0062026	4724	60.301	<T
Q9C5V6	DNA topoisomerase 6 subunit B	TOP6B	Arabidopsis thaliana (Mouse-ear cress)	VLKARGEASYYK	Oxidation Y,Dioxidation Y	Dracula_Lett_1_7B_3780	2	716.875	1431.74	0.98445	54.257	0.0027227	24029	80.219	1096800
Q9C5V6	DNA topoisomerase 6 subunit B	TOP6B	Arabidopsis thaliana (Mouse-ear cress)	VLKARGEASYYK	Oxidation Y,Dioxidation Y	Dracula_Lett_2_3783	2	716.875	1431.74	0.49087	36.498	0.0040573	16005	88.177	18951000
Q9C5V6	DNA topoisomerase 6 subunit B	TOP6B	Arabidopsis thaliana (Mouse-ear cress)	VLKARGEASYYK	Oxidation Y,Dioxidation Y	Dracula_Lett_2_RP_3785	2	716.875	1431.74	0.81816	51.991	0.0047377	22398	78.113	4948700
Q9C5V6	DNA topoisomerase 6 subunit B	TOP6B	Arabidopsis thaliana (Mouse-ear cress)	VLKARGEASYYK	Oxidation Y,Dioxidation Y	Dracula_Lett_2_RP_3786	2	716.875	1431.74	1.4075	51.01	0.0047377	22452	78.113	4068600
Q9C5V6	DNA topoisomerase 6 subunit B	TOP6B	Arabidopsis thaliana (Mouse-ear cress)	VLKARGEASYYK	Oxidation Y,Dioxidation Y	Dracula_Lett_3_3789	2	716.875	1431.74	-0.15142	36.692	3.176e-05	16866	106.42	23340000
Q9C5V6	DNA topoisomerase 6 subunit B	TOP6B	Arabidopsis thaliana (Mouse-ear cress)	VLKARGEASYYK	Oxidation Y,Dioxidation Y	Dracula_Lett_3_3790	2	716.875	1431.74	0.094669	36.803	0.0010623	16722	99.442	22969000
Q9C5V6	DNA topoisomerase 6 subunit B	TOP6B	Arabidopsis thaliana (Mouse-ear cress)	VLKARGEASYYK	Oxidation Y,Dioxidation Y	Dracula_Lett_3_RP_3791	2	716.875	1431.74	1.0991	49.882	0.0026938	22124	86.67	3811400
Q9C5V6	DNA topoisomerase 6 subunit B	TOP6B	Arabidopsis thaliana (Mouse-ear cress)	VLKARGEASYYK	Oxidation Y,Dioxidation Y	Dracula_Lett_3_RP_3792	2	716.875	1431.74	0.98794	50.086	0.0077544	22531	76.679	3490700
A1EA00	DNA-directed RNA polymerase subunit	rpoC2	Agrostis stolonifera (Creeping bentgrass)	EYQPLMILSASNCSR	Oxidation (M),L-DOPA-quinone	Dracula_Lett_1_2A_3771	2	899.909	1797.8	0.10446	39.489	0.008703	16216	48.998	4206300
A1EA00	DNA-directed RNA polymerase subunit	rpoC2	Agrostis stolonifera (Creeping bentgrass)	EYQPLMILSASNCSR	Oxidation (M),L-DOPA-quinone	Dracula_Lett_1_2A_3771	3	600.275	1797.8	-1.1497	39.499	0.0096938	16230	46.3	5276300
A1EA00	DNA-directed RNA polymerase subunit	rpoC2	Agrostis stolonifera (Creeping bentgrass)	EYQPLMILSASNCSR	Oxidation (M),L-DOPA-quinone	Dracula_Lett_1_2A_3772	3	600.275	1797.8	-0.74751	39.569	0.0051698	17112	56.569	4772400
A1EA00	DNA-directed RNA polymerase subunit	rpoC2	Agrostis stolonifera (Creeping bentgrass)	EYQPLMILSASNCSR	Oxidation (M),L-DOPA-quinone	Dracula_Lett_1_2A_3772	3	600.275	1797.8	-0.33386	41.447	0.0064619	18234	52.5	2138400
A1EA00	DNA-directed RNA polymerase subunit	rpoC2	Agrostis stolonifera (Creeping bentgrass)	EYQPLMILSASNCSR	Oxidation (M),L-DOPA-quinone	Dracula_Lett_1_2B_3773	2	899.909	1797.8	1.7934	55.251	0.0099148	22315	47.302	477030
A1EA00	DNA-directed RNA polymerase subunit	rpoC2	Agrostis stolonifera (Creeping bentgrass)	EYQPLMILSASNCSR	Oxidation (M),L-DOPA-quinone	Dracula_Lett_1_2B_3773	3	600.275	1797.8	0.59726	55.1	0.0058707	22356	70.628	598640
A1EA00	DNA-directed RNA polymerase subunit	rpoC2	Agrostis stolonifera (Creeping bentgrass)	EYQPLMILSASNCSR	Oxidation (M),L-DOPA-quinone	Dracula_Lett_1_2B_3774	3	600.275	1797.8	-0.025721	55.29	0.0079913	22884	48.467	556370
A1EA00	DNA-directed RNA polymerase subunit	rpoC2	Agrostis stolonifera (Creeping bentgrass)	EYQPLMILSASNCSR	Oxidation (M),L-DOPA-quinone	Dracula_Lett_1_7A_3777	3	600.275	1797.8	-1.1929	42.101	0.0070048	19630	60.196	893430
A1EA00	DNA-directed RNA polymerase subunit	rpoC2	Agrostis stolonifera (Creeping bentgrass)	EYQPLMILSASNCSR	Oxidation (M),L-DOPA-quinone	Dracula_Lett_1_7A_3777	3	600.275	1797.8	0.0027054	43.977	0.0044417	20536	83.243	1107600
A1EA00	DNA-directed RNA polymerase subunit	rpoC2	Agrostis stolonifera (Creeping bentgrass)	EYQPLMILSASNCSR	Oxidation (M),L-DOPA-quinone	Dracula_Lett_1_7A_3778	3	600.275	1797.8	-1.2813	41.909	0.0062129	19660	52.891	803410
A1EA00	DNA-directed RNA polymerase subunit	rpoC2	Agrostis stolonifera (Creeping bentgrass)	EYQPLMILSASNCSR	Oxidation (M),L-DOPA-quinone	Dracula_Lett_1_7A_3778	3	600.275	1797.8	-1.0518	43.453	0.0051698	20508	56.569	655940
A1EA00	DNA-directed RNA polymerase subunit	rpoC2	Agrostis stolonifera (Creeping bentgrass)	EYQPLMILSASNCSR	Oxidation (M),L-DOPA-quinone	Dracula_Lett_1_7B_3779	3	600.275	1797.8	-0.48355	55.401	0.0058208	24678	70.438	710070
A1EA00	DNA-directed RNA polymerase subunit	rpoC2	Agrostis stolonifera (Creeping bentgrass)	EYQPLMILSASNCSR	Oxidation (M),L-DOPA-quinone	Dracula_Lett_2_3783	2	899.909	1797.8	0.56709	42.101	0.0059906	18508	54.343	2106900
A1EA00	DNA-directed RNA polymerase subunit	rpoC2	Agrostis stolonifera (Creeping bentgrass)	EYQPLMILSASNCSR	Oxidation (M),L-DOPA-quinone	Dracula_Lett_2_3783	3	600.275	1797.8	-0.14583	42.104	7.6743e-05	18518	97.69	3383100
A1EA00	DNA-directed RNA polymerase subunit	rpoC2	Agrostis stolonifera (Creeping bentgrass)	EYQPLMILSASNCSR	Oxidation (M),L-DOPA-quinone	Dracula_Lett_2_3784	3	600.275	1797.8	1.8042	42.357	0.0073146	18937	88.092	3136200
A1EA00	DNA-directed RNA polymerase subunit	rpoC2	Agrostis stolonifera (Creeping bentgrass)	EYQPLMILSASNCSR	Oxidation (M),L-DOPA-quinone	Dracula_Lett_3_3789	3	600.275	1797.8	0.15528	42.229	0.0036019	19485	77.204	1434800
A1EA00	DNA-directed RNA polymerase subunit	rpoC2	Agrostis stolonifera (Creeping bentgrass)	EYQPLMILSASNCSR	Oxidation (M),L-DOPA-quinone	Dracula_Lett_3_3790	2	899.909	1797.8	1.4855	42.247	0.0085648	19276	49.466	1135700
A1EA00	DNA-directed RNA polymerase subunit	rpoC2	Agrostis stolonifera (Creeping bentgrass)	EYQPLMILSASNCSR	Oxidation (M),L-DOPA-quinone	Dracula_Lett_3_3790	3	600.275	1797.8	1.1143	42.247	0.0070808	19291	60.401	1856900
A1EA00	DNA-directed RNA polymerase subunit	rpoC2	Agrostis stolonifera (Creeping bentgrass)	EYQPLMILSASNCSR	Oxidation (M),Glu->pyro-Glu,Dioxidation Y	Dracula_Lett_3_3789	2	899.909	1797.8	0.78299	42.232	0.004042	19487	78.488	776700
Q7YJU6	DNA-directed RNA polymerase subunit alpha	rpoA	Calycanthus floridus var. glaucus (Eastern sweetshrub) (Calycanthus fertilis var. ferax)	SNIHTLLDLLNNSQEDLMR	Unmodified	Dracula_Lett_3_RP_3791	2	1113.56	2225.11	/	57.587	0.010108	25442	50.843	<T
Q7YJU6	DNA-directed RNA polymerase subunit alpha	rpoA	Calycanthus floridus var. glaucus (Eastern sweetshrub) (Calycanthus fertilis var. ferax)	SNIHTLLDLLNNSQEDLMR	Unmodified	Dracula_Lett_3_RP_3792	2	1113.56	2225.11	/	58.191	0.0004107	26043	77.204	<T
Q7YJU6	DNA-directed RNA polymerase subunit alpha	rpoA	Calycanthus floridus var. glaucus (Eastern sweetshrub) (Calycanthus fertilis var. ferax)	SNIHTLLDLLNNSQEDLMR	2 Deamidation (NQ)	Dracula_Lett_2_RP_3786	2	1114.55	2227.08	-2.1268	59.637	0.010453	25833	89.629	1887700
Q7YJU6	DNA-directed RNA polymerase subunit alpha	rpoA	Calycanthus floridus var. glaucus (Eastern sweetshrub) (Calycanthus fertilis var. ferax)	SNIHTLLDLLNNSQEDLMR	Unmodified	Dracula_Lett_3_RP_3791	2	1113.56	2225.11	/	57.587	0.016273	25442	50.843	<T
Q7YJU6	DNA-directed RNA polymerase subunit alpha	rpoA	Calycanthus floridus var. glaucus (Eastern sweetshrub) (Calycanthus fertilis var. ferax)	SNIHTLLDLLNNSQEDLMR	Unmodified	Dracula_Lett_3_RP_3792	2	1113.56	2225.11	/	58.191	0.0027289	26043	77.204	<T
Q7YJU6	DNA-directed RNA polymerase subunit alpha	rpoA	Calycanthus floridus var. glaucus (Eastern sweetshrub) (Calycanthus fertilis var. ferax)	SNIHTLLDLLNNSQEDLMR	Unmodified	Dracula_Lett_3_RP_3792	2	1113.56	2225.11	/	58.191	2.631e-05	26043	77.204	<T
Q3ZJ77	DNA-directed RNA polymerase subunit alpha	rpoA	Tupiella akineta (Green alga) (Pseudendoclonium akinetum)	NDEVIFFQNANTRVVDSQTALK	2 Deamidation (NQ)	Dracula_Lett_1_7B_3780	3	837.75	2510.23	2.5973	62.62	0.010262	27970	50.916	1281400
Q49L08	DNA-directed RNA polymerase subunit beta''	rpoC2	Eucalyptus globulus subsp. globulus (Tasmanian blue gum)	IEGWNEHIKK	Tryptophan oxidation to kynurenin	Dracula_Lett_1_2A_3772	2	629.333	1256.65	-0.10238	46.401	0.010911	20376	45.68	294800
Q1KVT3	DNA-directed RNA polymerase subunit beta'	rpoC1	Tetradesmus obliquus (Green alga) (Acutodesmus obliquus)	FNNFHVFLSTKANSNLFFFEK	3 Deamidation (NQ)	Dracula_Lett_3_RP_3791	3	852.081	2553.22	-1.9861	58.145	0.0088774	25630	53.773	6803400
P06274	DNA-directed RNA polymerase subunit beta''	rpoC2	Marchantia polymorpha (Liverwort) (Marchantia aquatica)	NNFKTFLQISLIEYSNLEK	L-DOPA-quinone	Dracula_Lett_3_RP_3792	3	772.402	2314.18	/	58.791	0.0068469	26338	64.327	<T
P60290	DNA-directed RNA polymerase subunit beta''	rpoC2	Physcomitrium patens (Spreading-leaved earth moss) (Physcomitrella patens)	NFFQINLIENINLMNKKK	Oxidation (M),4 Deamidation (NQ)	Dracula_Lett_2_RP_3786	2	1121.08	2240.14	/	59.495	0.0062897	26015	74.76	<T
Q3ZJ90	DNA-directed RNA polymerase subunit beta''	rpoC2	Tupiella akineta (Green alga) (Pseudendoclonium akinetum)	DYITKAEQILEFTNQDVKK	2 Deamidation (NQ)	Dracula_Lett_3_3790	3	762.39	2284.15	2.6325	42.072	0.013608	19191	62.475	4594400
Q06SE7	DNA-directed RNA polymerase subunit beta N-terminal section	rpoB1	Stigeoclonium helveticum (Green alga)	LLYNYLDYLK	2 Dioxidation Y,L-DOPA-quinone	Dracula_Lett_2_3784	2	698.338	1394.66	1.6742	34.892	0.0065808	15654	67.494	1797200
A6QRA1	DNA-directed RNA polymerase V subunit 7	NRPE7	Arabidopsis thaliana (Mouse-ear cress)	YIPGENPIFMNEK	Oxidation Y	Dracula_Lett_3_RP_3791	2	784.377	1566.74	-1.0738	51.451	0.0014818	22803	67.704	603920
O81214	Dolichyl-diphosphooligosaccharide--protein glycosyltransferase subunit DAD1	DAD1	Zea mays (Maize)	IQVNKDNK	2 Deamidation (NQ)	Dracula_Lett_3_RP_3791	2	480.753	959.492	-0.20478	26.564	0.014432	12005	82.241	4522400
O81214	Dolichyl-diphosphooligosaccharide--protein glycosyltransferase subunit DAD1	DAD1	Zea mays (Maize)	IQVNKDNK	2 Deamidation (NQ)	Dracula_Lett_3_RP_3792	2	480.753	959.492	-0.39728	26.515	0.011197	12221	87.754	4330200
Q84XF3	Dynamin-related protein 1B	DRP1B	Arabidopsis thaliana (Mouse-ear cress)	IDLMDQGTNAVDILEGRGYK	Dioxidation M	Dracula_Lett_2_3783	3	747.367	2239.08	-0.68955	48.592	0.012131	21522	40.047	1563600
Q84XF3	Dynamin-related protein 1B	DRP1B	Arabidopsis thaliana (Mouse-ear cress)	IDLMDQGTNAVDILEGRGYK	Dioxidation M	Dracula_Lett_3_3789	3	747.367	2239.08	-1.0594	48.18	0.0057755	22265	54.964	9249300
Q6YW46	Elongation factor 1-gamma 2	/	Oryza sativa subsp. japonica (Rice)	VELVKNFQMGVSNKTPEFLK	Oxidation (M),3 Deamidation (NQ)	Dracula_Lett_2_3784	3	776.399	2326.18	-3.7766	49.979	0.0055085	22421	71.742	17136000
Q6YW46	Elongation factor 1-gamma 2	/	Oryza sativa subsp. japonica (Rice)	VELVKNFQMGVSNKTPEFLK	Oxidation (M),3 Deamidation (NQ)	Dracula_Lett_2_3784	2	1164.1	2326.18	-1.2478	49.981	0.0082896	22428	63.727	4941300
Q6YW46	Elongation factor 1-gamma 2	/	Oryza sativa subsp. japonica (Rice)	VELVKNFQMGVSNKTPEFLK	3 Deamidation (NQ)	Dracula_Lett_2_3784	2	1156.1	2310.18	0.54799	51.813	0.01022	23203	56.414	15224000
P46280	Elongation factor Tu, chloroplastic	TUFB1	Glycine max (Soybean) (Glycine hispida)	VTEIMNDKDEESKMVMPGDR	Oxidation (M)	Dracula_Lett_2_3783	2	1170.53	2339.04	2.8879	47.625	0.011805	21074	56.205	3522600
P46280	Elongation factor Tu, chloroplastic	TUFB1	Glycine max (Soybean) (Glycine hispida)	VTEIMNDKDEESKMVMPGDR	Oxidation (M)	Dracula_Lett_3_3789	2	1170.53	2339.04	1.1326	47.845	0.013434	22145	54.343	3039800
P46280	Elongation factor Tu, chloroplastic	TUFB1	Glycine max (Soybean) (Glycine hispida)	VTEIMNDKDEESKMVMPGDR	Oxidation (M)	Dracula_Lett_2_3783	2	1170.53	2339.04	2.3342	47.625	0.0063397	21074	56.205	3522600
P46280	Elongation factor Tu, chloroplastic	TUFB1	Glycine max (Soybean) (Glycine hispida)	VTEIMNDKDEESKMVMPGDR	Oxidation (M)	Dracula_Lett_2_3783	2	1170.53	2339.04	0.9763	47.625	0.0087121	21074	56.205	3522600
O64889	Endoglucanase 12	At2g44540	Arabidopsis thaliana (Mouse-ear cress)	VGSNGKIAEYKSMAEQFICNCAQK	2 Deamidation (NQ)	Dracula_Lett_2_RP_3785	4	684.567	2734.24	4.4315	61.52	0.013891	26425	47.814	2646500
Q9C6B6	ERAD-associated E3 ubiquitin-protein ligase component HRD3B;ERAD-associated E3 ubiquitin-protein ligase component HRD3A	HRD3B	Arabidopsis thaliana (Mouse-ear cress)	GPWSSLSRWALEAYLKGDVGK	Oxidation W,Tryptophan oxidation to kynurenin	Dracula_Lett_3_RP_3792	3	780.738	2339.19	0.8529	59.439	0.011155	26377	42.716	24355000
O65020	Ethylene-overproduction protein 1	ETO1	Arabidopsis thaliana (Mouse-ear cress)	EMKRATINFTQNGISVEGMR	Oxidation (M)	Dracula_Lett_2_RP_3785	2	1149.57	2297.13	0.11666	61.438	0.011281	26262	45.28	7760500
H2DH16	Eukaryotic translation initiation factor 4G	/	Triticum aestivum (Wheat)	LVQVWFPSSVEK	Tryptophan oxidation to oxolactone	Dracula_Lett_1_2B_3774	2	716.877	1431.74	-2.4067	51.878	0.0097683	21875	57.598	1085800
H2DH16	Eukaryotic translation initiation factor 4G	/	Triticum aestivum (Wheat)	LVQVWFPSSVEK	Tryptophan oxidation to oxolactone	Dracula_Lett_1_7A_3778	2	716.877	1431.74	-3.0955	36.496	0.0075801	17090	61.962	2034400
H2DH16	Eukaryotic translation initiation factor 4G	/	Triticum aestivum (Wheat)	LVQVWFPSSVEK	Tryptophan oxidation to oxolactone	Dracula_Lett_1_7B_3780	2	716.877	1431.74	-2.0629	54.257	0.0099737	24029	56.81	1096800
I1MGE5	Eukaryotic translation initiation factor 4G	/	Triticum aestivum (Wheat)	LSHHHHNNNNNNNNNIDSTSK	Unmodified	Dracula_Lett_2_RP_3785	3	809.029	2424.07	-0.72456	60.478	0.0038494	25848	57.045	739800
I1MGE5	Eukaryotic translation initiation factor 4G	/	Triticum aestivum (Wheat)	LSHHHHNNNNNNNNNIDSTSK	Unmodified	Dracula_Lett_2_RP_3785	3	809.029	2424.07	-1.9886	60.478	0.0075964	25848	57.045	739800
I1MGE5	Eukaryotic translation initiation factor 4G	/	Triticum aestivum (Wheat)	LSHHHHNNNNNNNNNIDSTSK	Unmodified	Dracula_Lett_2_RP_3785	3	809.029	2424.07	-3.2528	60.478	0.0052703	25848	57.045	739800
Q41583	Eukaryotic translation initiation factor isoform 4G-2	/	Triticum aestivum (Wheat)	EQYNASGRQQEQFNR	Glu->pyro-Glu,2 Deamidation (NQ)	Dracula_Lett_3_3789	2	919.906	1837.8	-0.73267	37.25	0.014984	17137	62.166	1994900
Q9FL79	Expansin-A23;Expansin-A25	EXPA23	Arabidopsis thaliana (Mouse-ear cress)	GNPYFLMILPYNVGGAGDIK	L-DOPA-quinone	Dracula_Lett_1_2B_3773	3	718.363	2152.07	0.16188	61.826	0.0093251	25576	50.831	249080
Q9FL53	Fasciclin-like arabinogalactan protein 21	FLA21	Arabidopsis thaliana (Mouse-ear cress)	QLLHYHTLPLMLSMDDLLK	2 Oxidation (M),Gln->pyro-Glu,Dioxidation Y	Dracula_Lett_3_3789	3	776.725	2327.15	/	44.474	0.0053121	20527	52.862	<T
O81006	Fatty acid desaturase 4-like 2, chloroplastic	FAD4L2	Arabidopsis thaliana (Mouse-ear cress)	ATSLQTKYTLNPITNNIPRSHR	4 Deamidation (NQ)	Dracula_Lett_3_RP_3792	3	843.77	2528.29	-1.6038	59.44	0.0051752	26613	67.227	3848800
Q84V03	F-box protein At2g16365	At2g16365	Arabidopsis thaliana (Mouse-ear cress)	ENNNLFLEILK	Glu->pyro-Glu	Dracula_Lett_2_3783	3	443.578	1327.71	2.5604	22.46	0.009593	9875	67.214	4242900
Q84V03	F-box protein At2g16365	At2g16365	Arabidopsis thaliana (Mouse-ear cress)	ENNNLFLEILK	Glu->pyro-Glu	Dracula_Lett_2_3784	3	443.578	1327.71	3.1047	22.784	0.0028037	10242	92.538	4001700
Q84V03	F-box protein At2g16365	At2g16365	Arabidopsis thaliana (Mouse-ear cress)	ENNNLFLEILK	Glu->pyro-Glu	Dracula_Lett_2_3783	3	443.578	1327.71	1.729	22.46	0.010823	9875	67.214	4242900
Q84V03	F-box protein At2g16365	At2g16365	Arabidopsis thaliana (Mouse-ear cress)	ENNNLFLEILK	Glu->pyro-Glu	Dracula_Lett_2_3784	3	443.578	1327.71	1.8082	22.784	0.002062	10242	92.538	4001700
Q8RY82	F-box protein At2g32560	At2g32560	Arabidopsis thaliana (Mouse-ear cress)	EEIAMWKR	Glu->pyro-Glu	Dracula_Lett_2_RP_3785	1	1044.53	1043.52	-3.0607	47.779	0.0081862	20449	48.504	5580100
Q9LX89	F-box protein At5g10340	At5g10340	Arabidopsis thaliana (Mouse-ear cress)	TFLVESSAASVQIPTPWEDK	Tryptophan oxidation to kynurenin	Dracula_Lett_1_2B_3773	3	737.039	2208.1	-3.9844	61.528	0.0073981	25378	55.437	1371200
Q9FGQ3	F-box/FBD/LRR-repeat protein At5g53840	At5g53840	Arabidopsis thaliana (Mouse-ear cress)	LTLKIDYMYK	Oxidation (M),2 Dioxidation Y	Dracula_Lett_2_3783	2	684.342	1366.67	-2.2374	36.421	0.0088997	15976	56.258	2506400
Q93W93	F-box/kelch-repeat protein At1g55270	At1g55270	Arabidopsis thaliana (Mouse-ear cress)	LQAPLVDSVSCYCRVDSGLK	Deamidation (NQ)	Dracula_Lett_3_RP_3792	2	1134.55	2267.09	/	58.105	0.0056748	26006	61.03	<T
Q0V7S6	F-box/kelch-repeat protein OR23	OR23	Arabidopsis thaliana (Mouse-ear cress)	TTVMCTIRL	Dioxidation M	Dracula_Lett_1_2A_3771	2	563.783	1125.55	2.6287	29.139	0.010728	11569	41.652	2066700
Q6DR13	F-box/LRR-repeat protein At2g42720	At2g42720	Arabidopsis thaliana (Mouse-ear cress)	VKVLEIWSYQGTSK	Oxidation Y	Dracula_Lett_2_3784	3	551.966	1652.88	2.2769	26.276	0.0080801	11880	59.225	442050
Q8S8Q9	F-box/LRR-repeat protein At2g43260	At2g43260	Arabidopsis thaliana (Mouse-ear cress)	VSPEWILEVWGMDTYKEKWSK	Oxidation W,Dioxidation W,Tryptophan oxidation to kynurenin	Dracula_Lett_2_3783	4	666.573	2662.26	-3.0503	42.761	0.0090033	18965	42.716	13872000
O82379	F-box/LRR-repeat/kelch-repeat protein At2g29770	At2g29770	Arabidopsis thaliana (Mouse-ear cress)	MANFGGKLAILGCSNSSQR	Deamidation (NQ)	Dracula_Lett_3_RP_3792	2	1006.49	2010.96	2.4087	55.88	0.014888	25275	58.132	4219800
Q9SR13	Flowering locus K homology domain	FLK	Arabidopsis thaliana (Mouse-ear cress)	QPPMEKQPHQGISAYGR	Oxidation (M),Gln->pyro-Glu	Dracula_Lett_2_RP_3786	2	961.963	1921.91	/	124.93	0.0084398	51978	60.255	<T
Q9SR13	Flowering locus K homology domain	FLK	Arabidopsis thaliana (Mouse-ear cress)	QPPMEKQPHQGISAYGR	Oxidation (M),Gln->pyro-Glu	Dracula_Lett_2_RP_3786	2	961.963	1921.91	/	124.93	0.015075	51978	60.255	<T
Q9FF15	Formin-like protein 16	FH16	Arabidopsis thaliana (Mouse-ear cress)	ADNNKMTLMHYLCKVLASK	2 Oxidation (M),L-DOPA-quinone	Dracula_Lett_2_RP_3786	3	761.703	2282.09	-1.434	54.832	0.0088644	23863	57.173	2688900
P08453	Gamma-gliadin	/	Triticum aestivum (Wheat)	APFASIVAGIGGQ	Unmodified	Dracula_Lett_1_7A_3777	2	594.325	1186.63	-0.40716	52.316	4.0024e-14	24292	143.28	2834400
P08453	Gamma-gliadin	/	Triticum aestivum (Wheat)	APFASIVAGIGGQ	Unmodified	Dracula_Lett_1_7A_3778	2	594.325	1186.63	-0.45415	51.167	1.5332e-14	23896	153.08	3216600
P08453	Gamma-gliadin	/	Triticum aestivum (Wheat)	APFASIVAGIGGQ	Unmodified	Dracula_Lett_1_7A_3777	2	594.325	1186.63	-0.57024	52.316	5.4203e-14	24292	143.28	2834400
P08453	Gamma-gliadin	/	Triticum aestivum (Wheat)	APFASIVAGIGGQ	Unmodified	Dracula_Lett_1_7A_3778	2	594.325	1186.63	-1.22	51.167	4.3025e-14	23896	153.08	3216600
P08453	Gamma-gliadin	/	Triticum aestivum (Wheat)	APFASIVAGIGGQ	Unmodified	Dracula_Lett_1_7A_3777	2	594.325	1186.63	-0.45513	52.316	2.0108e-14	24292	143.28	2834400
P08453	Gamma-gliadin	/	Triticum aestivum (Wheat)	APFASIVAGIGGQ	Unmodified	Dracula_Lett_1_7A_3778	2	594.325	1186.63	-0.80274	51.167	2.2606e-14	23896	153.08	3216600
P08453	Gamma-gliadin	/	Triticum aestivum (Wheat)	APFASIVAGIGGQ	Unmodified	Dracula_Lett_1_7A_3777	2	594.325	1186.63	-0.76993	52.316	2.6112e-14	24292	143.28	2834400
P08453	Gamma-gliadin	/	Triticum aestivum (Wheat)	APFASIVAGIGGQ	Unmodified	Dracula_Lett_1_7A_3778	2	594.325	1186.63	-0.88452	51.167	8.6666e-15	23896	153.08	3216600
Q9SV73	Gamma-interferon-responsive lysosomal thiol protein	GILT	Arabidopsis thaliana (Mouse-ear cress)	MVSSSLTK	Acetyl (Protein N-term)	Dracula_Lett_3_RP_3792	2	447.734	893.453	0.97203	45.102	0.011562	20591	62.107	151490
Q9SV73	Gamma-interferon-responsive lysosomal thiol protein	GILT	Arabidopsis thaliana (Mouse-ear cress)	MVSSSLTK	Acetyl (Protein N-term)	Dracula_Lett_3_RP_3792	2	447.734	893.453	1.7482	45.102	0.0074061	20591	62.107	151490
Q9SIQ3	GDSL esterase/lipase At2g31540;GDSL esterase/lipase At2g31550	At2g31540	Arabidopsis thaliana (Mouse-ear cress)	FLYADVYNPMMEMIQNPSK*	Oxidation (M),2 Deamidation (NQ)	Dracula_Lett_3_RP_3792	2	1155.01	2308.01	3.6269	46.98	0.012512	21458	63.091	2655500
Q8RWJ4	GDSL esterase/lipase At2g36325	At2g36325	Arabidopsis thaliana (Mouse-ear cress)	SFMTLDLYNAFVTIFK	Oxidation (M),L-DOPA-quinone	Dracula_Lett_2_3783	2	970.479	1938.94	0.96406	43.809	0.0099684	19311	50.149	877610
P29152	Genome polyprotein	/	Pea seed-borne mosaic virus (strain DPD1)	DKWEKFDR	Tryptophan oxidation to kynurenin	Dracula_Lett_3_3790	2	564.278	1126.54	-1.8806	33.962	0.01162	15473	44.395	4411500
Q6PLS1	Genome polyprotein	/	Apple stem grooving virus (strain Korea) (ASGV)	ELLSEFLSMLPCEFKVNIK	Glu->pyro-Glu,Trioxidation (C)	Dracula_Lett_2_3783	3	776.394	2326.16	1.6565	43.329	0.0096169	19095	46.121	5796500
O80642	Geranylgeranyl transferase type-1 subunit beta	GGB	Arabidopsis thaliana (Mouse-ear cress)	KFLMSCQSK	Trioxidation (C)	Dracula_Lett_3_RP_3791	2	588.773	1175.53	-0.46932	33.459	0.0095363	15213	66.692	1323000
O80642	Geranylgeranyl transferase type-1 subunit beta	GGB	Arabidopsis thaliana (Mouse-ear cress)	KFLMSCQSK	Trioxidation (C)	Dracula_Lett_3_RP_3792	2	588.773	1175.53	-0.63982	33.414	0.011818	15423	70.919	1354900
O80642	Geranylgeranyl transferase type-1 subunit beta	GGB	Arabidopsis thaliana (Mouse-ear cress)	KFLMSCQSK	Trioxidation (C)	Dracula_Lett_2_RP_3785	2	588.773	1175.53	-1.4878	33.499	0.0078081	14509	75.854	905580
Q4U3F7	Germacrene A synthase 1	GAS1	Helianthus annuus (Common sunflower)	QSLRRPFHQGMPMVEAR	2 Deamidation (NQ)	Dracula_Lett_2_RP_3785	2	1021.51	2041	-2.359	60.178	0.0077703	25586	87.001	14592000
Q4U3F7	Germacrene A synthase 1	GAS1	Helianthus annuus (Common sunflower)	QSLRRPFHQGMPMVEAR	2 Deamidation (NQ)	Dracula_Lett_2_RP_3786	2	1021.51	2041	-2.2478	59.536	0.012551	26232	72.29	17599000
Q9LYC1	Gibberellin receptor GID1B	GID1B	Arabidopsis thaliana (Mouse-ear cress)	IVPLNTWVLISNFK	Unmodified	Dracula_Lett_2_3783	2	822.48	1642.94	0.18935	41.695	0.013441	18332	46.462	802330
P12300	Glucose-1-phosphate adenylyltransferase large subunit, chloroplastic/amyloplastic	AGA.7	Triticum aestivum (Wheat)	IIWVLEDYYKNKSIEHILILSGDQLYR	Oxidation Y,2 L-DOPA-quinone	Dracula_Lett_2_RP_3785	4	842.191	3364.73	0.98187	61.598	0.0096103	26339	43.888	1665500
Q9SHV2	Glutamate receptor 2.3	GLR2.3	Arabidopsis thaliana (Mouse-ear cress)	HIVWPGEADSVPKGWQIPTK	Oxidation W,Tryptophan oxidation to kynurenin	Dracula_Lett_2_RP_3786	2	1133.09	2264.16	0.12607	63.048	0.010765	27676	42.317	9349500
P18492	Glutamate-1-semialdehyde 2,1-aminomutase, chloroplastic	GSA	Hordeum vulgare (Barley)	KDIMEMVAPAGPMYQAGTLSGNPLAMTAGIHTLK	Oxidation (M),2 Dioxidation M	Dracula_Lett_3_3790	4	899.438	3593.72	-0.1346	47.447	0.0091166	21736	41.174	411900
Q4W8D0	Glutamine synthetase cytosolic isozyme 1-3	GLN1-3	Oryza sativa subsp. japonica (Rice)	MSSSLLTDLVNLDLSESTDK	Acetyl (Protein N-term)	Dracula_Lett_2_RP_3786	2	1105.54	2209.07	-1.2692	59.535	0.0019064	26289	80.905	170190000
Q4W8D0	Glutamine synthetase cytosolic isozyme 1-3	GLN1-3	Oryza sativa subsp. japonica (Rice)	MSSSLLTDLVNLDLSESTDK	Acetyl (Protein N-term)	Dracula_Lett_2_RP_3786	3	737.363	2209.07	/	59.112	0.0046451	25815	74.505	<T
Q4W8D0	Glutamine synthetase cytosolic isozyme 1-3	GLN1-3	Oryza sativa subsp. japonica (Rice)	MSSSLLTDLVNLDLSESTDK	Acetyl (Protein N-term)	Dracula_Lett_2_RP_3786	2	1105.54	2209.07	-1.5029	59.535	0.00041913	25751	80.905	170190000
Q4W8D0	Glutamine synthetase cytosolic isozyme 1-3	GLN1-3	Oryza sativa subsp. japonica (Rice)	MSSSLLTDLVNLDLSESTDK	Acetyl (Protein N-term)	Dracula_Lett_2_RP_3786	3	737.363	2209.07	/	59.112	0.0020128	25815	74.505	<T
Q4W8D0	Glutamine synthetase cytosolic isozyme 1-3	GLN1-3	Oryza sativa subsp. japonica (Rice)	MSSSLLTDLVNLDLSESTDK	Acetyl (Protein N-term)	Dracula_Lett_3_3789	2	1105.54	2209.07	-1.6889	50.149	0.0056378	23104	48.532	23953000
Q4W8D0	Glutamine synthetase cytosolic isozyme 1-3	GLN1-3	Oryza sativa subsp. japonica (Rice)	MSSSLLTDLVNLDLSESTDK	Acetyl (Protein N-term)	Dracula_Lett_3_RP_3792	2	1105.54	2209.07	/	60.592	0.010418	27245	40.751	<T
Q8W4F3	Glutamine--tRNA ligase, cytoplasmic	OVA9	Arabidopsis thaliana (Mouse-ear cress)	RASYYWLLHSLSLYMPYVWEYSR	2 Oxidation Y,2 Dioxidation Y	Dracula_Lett_1_2B_3774	3	1027.15	3078.42	/	62.01	0.0094554	26192	46.461	<T
Q96266	Glutathione S-transferase F8, chloroplastic	GSTF8	Arabidopsis thaliana (Mouse-ear cress)	ATTNVWLQVEGQQFDPNASK	2 Deamidation (NQ)	Dracula_Lett_1_2B_3773	3	745.69	2234.05	1.891	61.346	0.00022478	25649	94.61	28807000
Q96266	Glutathione S-transferase F8, chloroplastic	GSTF8	Arabidopsis thaliana (Mouse-ear cress)	ATTNVWLQVEGQQFDPNASK	2 Deamidation (NQ)	Dracula_Lett_2_RP_3786	4	559.52	2234.05	3.0824	59.272	0.0093765	25801	51.942	11787000
Q96266	Glutathione S-transferase F8, chloroplastic	GSTF8	Arabidopsis thaliana (Mouse-ear cress)	ATTNVWLQVEGQQFDPNASK	2 Deamidation (NQ)	Dracula_Lett_3_3789	4	559.52	2234.05	2.0339	41.785	0.008363	19248	61.52	56185000
A0A0M4FCN7	Glycerol-3-phosphate acyltransferase RAM2	RAM2	Petunia hybrida (Petunia)	ESYIVRPDPGVKPMSQDK	Glu->pyro-Glu,L-DOPA-quinone	Dracula_Lett_2_3784	2	1021.5	2040.99	-2.1156	47.744	0.0017985	21419	74.611	22004000
A0A0M4FCN7	Glycerol-3-phosphate acyltransferase RAM2	RAM2	Petunia hybrida (Petunia)	ESYIVRPDPGVKPMSQDK	Oxidation (M),Glu->pyro-Glu,L-DOPA-quinone	Dracula_Lett_3_3790	2	1029.5	2056.99	-0.84997	45.482	0.0083634	20762	72.531	7944200
A0A0M4FCN7	Glycerol-3-phosphate acyltransferase RAM2	RAM2	Petunia hybrida (Petunia)	ESYIVRPDPGVKPMSQDK	Oxidation (M),Glu->pyro-Glu,L-DOPA-quinone	Dracula_Lett_3_RP_3792	2	1029.5	2056.99	0.21647	57.047	0.0026904	25343	76.165	5661700
P04405	Glycinin G2	GY2	Glycine max (Soybean) (Glycine hispida)	NAMFVPHYTLNANSIIYALNGR	Dioxidation M	Dracula_Lett_2_3784	3	837.753	2510.24	2.1977	47.44	0.0045348	21333	50.358	3184000
Q8L8A8	Growth-regulating factor 2	GRF2	Arabidopsis thaliana (Mouse-ear cress)	DIGVHVLGSVTSNENESLGLK	Acetyl (Protein N-term),2 Deamidation (NQ)	Dracula_Lett_3_RP_3791	2	1106.55	2211.09	1.596	59.53	0.0044028	26359	49.333	1050000
P36861	GTP-binding protein yptV2	YPTV2	Volvox carteri (Green alga)	NWMRNIEQHASDNVNK	3 Deamidation (NQ)	Dracula_Lett_1_7B_3780	2	979.937	1957.86	/	4.1815	0.01249	2039	56.404	<T
Q9FLV4	G-type lectin S-receptor-like serine/threonine-protein kinase At5g24080	At5g24080	Arabidopsis thaliana (Mouse-ear cress)	IIHCDIKPENILLDDNFCPK	Unmodified	Dracula_Lett_3_RP_3792	3	818.743	2453.21	/	57.93	0.005718	25925	49.708	<T
Q9FLV4	G-type lectin S-receptor-like serine/threonine-protein kinase At5g24080	At5g24080	Arabidopsis thaliana (Mouse-ear cress)	IIHCDIKPENILLDDNFCPK	Unmodified	Dracula_Lett_3_RP_3792	3	818.743	2453.21	/	57.93	0.011106	25925	49.708	<T
Q9FLV4	G-type lectin S-receptor-like serine/threonine-protein kinase At5g24080	At5g24080	Arabidopsis thaliana (Mouse-ear cress)	IIHCDIKPENILLDDNFCPK	Unmodified	Dracula_Lett_3_RP_3792	3	818.743	2453.21	/	57.93	0.0071149	25925	49.708	<T
Q6K6S5	Heat stress transcription factor A-5	HSFA5	Oryza sativa subsp. japonica (Rice)	VLGMEQRQTKMIAFLQQASK	Oxidation (M),2 Deamidation (NQ)	Dracula_Lett_3_RP_3792	3	775.736	2324.19	/	61.867	0.013612	27879	47.397	<T
Q9M658	Helicase protein MOM1	MOM1	Arabidopsis thaliana (Mouse-ear cress)	IKSWAAKLK	Oxidation W	Dracula_Lett_2_3783	2	530.829	1059.64	-2.2621	67.597	0.010225	29409	58.917	2283200
Q9M658	Helicase protein MOM1	MOM1	Arabidopsis thaliana (Mouse-ear cress)	IKSWAAKLK	Oxidation W	Dracula_Lett_3_3790	2	530.829	1059.64	-1.9386	67.829	0.011926	31005	43.808	1083300
Q9C5U2	Histidine kinase 2	AHK2	Arabidopsis thaliana (Mouse-ear cress)	LLHQLASKQTIAVDVYDTTNTSGLIK	L-DOPA-quinone	Dracula_Lett_3_RP_3791	3	948.51	2842.51	2.9274	58.367	0.003697	25656	55.302	1091300
Q9LG11	Histone acetyltransferase HAC4	HAC4	Arabidopsis thaliana (Mouse-ear cress)	EENYPSEFPYKSKAIFLFQK	Oxidation Y,Dioxidation Y	Dracula_Lett_2_3783	3	838.413	2512.22	1.2329	43.243	0.0080328	19062	48.907	2057800
Q9LG11	Histone acetyltransferase HAC4	HAC4	Arabidopsis thaliana (Mouse-ear cress)	EENYPSEFPYKSKAIFLFQK	Oxidation Y,Dioxidation Y	Dracula_Lett_3_3789	3	838.413	2512.22	0.92965	43.395	0.0081268	20009	50.178	7641200
Q9LG11	Histone acetyltransferase HAC4	HAC4	Arabidopsis thaliana (Mouse-ear cress)	EENYPSEFPYKSKAIFLFQK	Oxidation Y,Dioxidation Y	Dracula_Lett_3_3790	3	838.413	2512.22	1.6238	43.345	0.0063737	19783	54.974	8907300
O22446	Histone deacetylase 19	HDA19	Arabidopsis thaliana (Mouse-ear cress)	LNHGLCDIAINWAGGLHHAK	Tryptophan oxidation to oxolactone	Dracula_Lett_3_RP_3792	2	1106.05	2210.08	3.031	58.141	0.0049877	26139	60.08	57251000
Q9ZU11	Homeobox-leucine zipper protein ATHB-15	ATHB-15	Arabidopsis thaliana (Mouse-ear cress)	LMGLNLTFANGFAPVSNVVLCAK	Oxidation (M),2 Deamidation (NQ)	Dracula_Lett_3_3790	3	818.752	2453.23	1.9697	43.228	0.011577	19727	47.485	855910
Q8L7H4	Homeobox-leucine zipper protein HDG4	HDG4	Arabidopsis thaliana (Mouse-ear cress)	KMFLWPLMNDDDR	2 Oxidation (M)	Dracula_Lett_2_RP_3785	2	856.892	1711.77	0.39585	57.81	0.0079009	25019	54.066	4938300
Q2QM96	Homeobox-leucine zipper protein HOX33	HOX33	Oryza sativa subsp. japonica (Rice)	IMQQGFTYLPGGVCKSSMGR	Trioxidation (C),2 Dioxidation M	Dracula_Lett_1_7B_3779	3	777.013	2328.02	/	128.83	0.010463	51940	43.454	<T
Q8LEM6	HVA22-like protein h	HVA22H	Arabidopsis thaliana (Mouse-ear cress)	ETIMEETLRITR	Oxidation (M),Glu->pyro-Glu	Dracula_Lett_2_3784	2	745.388	1488.76	1.9308	44.91	0.010258	20135	60.91	666990
Q9FHM7	Hypersensitive-induced response protein 4	HIR4	Arabidopsis thaliana (Mouse-ear cress)	ALVPMMTLDALFEQKGEVAK	Oxidation (M),Dioxidation M	Dracula_Lett_2_3783	3	747.05	2238.13	0.49927	41.949	0.011322	18421	44.831	61271000
Q9FHM7	Hypersensitive-induced response protein 4	HIR4	Arabidopsis thaliana (Mouse-ear cress)	ALVPMMTLDALFEQKGEVAK	Oxidation (M),Dioxidation M	Dracula_Lett_2_3784	3	747.05	2238.13	2.5589	42.213	0.0065646	18859	49.141	58475000
Q9FHM7	Hypersensitive-induced response protein 4	HIR4	Arabidopsis thaliana (Mouse-ear cress)	ALVPMMTLDALFEQKGEVAK	Oxidation (M),Dioxidation M	Dracula_Lett_3_3790	3	747.05	2238.13	0.71813	42.099	0.0025962	19184	61.477	54612000
Q9FHM7	Hypersensitive-induced response protein 4	HIR4	Arabidopsis thaliana (Mouse-ear cress)	ALVPMMTLDALFEQKGEVAK	Oxidation (M),Dioxidation M	Dracula_Lett_3_RP_3791	3	747.05	2238.13	1.2588	57.929	0.0059441	25463	55.322	14654000
Q9M9X7	Importin subunit alpha-7	IMPA7	Arabidopsis thaliana (Mouse-ear cress)	MKGGETMSVRR	Acetyl (Protein N-term),Oxidation (M)	Dracula_Lett_3_3789	2	655.321	1308.63	3.3114	38.814	0.011527	17835	61.691	13544000
Q9SF12	Inactive serine/threonine-protein kinase/endoribonuclease IRE1-like	/	Arabidopsis thaliana (Mouse-ear cress)	ISDMSLSK*	Dioxidation M	Dracula_Lett_2_3783	1	912.434	911.427	-3.3067	39.427	0.0064307	17247	57.281	1749200
Q9SF12	Inactive serine/threonine-protein kinase/endoribonuclease IRE1-like	/	Arabidopsis thaliana (Mouse-ear cress)	ISDMSLSK	Dioxidation M	Dracula_Lett_2_3784	1	912.434	911.427	-1.4006	39.673	0.0098887	17704	45.68	1986200
Q9SF12	Inactive serine/threonine-protein kinase/endoribonuclease IRE1-like	/	Arabidopsis thaliana (Mouse-ear cress)	ISDMSLSK	Dioxidation M	Dracula_Lett_2_RP_3786	1	912.434	911.427	-2.1272	39.81	0.0093798	17707	48.561	1569600
Q9SF12	Inactive serine/threonine-protein kinase/endoribonuclease IRE1-like	/	Arabidopsis thaliana (Mouse-ear cress)	ISDMSLSK	Dioxidation M	Dracula_Lett_3_3790	1	912.434	911.427	-2.9624	39.583	0.0092563	18006	49.442	1111700
Q9SF12	Inactive serine/threonine-protein kinase/endoribonuclease IRE1-like	/	Arabidopsis thaliana (Mouse-ear cress)	ISDMSLSK	Dioxidation M	Dracula_Lett_3_RP_3791	1	912.434	911.427	-1.742	40.133	0.010026	18380	66.799	561110
Q9SF12	Inactive serine/threonine-protein kinase/endoribonuclease IRE1-like	/	Arabidopsis thaliana (Mouse-ear cress)	ISDMSLSK	Dioxidation M	Dracula_Lett_3_RP_3792	1	912.434	911.427	-3.2063	39.69	0.01213	18205	51.335	644950
Q8VZ59	Indole-3-pyruvate monooxygenase YUCCA6	YUC6	Arabidopsis thaliana (Mouse-ear cress)	GECGLYAVGFTKRGISGASMDAK	Oxidation Y	Dracula_Lett_2_RP_3785	3	797.719	2390.14	0.86636	60.367	0.0064897	25853	53.359	2884300
Q5DM57	Intraflagellar transport protein 172	IFT172	Chlamydomonas reinhardtii (Chlamydomonas smithii)	AYLAAGGDDVDKAIAMYKR	Oxidation Y,L-DOPA-quinone	Dracula_Lett_2_RP_3785	2	1029.5	2056.99	-0.026227	58.472	0.0041591	24737	73.435	4276400
P58457	Kalata-B7	OAK3	Oldenlandia affinis	MKSSETTLTMFLKEMQLK	Oxidation (M),Dioxidation M	Dracula_Lett_2_3784	3	732.032	2193.07	0.45871	42.564	0.011456	19055	52.372	4062600
Q7XKR9	Kinesin-like protein KIN-12A	KIN12A	Oryza sativa subsp. japonica (Rice)	EDVRTACVYVESLTKELVFTTK	Glu->pyro-Glu	Dracula_Lett_2_RP_3786	4	643.335	2569.31	-1.5197	60.808	0.0075812	26786	54.117	6435700
Q7XKR9	Kinesin-like protein KIN-12A	KIN12A	Oryza sativa subsp. japonica (Rice)	EDVRTACVYVESLTKELVFTTK	Glu->pyro-Glu	Dracula_Lett_2_RP_3786	4	643.335	2569.31	-0.88236	60.808	0.0079596	26786	54.117	6435700
Q7XKR9	Kinesin-like protein KIN-12A	KIN12A	Oryza sativa subsp. japonica (Rice)	EDVRTACVYVESLTKELVFTTK	Glu->pyro-Glu	Dracula_Lett_2_RP_3786	4	643.335	2569.31	-1.2133	60.808	0.0026895	26786	54.117	6435700
Q6YUL8	Kinesin-like protein KIN-4A	KIN4A	Oryza sativa subsp. japonica (Rice)	EKEMEIKEMK	2 Oxidation (M)	Dracula_Lett_3_3790	2	663.818	1325.62	-0.35294	42.419	0.010014	19382	42.19	331480
Q0DV28	Kinesin-like protein KIN-UA	KINUA	Oryza sativa subsp. japonica (Rice)	VTSNMQIENMAMEKR	Oxidation (M),Deamidation (NQ)	Dracula_Lett_1_2A_3772	3	600.276	1797.81	-3.1551	41.447	0.013443	18234	57.267	2138400
Q1KLZ1	L-3-cyanoalanine synthase 2, mitochondrial	CAS2	Malus domestica (Apple) (Pyrus malus)	CFGADLILTDPTKGMGGTVKK	Oxidation (M)	Dracula_Lett_3_3790	2	1113.07	2224.12	-3.7199	42.03	0.013226	19171	48.14	503500
Q1KLZ1	L-3-cyanoalanine synthase 2, mitochondrial	CAS2	Malus domestica (Apple) (Pyrus malus)	CFGADLILTDPTKGMGGTVKK	Oxidation (M)	Dracula_Lett_3_3790	2	1113.07	2224.12	-3.325	42.03	0.010111	19171	48.14	503500
Q3ECH2	LEAF RUST 10 DISEASE-RESISTANCE LOCUS RECEPTOR-LIKE PROTEIN KINASE-like 2.8	LRK10L-2.8	Arabidopsis thaliana (Mouse-ear cress)	SDYIGDLCPANPLTAPFIEK	L-DOPA-quinone	Dracula_Lett_2_RP_3786	3	745.693	2234.06	-0.65581	59.144	0.0099341	25712	47.942	4649400
Q7YKW4	Light-independent protochlorophyllide reductase subunit N	chlN	Auxenochlorella protothecoides (Green microalga) (Chlorella protothecoides)	QDRNPSVIVWIGTCTTEIIK*	Gln->pyro-Glu,Tryptophan oxidation to oxolactone	Dracula_Lett_2_3783	3	776.395	2326.16	0.30414	43.329	0.0034767	19095	72.583	5796500
Q7YKW4	Light-independent protochlorophyllide reductase subunit N	chlN	Auxenochlorella protothecoides (Green microalga) (Chlorella protothecoides)	QDRNPSVIVWIGTCTTEIIK	Gln->pyro-Glu,Tryptophan oxidation to oxolactone	Dracula_Lett_2_3784	3	776.395	2326.16	0.47879	43.498	0.0033429	19468	73.168	8015800
Q7YKW4	Light-independent protochlorophyllide reductase subunit N	chlN	Auxenochlorella protothecoides (Green microalga) (Chlorella protothecoides)	QDRNPSVIVWIGTCTTEIIK	Gln->pyro-Glu,Tryptophan oxidation to oxolactone	Dracula_Lett_3_3789	3	776.395	2326.16	/	45.627	0.0044875	21062	57.936	<T
Q9M047	LIM domain-containing protein WLIM2b	WLIM2B	Arabidopsis thaliana (Mouse-ear cress)	SFTGTQQKCKACEK	Acetyl (Protein N-term)	Dracula_Lett_3_RP_3792	2	857.898	1713.78	3.0328	57.037	0.0042639	25644	50.194	1024400
P29250	Linoleate 9S-lipoxygenase 2	LOX1.1	Oryza sativa subsp. japonica (Rice)	EVREVGHGDIKDATWWPEMK	2 Tryptophan oxidation to kynurenin	Dracula_Lett_2_RP_3785	3	797.718	2390.13	3.22	60.367	0.0078645	25877	51.495	2884300
P93184	Lipoxygenase 2.1, chloroplastic	LOX2.1	Hordeum vulgare (Barley)	QTIAGMNPMSIQLVTEFPIK	2 Dioxidation M	Dracula_Lett_2_RP_3785	2	1141.57	2281.13	1.5864	62.137	0.00044461	26813	76.728	10669000
P93184	Lipoxygenase 2.1, chloroplastic	LOX2.1	Hordeum vulgare (Barley)	QTIAGMNPMSIQLVTEFPIK	2 Dioxidation M	Dracula_Lett_2_RP_3786	2	1141.57	2281.13	3.4135	62.354	0.0018968	27801	62.528	7148500
P49118	Luminal-binding protein	/	Solanum lycopersicum (Tomato) (Lycopersicon esculentum)	TMGPVKKAMDDAGLQK	2 Oxidation (M)	Dracula_Lett_3_RP_3792	2	861.432	1720.85	/	57.8	0.0051129	25866	67.08	<T
Q43776	Lysine--tRNA ligase	LYSRS	Solanum lycopersicum (Tomato) (Lycopersicon esculentum)	VANISIPR*	Deamidation (NQ)	Dracula_Lett_2_3783	1	870.504	869.497	1.738	43.891	0.010466	19317	86.866	11600000
Q43776	Lysine--tRNA ligase	LYSRS	Solanum lycopersicum (Tomato) (Lycopersicon esculentum)	VANISIPR	Deamidation (NQ)	Dracula_Lett_3_3790	1	870.504	869.497	-0.42776	34.602	0.01552	15734	57.811	495870
O64825	LysM domain receptor-like kinase 4	LYK4	Arabidopsis thaliana (Mouse-ear cress)	QNNVSSQSLFPGMRIVVPIR	Dioxidation M	Dracula_Lett_3_3789	3	758.739	2273.2	-0.11149	50.569	0.0061577	23379	56.039	733130
Q8L4S2	Magnesium transporter MRS2-F	MRS2-F	Oryza sativa subsp. japonica (Rice)	NSNVVGGMTHSNSMPTLTAAKDGNTK	Oxidation (M),2 Deamidation (NQ)	Dracula_Lett_3_3790	4	663.308	2649.2	3.0029	42.81	0.012142	19477	41.911	422790
P93203	MAR-binding filament-like protein 1	MFP1	Solanum lycopersicum (Tomato) (Lycopersicon esculentum)	GLQNDLMNTKEDKK	2 Deamidation (NQ)	Dracula_Lett_2_RP_3786	2	818.398	1634.78	2.1376	48.547	0.0056577	21511	44.639	302180
Q5YK01	Maturase K	matK	Spartium junceum (Spanish broom) (Genista juncea)	LITRMSQQNHLIISANDSKK	Oxidation (M),3 Deamidation (NQ)	Dracula_Lett_3_RP_3791	3	772.734	2315.18	/	58.042	0.0097047	25636	54.764	<T
Q9GF29	Maturase K	matK	Sisymbrium irio (London rocket)	EYIYVLAYDQGLNR	2 Dioxidation Y,L-DOPA-quinone	Dracula_Lett_1_7B_3779	2	897.913	1793.81	-2.0087	57.644	0.0092587	24771	43.77	18566000
Q9GHB8	Maturase K	matK	Phaius tancarvilleae (Nun's hood orchid) (Greater swamp orchid)	LITRMYQQKSLISSVNDSNQK	3 Deamidation (NQ)	Dracula_Lett_3_3790	3	819.416	2455.23	-1.4869	41.791	0.0083641	19054	70.802	33706000
Q9GI85	Maturase K	matK	Adesmia lanata	QFISSLEDAETIKSFNNLR	Gln->pyro-Glu	Dracula_Lett_2_3784	3	732.371	2194.09	1.8894	43.116	0.001808	19326	51.089	2581200
Q9GI85	Maturase K	matK	Adesmia lanata	QFISSLEDAETIKSFNNLR	Deamidation (NQ)	Dracula_Lett_2_3784	3	738.374	2212.1	/	58.534	0.013227	26139	63.894	<T
Q9GI85	Maturase K	matK	Adesmia lanata	QFISSLEDAETIKSFNNLR	Deamidation (NQ)	Dracula_Lett_3_3790	3	738.374	2212.1	/	51.395	0.014353	23578	60.618	<T
Q9FVZ7	Membrane steroid-binding protein 1	MSBP1	Oryza sativa subsp. japonica (Rice)	QYDGSDPK	Gln->pyro-Glu	Dracula_Lett_2_3783	2	446.688	891.361	4.0877	37.514	0.012352	16455	41.227	1890300
Q9FVZ7	Membrane steroid-binding protein 1	MSBP1	Oryza sativa subsp. japonica (Rice)	QYDGSDPK	Gln->pyro-Glu	Dracula_Lett_2_3783	2	446.688	891.361	4.2911	39.151	0.012465	17030	47.849	1386900
Q9LDD8	Methylcrotonoyl-CoA carboxylase beta chain, mitochondrial	MCCB	Arabidopsis thaliana (Mouse-ear cress)	WTEEEEEAFKKK	Tryptophan oxidation to oxolactone	Dracula_Lett_2_3784	2	784.367	1566.72	-3.2407	39.175	0.011616	17481	49.418	1116600
J9R1J8	Microbial Terpene synthase-like protein 1	SELMODRAFT_402353	Selaginella moellendorffii (Spikemoss)	ELSLHLVDKSGRFMNSMTK	Oxidation (M),Dioxidation M	Dracula_Lett_3_RP_3791	2	1121.05	2240.09	-0.20143	57.585	0.0051501	25440	63.76	1191000
A0A1P8AUY4	Midasin	MDN1	Arabidopsis thaliana (Mouse-ear cress)	MAIDGSFNLKLALETFSVRCPK	Oxidation (M)	Dracula_Lett_2_RP_3786	3	838.435	2512.28	2.1338	59.864	0.0088964	26162	53.033	4170200
Q9LQQ9	Mitogen-activated protein kinase 13	MPK13	Arabidopsis thaliana (Mouse-ear cress)	ESLHFKNM	Glu->pyro-Glu,Deamidation (NQ)	Dracula_Lett_2_RP_3785	2	494.731	987.448	2.1688	95.77	0.011795	41289	42.474	940660
Q9LQQ9	Mitogen-activated protein kinase 13	MPK13	Arabidopsis thaliana (Mouse-ear cress)	ESLHFKNM	Glu->pyro-Glu,Deamidation (NQ)	Dracula_Lett_3_3790	2	494.731	987.448	-0.42728	95.689	0.011412	41342	43	386320
F4HRJ4	Mitogen-activated protein kinase kinase kinase 3	MAPKKK3	Arabidopsis thaliana (Mouse-ear cress)	MPTWWGRK	Dioxidation W	Dracula_Lett_3_RP_3792	2	547.266	1092.52	1.7684	25.759	0.011372	11886	47.849	161590
Q93VR4	MLP-like protein 423	MLP423	Arabidopsis thaliana (Mouse-ear cress)	DGGSLLKWSGEFEK*	Tryptophan oxidation to oxolactone	Dracula_Lett_2_RP_3786	2	783.875	1565.74	-1.3379	51.461	0.0041729	22360	68.626	4782200
Q8S3R1	Monodehydroascorbate reductase 1, peroxisomal	MDAR1	Oryza sativa subsp. japonica (Rice)	HCMGRLFTPK	Trioxidation (C),Dioxidation M	Dracula_Lett_2_RP_3786	1	1326.59	1325.59	-2.7147	16.643	0.010647	7818	40.882	25960
Q0WPZ7	mRNA export factor GLE1	GLE1	Arabidopsis thaliana (Mouse-ear cress)	ATATALNSFLQTAGFGLHQRYK	2 Deamidation (NQ)	Dracula_Lett_2_RP_3786	3	799.745	2396.21	1.0197	60.433	0.014083	26505	48.656	1796300
Q0WPU1	Myosin-15	XI-I	Arabidopsis thaliana (Mouse-ear cress)	EHRAASLIQAHWR	Glu->pyro-Glu,Tryptophan oxidation to oxolactone	Dracula_Lett_2_3784	2	785.903	1569.79	-1.7262	58.806	0.0077855	26253	56.548	939320
O24474	Myrcene synthase, chloroplastic	ag2	Abies grandis (Grand fir) (Pinus grandis)	TIPNLGMR	Dioxidation M	Dracula_Lett_1_2B_3773	1	933.482	932.475	-3.5933	47.142	0.0096665	19061	46.663	118650
Q9SCK6	NAC domain-containing protein 62	NAC062	Arabidopsis thaliana (Mouse-ear cress)	MNQNLHVLSMDSLPVGLR	2 Oxidation (M),2 Deamidation (NQ)	Dracula_Lett_2_RP_3785	2	1029.5	2056.99	-1.4308	58.472	0.011753	24737	65.232	4276400
Q9TKV8	NAD(P)H-quinone oxidoreductase chain 4, chloroplastic	ndhD	Nephroselmis olivacea (Green alga)	WYALGVGLIDFSLIAYMFGR	Dioxidation Y,L-DOPA-quinone	Dracula_Lett_3_3789	3	780.057	2337.15	/	28.621	0.01099	13328	46.892	<T
Q32RI4	NAD(P)H-quinone oxidoreductase subunit J, chloroplastic	ndhJ	Zygnema circumcarinatum (Green alga)	MTNLAFQSSSQIQGR	Oxidation (M),2 Deamidation (NQ)	Dracula_Lett_2_3783	2	843.394	1684.77	0.011142	37.792	0.015553	16581	51.998	456300
Q32RI4	NAD(P)H-quinone oxidoreductase subunit J, chloroplastic	ndhJ	Zygnema circumcarinatum (Green alga)	MTNLAFQSSSQIQGR	Oxidation (M),Deamidation (NQ)	Dracula_Lett_2_RP_3786	2	842.902	1683.79	-1.2877	51.003	0.0069725	22494	82.489	30070000
Q9FFK8	NF-X1-type zinc finger protein NFXL2	NFXL2	Arabidopsis thaliana (Mouse-ear cress)	ILMVVMLVAMLAAVSYYGYK	2 Oxidation (M),Dioxidation M	Dracula_Lett_1_2A_3772	3	767.064	2298.17	-1.7509	51.044	0.0078923	22500	40.856	180060
Q9FFK8	NF-X1-type zinc finger protein NFXL2	NFXL2	Arabidopsis thaliana (Mouse-ear cress)	ILMVVMLVAMLAAVSYYGYK	2 Oxidation (M),Dioxidation Y	Dracula_Lett_1_2B_3774	3	767.064	2298.17	-2.5748	61.834	0.0065788	26077	53.169	322010000
P39869	Nitrate reductase [NADH]	NIA	Lotus japonicus (Lotus corniculatus var. japonicus)	SVSSPFMNTFTKMYSLSEVK	Oxidation (M),Dioxidation Y	Dracula_Lett_2_3784	2	1166.05	2330.08	/	120.22	0.01099	46666	43.03	<T
F4JET1	Non-structural maintenance of chromosomes element 4 homolog B	NSE4B	Arabidopsis thaliana (Mouse-ear cress)	DWEPMSKMVAVGEELMPLR	Oxidation (M)	Dracula_Lett_2_3783	3	745.36	2233.06	2.5765	43.224	0.01275	19037	58.83	978420
F4JET1	Non-structural maintenance of chromosomes element 4 homolog B	NSE4B	Arabidopsis thaliana (Mouse-ear cress)	DWEPMSKMVAVGEELMPLR	Oxidation (M)	Dracula_Lett_2_3783	3	745.36	2233.06	2.2977	43.224	0.011645	19037	58.83	978420
P13093	Non-structural protein Pns10	S9	Wound tumor virus (WTV)	MGCLYVGSNPMYAEQNEEPDMTVSAK	Oxidation (M),2 L-DOPA-quinone	Dracula_Lett_2_3784	2	1483.1	2964.19	-0.36585	41.883	0.005273	18712	45.54	5251300
Q941P9	Non-symbiotic hemoglobin 2	HB2	Solanum lycopersicum (Tomato) (Lycopersicon esculentum)	MGFTDKQEALVRDSWEFMK	Acetyl (Protein N-term),Dioxidation M	Dracula_Lett_2_RP_3785	4	598.779	2391.09	-0.80861	61.246	0.010453	26258	40.52	10877000
F4J284	Nuclear pore complex protein NUP93B	NUP93B	Arabidopsis thaliana (Mouse-ear cress)	MINSSRGSHAGSLVPLSPQVSSK	Deamidation (NQ)	Dracula_Lett_3_RP_3792	4	585.805	2339.19	0.73159	59.449	0.013274	27404	47.472	90644000
Q01402	Nucleoside diphosphate kinase 2, chloroplastic	NDPK2	Spinacia oleracea (Spinach)	MYPCPKELAEEHYK*	Oxidation (M),Oxidation Y	Dracula_Lett_1_2B_3773	2	913.908	1825.8	-0.5418	52.049	0.0054536	21256	57.347	1336900
Q01402	Nucleoside diphosphate kinase 2, chloroplastic	NDPK2	Spinacia oleracea (Spinach)	MYPCPKELAEEHYK	Oxidation (M),Oxidation Y	Dracula_Lett_1_7B_3780	2	913.908	1825.8	-1.4276	54.515	0.0049098	24264	64.103	1432600
Q01402	Nucleoside diphosphate kinase 2, chloroplastic	NDPK2	Spinacia oleracea (Spinach)	MYPCPKELAEEHYK	Oxidation (M),Oxidation Y	Dracula_Lett_2_3784	2	913.908	1825.8	-0.97955	38.619	0.0057405	17215	58.246	4031900
Q01402	Nucleoside diphosphate kinase 2, chloroplastic	NDPK2	Spinacia oleracea (Spinach)	MYPCPKELAEEHYK	Oxidation (M),Oxidation Y	Dracula_Lett_3_3789	3	609.608	1825.8	-2.0945	43.921	0.0069691	20253	48.277	2796800
Q01402	Nucleoside diphosphate kinase 2, chloroplastic	NDPK2	Spinacia oleracea (Spinach)	MYPCPKELAEEHYK	Oxidation (M),Oxidation Y	Dracula_Lett_3_3790	2	913.908	1825.8	-0.41407	43.867	0.0036518	20002	77.288	4051300
Q01402	Nucleoside diphosphate kinase 2, chloroplastic	NDPK2	Spinacia oleracea (Spinach)	MYPCPKELAEEHYK	Oxidation Y	Dracula_Lett_1_2B_3774	2	905.911	1809.81	-1.943	52.004	0.0065926	21613	76.282	1859800
Q01402	Nucleoside diphosphate kinase 2, chloroplastic	NDPK2	Spinacia oleracea (Spinach)	MYPCPKELAEEHYK	2 Oxidation Y	Dracula_Lett_2_3784	2	913.908	1825.8	1.6931	43.963	0.0043964	19688	68.626	2822600
Q84T21	Oleosin Cor a 12	/	Corylus avellana (European hazel) (Corylus maxima)	EVGQEIQSRAQEGR	Glu->pyro-Glu,Deamidation (NQ)	Dracula_Lett_1_7B_3780	2	785.384	1568.75	3.4243	54.217	0.01329	23895	54.259	598120
Q8GYW0	OVARIAN TUMOR DOMAIN-containing deubiquitinating enzyme 3	OTU3	Arabidopsis thaliana (Mouse-ear cress)	MELKSSSNNNILEQLRNGFAR	4 Deamidation (NQ)	Dracula_Lett_2_RP_3786	2	1213.09	2424.16	-3.6698	59.169	0.0090513	25834	50.806	687870
Q9LZM1	Oxysterol-binding protein-related protein 3A	ORP3A	Arabidopsis thaliana (Mouse-ear cress)	MVYASSWAISVYYAYQRTWK	Oxidation Y,Dioxidation Y,L-DOPA-quinone	Dracula_Lett_1_7A_3777	2	1268.09	2534.16	/	36.898	0.01099	17209	43.991	<T
P0CK11	P3N-PIPO polyprotein	/	Turnip mosaic virus (strain Japanese) (TuMV)	ICKMNDQGVDMLTR	2 Oxidation (M)	Dracula_Lett_3_RP_3792	2	856.892	1711.77	-0.13045	57.433	0.01026	25644	43.958	859200
O23181	Patatin-like protein 3	PLP3	Arabidopsis thaliana (Mouse-ear cress)	LQPVIFSSYQAVNNQAMNAK	2 Deamidation (NQ)	Dracula_Lett_2_RP_3785	2	1113.05	2224.08	/	60.282	0.011765	25810	54.871	<T
Q9LLT1	Pectate lyase 1	/	Juniperus virginiana (Eastern redcedar) (Sabina virginiana)	YGATREKTLWIIFSQNMNIK	Oxidation (M),L-DOPA-quinone	Dracula_Lett_1_7B_3779	3	815.086	2442.24	-2.9241	61.717	0.0074685	27406	48.376	798650
Q84JS1	Pectin acetylesterase 6	PAE6	Arabidopsis thaliana (Mouse-ear cress)	NMFQGVVTVQNLQK	Oxidation (M),2 Deamidation (NQ)	Dracula_Lett_1_2A_3771	2	812.406	1622.8	-0.79097	41.794	0.015762	17307	52.579	635320
Q1PFQ9	Pentatricopeptide repeat-containing protein At1g28690, mitochondrial	PCMP-E34	Arabidopsis thaliana (Mouse-ear cress)	DIVVYNAMVEGFSRSGETAKR	Unmodified	Dracula_Lett_3_3789	3	777.058	2328.15	-0.53843	49.003	0.0082803	22686	55.33	405740
Q1PFQ9	Pentatricopeptide repeat-containing protein At1g28690, mitochondrial	PCMP-E34	Arabidopsis thaliana (Mouse-ear cress)	DIVVYNAMVEGFSRSGETAKR	Unmodified	Dracula_Lett_3_3789	3	777.058	2328.15	-0.84411	49.003	0.009208	22686	55.33	405740
Q9C8L6	Pentatricopeptide repeat-containing protein At1g53600, mitochondrial	PCMP-E63	Arabidopsis thaliana (Mouse-ear cress)	IMNIKKSK	Oxidation (M)	Dracula_Lett_2_RP_3785	2	489.294	976.574	4.4008	67.962	0.016366	29932	46.016	1727400
Q9SXD1	Pentatricopeptide repeat-containing protein At1g62670, mitochondrial	/	Arabidopsis thaliana (Mouse-ear cress)	VEDGWDLFCNLSLK	Unmodified	Dracula_Lett_1_7B_3780	2	848.406	1694.8	/	62.644	7.0585e-27	27975	99.53	<T
Q9SXD1	Pentatricopeptide repeat-containing protein At1g62670, mitochondrial	/	Arabidopsis thaliana (Mouse-ear cress)	VEDGWDLFCNLSLK	Unmodified	Dracula_Lett_1_7B_3780	2	848.406	1694.8	/	62.644	1.4555e-13	27975	99.53	<T
Q9SXD1	Pentatricopeptide repeat-containing protein At1g62670, mitochondrial	/	Arabidopsis thaliana (Mouse-ear cress)	VEDGWDLFCNLSLK	Unmodified	Dracula_Lett_1_7B_3780	2	848.406	1694.8	/	62.644	5.0651e-13	27975	99.53	<T
Q9SXD1	Pentatricopeptide repeat-containing protein At1g62670, mitochondrial	/	Arabidopsis thaliana (Mouse-ear cress)	VEDGWDLFCNLSLK	Unmodified	Dracula_Lett_1_7B_3780	2	848.406	1694.8	/	62.644	5.8958e-28	27975	99.53	<T
Q9SI53	Pentatricopeptide repeat-containing protein At2g03880, mitochondrial	PCMP-H44	Arabidopsis thaliana (Mouse-ear cress)	TLLGACRVQRNMVLAEYAAK	Trioxidation (C)	Dracula_Lett_3_RP_3792	3	771.4	2311.18	-1.8261	58.494	0.0094001	26167	48.677	1438300
Q9LVF9	Pentatricopeptide repeat-containing protein At3g21470	PCMP-E29	Arabidopsis thaliana (Mouse-ear cress)	NTVTWIEMIK	Dioxidation W	Dracula_Lett_3_3789	2	633.824	1265.63	0.58289	36.879	0.0088392	16998	72.23	245630
Q9SY07	Pentatricopeptide repeat-containing protein At4g02820, mitochondrial	/	Arabidopsis thaliana (Mouse-ear cress)	TYAKAGEMALIVEERMAK	2 Oxidation (M)	Dracula_Lett_3_3789	2	1022.02	2042.02	/	9.4006	0.0016323	4609	65.179	<T
Q9SY07	Pentatricopeptide repeat-containing protein At4g02820, mitochondrial	/	Arabidopsis thaliana (Mouse-ear cress)	TYAKAGEMALIVEERMAK	2 Oxidation (M)	Dracula_Lett_3_3789	2	1022.02	2042.02	/	9.4006	0.0026305	4609	65.179	<T
Q9SY07	Pentatricopeptide repeat-containing protein At4g02820, mitochondrial	/	Arabidopsis thaliana (Mouse-ear cress)	TYAKAGEMALIVEERMAK	2 Oxidation (M)	Dracula_Lett_3_3789	2	1022.02	2042.02	/	9.4006	0.0032357	4609	65.179	<T
Q5XEY7	Pentatricopeptide repeat-containing protein At4g14170	PCMP-E17	Arabidopsis thaliana (Mouse-ear cress)	FLEDMPVKPDEAVMGAVLSGCK	Dioxidation M	Dracula_Lett_3_3789	3	809.053	2424.14	3.1384	41.782	0.0037188	19250	54.668	20110000
O23337	Pentatricopeptide repeat-containing protein At4g14820	PCMP-H3	Arabidopsis thaliana (Mouse-ear cress)	LAGYVPDCGSVLVDVEEEEKK	Unmodified	Dracula_Lett_2_RP_3785	3	779.382	2335.13	-1.7857	59.793	0.0047105	25762	55.189	14785000
O49619	Pentatricopeptide repeat-containing protein At4g35130, chloroplastic	PCMP-H27	Arabidopsis thaliana (Mouse-ear cress)	MAATLLSQCYRIYNSDACK	Acetyl (Protein N-term),Oxidation (M)	Dracula_Lett_1_2B_3773	3	775.022	2322.04	-4.3801	48.081	0.015921	19213	42.947	1004600
Q9FFE3	Pentatricopeptide repeat-containing protein At5g16420, mitochondrial	At5g16420	Arabidopsis thaliana (Mouse-ear cress)	LGKEEDAMKIVSMAVMNGK	Oxidation (M),Dioxidation M	Dracula_Lett_2_RP_3786	3	700.344	2098.01	1.4046	59.887	0.010991	26659	44.299	13584000
Q9SP02	Peptidyl-prolyl cis-trans isomerase CYP20-1	CYP20-1	Arabidopsis thaliana (Mouse-ear cress)	VVTGMDVVYKVEAEGNQSGTPKSK	Unmodified	Dracula_Lett_2_3783	3	841.763	2522.27	1.374	44.758	0.0079225	19762	53.033	1193600
Q9SP02	Peptidyl-prolyl cis-trans isomerase CYP20-1	CYP20-1	Arabidopsis thaliana (Mouse-ear cress)	VVTGMDVVYKVEAEGNQSGTPKSK	Unmodified	Dracula_Lett_2_3783	3	841.763	2522.27	1.6021	44.758	0.011674	19762	53.033	1193600
Q39034	Peroxidase 59	PER59	Arabidopsis thaliana (Mouse-ear cress)	MGNISNGASGEVRTNCRVINN	3 Deamidation (NQ)	Dracula_Lett_2_3783	2	1133.51	2265.01	0.94802	47.946	0.013427	21233	44.193	2095900
Q01861	Phenylalanine ammonia-lyase 1	PAL1	Pisum sativum (Garden pea)	NNNMKVNSADPLNWGVAAEAMK	2 Oxidation (M)	Dracula_Lett_2_3783	4	602.285	2405.11	-2.0723	42.323	0.0053324	18835	47.088	1869200
Q501H5	Phosphatidylinositol/phosphatidylcholine transfer protein SFH13	SFH13	Arabidopsis thaliana (Mouse-ear cress)	LLHATVMKQMEITEMLQNIR	Oxidation (M),2 Deamidation (NQ)	Dracula_Lett_1_2B_3773	2	1209.12	2416.22	/	62.898	0.011424	26099	49.423	<T
Q02735	Phosphoenolpyruvate carboxylase	PEPC	Medicago sativa (Alfalfa)	DAGRFSAAWQLYKAQEDLIK	Oxidation W	Dracula_Lett_2_RP_3785	3	776.066	2325.18	1.5041	60.304	0.0095217	25835	53.554	15561000
P51062	Phosphoenolpyruvate carboxylase	/	Pisum sativum (Garden pea)	ALMDQMAIIATEEYR	2 Oxidation (M),L-DOPA-quinone	Dracula_Lett_1_7B_3780	2	900.911	1799.81	0.71874	55.48	0.008439	24502	48.981	170180
P81831	Phosphoenolpyruvate carboxylase 1	Ppc1	Chlamydomonas reinhardtii (Chlamydomonas smithii)	ILVASSFSHMLNLHNLTEEVNSSQIGRAVR	Unmodified	Dracula_Lett_3_RP_3791	4	831.439	3321.73	2.9932	60.003	0.0008686	26755	46.132	2414200
P81831	Phosphoenolpyruvate carboxylase 1	Ppc1	Chlamydomonas reinhardtii (Chlamydomonas smithii)	ILVASSFSHMLNLHNLTEEVNSSQIGRAVR	Deamidation (NQ)	Dracula_Lett_3_3789	4	831.685	3322.71	4.3912	47.377	0.0058468	21887	43.099	16722000
P81831	Phosphoenolpyruvate carboxylase 1	Ppc1	Chlamydomonas reinhardtii (Chlamydomonas smithii)	ILVASSFSHMLNLHNLTEEVNSSQIGRAVR	Deamidation (NQ)	Dracula_Lett_3_3790	4	831.685	3322.71	3.0327	47.384	0.0012185	21674	46.307	15410000
P81831	Phosphoenolpyruvate carboxylase 1	Ppc1	Chlamydomonas reinhardtii (Chlamydomonas smithii)	ILVASSFSHMLNLHNLTEEVNSSQIGRAVR	Unmodified	Dracula_Lett_3_RP_3791	4	831.439	3321.73	2.3693	60.003	0.0013064	26755	46.132	2414200
P81831	Phosphoenolpyruvate carboxylase 1	Ppc1	Chlamydomonas reinhardtii (Chlamydomonas smithii)	ILVASSFSHMLNLHNLTEEVNSSQIGRAVR	Unmodified	Dracula_Lett_3_RP_3791	4	831.439	3321.73	2.7062	60.003	0.00068558	26755	46.132	2414200
P29194	Phosphoenolpyruvate carboxylase 2	/	Sorghum bicolor (Sorghum) (Sorghum vulgare)	LDELGKMITSLDPGDSIVIAK	Oxidation (M)	Dracula_Lett_2_3784	3	744.399	2230.18	3.0678	47.744	0.010639	21466	50.938	617230
P93805	Phosphoglucomutase, cytoplasmic 2	/	Zea mays (Maize)	ELMANLVSMQSSLSDVNKLIK*	2 Oxidation (M),2 Deamidation (NQ)	Dracula_Lett_3_3789	3	785.399	2353.18	-1.2071	50.294	0.0082596	23267	61.477	1946100
Q96328	Phosphoinositide phosphatase SAC8	SAC8	Arabidopsis thaliana (Mouse-ear cress)	NTQQYLASALWAGVTAGVVAMIK	Oxidation (M),Tryptophan oxidation to kynurenin	Dracula_Lett_3_3789	3	804.758	2411.25	0.43695	48.258	0.010541	22312	42.705	4546600
Q96328	Phosphoinositide phosphatase SAC8	SAC8	Arabidopsis thaliana (Mouse-ear cress)	NTQQYLASALWAGVTAGVVAMIK	Oxidation (M),Tryptophan oxidation to kynurenin	Dracula_Lett_3_3790	3	804.758	2411.25	1.2926	48.213	0.0096185	22068	41.711	4927700
O70790	Phosphoprotein	P	Rice yellow stunt virus (RYSV) (Rice transitory yellowing virus)	VDFINNYLTSSGVNVDELRK	Unmodified	Dracula_Lett_1_7B_3780	3	761.725	2282.15	/	61.677	0.010559	27526	41.422	<T
P52422	Phosphoribosylglycinamide formyltransferase, chloroplastic	PUR3	Arabidopsis thaliana (Mouse-ear cress)	IHEGCSDGSVNGDVVLLVTNKK	Unmodified	Dracula_Lett_3_3789	3	781.065	2340.17	1.1522	41.785	0.01638	19284	45.707	17862000
P52422	Phosphoribosylglycinamide formyltransferase, chloroplastic	PUR3	Arabidopsis thaliana (Mouse-ear cress)	IHEGCSDGSVNGDVVLLVTNKK	Unmodified	Dracula_Lett_3_3790	4	586.051	2340.17	2.4966	41.786	0.0080987	19092	53.037	66288000
P52422	Phosphoribosylglycinamide formyltransferase, chloroplastic	PUR3	Arabidopsis thaliana (Mouse-ear cress)	IHEGCSDGSVNGDVVLLVTNKK	Unmodified	Dracula_Lett_3_3790	4	586.051	2340.17	2.4653	41.786	0.0042103	19092	53.037	66288000
P12356	Photosystem I reaction center subunit III, chloroplastic	PSAF	Chlamydomonas reinhardtii (Chlamydomonas smithii)	QYEADSAPAVALKATMERTK	Oxidation (M),L-DOPA-quinone	Dracula_Lett_2_RP_3786	2	1105.54	2209.07	-1.6196	59.535	0.0077616	26823	73.36	170190000
Q9FNA2	Polyamine oxidase 1	PAO1	Arabidopsis thaliana (Mouse-ear cress)	MAEEFLVTSHGNILDYRLK	Oxidation (M),Oxidation Y	Dracula_Lett_3_RP_3791	3	756.716	2267.13	-2.8521	57.683	0.010586	26123	56.768	81631000
O23147	Polygalacturonase ADPG1	ADPG1	Arabidopsis thaliana (Mouse-ear cress)	APTALTLYNLKNLNVK	L-DOPA-quinone	Dracula_Lett_3_3790	3	596.34	1786	2.3347	45.434	0.01082	20728	55.98	2348500
Q8H3P9	Potassium transporter 7	HAK7	Oryza sativa subsp. japonica (Rice)	DVQKDDENFENHLVMSIAK	Oxidation (M),Deamidation (NQ)	Dracula_Lett_3_3789	3	750.351	2248.03	/	41.777	0.014291	19271	60.618	<T
Q6ZJ48	Probable adenylate kinase 7, mitochondrial	/	Oryza sativa subsp. japonica (Rice)	AYAEQTKLLEDYYR	Dioxidation Y,L-DOPA-quinone	Dracula_Lett_2_3783	2	904.921	1807.83	-0.68823	44.109	0.0034694	19445	80.706	724420
Q6ZJ48	Probable adenylate kinase 7, mitochondrial	/	Oryza sativa subsp. japonica (Rice)	AYAEQTKLLEDYYR	Dioxidation Y,L-DOPA-quinone	Dracula_Lett_2_3784	2	904.921	1807.83	0.74217	44.26	0.00014118	19834	97.734	861600
Q6ZJ48	Probable adenylate kinase 7, mitochondrial	/	Oryza sativa subsp. japonica (Rice)	AYAEQTKLLEDYYR	Dioxidation Y,L-DOPA-quinone	Dracula_Lett_2_3784	2	904.921	1807.83	-1.0515	45.842	0.0077981	20527	47.894	778440
Q8L7A4	Probable ADP-ribosylation factor GTPase-activating protein AGD11	AGD11	Arabidopsis thaliana (Mouse-ear cress)	AYETSSIK	L-DOPA-quinone	Dracula_Lett_2_3784	1	912.431	911.424	1.6267	39.673	0.0094528	17704	41.652	1986200
Q8L7A4	Probable ADP-ribosylation factor GTPase-activating protein AGD11	AGD11	Arabidopsis thaliana (Mouse-ear cress)	AYETSSIK	L-DOPA-quinone	Dracula_Lett_2_RP_3786	1	912.431	911.424	1.6511	39.81	0.010821	17707	50.127	1569600
Q8L7A4	Probable ADP-ribosylation factor GTPase-activating protein AGD11	AGD11	Arabidopsis thaliana (Mouse-ear cress)	AYETSSIK	L-DOPA-quinone	Dracula_Lett_3_3789	1	912.431	911.424	1.089	39.607	0.010075	18209	53.554	1134100
Q0JJV0	Probable auxin efflux carrier component 8	PIN8	Oryza sativa subsp. japonica (Rice)	FSIPLLSFQVISTTDPYDMNIK	Unmodified	Dracula_Lett_3_RP_3792	3	843.77	2528.29	-2.3526	59.44	0.0053409	26601	52.19	3848800
Q0JJV0	Probable auxin efflux carrier component 8	PIN8	Oryza sativa subsp. japonica (Rice)	FSIPLLSFQVISTTDPYDMNIK	Unmodified	Dracula_Lett_3_RP_3792	3	843.77	2528.29	-1.676	59.44	0.0083314	26601	52.19	3848800
Q0JJV0	Probable auxin efflux carrier component 8	PIN8	Oryza sativa subsp. japonica (Rice)	FSIPLLSFQVISTTDPYDMNIK	Unmodified	Dracula_Lett_3_RP_3792	3	843.77	2528.29	-1.7403	59.44	0.004407	26601	52.19	3848800
Q93Z13	Probable boron transporter 3	BOR3	Arabidopsis thaliana (Mouse-ear cress)	VSNFLQAMMVAGCVAAMPLIK	Dioxidation M	Dracula_Lett_3_3789	3	761.717	2282.13	0.093187	44.847	1.2346e-05	20731	86.455	2120400
Q94AZ4	Probable calcium-binding protein CML13	CML13	Arabidopsis thaliana (Mouse-ear cress)	HILTSIGEKLEPNEFDEWIK	Deamidation (NQ)	Dracula_Lett_2_RP_3785	3	800.409	2398.21	-1.6076	59.979	0.010532	25593	70.117	22153000
Q9FYE4	Probable calcium-binding protein CML50	CML50	Arabidopsis thaliana (Mouse-ear cress)	TVHLLMYLFTNSNAMKIGPK	Oxidation (M),Dioxidation M	Dracula_Lett_3_3789	3	776.069	2325.19	0.59879	43.723	0.0028403	20154	68.123	70034000
Q9C8S9	Probable DEAD-box ATP-dependent RNA helicase 48	RH48	Arabidopsis thaliana (Mouse-ear cress)	MYSLILRERSGSITGSLWNR	Acetyl (Protein N-term),Oxidation (M)	Dracula_Lett_2_RP_3786	3	799.75	2396.23	-2.7209	59.406	0.0082015	25895	42.633	2167300
Q9FG91	Probable disease resistance protein At5g43730	At5g43730	Arabidopsis thaliana (Mouse-ear cress)	LFYSLFCVDDIIMEELQRLK	Trioxidation (C),Dioxidation M	Dracula_Lett_3_RP_3791	3	871.426	2611.25	/	58.152	0.0091212	25692	54.953	<T
Q3ECQ9	Probable F-box protein At1g53815	At1g53815	Arabidopsis thaliana (Mouse-ear cress)	TKQKQYVSDVNLTVCGSNK	Acetyl (Protein N-term),Deamidation (NQ)	Dracula_Lett_1_2A_3771	3	738.035	2211.08	2.7017	41.063	0.0090687	17830	71.929	15629000
Q3ECQ9	Probable F-box protein At1g53815	At1g53815	Arabidopsis thaliana (Mouse-ear cress)	TKQKQYVSDVNLTVCGSNK	Acetyl (Protein N-term),Deamidation (NQ)	Dracula_Lett_3_3790	3	738.035	2211.08	1.932	59.118	0.016161	27121	53.453	950970
Q65XA0	Probable glutathione S-transferase DHAR1, cytosolic	DHAR1	Oryza sativa subsp. japonica (Rice)	PDWFLKISPEGK	Oxidation W	Dracula_Lett_2_3783	2	716.877	1431.74	-2.8305	36.498	0.0088086	16005	64.711	18951000
Q65XA0	Probable glutathione S-transferase DHAR1, cytosolic	DHAR1	Oryza sativa subsp. japonica (Rice)	PDWFLKISPEGK	Oxidation W	Dracula_Lett_2_3784	2	716.877	1431.74	-3.4243	36.734	0.0088618	16427	64.297	18001000
Q65XA0	Probable glutathione S-transferase DHAR1, cytosolic	DHAR1	Oryza sativa subsp. japonica (Rice)	PDWFLKISPEGK	Oxidation W	Dracula_Lett_2_RP_3786	2	716.877	1431.74	-1.9205	51.01	0.010279	22452	58.246	4068600
Q65XA0	Probable glutathione S-transferase DHAR1, cytosolic	DHAR1	Oryza sativa subsp. japonica (Rice)	PDWFLKISPEGK	Oxidation W	Dracula_Lett_3_3789	2	716.877	1431.74	-2.5408	36.692	0.011322	16866	76.17	23340000
Q2QZ37	Probable GTP-binding protein OBGM, mitochondrial	OBGM	Oryza sativa subsp. japonica (Rice)	VQGVPMFPICAILQEGVPDLR	Oxidation (M),Deamidation (NQ)	Dracula_Lett_3_RP_3792	3	786.073	2355.2	-3.9393	58.732	0.014709	25897	47.68	63077000
Q84JH5	Probable mannose-1-phosphate guanylyltransferase 1	Os03g0268400	Oryza sativa subsp. japonica (Rice)	EVGVTEVVLAINYQPEVMLNFLK	Glu->pyro-Glu,3 Deamidation (NQ)	Dracula_Lett_2_RP_3785	3	864.117	2589.33	3.901	60.443	0.014975	25903	53.059	1401800
Q9M2S0	Probable mannose-1-phosphate guanylyltransferase 2	/	Arabidopsis thaliana (Mouse-ear cress)	YGVVVMEEATGRVERFVEK	L-DOPA-quinone	Dracula_Lett_2_3784	3	738.04	2211.1	0.77382	44.647	0.0034565	19707	74.428	8424900
Q8GXA1	Probable pectinesterase/pectinesterase inhibitor 23;Pectinesterase inhibitor 23;Pectinesterase 23	PME23	Arabidopsis thaliana (Mouse-ear cress)	VWLSGSIAFQQTCMDSFGEIK	Oxidation (M)	Dracula_Lett_3_RP_3791	3	807.38	2419.12	2.4492	59.622	0.0044754	26293	58.427	1169200
Q8GXA1	Probable pectinesterase/pectinesterase inhibitor 23;Pectinesterase inhibitor 23;Pectinesterase 23	PME23	Arabidopsis thaliana (Mouse-ear cress)	VWLSGSIAFQQTCMDSFGEIK	Oxidation (M)	Dracula_Lett_3_RP_3791	3	807.38	2419.12	1.8562	59.622	0.0078359	26293	58.427	1169200
Q8GXA1	Probable pectinesterase/pectinesterase inhibitor 23;Pectinesterase inhibitor 23;Pectinesterase 23	PME23	Arabidopsis thaliana (Mouse-ear cress)	VWLSGSIAFQQTCMDSFGEIK	Oxidation (M)	Dracula_Lett_3_RP_3791	3	807.38	2419.12	2.1551	59.622	0.005794	26293	58.427	1169200
Q8GXA1	Probable pectinesterase/pectinesterase inhibitor 23;Pectinesterase inhibitor 23;Pectinesterase 23	PME23	Arabidopsis thaliana (Mouse-ear cress)	VWLSGSIAFQQTCMDSFGEIK	Oxidation (M)	Dracula_Lett_3_RP_3791	3	807.38	2419.12	2.0732	59.622	0.0032523	26293	58.427	1169200
Q9M8D3	Probable phosphoribosylformylglycinamidine synthase, chloroplastic/mitochondrial	At1g74260	Arabidopsis thaliana (Mouse-ear cress)	FECRFTSVTIKDSPSIMLK	Oxidation (M),Trioxidation (C)	Dracula_Lett_1_2B_3774	3	775.048	2322.12	-0.50064	61.778	0.011114	25907	46.249	7280400
Q84MS3	Probable potassium transporter 16	HAK16	Oryza sativa subsp. japonica (Rice)	MSLEEMLK	2 Dioxidation M	Dracula_Lett_3_RP_3791	2	522.733	1043.45	0.11807	26.849	0.0091137	12146	47.067	178100
O22899	Probable pre-mRNA-splicing factor ATP-dependent RNA helicase	At2g47250	Arabidopsis thaliana (Mouse-ear cress)	FGHIDGDHLTLLNVYHAYK	Unmodified	Dracula_Lett_1_7B_3780	3	738.376	2212.11	-2.3074	71.541	0.011939	32139	49.559	405990
O22899	Probable pre-mRNA-splicing factor ATP-dependent RNA helicase	At2g47250	Arabidopsis thaliana (Mouse-ear cress)	FGHIDGDHLTLLNVYHAYK	Unmodified	Dracula_Lett_3_RP_3792	3	738.376	2212.11	/	66.301	0.0042386	30028	60.489	<T
O22899	Probable pre-mRNA-splicing factor ATP-dependent RNA helicase	At2g47250	Arabidopsis thaliana (Mouse-ear cress)	FGHIDGDHLTLLNVYHAYK	Unmodified	Dracula_Lett_3_RP_3792	3	738.376	2212.11	/	66.301	0.0070428	30028	60.489	<T
O22899	Probable pre-mRNA-splicing factor ATP-dependent RNA helicase DEAH3	At2g47250	Arabidopsis thaliana (Mouse-ear cress)	FGHIDGDHLTLLNVYHAYK	Unmodified	Dracula_Lett_1_7B_3780	3	738.376	2212.11	-1.8372	66.881	0.011939	30221	49.049	906880
Q9FX08	Probable protein phosphatase 2C 12	At1g47380	Arabidopsis thaliana (Mouse-ear cress)	ESANEKIDNPELIHGQHNQSK	4 Deamidation (NQ)	Dracula_Lett_1_7B_3780	3	798.035	2391.08	1.7763	63.183	0.010538	28164	50.425	12197000
Q6AUQ4	Probable protein phosphatase 2C 47	Os05g0134200	Oryza sativa subsp. japonica (Rice)	VAEAEVMHQPVPVLEVPYHR	Unmodified	Dracula_Lett_3_RP_3792	3	767.4	2299.18	-3.5667	76.638	0.0089855	34696	48.112	503070
Q9FG61	Probable protein phosphatase 2C 74	At5g36250	Arabidopsis thaliana (Mouse-ear cress)	DEFVVLATDGIWDALTNEEVVK	Unmodified	Dracula_Lett_2_RP_3785	3	821.748	2462.22	-1.4158	60.456	0.0034338	25864	57.616	2054100
Q9FG61	Probable protein phosphatase 2C 74	At5g36250	Arabidopsis thaliana (Mouse-ear cress)	DEFVVLATDGIWDALTNEEVVK	Unmodified	Dracula_Lett_2_RP_3785	3	821.748	2462.22	-2.6672	60.456	0.0066316	25864	57.616	2054100
Q1KPV0	Probable transmembrane GTPase FZO-like, chloroplastic	FZL	Arabidopsis thaliana (Mouse-ear cress)	WPTYVNSKTQLGIDTYDLLQK	Tryptophan oxidation to kynurenin	Dracula_Lett_3_RP_3792	3	829.764	2486.27	2.2161	59.941	0.0044796	26920	62.94	1692400
Q8H930	Probable UDP-arabinose 4-epimerase 1	UEL-1	Oryza sativa subsp. japonica (Rice)	MLPTNRNR	Acetyl (Protein N-term),Deamidation (NQ)	Dracula_Lett_2_RP_3785	2	522.766	1043.52	2.2775	47.527	0.01085	20422	62.978	105790000
Q9LY99	Prohibitin-5, mitochondrial	PHB5	Arabidopsis thaliana (Mouse-ear cress)	INTDSGTKDLQMVNLTLRVMFR	2 Oxidation (M)	Dracula_Lett_2_RP_3786	4	646.836	2583.31	2.2897	60.37	0.0075239	26572	41.257	1361100
Q9LY99	Prohibitin-5, mitochondrial	PHB5	Arabidopsis thaliana (Mouse-ear cress)	INTDSGTKDLQMVNLTLRVMFR	2 Oxidation (M)	Dracula_Lett_2_RP_3786	4	646.836	2583.31	2.9228	60.37	0.0076783	26572	41.257	1361100
Q9LZJ7	Proline-rich protein 3	PRP3	Arabidopsis thaliana (Mouse-ear cress)	LYLSPVETCKNPTNVNKGLTGVPLALYGYR	Oxidation Y	Dracula_Lett_3_RP_3792	4	839.195	3352.75	-1.5719	59.98	0.0049042	28084	41.51	132830000
Q8RY22	Protease Do-like 7	DEGP7	Arabidopsis thaliana (Mouse-ear cress)	GCLAGSKAENLLEQGDMVLAVNK	Oxidation (M),Deamidation (NQ)	Dracula_Lett_3_RP_3792	3	812.07	2433.19	-2.7707	57.899	0.0084122	25846	56.708	3202200
Q8S8M5	Protein ABIL1	ABIL1	Arabidopsis thaliana (Mouse-ear cress)	PQLYSAADYCEKSYLHSEQK	2 Oxidation Y,L-DOPA-quinone	Dracula_Lett_2_RP_3786	3	821.697	2462.07	0.53225	59.873	0.0079184	26205	52.52	375000
O64885	Protein BCCIP homolog	At2g44510	Arabidopsis thaliana (Mouse-ear cress)	NYQLMGLVMAVEANK	2 Oxidation (M),2 Deamidation (NQ)	Dracula_Lett_2_RP_3785	2	857.905	1713.8	-3.4214	58.88	7.732e-06	25019	72.848	671140
Q9C6Y4	Protein CELLULOSE SYNTHASE INTERACTIVE 2	CSI2	Arabidopsis thaliana (Mouse-ear cress)	ILEAMESLFGNVDLSK	Oxidation (M)	Dracula_Lett_3_RP_3792	2	891.453	1780.89	/	58.423	0.015444	26143	51.727	<T
F4HRT5	Protein CROWDED NUCLEI 1	CRWN1	Arabidopsis thaliana (Mouse-ear cress)	EWSSQYEALQQAFEEVNECLK	Unmodified	Dracula_Lett_2_3784	3	863.392	2587.15	-2.447	41.886	0.0097012	18670	47.222	686660000
O04259	Protein DEHYDRATION-INDUCED 19 homolog 5	DI19-5	Arabidopsis thaliana (Mouse-ear cress)	LYKDESYSAFSPGTR	Dioxidation Y,L-DOPA-quinone	Dracula_Lett_3_RP_3791	2	883.897	1765.78	-0.37521	55.134	0.0067007	24534	53.237	2446800
Q7XD99	Protein EXECUTER 1, chloroplastic	EX1	Oryza sativa subsp. japonica (Rice)	TAQQDDDDLQFDRVK	Deamidation (NQ)	Dracula_Lett_1_7B_3779	2	897.911	1793.81	0.25949	57.644	4.7568e-07	25713	107.09	18566000
Q7XD99	Protein EXECUTER 1, chloroplastic	EX1	Oryza sativa subsp. japonica (Rice)	TAQQDDDDLQFDRVK	Deamidation (NQ)	Dracula_Lett_3_RP_3791	2	897.911	1793.81	1.4852	55.291	3.4181e-06	24625	103.46	7136100
O81775	Protein GLUTAMINE DUMPER 1	GDU1	Arabidopsis thaliana (Mouse-ear cress)	FLVIMAGEDLPRYLATPAMKK	2 Oxidation (M),Oxidation Y	Dracula_Lett_3_3789	3	804.76	2411.26	-2.8201	48.258	0.0085168	22312	46.133	4546600
Q9S823	Protein LONGIFOLIA 2	LNG2	Arabidopsis thaliana (Mouse-ear cress)	SLRSDSNISLGSNVDIEVTSR	2 Deamidation (NQ)	Dracula_Lett_3_3790	2	1126.06	2250.1	-3.5047	48.536	0.01256	22230	55.335	176420
B3H5L1	Protein LURP-one-related 9	At3g10986	Arabidopsis thaliana (Mouse-ear cress)	MVSVVGEMFCNPYTTELVVR	Acetyl (Protein N-term),Trioxidation (C)	Dracula_Lett_3_RP_3791	2	1211.06	2420.11	/	118.62	0.010274	49120	40.066	<T
Q9FI55	Protein MHF1 homolog	MHF1	Arabidopsis thaliana (Mouse-ear cress)	LLAWCMMIEEAGPNIGNKQK	Oxidation (M),Tryptophan oxidation to kynurenin	Dracula_Lett_1_2B_3773	4	581.537	2322.12	3.2167	61.659	0.0047694	25215	66.965	27777000
Q5FV35	Protein MICRORCHIDIA 2	MORC2	Arabidopsis thaliana (Mouse-ear cress)	YQMPADKSK	Oxidation (M),L-DOPA-quinone	Dracula_Lett_1_2B_3774	2	549.25	1096.49	-0.10925	36.372	0.01025	15224	41.652	87753
Q9ASU8	Protein NDL2	NDL2	Arabidopsis thaliana (Mouse-ear cress)	VMSNLLYYYGTCGVVKEMLLK	2 Oxidation (M),Deamidation (NQ)	Dracula_Lett_2_3784	3	838.749	2513.23	-1.8845	43.431	0.014231	19433	53.278	3507900
Q5NB82	Protein NLP3	NLP3	Oryza sativa subsp. japonica (Rice)	LEYPLVHYAR	Oxidation Y,Dioxidation Y	Dracula_Lett_3_3790	3	436.891	1307.65	-3.394	24.814	0.0088247	11329	46.001	150370
Q8RX67	Protein NRT1/ PTR FAMILY 5.11	NPF5.11	Arabidopsis thaliana (Mouse-ear cress)	QPDLDIANANANETLLLLAHQSSK	3 Deamidation (NQ)	Dracula_Lett_2_RP_3786	3	860.433	2578.28	0.41816	60.087	0.0023324	26340	69.088	1467500
Q9LVE0	Protein NRT1/ PTR FAMILY 6.4	NPF6.4	Arabidopsis thaliana (Mouse-ear cress)	EAAVNNDK	Glu->pyro-Glu,Deamidation (NQ)	Dracula_Lett_2_3783	2	422.196	842.377	0.8607	42.97	0.013476	18439	46.016	1561200
Q9LFB8	Protein NRT1/ PTR FAMILY 8.2	NPF8.2	Arabidopsis thaliana (Mouse-ear cress)	LAYYGMSTNLINYLEK	Oxidation (M),2 Oxidation Y	Dracula_Lett_1_7B_3780	2	970.969	1939.92	2.4588	57.549	0.0078663	25624	52.79	702120
Q9FGT1	Protein REPRESSOR OF SILENCING 3	ROS3	Arabidopsis thaliana (Mouse-ear cress)	NTDLAGLPSR	Deamidation (NQ)	Dracula_Lett_2_RP_3785	1	1044.53	1043.52	-2.143	47.779	0.012207	20818	80.165	5580100
F4KIA8	Protein RRC1-like	At5g10800	Arabidopsis thaliana (Mouse-ear cress)	INQDAALAMGEGAARQELMNR	2 Deamidation (NQ)	Dracula_Lett_2_3783	3	754.36	2260.06	2.1261	47.225	0.010788	20923	53.327	1487200
Q52T38	Protein S-acyltransferase 24	PAT24	Arabidopsis thaliana (Mouse-ear cress)	WNADPDVPDNDGRSPLHWAAYK	2 Dioxidation W	Dracula_Lett_3_3789	3	863.386	2587.14	1.6007	41.788	0.0055488	19239	49.34	313770000
Q8GWU7	Protein SKIP34	SKIP34	Arabidopsis thaliana (Mouse-ear cress)	CYGHNQSLSSRSSLR	Acetyl (Protein N-term),Deamidation (NQ)	Dracula_Lett_1_2B_3773	2	897.913	1793.81	-1.9426	57.125	0.0068107	23086	79.23	11830000
Q8GWU7	Protein SKIP34	SKIP34	Arabidopsis thaliana (Mouse-ear cress)	CYGHNQSLSSRSSLR	Acetyl (Protein N-term),Deamidation (NQ)	Dracula_Lett_1_7B_3779	2	897.913	1793.81	-2.3623	57.644	0.014689	25231	65.278	18566000
Q8GWU7	Protein SKIP34	SKIP34	Arabidopsis thaliana (Mouse-ear cress)	CYGHNQSLSSRSSLR	Acetyl (Protein N-term),Deamidation (NQ)	Dracula_Lett_1_7B_3780	2	897.913	1793.81	-1.8642	57.702	0.0010952	25325	95.483	17775000
Q8GWU7	Protein SKIP34	SKIP34	Arabidopsis thaliana (Mouse-ear cress)	CYGHNQSLSSRSSLR	Acetyl (Protein N-term),Deamidation (NQ)	Dracula_Lett_2_RP_3785	2	897.913	1793.81	-2.3024	56.45	0.015685	24076	60.691	1914700
Q8GWU7	Protein SKIP34	SKIP34	Arabidopsis thaliana (Mouse-ear cress)	CYGHNQSLSSRSSLR	Acetyl (Protein N-term),Deamidation (NQ)	Dracula_Lett_3_RP_3792	2	897.913	1793.81	-1.4854	55.373	0.012124	24487	73.9	7940300
Q9FHH2	Protein SUPPRESSOR OF MAX2 1	SMAX1	Arabidopsis thaliana (Mouse-ear cress)	ENLGNSLDIDLFK	Glu->pyro-Glu	Dracula_Lett_3_RP_3791	2	730.375	1458.74	-1.0643	56.595	0.0091478	24847	56.548	365540
Q9LVW6	Protein THYLAKOID ASSEMBLY 8, chloroplastic	THA8	Arabidopsis thaliana (Mouse-ear cress)	ELLRQDYCTLAVHVLSTLR	Glu->pyro-Glu,L-DOPA-quinone	Dracula_Lett_2_3784	3	761.735	2282.18	-2.1297	44.261	0.0097867	19830	56.906	2993400
A4QJQ8	Protein TIC 214	TIC214	Aethionema grandiflorum (Persian stone-cress)	NIQTQAQNSERIHK	Unmodified	Dracula_Lett_3_3790	2	833.935	1665.85	-2.2234	50.654	0.0093031	23246	68.893	573550
A6MM95	Protein TIC 214	TIC214	Buxus microphylla (Littleleaf boxwood) (Japanese boxwood)	EKLSSEEMYNHWIYTNEQKK	Oxidation (M),Glu->pyro-Glu,Deamidation (NQ)	Dracula_Lett_3_RP_3792	3	852.729	2555.16	-2.4672	58.617	0.012646	26145	45.82	28295000
A8W3M6	Protein TIC 214	TIC214	Cuscuta obtusiflora (Peruvian dodder)	FNKQSLQK	2 Deamidation (NQ)	Dracula_Lett_3_3789	2	497.764	993.513	0.22922	25.013	0.0099514	11630	86.472	451310
Q00383	Protein TIC 214	TIC214	Epifagus virginiana (Beechdrops) (Orobanche virginiana)	FGTLYMEYIEKMANR	Oxidation (M),2 Dioxidation Y	Dracula_Lett_1_2B_3773	2	973.437	1944.86	-1.5974	58.784	0.010545	24064	42.336	383860
Q0G9G1	Protein TIC 214	TIC214	Liriodendron tulipifera (Tuliptree) (Tulip poplar)	WDGQWIMYQTIGISLVHKNK	Oxidation (M),Dioxidation W,Tryptophan oxidation to oxolactone	Dracula_Lett_2_RP_3786	3	827.074	2478.2	3.6791	60.436	0.0083422	26500	77.506	1393900
Q0G9G1	Protein TIC 214	TIC214	Liriodendron tulipifera (Tuliptree) (Tulip poplar)	WDGQWIMYQTIGISLVHKNK	Oxidation (M),Oxidation W,Tryptophan oxidation to oxolactone	Dracula_Lett_2_RP_3786	3	821.742	2462.21	2.9989	60.411	0.0064878	26632	44.1	2392400
Q32RZ9	Protein TIC 214	TIC214	Staurastrum punctulatum (Green alga) (Cosmoastrum punctulatum)	MMSRPNITSLMKSWNQNVSLK	Oxidation (M),Oxidation W	Dracula_Lett_2_3783	3	833.084	2496.23	-1.6778	44.821	0.0076341	19780	47.68	7113800
Q85FG7	Protein TIC 214	TIC214	Adiantum capillus-veneris (Maidenhair fern)	NRQSGIYVETDGVSNLYQPK	L-DOPA-quinone	Dracula_Lett_2_RP_3786	3	761.373	2281.1	0.54805	59.179	0.0091759	25774	55.094	7196100
Q8M9T2	Protein TIC 214	TIC214	Chaetosphaeridium globosum (Charophycean green alga) (Herposteiron globosum)	RWDWKNNK	Oxidation W,Tryptophan oxidation to kynurenin	Dracula_Lett_3_3789	2	583.789	1165.56	-0.87006	48.848	0.011106	22611	71.296	1191300
Q8M9T2	Protein TIC 214	TIC214	Chaetosphaeridium globosum (Charophycean green alga) (Herposteiron globosum)	RWDWKNNK	Oxidation W,Tryptophan oxidation to kynurenin	Dracula_Lett_3_3790	2	583.789	1165.56	-0.31851	48.806	0.0087934	22351	66.799	1110300
Q3V4Z0	Protein Ycf2	ycf2-A	Acorus calamus (Sweet flag)	YYWMRDSEGGQGFWVSQLKK	Oxidation (M),Oxidation W	Dracula_Lett_3_RP_3791	3	833.058	2496.15	/	57.276	0.01155	25282	45.608	<T
Q3V4Z0	Protein Ycf2	ycf2-A	Acorus calamus (Sweet flag)	YYWMRDSEGGQGFWVSQLKK	Dioxidation M	Dracula_Lett_3_RP_3791	3	833.058	2496.15	/	57.276	0.011287	25282	45.608	<T
Q64J17	Protein-L-isoaspartate O-methyltransferase 2	PIMT2	Arabidopsis thaliana (Mouse-ear cress)	MNTNTQTEQQIIREETRIDK	Acetyl (Protein N-term),3 Deamidation (NQ)	Dracula_Lett_3_RP_3792	3	831.731	2492.17	/	57.974	0.007514	25944	53.504	<T
Q6Z0D2	Putative B3 domain-containing protein Os08g0325100	/	Oryza sativa subsp. japonica (Rice)	TQAMPTQMQSPPTYR	Oxidation (M),L-DOPA-quinone	Dracula_Lett_1_2B_3773	2	883.895	1765.78	1.2495	56.546	0.0059771	23341	54.471	3944900
Q9SJ29	Putative BTB/POZ domain-containing protein At2g05330	At2g05330	Arabidopsis thaliana (Mouse-ear cress)	MATQTNQDHFSGDLRR	2 Deamidation (NQ)	Dracula_Lett_1_7B_3780	2	939.924	1877.83	/	121.44	0.010829	49553	57.175	<T
Q7XEK4	Putative calcium-transporting ATPase 13, plasma membrane-type	ACA13	Oryza sativa subsp. japonica (Rice)	TGTLTLNQMK	Dioxidation M	Dracula_Lett_3_RP_3791	2	569.792	1137.57	-2.4315	52.931	0.0081743	23200	87.639	2807300
Q9FKQ2	Putative clathrin assembly protein At5g65370	At5g65370	Arabidopsis thaliana (Mouse-ear cress)	DEASQMKLNVVHLCSSVNAK*	2 Deamidation (NQ)	Dracula_Lett_3_3789	3	744.693	2231.06	-3.801	50.148	0.015018	23204	50.392	840280
Q9LJW2	Putative cysteine-rich repeat secretory protein 13	CRRSP13	Arabidopsis thaliana (Mouse-ear cress)	GAIIWYDQCVLEISSVNTK	L-DOPA-quinone	Dracula_Lett_2_RP_3786	2	1105.54	2209.07	-3.4389	59.535	0.0054412	26289	75.739	170190000
Q9SVH9	Putative cysteine-rich repeat secretory protein 40	CRRSP40	Arabidopsis thaliana (Mouse-ear cress)	FLAAGNFRSGSMHMTSGLK	Unmodified	Dracula_Lett_2_3784	2	1006.5	2010.98	-4.2811	45.845	0.008385	20506	74.392	34065000
Q9SVH9	Putative cysteine-rich repeat secretory protein 40	CRRSP40	Arabidopsis thaliana (Mouse-ear cress)	FLAAGNFRSGSMHMTSGLK	Deamidation (NQ)	Dracula_Lett_2_RP_3786	2	1006.99	2011.96	/	56.225	0.013287	24460	64.121	<T
P84733	Putative cytochrome c oxidase subunit II PS17	/	Pinus strobus (Eastern white pine)	VVEALSPR	Unmodified	Dracula_Lett_1_2A_3771	2	435.756	869.497	-1.8531	30.705	0.00034091	12289	100.19	387890
P84733	Putative cytochrome c oxidase subunit II PS17	/	Pinus strobus (Eastern white pine)	VVEALSPR	Unmodified	Dracula_Lett_2_RP_3785	2	435.756	869.497	2.2957	53.13	3.4346e-12	22741	120.65	2650400
P84733	Putative cytochrome c oxidase subunit II PS17	/	Pinus strobus (Eastern white pine)	VVEALSPR	Unmodified	Dracula_Lett_2_RP_3785	2	435.756	869.497	1.7835	53.304	3.4346e-12	22741	120.65	1983800
P84733	Putative cytochrome c oxidase subunit II PS17	/	Pinus strobus (Eastern white pine)	VVEALSPR	Unmodified	Dracula_Lett_3_3790	1	870.504	869.497	2.4771	44.004	0.010564	20054	86.086	30709000
P84733	Putative cytochrome c oxidase subunit II PS17	/	Pinus strobus (Eastern white pine)	VVEALSPR	Unmodified	Dracula_Lett_3_RP_3791	1	870.504	869.497	1.5881	44.917	0.01183	20278	111.28	3199600
P84733	Putative cytochrome c oxidase subunit II PS17	/	Pinus strobus (Eastern white pine)	VVEALSPR	Unmodified	Dracula_Lett_1_2A_3771	2	435.756	869.497	-1.4707	30.705	0.0083863	12289	100.19	387890
P84733	Putative cytochrome c oxidase subunit II PS17	/	Pinus strobus (Eastern white pine)	VVEALSPR	Unmodified	Dracula_Lett_2_RP_3785	2	435.756	869.497	1.558	53.13	2.345e-12	22741	120.65	2650400
P84733	Putative cytochrome c oxidase subunit II PS17	/	Pinus strobus (Eastern white pine)	VVEALSPR	Unmodified	Dracula_Lett_2_RP_3785	2	435.756	869.497	1.029	53.304	2.345e-12	22741	120.65	1983800
P84733	Putative cytochrome c oxidase subunit II PS17	/	Pinus strobus (Eastern white pine)	VVEALSPR	Unmodified	Dracula_Lett_3_3790	1	870.504	869.497	1.1466	44.004	0.012986	20054	86.086	30709000
P84733	Putative cytochrome c oxidase subunit II PS17	/	Pinus strobus (Eastern white pine)	VVEALSPR	Unmodified	Dracula_Lett_1_2A_3771	2	435.756	869.497	-1.5002	30.705	0.0027133	12289	100.19	387890
P84733	Putative cytochrome c oxidase subunit II PS17	/	Pinus strobus (Eastern white pine)	VVEALSPR	Unmodified	Dracula_Lett_3_3790	1	870.504	869.497	1.8186	44.004	0.010682	20054	86.086	30709000
P84733	Putative cytochrome c oxidase subunit II PS17	/	Pinus strobus (Eastern white pine)	VVEALSPR	Unmodified	Dracula_Lett_3_RP_3791	1	870.504	869.497	1.4038	44.917	0.0066857	20278	111.28	3199600
P84733	Putative cytochrome c oxidase subunit II PS17	/	Pinus strobus (Eastern white pine)	VVEALSPR	Unmodified	Dracula_Lett_1_2A_3771	2	435.756	869.497	-1.4999	30.705	0.0007818	12289	100.19	387890
P84733	Putative cytochrome c oxidase subunit II PS17	/	Pinus strobus (Eastern white pine)	VVEALSPR	Unmodified	Dracula_Lett_2_RP_3785	2	435.756	869.497	2.0389	53.13	3.0343e-11	22741	120.65	2650400
P84733	Putative cytochrome c oxidase subunit II PS17	/	Pinus strobus (Eastern white pine)	VVEALSPR	Unmodified	Dracula_Lett_2_RP_3785	2	435.756	869.497	1.5217	53.304	3.0343e-11	22741	120.65	1983800
P84733	Putative cytochrome c oxidase subunit II PS17	/	Pinus strobus (Eastern white pine)	VVEALSPR	Unmodified	Dracula_Lett_3_3790	1	870.504	869.497	2.1831	44.004	0.010576	20054	86.086	30709000
P84733	Putative cytochrome c oxidase subunit II PS17	/	Pinus strobus (Eastern white pine)	VVEALSPR	Unmodified	Dracula_Lett_3_RP_3791	1	870.504	869.497	1.492	44.917	0.0084034	20278	111.28	3199600
O82484	Putative disease resistance protein At4g10780	At4g10780	Arabidopsis thaliana (Mouse-ear cress)	ATGVTEEEQQQLHKIIPFQK	3 Deamidation (NQ)	Dracula_Lett_2_3783	3	776.397	2326.17	-2.4732	43.329	0.0091943	19095	58.246	5796500
Q9FFW4	Putative FBD-associated F-box protein At5g38570	At5g38570	Arabidopsis thaliana (Mouse-ear cress)	WEFLWMWLPNLEFVSPWDSR	Oxidation (M),Oxidation W,2 Dioxidation W,Tryptophan oxidation to kynurenin	Dracula_Lett_1_7B_3779	3	913.413	2737.22	/	123.92	0.010502	49553	41.202	<T
Q9LXR0	Putative F-box/LRR-repeat protein At3g58920	At3g58920	Arabidopsis thaliana (Mouse-ear cress)	TLTIYDVQWEKWK	Dioxidation W,Tryptophan oxidation to oxolactone	Dracula_Lett_2_RP_3786	2	878.433	1754.85	-2.5409	56.789	0.0098463	24718	50.194	182520
Q9LXR0	Putative F-box/LRR-repeat protein At3g58920	At3g58920	Arabidopsis thaliana (Mouse-ear cress)	TLTIYDVQWEKWK	Dioxidation W,Tryptophan oxidation to oxolactone	Dracula_Lett_3_3789	2	878.433	1754.85	-0.70623	40.525	0.0091922	18680	51.445	562470
Q6L3Z4	Putative late blight resistance protein homolog R1B-12	R1B-12	Solanum demissum (Wild potato)	NIQETQVEDSQNNNFKLVIVK	3 Deamidation (NQ)	Dracula_Lett_2_RP_3786	3	821.746	2462.22	-1.539	60.411	0.011854	26632	48.51	2392400
P84735	Putative LRR disease resistance protein/transmembrane receptor kinase PS19	LRR-RLK	Pinus strobus (Eastern white pine)	VVSLSIPR*	Unmodified	Dracula_Lett_2_3783	1	870.541	869.533	0.07266	34.416	0.0051649	15173	95.793	2291500
P84735	Putative LRR disease resistance protein/transmembrane receptor kinase PS19	LRR-RLK	Pinus strobus (Eastern white pine)	VVSLSIPR	Unmodified	Dracula_Lett_3_3789	1	870.541	869.533	-0.51425	34.759	0.00073081	15999	132.72	2000300
P84735	Putative LRR disease resistance protein/transmembrane receptor kinase PS19	LRR-RLK	Pinus strobus (Eastern white pine)	VVSLSIPR	Unmodified	Dracula_Lett_2_3783	1	870.541	869.533	-0.54626	34.416	0.0094824	15173	95.793	2291500
P84735	Putative LRR disease resistance protein/transmembrane receptor kinase PS19	LRR-RLK	Pinus strobus (Eastern white pine)	VVSLSIPR	Unmodified	Dracula_Lett_3_3789	1	870.541	869.533	-0.4156	34.759	0.0011542	15999	132.72	2000300
P84735	Putative LRR disease resistance protein/transmembrane receptor kinase PS19	LRR-RLK	Pinus strobus (Eastern white pine)	VVSLSIPR	Unmodified	Dracula_Lett_2_3783	2	435.774	869.533	-2.2217	34.437	0.010822	15151	97.602	2635000000
P84735	Putative LRR disease resistance protein/transmembrane receptor kinase PS19	LRR-RLK	Pinus strobus (Eastern white pine)	VVSLSIPR	Unmodified	Dracula_Lett_2_3783	1	870.541	869.533	-0.020348	34.416	0.0069551	15173	95.793	2291500
P84735	Putative LRR disease resistance protein/transmembrane receptor kinase PS19	LRR-RLK	Pinus strobus (Eastern white pine)	VVSLSIPR	Unmodified	Dracula_Lett_2_RP_3785	2	435.774	869.533	-0.75379	52.406	0.0094684	22741	110.63	496930000
P84735	Putative LRR disease resistance protein/transmembrane receptor kinase PS19	LRR-RLK	Pinus strobus (Eastern white pine)	VVSLSIPR	Unmodified	Dracula_Lett_3_3789	2	435.774	869.533	-1.7721	34.74	0.010822	15968	97.602	3434000000
P84735	Putative LRR disease resistance protein/transmembrane receptor kinase PS19	LRR-RLK	Pinus strobus (Eastern white pine)	VVSLSIPR	Unmodified	Dracula_Lett_3_3789	1	870.541	869.533	-0.41396	34.759	0.00090825	15999	132.72	2000300
P84735	Putative LRR disease resistance protein/transmembrane receptor kinase PS19	LRR-RLK	Pinus strobus (Eastern white pine)	VVSLSIPR	Unmodified	Dracula_Lett_3_3790	2	435.774	869.533	-1.1244	34.703	0.010822	15764	97.602	3482100000
P84735	Putative LRR disease resistance protein/transmembrane receptor kinase PS19	LRR-RLK	Pinus strobus (Eastern white pine)	VVSLSIPR	Unmodified	Dracula_Lett_3_RP_3792	2	435.774	869.533	-0.44229	50.492	0.011024	23328	97.473	463990000
P84735	Putative LRR disease resistance protein/transmembrane receptor kinase PS19	LRR-RLK	Pinus strobus (Eastern white pine)	VVSLSIPR	Unmodified	Dracula_Lett_2_3783	1	870.541	869.533	0.67384	34.416	0.0049711	15173	95.793	2291500
P84735	Putative LRR disease resistance protein/transmembrane receptor kinase PS19	LRR-RLK	Pinus strobus (Eastern white pine)	VVSLSIPR	Unmodified	Dracula_Lett_3_3789	1	870.541	869.533	-0.32794	34.759	0.00078649	15999	132.72	2000300
Q9YX48	Putative major capsid protein	S2	Fiji disease virus (isolate Sugarcane) (FDV)	SLIMAKTKQMMLSR	2 Oxidation (M)	Dracula_Lett_1_2B_3773	2	835.444	1668.87	0.65037	65.77	0.010017	27408	43.958	289950
P0CV97	Putative pinene synthase	/	Fragaria ananassa (Strawberry) (Fragaria chiloensis x Fragaria virginiana)	MPVHATPAAESQIISMPEWR	Oxidation (M),Oxidation W	Dracula_Lett_2_RP_3786	2	1142.05	2282.08	0.076665	54.947	0.010872	23853	45.28	945690
Q9SD62	Putative receptor-like protein kinase At3g47110	/	Arabidopsis thaliana (Mouse-ear cress)	VVLGSWNDSLPLCSWTGVKCGLK	Tryptophan oxidation to oxolactone	Dracula_Lett_2_3783	3	864.098	2589.27	-0.44619	43.805	0.0072394	19283	52.045	8565200
A3CEM4	Putative zinc finger CCCH domain-containing protein 64	Os12g0129550	Oryza sativa subsp. japonica (Rice)	DMAFAESIWTFMPGKK	2 Oxidation (M),Oxidation W	Dracula_Lett_1_2B_3774	2	953.939	1905.86	/	121.37	0.0106	47326	49.35	<T
Q56ZN6	Pyrophosphate-energized membrane proton pump 2	AVPL1	Arabidopsis thaliana (Mouse-ear cress)	PDYSRCVAIVASAALREMIK	Trioxidation (C)	Dracula_Lett_1_2B_3774	3	766.724	2297.15	/	61.74	0.0063915	26053	53.453	<T
Q40220	Rac-like GTP-binding protein RAC2	RAC2	Lotus japonicus (Lotus corniculatus var. japonicus)	QYLIDHPGATPITTAQGEELK*	Oxidation Y	Dracula_Lett_1_2B_3774	3	766.725	2297.15	/	61.74	0.0001523	26053	76.713	<T
F4K4T3	Receptor-like protein 56	RLP56	Arabidopsis thaliana (Mouse-ear cress)	IPNFLMYQK	Oxidation (M),Deamidation (NQ)	Dracula_Lett_3_3789	2	585.797	1169.58	-0.24276	28.341	0.0077086	13187	104.21	1247200
P89657	Replicase large subunit	/	Pepper mild mottle virus (strain Japan) (PMMV-J)	KSLEEAEVMYNALSEISILK	L-DOPA-quinone	Dracula_Lett_3_3789	3	761.059	2280.16	-0.0061788	44.86	0.0086754	20731	45.916	3269900
B1ABR6	Retinoblastoma-related protein	RBR	Hieracium piloselloides (King devil hawkweed)	SPSKMISTPVSTAMTTAKWLR	Oxidation (M),Dioxidation W	Dracula_Lett_3_3789	3	781.068	2340.18	-0.91738	41.785	0.004424	19284	51.971	17862000
P46773	Ribosomal protein S3, mitochondrial	RPS3	Oryza sativa subsp. japonica (Rice)	YAGVVNDIAFLIENDGPTSHLLK	Deamidation (NQ)	Dracula_Lett_3_RP_3792	3	829.764	2486.27	2.8165	59.941	0.012226	26920	50.226	1692400
P28422	Ribulose bisphosphate carboxylase large chain	rbcL	Heliamphora nutans (Venezuelan marsh pitcher plant)	EEYIEKDRSR	Glu->pyro-Glu,L-DOPA-quinone	Dracula_Lett_1_2B_3774	2	660.813	1319.61	2.9467	51.84	0.0096145	21190	43.769	1345700
Q91QZ3	RNA replication polyprotein	ORF1	Citrus leaf blotch virus (isolate Nagami kumquat/France/SRA-153/1984) (CLBV)	LFFSDYNSIDMSKIFLDR	Unmodified	Dracula_Lett_2_RP_3785	2	1106.04	2210.07	/	64.353	0.0051699	27877	70.54	<T
Q91QZ3	RNA replication polyprotein	ORF1	Citrus leaf blotch virus (isolate Nagami kumquat/France/SRA-153/1984) (CLBV)	LFFSDYNSIDMSKIFLDR	Unmodified	Dracula_Lett_3_RP_3791	2	1106.04	2210.07	/	59.449	0.0053278	26359	73.082	<T
Q91QZ3	RNA replication polyprotein	ORF1	Citrus leaf blotch virus (isolate Nagami kumquat/France/SRA-153/1984) (CLBV)	LFFSDYNSIDMSKIFLDR	Unmodified	Dracula_Lett_3_RP_3791	2	1106.04	2210.07	/	59.449	0.012409	26359	73.082	<T
Q91QZ3	RNA replication polyprotein	ORF1	Citrus leaf blotch virus (isolate Nagami kumquat/France/SRA-153/1984) (CLBV)	LFFSDYNSIDMSKIFLDR	Unmodified	Dracula_Lett_3_RP_3791	2	1106.04	2210.07	/	59.449	0.0072205	26359	73.082	<T
P15095	RNA replication protein	/	Narcissus mosaic virus (NMV)	EFNMKRDIGDILFMNYAK	Oxidation (M),Glu->pyro-Glu,Dioxidation M	Dracula_Lett_1_2A_3772	4	559.52	2234.05	1.347	39.54	0.0092048	17204	62.861	39896000
P15095	RNA replication protein	/	Narcissus mosaic virus (NMV)	EFNMKRDIGDILFMNYAK	Oxidation (M),Glu->pyro-Glu,Dioxidation M	Dracula_Lett_1_7B_3779	3	745.691	2234.05	1.1466	61.661	0.0065902	27233	48.623	12442000
P15095	RNA replication protein	/	Narcissus mosaic virus (NMV)	EFNMKRDIGDILFMNYAK	Oxidation (M),Glu->pyro-Glu,Dioxidation M	Dracula_Lett_1_7B_3780	3	745.691	2234.05	1.41	61.955	0.0066664	27979	52.522	14722000
P15095	RNA replication protein	/	Narcissus mosaic virus (NMV)	EFNMKRDIGDILFMNYAK	Oxidation (M),Glu->pyro-Glu,Dioxidation M	Dracula_Lett_3_3790	4	559.52	2234.05	1.5534	41.783	0.011154	19044	45.452	37318000
P15095	RNA replication protein	/	Narcissus mosaic virus (NMV)	EFNMKRDIGDILFMNYAK	Oxidation (M),Glu->pyro-Glu,Dioxidation M	Dracula_Lett_3_RP_3791	3	745.691	2234.05	2.2542	57.745	0.0073211	25323	45.438	10743000
P15095	RNA replication protein	/	Narcissus mosaic virus (NMV)	EFNMKRDIGDILFMNYAK	Oxidation (M),Glu->pyro-Glu,Dioxidation M	Dracula_Lett_3_RP_3792	4	559.52	2234.05	3.1693	58.038	0.0090498	25824	49.621	21174000
P20951	RNA replication protein	/	Papaya mosaic potexvirus (PMV)	FNDDGSMEALDNLPWKAWIPK	Oxidation (M),Tryptophan oxidation to oxolactone	Dracula_Lett_2_RP_3786	3	826.386	2476.14	1.0109	60.794	0.010095	26570	41.988	2143200
A1XIP9	RNA1 polyprotein	/	Tomato torrado virus (isolate Solanum lycopersicum/Spain/PRIToTV0301/-) (ToTV)	EILSATAAESLFGMDVSANVLK	Dioxidation M	Dracula_Lett_3_RP_3791	2	1149.58	2297.15	-2.4548	59.955	0.0051763	26524	56.956	1547700
Q88893	RNA1 polyprotein	/	Tobacco ringspot virus (strain Bud Blight) (TobRV) (TRSV)	EWGLLMDRLAAKNSVAYNCDYSK	Glu->pyro-Glu,Trioxidation (C)	Dracula_Lett_3_3789	4	684.32	2733.25	0.46896	42.556	0.0055538	19531	47.32	1277800
Q8BCV9	RNA-directed RNA polymerase L	L	Mirafiori lettuce virus (isolate Lettuce/Netherlands/LS301-O) (MiLV) (Mirafiori lettuce big-vein virus)	LLPGQMMTMTDDERR	2 Oxidation (M),Deamidation (NQ)	Dracula_Lett_2_3784	2	913.908	1825.8	-1.1895	38.619	0.0078048	17215	78.488	4031900
Q1KS66	Rop guanine nucleotide exchange factor 10	ROPGEF10	Arabidopsis thaliana (Mouse-ear cress)	EKPMMKSPR	Glu->pyro-Glu,Dioxidation M	Dracula_Lett_2_RP_3786	2	559.278	1116.54	-0.63692	37.194	0.0076351	16655	66.351	3974600
Q9SBQ5	S-adenosylmethionine synthase 2	SAM2	Petunia hybrida (Petunia)	PGMMSINLDLLRGGNFRYQK*	Oxidation (M),Deamidation (NQ)	Dracula_Lett_3_3789	2	1164.09	2326.16	2.3388	49.996	0.0058036	23089	74.698	21463000
Q9SBQ5	S-adenosylmethionine synthase 2	SAM2	Petunia hybrida (Petunia)	PGMMSINLDLLRGGNFRYQK	Oxidation (M),Deamidation (NQ)	Dracula_Lett_3_3790	2	1164.09	2326.16	0.59447	49.872	0.013632	22826	50.222	25467000
Q9AT55	S-adenosylmethionine synthase 2	SAMS2	Elaeagnus umbellata (Autumn olive) (Elaeagnus crispa)	RCIVQVSYAIGVPDPLSVFVDSYGTGKIPDK	Deamidation (NQ)	Dracula_Lett_1_7B_3780	4	846.19	3380.73	4.3934	63.224	0.0033619	28241	43.732	638260
Q5Z987	Serine/threonine-protein kinase ATR	Os06g0724700	Oryza sativa subsp. japonica (Rice)	LKLVCADCLGALGAVDPAKFK	Unmodified	Dracula_Lett_3_3789	3	749.406	2245.2	1.6129	44.593	0.010662	20529	49.655	17486000
Q9FFP9	Serine/threonine-protein kinase SRK2H	SRK2H	Arabidopsis thaliana (Mouse-ear cress)	MDKYEVVK	Acetyl (Protein N-term),Oxidation (M)	Dracula_Lett_1_2B_3774	2	535.265	1068.52	-3.1085	49.975	0.008639	20793	45.972	2450000
Q9FFP9	Serine/threonine-protein kinase SRK2H	SRK2H	Arabidopsis thaliana (Mouse-ear cress)	MDKYEVVK	Acetyl (Protein N-term),Oxidation (M)	Dracula_Lett_1_2B_3774	2	535.265	1068.52	-2.3912	49.975	0.002668	20793	45.972	2450000
Q9C8M5	Serine/threonine-protein kinase WAG1	WAG1	Arabidopsis thaliana (Mouse-ear cress)	SLSKSSSKIQSNNNYYHYVGK	Oxidation Y,Dioxidation Y,L-DOPA-quinone	Dracula_Lett_3_RP_3792	3	822.723	2465.15	0.34801	58.185	0.0032231	25972	56.936	13923000
Q9ST58	Serpin-Z1C	/	Triticum aestivum (Wheat)	ATTLATDVR	Acetyl (Protein N-term)	Dracula_Lett_1_7A_3777	2	495.267	988.519	-1.1221	39.901	1.3373e-05	18623	130.22	608990
Q9ST58	Serpin-Z1C	/	Triticum aestivum (Wheat)	ATTLATDVR	Acetyl (Protein N-term)	Dracula_Lett_1_7A_3778	2	495.267	988.519	-1.7264	40.003	0.0027019	18795	119.41	639480
Q9ST58	Serpin-Z1C	/	Triticum aestivum (Wheat)	ATTLATDVR	Acetyl (Protein N-term)	Dracula_Lett_1_7A_3777	2	495.267	988.519	-1.0069	39.901	3.3583e-05	18623	130.22	608990
Q9ST58	Serpin-Z1C	/	Triticum aestivum (Wheat)	ATTLATDVR	Acetyl (Protein N-term)	Dracula_Lett_1_7A_3778	2	495.267	988.519	-1.3092	40.003	0.0021391	18795	119.41	639480
Q8L607	Short integuments 2, mitochondrial	SIN2	Arabidopsis thaliana (Mouse-ear cress)	MVMMLKKTVK	2 Oxidation (M)	Dracula_Lett_2_RP_3785	2	620.845	1239.68	-3.7468	56.297	0.013061	23965	76.478	2580400
Q8L607	Short integuments 2, mitochondrial	SIN2	Arabidopsis thaliana (Mouse-ear cress)	MVMMLKKTVK	2 Oxidation (M)	Dracula_Lett_3_RP_3792	2	620.845	1239.68	-3.819	55.733	0.012351	24892	64.265	3519600
Q8L607	Short integuments 2, mitochondrial	SIN2	Arabidopsis thaliana (Mouse-ear cress)	MVMMLKKTVK	2 Oxidation (M)	Dracula_Lett_3_RP_3792	2	620.845	1239.68	-3.2528	55.733	0.010488	24892	64.265	3519600
Q8L607	Short integuments 2, mitochondrial	SIN2	Arabidopsis thaliana (Mouse-ear cress)	MVMMLKKTVK	2 Oxidation (M)	Dracula_Lett_1_2B_3773	2	620.845	1239.68	-2.7783	55.282	0.0093922	22430	43.769	1530800
Q8L607	Short integuments 2, mitochondrial	SIN2	Arabidopsis thaliana (Mouse-ear cress)	MVMMLKKTVK	2 Oxidation (M)	Dracula_Lett_1_2B_3774	2	620.845	1239.68	-3.3606	55.413	0.0094649	23048	49.418	708820
Q8L607	Short integuments 2, mitochondrial	SIN2	Arabidopsis thaliana (Mouse-ear cress)	MVMMLKKTVK	2 Oxidation (M)	Dracula_Lett_2_RP_3785	2	620.845	1239.68	-3.3875	56.297	0.0093077	23965	76.478	2580400
Q8L607	Short integuments 2, mitochondrial	SIN2	Arabidopsis thaliana (Mouse-ear cress)	MVMMLKKTVK	2 Oxidation (M)	Dracula_Lett_3_RP_3792	2	620.845	1239.68	-3.2969	55.733	0.0092164	24892	64.265	3519600
P49969	Signal recognition particle subunit SRP54 2	SRP54-2	Hordeum vulgare (Barley)	MPKNGKMSDLSQNLNIQQMTK	Oxidation (M),3 Deamidation (NQ)	Dracula_Lett_3_3789	2	1213.07	2424.13	3.7782	41.791	0.0072292	19286	62.035	6945800
F4I735	Sister chromatid cohesion protein PDS5 homolog B	PDS5B	Arabidopsis thaliana (Mouse-ear cress)	LDRMRDASIFDVLTLLLEELSSTNAQIIK	Oxidation (M),2 Deamidation (NQ)	Dracula_Lett_2_RP_3785	3	1108.25	3321.74	-2.2892	61.556	0.01591	26390	43.099	1066700
Q4QTJ2	S-norcoclaurine synthase 1	NCS1	Papaver somniferum (Opium poppy)	EEYAGKMAKLITTEPLESMAEVISGYVLK	2 Oxidation (M)	Dracula_Lett_3_RP_3791	4	808.915	3231.63	1.3072	60.135	0.0010953	26457	51.586	5697000
Q4QTJ2	S-norcoclaurine synthase 1	NCS1	Papaver somniferum (Opium poppy)	EEYAGKMAKLITTEPLESMAEVISGYVLK	2 Oxidation (M)	Dracula_Lett_3_RP_3791	4	808.915	3231.63	0.70571	60.135	0.0010748	26457	51.586	5697000
Q4QTJ2	S-norcoclaurine synthase 1	NCS1	Papaver somniferum (Opium poppy)	EEYAGKMAKLITTEPLESMAEVISGYVLK	2 Oxidation (M)	Dracula_Lett_3_RP_3792	4	808.915	3231.63	0.32762	60.555	0.0099031	27227	41.69	5605600
Q4QTJ2	S-norcoclaurine synthase 1	NCS1	Papaver somniferum (Opium poppy)	EEYAGKMAKLITTEPLESMAEVISGYVLK	Dioxidation M	Dracula_Lett_1_7B_3779	4	808.915	3231.63	0.22471	62.573	0.011379	27781	57.735	2715900
Q4QTJ2	S-norcoclaurine synthase 1	NCS1	Papaver somniferum (Opium poppy)	EEYAGKMAKLITTEPLESMAEVISGYVLK	Dioxidation M	Dracula_Lett_1_7B_3780	4	808.915	3231.63	0.7617	63.18	0.011369	28221	49.662	5989600
Q4QTJ2	S-norcoclaurine synthase 1	NCS1	Papaver somniferum (Opium poppy)	EEYAGKMAKLITTEPLESMAEVISGYVLK	Dioxidation M	Dracula_Lett_2_3783	4	808.915	3231.63	1.6564	48.325	0.011404	21380	53.262	5451700
Q4QTJ2	S-norcoclaurine synthase 1	NCS1	Papaver somniferum (Opium poppy)	EEYAGKMAKLITTEPLESMAEVISGYVLK	Dioxidation M	Dracula_Lett_3_3790	4	808.915	3231.63	1.2839	48.5	0.011754	22174	41.562	16399000
Q4QTJ2	S-norcoclaurine synthase 1	NCS1	Papaver somniferum (Opium poppy)	EEYAGKMAKLITTEPLESMAEVISGYVLK	Dioxidation M	Dracula_Lett_3_RP_3792	4	808.915	3231.63	0.43478	60.555	0.011538	26998	46.307	5605600
Q4QTJ2	S-norcoclaurine synthase 1	NCS1	Papaver somniferum (Opium poppy)	EEYAGKMAKLITTEPLESMAEVISGYVLK	2 Oxidation (M)	Dracula_Lett_3_RP_3791	4	808.915	3231.63	1.0154	60.135	0.0035352	26457	51.586	5697000
Q4QTJ2	S-norcoclaurine synthase 1	NCS1	Papaver somniferum (Opium poppy)	EEYAGKMAKLITTEPLESMAEVISGYVLK	Oxidation (M),Oxidation Y	Dracula_Lett_1_7B_3780	4	808.915	3231.63	1.0581	63.18	0.0029534	28221	49.662	5989600
Q4QTJ2	S-norcoclaurine synthase 1	NCS1	Papaver somniferum (Opium poppy)	EEYAGKMAKLITTEPLESMAEVISGYVLK	Oxidation (M),Oxidation Y	Dracula_Lett_2_3783	4	808.915	3231.63	1.3873	48.325	0.00084175	21380	55.049	5451700
Q4QTJ2	S-norcoclaurine synthase 1	NCS1	Papaver somniferum (Opium poppy)	EEYAGKMAKLITTEPLESMAEVISGYVLK	2 Oxidation (M)	Dracula_Lett_3_RP_3791	4	808.915	3231.63	0.9321	60.135	0.00063955	26457	51.586	5697000
Q8L636	Sodium/calcium exchanger NCL	NCL	Arabidopsis thaliana (Mouse-ear cress)	HLKQHALGRLLDDEGQPDEHVIR	2 Deamidation (NQ)	Dracula_Lett_3_3790	3	893.46	2677.36	4.3105	44.877	0.01308	20486	47.814	3819000
Q2QRK9	Spermidine hydroxycinnamoyltransferase 1	LOC_Os12g27220	Oryza sativa subsp. japonica (Rice)	IFETCDIKWIGQDTLDIGWAK	Oxidation W	Dracula_Lett_3_RP_3791	3	842.418	2524.23	2.561	58.675	0.004976	25989	49.924	1052800
Q9LRB0	Sphingoid long-chain bases kinase 1	LCBK1	Arabidopsis thaliana (Mouse-ear cress)	QKSGVNRNPSLK	Deamidation (NQ)	Dracula_Lett_2_3784	3	443.581	1327.72	-0.73818	22.784	0.0049185	10242	110.84	4001700
B4FGS2	Spindle and kinetochore-associated protein 1 homolog	/	Zea mays (Maize)	MEVDDGSRATPPLDAVAAAFK	Acetyl (Protein N-term),Dioxidation M	Dracula_Lett_2_RP_3786	4	559.52	2234.05	1.3749	59.272	0.0021889	25893	47.204	11787000
F4I2J8	Splicing factor Cactin	CTN	Arabidopsis thaliana (Mouse-ear cress)	DYSEEKVTEYMSKK	Dioxidation Y,L-DOPA-quinone	Dracula_Lett_1_2A_3771	2	891.891	1781.77	2.954	34.368	0.010574	13860	43.77	995540
Q8GUK4	Subtilisin-like protease SBT3.13	SBT3.13	Arabidopsis thaliana (Mouse-ear cress)	MNNSLQSSK	Acetyl (Protein N-term),Deamidation (NQ)	Dracula_Lett_2_RP_3785	2	526.24	1050.47	0.43644	30.656	0.014219	13157	46.426	1184900
Q8GUK4	Subtilisin-like protease SBT3.13	SBT3.13	Arabidopsis thaliana (Mouse-ear cress)	MNNSLQSSK	Acetyl (Protein N-term),Deamidation (NQ)	Dracula_Lett_2_RP_3786	2	526.24	1050.47	1.3072	30.849	0.014219	13665	46.426	1234500
Q8GUK4	Subtilisin-like protease SBT3.13	SBT3.13	Arabidopsis thaliana (Mouse-ear cress)	MNNSLQSSK	Acetyl (Protein N-term),Deamidation (NQ)	Dracula_Lett_3_RP_3792	2	526.24	1050.47	0.031112	30.554	0.010055	14082	65.252	1440100
O82663	Succinate dehydrogenase [ubiquinone] flavoprotein subunit 1, mitochondrial	SDH1-1	Arabidopsis thaliana (Mouse-ear cress)	HTLGYWEDEKVR	Oxidation W	Dracula_Lett_3_3789	2	774.876	1547.74	0.50774	53.925	0.011092	24993	55.549	244020
Q8LB02	Succinate dehydrogenase [ubiquinone] iron-sulfur subunit 2, mitochondrial	SDH2-2	Arabidopsis thaliana (Mouse-ear cress)	LIPARWTSTGSEAQSK	Dioxidation W	Dracula_Lett_2_RP_3785	2	882.45	1762.88	/	60.597	0.0052003	25979	63.944	<T
Q9FX32	Sucrose synthase 6	SUS6	Arabidopsis thaliana (Mouse-ear cress)	NITGLVEWYGKDK	Dioxidation W	Dracula_Lett_1_2A_3771	2	777.894	1553.77	2.4255	41.31	0.0076086	17073	60.398	369410
Q9ZU40	Sulfhydryl oxidase 2	QSOX2	Arabidopsis thaliana (Mouse-ear cress)	ARDFVLWVWSTHNK	Oxidation W	Dracula_Lett_2_3783	2	887.955	1773.9	-2.0335	44.066	0.0011435	19418	80.231	8231100
Q9ZU40	Sulfhydryl oxidase 2	QSOX2	Arabidopsis thaliana (Mouse-ear cress)	ARDFVLWVWSTHNK	Oxidation W	Dracula_Lett_2_RP_3786	2	887.955	1773.9	-4.1484	53.716	0.010643	23395	59.542	289910
Q9ZU40	Sulfhydryl oxidase 2	QSOX2	Arabidopsis thaliana (Mouse-ear cress)	ARDFVLWVWSTHNK	Oxidation W	Dracula_Lett_3_3789	2	887.955	1773.9	-1.6862	44.192	0.0037235	20374	66.92	8087300
Q8VY78	SUMO-activating enzyme subunit 1A	SAE1A	Arabidopsis thaliana (Mouse-ear cress)	NIVLAGVGSVTLMDDR	Deamidation (NQ)	Dracula_Lett_2_RP_3786	2	830.932	1659.85	/	54.132	0.0068269	23571	59.265	<T
Q5VRL3	Superoxide dismutase [Fe] 1, chloroplastic	Os06g0115400	Oryza sativa subsp. japonica (Rice)	LVSWETVESRLK	Tryptophan oxidation to oxolactone	Dracula_Lett_2_3784	2	730.891	1459.77	-0.87212	37.245	0.010144	16653	60.91	397360
Q9LK09	Syntaxin-32	SYP32	Arabidopsis thaliana (Mouse-ear cress)	IDQNMEDTLANVEGAQSQLAR	Oxidation (M),4 Deamidation (NQ)	Dracula_Lett_2_3783	3	775.013	2322.02	2.3901	47.612	0.011148	21081	45.347	7933500
Q9LK09	Syntaxin-32	SYP32	Arabidopsis thaliana (Mouse-ear cress)	IDQNMEDTLANVEGAQSQLAR	Oxidation (M),4 Deamidation (NQ)	Dracula_Lett_3_3789	3	775.013	2322.02	1.6329	47.844	0.0043193	22130	66.779	6652900
Q9LK09	Syntaxin-32	SYP32	Arabidopsis thaliana (Mouse-ear cress)	IDQNMEDTLANVEGAQSQLAR	Oxidation (M),4 Deamidation (NQ)	Dracula_Lett_3_3789	2	1162.02	2322.02	1.6809	47.837	0.0071717	22134	70.089	4961000
Q9LK09	Syntaxin-32	SYP32	Arabidopsis thaliana (Mouse-ear cress)	IDQNMEDTLANVEGAQSQLAR	Oxidation (M),4 Deamidation (NQ)	Dracula_Lett_3_3790	3	775.013	2322.02	0.7798	47.853	0.013127	21898	41.513	5915900
Q5GJ59	Tau-cadinol synthase	TPS7	Zea mays (Maize)	EISQWWKDLSGEIGLGYVRDR	Tryptophan oxidation to kynurenin,Tryptophan oxidation to oxolactone	Dracula_Lett_3_RP_3792	3	842.419	2524.23	-0.97374	58.725	0.0034571	26299	57.537	2006600
Q9M888	T-complex protein 1 subunit zeta 1;T-complex protein 1 subunit zeta 2	CCT6A	Arabidopsis thaliana (Mouse-ear cress)	CIDEGMHPRVLVDGFEIAK	Trioxidation (C)	Dracula_Lett_3_3790	3	745.358	2233.05	-0.32637	41.787	0.0027627	19069	103.39	26555000
Q5N829	TPR repeat-containing protein ZIP4	ZIP4	Oryza sativa subsp. japonica (Rice)	ELNWFADLSWNMGLRASKEK	Oxidation W,Tryptophan oxidation to oxolactone	Dracula_Lett_3_3789	3	809.058	2424.15	-2.8242	41.782	0.0070866	19250	55.094	20110000
Q9XIN0	Transcription factor LHW	LHW	Arabidopsis thaliana (Mouse-ear cress)	DVTRMEIFMQLVNILEQTMK	Oxidation (M),Deamidation (NQ)	Dracula_Lett_3_3789	3	819.413	2455.22	2.0914	41.783	0.011398	19260	56.799	32139000
Q9XIN0	Transcription factor LHW	LHW	Arabidopsis thaliana (Mouse-ear cress)	VSNSSVTTPSHSSPQGSQLFEKK	Unmodified	Dracula_Lett_3_RP_3791	3	811.407	2431.2	2.2338	57.541	0.013484	25376	47.089	1107100
Q9XIN0	Transcription factor LHW	LHW	Arabidopsis thaliana (Mouse-ear cress)	VSNSSVTTPSHSSPQGSQLFEKK	Unmodified	Dracula_Lett_3_RP_3791	3	811.407	2431.2	2.5136	57.541	0.0084613	25376	47.089	1107100
Q8L5W8	Transcription factor PIL1	PIL1	Arabidopsis thaliana (Mouse-ear cress)	PQQDKETNEQMNNNKK	Oxidation (M),4 Deamidation (NQ)	Dracula_Lett_1_7A_3778	3	655.95	1964.83	/	6.8432	0.01496	3356	47.774	<T
Q8LK56	Transcriptional activator DEMETER	DME	Arabidopsis thaliana (Mouse-ear cress)	EQTAVEYKETNATILREMK	Oxidation (M),Glu->pyro-Glu,Deamidation (NQ)	Dracula_Lett_3_3790	3	751.707	2252.1	-1.7154	47.707	0.011685	21849	53.779	1281100
Q9FNM5	Translation factor GUF1 homolog, chloroplastic	/	Arabidopsis thaliana (Mouse-ear cress)	DYIGALMELAQERRGEFK	Oxidation (M)	Dracula_Lett_1_7B_3780	2	1071.54	2141.06	/	64.33	0.003381	28788	63.091	<T
Q9FNM5	Translation factor GUF1 homolog, chloroplastic	/	Arabidopsis thaliana (Mouse-ear cress)	DYIGALMELAQERRGEFK	Oxidation (M)	Dracula_Lett_1_7B_3780	2	1071.54	2141.06	/	64.33	0.0058959	28788	63.091	<T
Q9FNM5	Translation factor GUF1 homolog, chloroplastic	/	Arabidopsis thaliana (Mouse-ear cress)	DYIGALMELAQERRGEFK	Oxidation (M)	Dracula_Lett_1_7B_3780	2	1071.54	2141.06	/	64.33	0.0032805	28788	63.091	<T
Q3ZJ80	Translation initiation factor IF-1, chloroplastic	infA	Tupiella akineta (Green alga) (Pseudendoclonium akinetum)	ENLIEMKGVITQCLSNGMFR	Trioxidation (C),Dioxidation M	Dracula_Lett_2_3784	3	807.38	2419.12	3.1949	42.772	0.0079311	19095	48.112	1243100
Q9FEC4	Trans-splicing factor Raa3, chloroplastic	RAA3	Chlamydomonas reinhardtii (Chlamydomonas smithii)	MKADLATAK	Acetyl (Protein N-term),Oxidation (M)	Dracula_Lett_3_RP_3791	2	503.766	1005.52	-3.0323	42.914	0.0028721	19504	47.198	351720
Q9FEC4	Trans-splicing factor Raa3, chloroplastic	RAA3	Chlamydomonas reinhardtii (Chlamydomonas smithii)	MKADLATAK	Acetyl (Protein N-term),Oxidation (M)	Dracula_Lett_3_RP_3792	2	503.766	1005.52	-2.6157	43.163	0.0029198	19873	41.448	312040
Q7F8T6	Tricin synthase 2	ROMT-17	Oryza sativa subsp. japonica (Rice)	EGAAMPILDNLLANEENEGK	Oxidation (M),Glu->pyro-Glu	Dracula_Lett_2_RP_3785	2	1063.51	2125	/	59.654	0.0061272	25471	56.122	<T
Q7F8T6	Tricin synthase 2	ROMT-17	Oryza sativa subsp. japonica (Rice)	EGAAMPILDNLLANEENEGK	Oxidation (M),Glu->pyro-Glu	Dracula_Lett_2_RP_3785	2	1063.51	2125	/	59.654	0.014179	25471	56.122	<T
Q7F8T6	Tricin synthase 2	ROMT-17	Oryza sativa subsp. japonica (Rice)	EGAAMPILDNLLANEENEGK	Oxidation (M),Glu->pyro-Glu	Dracula_Lett_2_RP_3785	2	1063.51	2125	/	59.654	0.0081821	25471	56.122	<T
Q6ESI7	Tripeptidyl-peptidase 2	TPP2	Oryza sativa subsp. japonica (Rice)	YTPLLAKILECIVQK	L-DOPA-quinone	Dracula_Lett_2_RP_3785	3	601.674	1802	-1.8816	59.955	0.0089902	25497	54.871	1176000
Q6ESI7	Tripeptidyl-peptidase 2	TPP2	Oryza sativa subsp. japonica (Rice)	YTPLLAKILECIVQK	L-DOPA-quinone	Dracula_Lett_2_RP_3786	3	601.674	1802	-2.4642	59.442	0.0099554	25877	53.377	1225200
Q6ESI7	Tripeptidyl-peptidase 2	TPP2	Oryza sativa subsp. japonica (Rice)	YTPLLAKILECIVQK	L-DOPA-quinone	Dracula_Lett_3_3789	3	601.674	1802	-1.9039	42.899	0.010561	19767	89.663	7850700
Q0WPY0	Tubby-like F-box protein 6	TULP6	Arabidopsis thaliana (Mouse-ear cress)	RMQCIMHSIPISAIQEGGK	Dioxidation M	Dracula_Lett_2_3784	2	1094.54	2187.06	3.317	47.494	0.0098416	21341	47.429	848350
P46264	Tubulin beta-2 chain	TUBB2	Solanum tuberosum (Potato)	GSQQYISLTVPELTQQMWDAK	2 Deamidation (NQ)	Dracula_Lett_3_3790	2	1213.08	2424.15	-2.5198	41.786	0.0091523	19097	56.569	11898000
Q9ZWJ9	Two-component response regulator ARR2	ARR2	Arabidopsis thaliana (Mouse-ear cress)	MVNPGHGR	Oxidation (M),Deamidation (NQ)	Dracula_Lett_2_RP_3786	1	884.404	883.397	-4.1981	39.451	0.010972	17977	43.066	3850100
Q94F30	Ubiquitin-like-specific protease ESD4	ESD4	Arabidopsis thaliana (Mouse-ear cress)	NLQPSFSSGVTDVKKGENFR	2 Deamidation (NQ)	Dracula_Lett_3_3790	3	738.034	2211.08	/	79.999	0.014547	35687	47.09	<T
Q8GWV5	U-box domain-containing protein 3	PUB3	Arabidopsis thaliana (Mouse-ear cress)	ERIGQSNAAIQALVNLLGK	Glu->pyro-Glu	Dracula_Lett_3_3790	2	989.066	1976.12	/	41.753	0.0095715	19056	54.65	<T
Q9SGE0	UDP-D-apiose/UDP-D-xylose synthase 2	AXS2	Arabidopsis thaliana (Mouse-ear cress)	QDPEFYVLK	Gln->pyro-Glu,Oxidation Y	Dracula_Lett_2_RP_3786	2	569.277	1136.54	-3.1556	55.579	0.0065465	24187	72.789	2496800
P14723	Uncharacterized 16 kDa protein in middle repetitive insertion sequence WIS1	/	Triticum aestivum (Wheat)	NQHLFLLQPAGQNAGTGPAQK	3 Deamidation (NQ)	Dracula_Lett_2_RP_3785	3	731.703	2192.09	0.57699	59.315	0.0093476	25429	52.644	5068300
O81916	Uncharacterized calcium-binding protein At1g02270	At1g02270	Arabidopsis thaliana (Mouse-ear cress)	IWNMTMVNQPGNCKESVMESKK	2 Oxidation (M),Deamidation (NQ)	Dracula_Lett_2_3784	3	882.067	2643.18	3.0872	45.046	0.013371	20225	47.088	9316300
P93315	Uncharacterized mitochondrial protein AtMg00600	AtMg00600	Arabidopsis thaliana (Mouse-ear cress)	SDIAYSVN	Oxidation Y	Dracula_Lett_2_RP_3786	1	884.4	883.392	1.3174	39.451	0.010253	18444	43	3850100
P93315	Uncharacterized mitochondrial protein AtMg00600	AtMg00600	Arabidopsis thaliana (Mouse-ear cress)	SDIAYSVN	Oxidation Y	Dracula_Lett_2_RP_3785	1	884.4	883.392	-0.080412	40.085	0.010777	17413	46.37	1800400
P92510	Uncharacterized mitochondrial protein AtMg00680	/	Arabidopsis thaliana (Mouse-ear cress)	KHASFCLSSRILLLAPCR	2 Trioxidation (C)	Dracula_Lett_2_3783	2	1113.06	2224.11	2.6677	41.857	0.010346	18414	48.625	551610
P92510	Uncharacterized mitochondrial protein AtMg00680	/	Arabidopsis thaliana (Mouse-ear cress)	KHASFCLSSRILLLAPCR	2 Trioxidation (C)	Dracula_Lett_3_3789	2	1113.06	2224.11	1.7818	41.989	0.011429	19360	53.967	820500
P85919	Unknown protein 14	/	Pseudotsuga menziesii (Douglas-fir) (Abies menziesii)	RIISSVAVAVAGTA*	Unmodified	Dracula_Lett_1_2B_3773	2	657.891	1313.77	0.47157	61.345	3.6698e-19	25600	129.85	16666000
P85919	Unknown protein 14	/	Pseudotsuga menziesii (Douglas-fir) (Abies menziesii)	RIISSVAVAVAGTA	Unmodified	Dracula_Lett_1_2B_3774	3	438.93	1313.77	-0.68635	61.576	0.0025558	27149	69.352	93099000
P85919	Unknown protein 14	/	Pseudotsuga menziesii (Douglas-fir) (Abies menziesii)	RIISSVAVAVAGTA	Unmodified	Dracula_Lett_1_2B_3774	2	657.891	1313.77	0.45074	61.567	2.5074e-18	26223	133.99	15141000
P85919	Unknown protein 14	/	Pseudotsuga menziesii (Douglas-fir) (Abies menziesii)	RIISSVAVAVAGTA	Unmodified	Dracula_Lett_1_7B_3779	3	438.93	1313.77	-0.64047	61.72	0.0013573	27741	81.239	28110000
P85919	Unknown protein 14	/	Pseudotsuga menziesii (Douglas-fir) (Abies menziesii)	RIISSVAVAVAGTA	Unmodified	Dracula_Lett_1_7B_3779	2	657.891	1313.77	0.27392	61.673	0.0012849	27742	113.93	4060500
P85919	Unknown protein 14	/	Pseudotsuga menziesii (Douglas-fir) (Abies menziesii)	RIISSVAVAVAGTA	Unmodified	Dracula_Lett_1_7B_3780	2	657.891	1313.77	0.28447	61.937	0.0022508	27815	96.342	4088400
P85919	Unknown protein 14	/	Pseudotsuga menziesii (Douglas-fir) (Abies menziesii)	RIISSVAVAVAGTA	Unmodified	Dracula_Lett_1_7B_3780	3	438.93	1313.77	-0.43174	61.958	0.0051792	27836	65.495	30756000
P85919	Unknown protein 14	/	Pseudotsuga menziesii (Douglas-fir) (Abies menziesii)	RIISSVAVAVAGTA	Unmodified	Dracula_Lett_2_3783	3	438.93	1313.77	-1.7519	31.619	0.008243	13946	61.03	660300000
P85919	Unknown protein 14	/	Pseudotsuga menziesii (Douglas-fir) (Abies menziesii)	RIISSVAVAVAGTA	Unmodified	Dracula_Lett_2_3783	2	657.891	1313.77	-0.15905	31.621	6.5708e-05	13966	103.26	80853000
P85919	Unknown protein 14	/	Pseudotsuga menziesii (Douglas-fir) (Abies menziesii)	RIISSVAVAVAGTA	Unmodified	Dracula_Lett_2_3784	3	438.93	1313.77	0.9295	31.898	0.008243	14305	61.03	713130000
P85919	Unknown protein 14	/	Pseudotsuga menziesii (Douglas-fir) (Abies menziesii)	RIISSVAVAVAGTA	Unmodified	Dracula_Lett_2_RP_3785	2	657.891	1313.77	-0.7942	31.7	0.0046928	13673	67.113	213300
P85919	Unknown protein 14	/	Pseudotsuga menziesii (Douglas-fir) (Abies menziesii)	RIISSVAVAVAGTA	Unmodified	Dracula_Lett_2_RP_3785	2	657.891	1313.77	1.1633	59.786	6.6151e-05	26288	118.03	61806000
P85919	Unknown protein 14	/	Pseudotsuga menziesii (Douglas-fir) (Abies menziesii)	RIISSVAVAVAGTA	Unmodified	Dracula_Lett_2_RP_3785	3	438.93	1313.77	0.071531	59.72	0.0042472	26771	70.563	357690000
P85919	Unknown protein 14	/	Pseudotsuga menziesii (Douglas-fir) (Abies menziesii)	RIISSVAVAVAGTA	Unmodified	Dracula_Lett_2_RP_3786	3	438.93	1313.77	-0.50606	31.999	0.0059829	14183	71.806	9653900
P85919	Unknown protein 14	/	Pseudotsuga menziesii (Douglas-fir) (Abies menziesii)	RIISSVAVAVAGTA	Unmodified	Dracula_Lett_2_RP_3786	2	657.891	1313.77	-0.23781	58.989	6.5708e-05	25960	112.3	84327000
P85919	Unknown protein 14	/	Pseudotsuga menziesii (Douglas-fir) (Abies menziesii)	RIISSVAVAVAGTA	Unmodified	Dracula_Lett_2_RP_3786	3	438.93	1313.77	-1.8137	59.106	0.0086696	27060	54.871	322560000
P85919	Unknown protein 14	/	Pseudotsuga menziesii (Douglas-fir) (Abies menziesii)	RIISSVAVAVAGTA	Unmodified	Dracula_Lett_3_3789	3	438.93	1313.77	-2.7272	31.976	0.0045193	14723	65.809	305010000
P85919	Unknown protein 14	/	Pseudotsuga menziesii (Douglas-fir) (Abies menziesii)	RIISSVAVAVAGTA	Unmodified	Dracula_Lett_3_3789	2	657.891	1313.77	-1.0945	31.977	1.0449e-18	14754	145.9	32811000
P85919	Unknown protein 14	/	Pseudotsuga menziesii (Douglas-fir) (Abies menziesii)	RIISSVAVAVAGTA	Unmodified	Dracula_Lett_3_3790	2	657.891	1313.77	-1.0974	31.941	0.0047719	14530	66.92	34638000
P85919	Unknown protein 14	/	Pseudotsuga menziesii (Douglas-fir) (Abies menziesii)	RIISSVAVAVAGTA	Unmodified	Dracula_Lett_3_RP_3791	2	657.891	1313.77	0.75607	31.811	0.0049051	14460	66.595	220580
P85919	Unknown protein 14	/	Pseudotsuga menziesii (Douglas-fir) (Abies menziesii)	RIISSVAVAVAGTA	Unmodified	Dracula_Lett_3_RP_3791	2	657.891	1313.77	1.3833	57.347	9.2154e-08	25551	120.45	23575000
P85919	Unknown protein 14	/	Pseudotsuga menziesii (Douglas-fir) (Abies menziesii)	RIISSVAVAVAGTA	Unmodified	Dracula_Lett_3_RP_3791	3	438.93	1313.77	-0.44413	57.474	0.0093015	25510	54.276	117420000
P85919	Unknown protein 14	/	Pseudotsuga menziesii (Douglas-fir) (Abies menziesii)	RIISSVAVAVAGTA	Unmodified	Dracula_Lett_3_RP_3792	2	657.891	1313.77	0.023097	31.791	0.0028954	14680	96.143	529240
P85919	Unknown protein 14	/	Pseudotsuga menziesii (Douglas-fir) (Abies menziesii)	RIISSVAVAVAGTA	Unmodified	Dracula_Lett_3_RP_3792	2	657.891	1313.77	0.51814	57.882	2.2749e-12	26030	122.96	27029000
P85919	Unknown protein 14	/	Pseudotsuga menziesii (Douglas-fir) (Abies menziesii)	RIISSVAVAVAGTA	Unmodified	Dracula_Lett_3_RP_3792	3	438.93	1313.77	-0.30833	57.873	0.0056875	25985	72.705	137540000
P85919	Unknown protein 14	/	Pseudotsuga menziesii (Douglas-fir) (Abies menziesii)	RIISSVAVAVAGTA	Unmodified	Dracula_Lett_1_2A_3772	2	657.891	1313.77	-0.34746	28.394	0.013561	11943	44.309	198240
P85919	Unknown protein 14	/	Pseudotsuga menziesii (Douglas-fir) (Abies menziesii)	RIISSVAVAVAGTA	Unmodified	Dracula_Lett_1_2B_3773	2	657.891	1313.77	0.079866	61.345	4.5969e-14	25600	129.85	16666000
P85919	Unknown protein 14	/	Pseudotsuga menziesii (Douglas-fir) (Abies menziesii)	RIISSVAVAVAGTA	Unmodified	Dracula_Lett_1_2B_3773	3	438.93	1313.77	-1.5585	61.332	0.015245	27026	55.105	91486000
P85919	Unknown protein 14	/	Pseudotsuga menziesii (Douglas-fir) (Abies menziesii)	RIISSVAVAVAGTA	Unmodified	Dracula_Lett_1_2B_3774	3	438.93	1313.77	-3.2683	61.576	0.015285	26160	69.352	93099000
P85919	Unknown protein 14	/	Pseudotsuga menziesii (Douglas-fir) (Abies menziesii)	RIISSVAVAVAGTA	Unmodified	Dracula_Lett_1_2B_3774	2	657.891	1313.77	-0.98572	61.567	6.4756e-13	26223	133.99	15141000
P85919	Unknown protein 14	/	Pseudotsuga menziesii (Douglas-fir) (Abies menziesii)	RIISSVAVAVAGTA	Unmodified	Dracula_Lett_1_7B_3779	3	438.93	1313.77	-0.65515	61.72	0.002599	27741	81.239	28110000
P85919	Unknown protein 14	/	Pseudotsuga menziesii (Douglas-fir) (Abies menziesii)	RIISSVAVAVAGTA	Unmodified	Dracula_Lett_1_7B_3779	2	657.891	1313.77	0.26058	61.673	4.9143e-05	27742	113.93	4060500
P85919	Unknown protein 14	/	Pseudotsuga menziesii (Douglas-fir) (Abies menziesii)	RIISSVAVAVAGTA	Unmodified	Dracula_Lett_1_7B_3780	2	657.891	1313.77	-0.24777	61.937	0.0024428	27815	96.342	4088400
P85919	Unknown protein 14	/	Pseudotsuga menziesii (Douglas-fir) (Abies menziesii)	RIISSVAVAVAGTA	Unmodified	Dracula_Lett_1_7B_3780	3	438.93	1313.77	-1.4848	61.958	0.014609	27836	65.495	30756000
P85919	Unknown protein 14	/	Pseudotsuga menziesii (Douglas-fir) (Abies menziesii)	RIISSVAVAVAGTA	Unmodified	Dracula_Lett_2_3783	2	657.891	1313.77	-1.0692	31.621	1.3219e-05	13966	103.26	80853000
P85919	Unknown protein 14	/	Pseudotsuga menziesii (Douglas-fir) (Abies menziesii)	RIISSVAVAVAGTA	Unmodified	Dracula_Lett_2_3783	3	438.93	1313.77	-1.7719	31.619	0.014832	14458	48.277	660300000
P85919	Unknown protein 14	/	Pseudotsuga menziesii (Douglas-fir) (Abies menziesii)	RIISSVAVAVAGTA	Unmodified	Dracula_Lett_2_RP_3785	2	657.891	1313.77	-0.1111	59.786	5.4134e-07	26288	118.03	61806000
P85919	Unknown protein 14	/	Pseudotsuga menziesii (Douglas-fir) (Abies menziesii)	RIISSVAVAVAGTA	Unmodified	Dracula_Lett_2_RP_3785	3	438.93	1313.77	-1.3074	59.72	0.014609	26246	70.563	357690000
P85919	Unknown protein 14	/	Pseudotsuga menziesii (Douglas-fir) (Abies menziesii)	RIISSVAVAVAGTA	Unmodified	Dracula_Lett_2_RP_3786	3	438.93	1313.77	0.54685	31.999	0.015643	14183	71.806	9653900
P85919	Unknown protein 14	/	Pseudotsuga menziesii (Douglas-fir) (Abies menziesii)	RIISSVAVAVAGTA	Unmodified	Dracula_Lett_2_RP_3786	2	657.891	1313.77	0.27533	58.989	1.3219e-05	25960	112.3	84327000
P85919	Unknown protein 14	/	Pseudotsuga menziesii (Douglas-fir) (Abies menziesii)	RIISSVAVAVAGTA	Unmodified	Dracula_Lett_2_RP_3786	3	438.93	1313.77	-1.1458	59.106	0.015299	27060	54.871	322560000
P85919	Unknown protein 14	/	Pseudotsuga menziesii (Douglas-fir) (Abies menziesii)	RIISSVAVAVAGTA	Unmodified	Dracula_Lett_3_3789	3	438.93	1313.77	-1.7171	31.976	0.013799	14723	65.809	305010000
P85919	Unknown protein 14	/	Pseudotsuga menziesii (Douglas-fir) (Abies menziesii)	RIISSVAVAVAGTA	Unmodified	Dracula_Lett_3_3789	2	657.891	1313.77	-0.19641	31.977	3.4697e-14	14754	145.9	32811000
P85919	Unknown protein 14	/	Pseudotsuga menziesii (Douglas-fir) (Abies menziesii)	RIISSVAVAVAGTA	Unmodified	Dracula_Lett_3_3790	3	438.93	1313.77	-1.6144	31.941	0.014523	15024	47.621	308260000
P85919	Unknown protein 14	/	Pseudotsuga menziesii (Douglas-fir) (Abies menziesii)	RIISSVAVAVAGTA	Unmodified	Dracula_Lett_3_RP_3791	2	657.891	1313.77	0.96088	57.347	3.2568e-10	25551	120.45	23575000
P85919	Unknown protein 14	/	Pseudotsuga menziesii (Douglas-fir) (Abies menziesii)	RIISSVAVAVAGTA	Unmodified	Dracula_Lett_3_RP_3791	3	438.93	1313.77	-0.64254	57.474	0.016356	25510	54.276	117420000
P85919	Unknown protein 14	/	Pseudotsuga menziesii (Douglas-fir) (Abies menziesii)	RIISSVAVAVAGTA	Unmodified	Dracula_Lett_3_RP_3791	2	657.891	1313.77	0.75272	59.68	0.016214	26548	42.395	627660
P85919	Unknown protein 14	/	Pseudotsuga menziesii (Douglas-fir) (Abies menziesii)	RIISSVAVAVAGTA	Unmodified	Dracula_Lett_3_RP_3792	2	657.891	1313.77	0.97021	31.791	0.0026602	14680	96.143	529240
P85919	Unknown protein 14	/	Pseudotsuga menziesii (Douglas-fir) (Abies menziesii)	RIISSVAVAVAGTA	Unmodified	Dracula_Lett_3_RP_3792	3	438.93	1313.77	-1.2438	57.873	0.016292	25985	72.705	137540000
P85919	Unknown protein 14	/	Pseudotsuga menziesii (Douglas-fir) (Abies menziesii)	RIISSVAVAVAGTA	Unmodified	Dracula_Lett_3_RP_3792	2	657.891	1313.77	0.48529	57.882	1.3357e-13	26030	122.96	27029000
P85919	Unknown protein 14	/	Pseudotsuga menziesii (Douglas-fir) (Abies menziesii)	RIISSVAVAVAGTA	Unmodified	Dracula_Lett_1_2B_3773	2	657.891	1313.77	0.44708	61.345	6.9511e-20	25600	129.85	16666000
P85919	Unknown protein 14	/	Pseudotsuga menziesii (Douglas-fir) (Abies menziesii)	RIISSVAVAVAGTA	Unmodified	Dracula_Lett_1_2B_3774	2	657.891	1313.77	0.44529	61.567	4.8389e-19	26223	133.99	15141000
P85919	Unknown protein 14	/	Pseudotsuga menziesii (Douglas-fir) (Abies menziesii)	RIISSVAVAVAGTA	Unmodified	Dracula_Lett_1_7B_3779	3	438.93	1313.77	-0.66176	61.72	0.0030563	27741	81.239	28110000
P85919	Unknown protein 14	/	Pseudotsuga menziesii (Douglas-fir) (Abies menziesii)	RIISSVAVAVAGTA	Unmodified	Dracula_Lett_1_7B_3779	2	657.891	1313.77	0.25371	61.673	2.0704e-06	27742	113.93	4060500
P85919	Unknown protein 14	/	Pseudotsuga menziesii (Douglas-fir) (Abies menziesii)	RIISSVAVAVAGTA	Unmodified	Dracula_Lett_1_7B_3780	2	657.891	1313.77	0.28447	61.937	0.0029527	27815	96.342	4088400
P85919	Unknown protein 14	/	Pseudotsuga menziesii (Douglas-fir) (Abies menziesii)	RIISSVAVAVAGTA	Unmodified	Dracula_Lett_2_3783	2	657.891	1313.77	-0.53264	31.621	7.699e-05	13966	103.26	80853000
P85919	Unknown protein 14	/	Pseudotsuga menziesii (Douglas-fir) (Abies menziesii)	RIISSVAVAVAGTA	Unmodified	Dracula_Lett_2_RP_3785	2	657.891	1313.77	-0.4387	59.786	5.1312e-09	26288	118.03	61806000
P85919	Unknown protein 14	/	Pseudotsuga menziesii (Douglas-fir) (Abies menziesii)	RIISSVAVAVAGTA	Unmodified	Dracula_Lett_2_RP_3786	2	657.891	1313.77	0.070196	58.989	8.0255e-06	26503	112.3	84327000
P85919	Unknown protein 14	/	Pseudotsuga menziesii (Douglas-fir) (Abies menziesii)	RIISSVAVAVAGTA	Unmodified	Dracula_Lett_3_3789	2	657.891	1313.77	-0.39952	31.977	1.6678e-19	14754	145.9	32811000
P85919	Unknown protein 14	/	Pseudotsuga menziesii (Douglas-fir) (Abies menziesii)	RIISSVAVAVAGTA	Unmodified	Dracula_Lett_3_RP_3791	2	657.891	1313.77	1.0506	57.347	2.4978e-13	25551	120.45	23575000
P85919	Unknown protein 14	/	Pseudotsuga menziesii (Douglas-fir) (Abies menziesii)	RIISSVAVAVAGTA	Unmodified	Dracula_Lett_3_RP_3792	2	657.891	1313.77	0.56576	31.791	0.0034039	14680	96.143	529240
P85919	Unknown protein 14	/	Pseudotsuga menziesii (Douglas-fir) (Abies menziesii)	RIISSVAVAVAGTA	Unmodified	Dracula_Lett_3_RP_3792	2	657.891	1313.77	1.0092	57.882	2.9941e-19	26030	122.96	27029000
P85919	Unknown protein 14	/	Pseudotsuga menziesii (Douglas-fir) (Abies menziesii)	RIISSVAVAVAGTA	Unmodified	Dracula_Lett_1_2A_3772	3	438.93	1313.77	-1.1482	28.402	0.010083	11929	43.594	1633300
P85919	Unknown protein 14	/	Pseudotsuga menziesii (Douglas-fir) (Abies menziesii)	RIISSVAVAVAGTA	Unmodified	Dracula_Lett_1_2B_3773	2	657.891	1313.77	0.8606	61.345	1.0049e-19	25600	129.85	16666000
P85919	Unknown protein 14	/	Pseudotsuga menziesii (Douglas-fir) (Abies menziesii)	RIISSVAVAVAGTA	Unmodified	Dracula_Lett_1_2B_3773	3	438.93	1313.77	-0.97813	61.332	0.0048796	26062	58.268	91486000
P85919	Unknown protein 14	/	Pseudotsuga menziesii (Douglas-fir) (Abies menziesii)	RIISSVAVAVAGTA	Unmodified	Dracula_Lett_1_2B_3774	3	438.93	1313.77	-1.1729	28.779	0.0074974	12371	47.606	1139800
P85919	Unknown protein 14	/	Pseudotsuga menziesii (Douglas-fir) (Abies menziesii)	RIISSVAVAVAGTA	Unmodified	Dracula_Lett_1_2B_3774	3	438.93	1313.77	-0.64707	61.576	0.0035166	27149	69.352	93099000
P85919	Unknown protein 14	/	Pseudotsuga menziesii (Douglas-fir) (Abies menziesii)	RIISSVAVAVAGTA	Unmodified	Dracula_Lett_1_2B_3774	2	657.891	1313.77	0.49011	61.567	8.6949e-19	26223	133.99	15141000
P85919	Unknown protein 14	/	Pseudotsuga menziesii (Douglas-fir) (Abies menziesii)	RIISSVAVAVAGTA	Unmodified	Dracula_Lett_1_7B_3779	3	438.93	1313.77	-0.62113	61.72	0.0034286	27741	81.239	28110000
P85919	Unknown protein 14	/	Pseudotsuga menziesii (Douglas-fir) (Abies menziesii)	RIISSVAVAVAGTA	Unmodified	Dracula_Lett_1_7B_3779	2	657.891	1313.77	0.29326	61.673	2.1098e-06	27742	113.93	4060500
P85919	Unknown protein 14	/	Pseudotsuga menziesii (Douglas-fir) (Abies menziesii)	RIISSVAVAVAGTA	Unmodified	Dracula_Lett_1_7B_3780	2	657.891	1313.77	0.57351	61.937	0.00095477	27815	96.342	4088400
P85919	Unknown protein 14	/	Pseudotsuga menziesii (Douglas-fir) (Abies menziesii)	RIISSVAVAVAGTA	Unmodified	Dracula_Lett_1_7B_3780	3	438.93	1313.77	-0.14255	61.958	0.0042974	27836	65.495	30756000
P85919	Unknown protein 14	/	Pseudotsuga menziesii (Douglas-fir) (Abies menziesii)	RIISSVAVAVAGTA	Unmodified	Dracula_Lett_2_3783	3	438.93	1313.77	-1.9524	31.619	0.0047424	13946	61.03	660300000
P85919	Unknown protein 14	/	Pseudotsuga menziesii (Douglas-fir) (Abies menziesii)	RIISSVAVAVAGTA	Unmodified	Dracula_Lett_2_3783	2	657.891	1313.77	0.092622	31.621	4.1015e-05	13966	103.26	80853000
P85919	Unknown protein 14	/	Pseudotsuga menziesii (Douglas-fir) (Abies menziesii)	RIISSVAVAVAGTA	Unmodified	Dracula_Lett_2_3784	3	438.93	1313.77	-0.54875	31.898	0.0047424	14305	61.03	713130000
P85919	Unknown protein 14	/	Pseudotsuga menziesii (Douglas-fir) (Abies menziesii)	RIISSVAVAVAGTA	Unmodified	Dracula_Lett_2_RP_3785	2	657.891	1313.77	-0.72358	31.7	0.0062725	13673	67.113	213300
P85919	Unknown protein 14	/	Pseudotsuga menziesii (Douglas-fir) (Abies menziesii)	RIISSVAVAVAGTA	Unmodified	Dracula_Lett_2_RP_3785	3	438.93	1313.77	-0.38623	59.72	0.0040553	25693	70.563	357690000
P85919	Unknown protein 14	/	Pseudotsuga menziesii (Douglas-fir) (Abies menziesii)	RIISSVAVAVAGTA	Unmodified	Dracula_Lett_2_RP_3785	2	657.891	1313.77	0.41713	59.786	9.7556e-09	26288	118.03	61806000
P85919	Unknown protein 14	/	Pseudotsuga menziesii (Douglas-fir) (Abies menziesii)	RIISSVAVAVAGTA	Unmodified	Dracula_Lett_2_RP_3786	3	438.93	1313.77	-0.090124	31.999	0.0050174	14183	71.806	9653900
P85919	Unknown protein 14	/	Pseudotsuga menziesii (Douglas-fir) (Abies menziesii)	RIISSVAVAVAGTA	Unmodified	Dracula_Lett_2_RP_3786	2	657.891	1313.77	1.2676	31.997	0.0088185	14195	57.174	810790
P85919	Unknown protein 14	/	Pseudotsuga menziesii (Douglas-fir) (Abies menziesii)	RIISSVAVAVAGTA	Unmodified	Dracula_Lett_2_RP_3786	2	657.891	1313.77	0.38098	58.989	6.117e-06	26503	112.3	84327000
P85919	Unknown protein 14	/	Pseudotsuga menziesii (Douglas-fir) (Abies menziesii)	RIISSVAVAVAGTA	Unmodified	Dracula_Lett_2_RP_3786	3	438.93	1313.77	-1.1324	59.106	0.005707	27060	54.871	322560000
P85919	Unknown protein 14	/	Pseudotsuga menziesii (Douglas-fir) (Abies menziesii)	RIISSVAVAVAGTA	Unmodified	Dracula_Lett_3_3789	3	438.93	1313.77	-1.8224	31.976	0.0040961	14723	65.809	305010000
P85919	Unknown protein 14	/	Pseudotsuga menziesii (Douglas-fir) (Abies menziesii)	RIISSVAVAVAGTA	Unmodified	Dracula_Lett_3_3789	2	657.891	1313.77	-0.78827	31.977	3.7969e-19	14754	145.9	32811000
P85919	Unknown protein 14	/	Pseudotsuga menziesii (Douglas-fir) (Abies menziesii)	RIISSVAVAVAGTA	Unmodified	Dracula_Lett_3_3790	3	438.93	1313.77	-1.3585	31.941	0.0068006	14513	50.46	308260000
P85919	Unknown protein 14	/	Pseudotsuga menziesii (Douglas-fir) (Abies menziesii)	RIISSVAVAVAGTA	Unmodified	Dracula_Lett_3_3790	2	657.891	1313.77	-0.57735	31.941	0.0065104	14530	66.92	34638000
P85919	Unknown protein 14	/	Pseudotsuga menziesii (Douglas-fir) (Abies menziesii)	RIISSVAVAVAGTA	Unmodified	Dracula_Lett_3_RP_3791	2	657.891	1313.77	0.95478	31.811	0.0069111	14460	66.595	220580
P85919	Unknown protein 14	/	Pseudotsuga menziesii (Douglas-fir) (Abies menziesii)	RIISSVAVAVAGTA	Unmodified	Dracula_Lett_3_RP_3791	2	657.891	1313.77	0.81374	57.347	8.7471e-13	25551	120.45	23575000
P85919	Unknown protein 14	/	Pseudotsuga menziesii (Douglas-fir) (Abies menziesii)	RIISSVAVAVAGTA	Unmodified	Dracula_Lett_3_RP_3791	3	438.93	1313.77	-1.3033	57.474	0.0060356	25510	54.276	117420000
P85919	Unknown protein 14	/	Pseudotsuga menziesii (Douglas-fir) (Abies menziesii)	RIISSVAVAVAGTA	Unmodified	Dracula_Lett_3_RP_3792	2	657.891	1313.77	0.71613	31.791	0.0015974	14680	96.143	529240
P85919	Unknown protein 14	/	Pseudotsuga menziesii (Douglas-fir) (Abies menziesii)	RIISSVAVAVAGTA	Unmodified	Dracula_Lett_3_RP_3792	2	657.891	1313.77	0.98312	57.882	1.6011e-18	26030	122.96	27029000
P85919	Unknown protein 14	/	Pseudotsuga menziesii (Douglas-fir) (Abies menziesii)	RIISSVAVAVAGTA	Unmodified	Dracula_Lett_3_RP_3792	3	438.93	1313.77	-0.17021	57.873	0.004829	25985	72.705	137540000
C0Z274	Vacuolar fusion protein CCZ1 homolog B	CCZ1B	Arabidopsis thaliana (Mouse-ear cress)	SHLYPFITDYLNDLFVGKK	Oxidation Y,L-DOPA-quinone	Dracula_Lett_2_3784	2	1150.58	2299.15	3.5993	44.049	0.005748	19720	48.513	781120
Q0J716	Villin-5	VLN5	Oryza sativa subsp. japonica (Rice)	EGSETDQFWSLLGGKSEYPSQK	Tryptophan oxidation to kynurenin	Dracula_Lett_3_RP_3792	4	620.042	2476.14	0.14064	60.008	0.010633	26754	41.905	4153400
Q38676	V-type proton ATPase catalytic subunit A isoform 1	/	Acetabularia acetabulum (Mermaid's wine glass) (Acetabularia mediterranea)	EDYLQQNSFTKYDK	Oxidation Y,Dioxidation Y	Dracula_Lett_1_2A_3771	2	913.908	1825.8	-1.5007	35.448	0.0073684	14350	57.174	2901900
Q9M3B2	Wax ester synthase/diacylglycerol acyltransferase 5	WSD5	Arabidopsis thaliana (Mouse-ear cress)	NAMKMTVNDVVLGVSQAGLSQYLK	Oxidation (M),Deamidation (NQ)	Dracula_Lett_2_RP_3786	3	861.777	2582.31	1.9675	59.864	0.015282	25987	45.363	3585000
P24806	Xyloglucan endotransglucosylase/hydrolase protein 24	XTH24	Arabidopsis thaliana (Mouse-ear cress)	SSGSGFQSKTEYLFGKIDMQIK	Dioxidation M	Dracula_Lett_1_2B_3773	3	828.409	2482.2	2.5297	61.807	0.0084379	25457	51.611	1978900
Q38893	Zeta-carotene desaturase, chloroplastic/chromoplastic	ZDS1	Arabidopsis thaliana (Mouse-ear cress)	GSPDVYLSGPIKQYITDRGGR	Oxidation Y,Dioxidation Y	Dracula_Lett_3_3790	3	776.392	2326.16	-0.54199	47.878	0.002243	21938	67.449	4838300
Q2QT65	Zinc finger CCCH domain-containing protein 66	Os12g0405100	Oryza sativa subsp. japonica (Rice)	VQLNVLGYPMRPNEK	Oxidation (M),2 Deamidation (NQ)	Dracula_Lett_3_RP_3792	2	888.453	1774.89	1.5922	54.334	0.0048769	24536	80.24	872030
Q42485	Zinc finger protein 1	ZFP1	Arabidopsis thaliana (Mouse-ear cress)	MEPSIKGDQEMLK	Oxidation (M)	Dracula_Lett_3_3789	2	761.368	1520.72	-1.4109	32.949	0.0047835	15214	79.07	626830
Q42485	Zinc finger protein 1	ZFP1	Arabidopsis thaliana (Mouse-ear cress)	MEPSIKGDQEMLK	Oxidation (M)	Dracula_Lett_3_3790	2	761.368	1520.72	-1.4952	32.858	0.0047024	14991	79.148	634090
Q42485	Zinc finger protein 1	ZFP1	Arabidopsis thaliana (Mouse-ear cress)	MEPSIKGDQEMLK	Oxidation (M)	Dracula_Lett_3_3789	2	761.368	1520.72	-1.0378	32.949	0.01251	15214	79.07	626830
Q42485	Zinc finger protein 1	ZFP1	Arabidopsis thaliana (Mouse-ear cress)	MEPSIKGDQEMLK	Oxidation (M)	Dracula_Lett_3_3790	2	761.368	1520.72	-1.1671	32.858	0.012188	14991	79.148	634090
Q42485	Zinc finger protein 1	ZFP1	Arabidopsis thaliana (Mouse-ear cress)	MEPSIKGDQEMLK	Oxidation (M)	Dracula_Lett_3_3789	2	761.368	1520.72	-1.0898	32.949	0.0049051	15214	79.07	626830
Q42485	Zinc finger protein 1	ZFP1	Arabidopsis thaliana (Mouse-ear cress)	MEPSIKGDQEMLK	Oxidation (M)	Dracula_Lett_3_3790	2	761.368	1520.72	-1.0496	32.858	0.0047859	14991	79.148	634090
