# Supplementary material for: Count Dracula Resurrected: Proteomic Analysis of Vlad III the Impaler’s Documents by EVA Technology and Mass Spectrometry
Source: Anal Chem. 2023 Aug 8;95(34):12732–44. doi: 10.1021/acs.analchem.3c01461 (PMC10469356; doi:10.1021/acs.analchem.3c01461)
Supplement: Supplementary file 8 — ac3c01461_si_008.xlsx [file ac3c01461_si_008.xlsx]

## Sheet: Table S7_Contaminants
Table S7. List of peptides and proteins identified from c-RAP database (i.e Contaminants). For each peptide all the features (same sequence and different modifications) with the highest intensity are reported.
Database	Leading razor protein	Protein names	Gene names	Organism	Sequence	Modifications	Charge	Sperimental m/z	Theoretical Mass	Mass error [ppm]	Retention time	PEP	MS/MS scan number	Score	Intensity
Homo sapiens	ENSEMBL:ENSBTAP00000031360	55 kDa protein	/	Bos taurus	LEVLHKGIWGSVCDDGWAKK	2 Oxidation W	3	777.391	2329.15	44.391	44.391	0.011775	20527	40.968	460580
	P00761	Trypsin	/	Sus scrofa	APVLSDSSCK	Unmodified	2	532.258	1062.5	-0.0606	22.757	0.0018161	8648	110.87	828060
	P00761	Trypsin	/	Sus scrofa	IITHPNFNGNTLDNDIMLIK	Oxidation (M)	3	767.063	2298.17	0.35403	43.388	2.1759e-277	19978	178.77	3418500000
	P00761	Trypsin	/	Sus scrofa	IITHPNFNGNTLDNDIMLIK	Oxidation (M),Deamidation (NQ)	3	767.391	2299.15	-0.46211	44.369	6.2992e-77	20276	153.17	150080000
	P00761	Trypsin	/	Sus scrofa	IITHPNFNGNTLDNDIMLIK	Deamidation (NQ)	3	762.06	2283.16	-0.37237	45.436	0	20039	182	91195000
	P00761	Trypsin	/	Sus scrofa	IITHPNFNGNTLDNDIMLIK	2 Deamidation (NQ)	3	762.388	2284.14	0.76552	46.818	0.00019389	21002	121.82	3042500
	P00761	Trypsin	/	Sus scrofa	IITHPNFNGNTLDNDIMLIK	Oxidation (M),2 Deamidation (NQ)	3	767.719	2300.14	-1.1035	44.999	0.0023529	20569	124.35	6401800
	P00761	Trypsin	/	Sus scrofa	IITHPNFNGNTLDNDIMLIK	Unmodified	3	761.732	2282.17	-0.53991	45.045	4.6629e-09	20493	85.231	3934500000
	P00761	Trypsin	/	Sus scrofa	IITHPNFNGNTLDNDIMLIK	Dioxidation M	3	772.395	2314.16	3.8113	58.814	0.0070525	26338	56.327	2884300
	P00761	Trypsin	/	Sus scrofa	IITHPNFNGNTLDNDIMLIKLSSPATLNSR	Oxidation (M)	4	832.186	3324.71	-1.1415	45.949	9.3762e-14	20904	129.42	28408000
	P00761	Trypsin	/	Sus scrofa	IITHPNFNGNTLDNDIMLIKLSSPATLNSR	Unmodified	4	828.187	3308.72	0.23443	46.971	6.183e-14	20753	122.35	52068000
	P00761	Trypsin	/	Sus scrofa	IITHPNFNGNTLDNDIMLIKLSSPATLNSR	Oxidation (M),Deamidation (NQ)	4	832.432	3325.7	-0.24085	46.713	8.4203e-05	21293	49.486	2959000
	P00761	Trypsin	/	Sus scrofa	IITHPNFNGNTLDNDIMLIKLSSPATLNSR	Deamidation (NQ)	4	828.433	3309.7	-1.9477	47.52	0.0070008	20971	44.564	3316700
	P00761	Trypsin	/	Sus scrofa	LGEHNIDVLEGNEQFINAAK	Unmodified	3	737.706	2210.1	-0.37409	41.775	0	19223	192.6	7688700000
	P00761	Trypsin	/	Sus scrofa	LGEHNIDVLEGNEQFINAAK	Deamidation (NQ)	3	738.034	2211.08	1.7738	42.394	0	19705	215.64	471730000
	P00761	Trypsin	/	Sus scrofa	LGEHNIDVLEGNEQFINAAK	2 Deamidation (NQ)	3	738.362	2212.06	2.5836	43.924	2.2869e-39	19349	146.67	10881000
	P00761	Trypsin	/	Sus scrofa	LGEHNIDVLEGNEQFINAAKIITHPNFNGNTLDNDIMLIK	Unmodified	4	1119.57	4474.26	51.439	51.439	5.7153e-13	22785	51.268	924570
	P00761	Trypsin	/	Sus scrofa	LSSPATLNSR	Unmodified	2	523.285	1044.56	-0.92489	30.051	2.7338e-140	14237	163.15	4777400000
	P00761	Trypsin	/	Sus scrofa	LSSPATLNSR	Deamidation (NQ)	2	523.777	1045.54	0.60278	31.315	3.8107e-17	14228	137.13	70458000
	P00761	Trypsin	/	Sus scrofa	LSSPATLNSRVATVSLPR	Unmodified	3	623.69	1868.05	-0.48959	37.866	0.0087372	17429	87.669	1672700
	P00761	Trypsin	/	Sus scrofa	SCAAAGTECLISGWGNTK	Unmodified	2	941.925	1881.83	-0.96624	39.186	0.0061651	16094	120.29	438640
	P00761	Trypsin	/	Sus scrofa	SSGSSYPSLLQCLK	Unmodified	2	763.88	1525.74	56.086	56.086	0.0092042	24885	84.658	742240
	P00761	Trypsin	/	Sus scrofa	VATVSLPR	Unmodified	2	421.758	841.502	-0.80692	33.82	8.4065e-11	15771	133.81	9701100000
	P02769	Serum albumin	ALB	Bos taurus	HLVDEPQNLIK	Unmodified	2	653.362	1304.71	0.99133	35.192	0.011714	15979	62.464	2680100
	P02769	Serum albumin	ALB	Bos taurus	HPEYAVSVLLR	Unmodified	2	642.359	1282.7	1.0822	40.103	0.01096	18283	62.823	257230
	P02769	Serum albumin	ALB	Bos taurus	KQTALVELLK	Unmodified	2	571.861	1141.71	-1.138	35.347	0.0068449	15148	86.882	350270
	P02769	Serum albumin	ALB	Bos taurus	KVPQVSTPTLVEVSR	Unmodified	3	547.317	1638.93	-0.52531	36.613	0	16658	199.33	6990300
	P02769	Serum albumin	ALB	Bos taurus	LKECCDKPLLEK	Unmodified	3	511.599	1531.77	27.174	27.174	6.5517e-09	12321	113.07	836170
	P02769	Serum albumin	ALB	Bos taurus	LVNELTEFAK	Unmodified	2	582.319	1162.62	-1.2406	38.544	0.0064397	16654	103.55	717240
	P02769	Serum albumin	ALB	Bos taurus	RHPEYAVSVLLR	Unmodified	3	480.609	1438.8	63.307	63.307	0.0062927	28315	92.039	404820
	P02769	Serum albumin	ALB	Bos taurus	SHCIAEVEK	Unmodified	2	536.758	1071.5	0.22795	24.494	0.0015187	11207	114.89	925530
	P02769	Serum albumin	ALB	Bos taurus	SLHTLFGDELCK	Unmodified	3	473.903	1418.69	0.23086	40.349	3.2116e-58	18021	148.78	5543400
	P02769	Serum albumin	ALB	Bos taurus	TVMENFVAFVDK	Oxidation (M)	2	708.347	1414.68	-0.99717	41.734	0.0025918	18092	90.05	292580
	P02769	Serum albumin	ALB	Bos taurus	VPQVSTPTLVEVSR	Unmodified	2	756.425	1510.84	0.14556	37.3	0.003271	16105	100.69	253700
	P02769	Serum albumin	ALB	Bos taurus	YLYEIAR	Unmodified	2	464.25	926.486	-0.30368	37.19	0.0098528	17437	64.803	506410
	P02769	Serum albumin	ALB	Bos taurus	GGGFGGGSGFGGGSGFGGGSGFSGGGFGGGGFGGGR	Unmodified	3	944.403	2830.19	0.52775	46.65	0.00079729	21572	44.815	433240
	P35908	Keratin, type II cytoskeletal 2 epidermal	KRT2	Homo sapiens	GGSGGGGSISGGGYGSGGGSGGR	Unmodified	2	871.378	1740.74	0.10351	25.753	0.00022245	11767	103.88	967550
	P35908	Keratin, type II cytoskeletal 2 epidermal	KRT2	Homo sapiens	GGSGGGGSISGGGYGSGGGSGGR	L-DOPA-quinone	2	878.367	1754.72	-0.32044	25.798	0.0090241	12003	64.842	66932
	P35908	Keratin, type II cytoskeletal 2 epidermal	KRT2	Homo sapiens	GSSSGGGYSSGSSSYGSGGR	Unmodified	2	870.856	1739.7	0.22794	24.792	4.1245e-08	11326	133.25	805430
	P35908	Keratin, type II cytoskeletal 2 epidermal	KRT2	Homo sapiens	MSGDLSSNVTVSVTSSTISSNVASK	Oxidation (M)	3	825.402	2473.19	39.893	39.893	0.00023869	18390	70.391	239980
	P35908	Keratin, type II cytoskeletal 2 epidermal	KRT2	Homo sapiens	SISISVAGGGGGFGAAGGFGGR	Unmodified	2	919.961	1837.91	1.2134	43.874	1.719e-30	20231	143.98	1144300
	Q29443	Serotransferrin	TF	Bos taurus	IMKGEADAMSLDGGYLYIAGK	Dioxidation M	3	745.694	2234.06	-2.6222	58.159	0.01234	25792	53.554	14230000
	Q6IFZ6	Keratin, type II cytoskeletal 1b	Krt77	Mus musculus	QKLQDMEEALQQAKEDLAK	Oxidation (M),3 Deamidation (NQ)	4	559.523	2234.06	-2.2766	58.038	0.0068621	25824	52.019	21174000
	Q922U2	Keratin, type II cytoskeletal 5	Krt5	Mus musculus	SRQSSVSFR	Acetyl (Protein N-term)	2	548.281	1094.55	3.185	29.323	0.0093522	13016	64.654	219580
	P04259	Keratin, type II cytoskeletal 6B	KRT6B	Homo sapiens	ASTSTTIR	Acetyl (Protein N-term)	2	439.733	877.451	0.31451	30.472	0.0021459	13073	101.6	1957300
	P04264	Keratin, type II cytoskeletal 1	KRT1	Homo sapiens	AEAESLYQSK	Unmodified	2	563.275	1124.53	-1.2014	29.159	9.1062e-119	13375	155.42	2036700
	P04264	Keratin, type II cytoskeletal 1	KRT1	Homo sapiens	AEAESLYQSKYEELQITAGR	Unmodified	3	762.713	2285.12	-0.71804	39.04	1.5444e-127	17748	149.95	3007600
	P04264	Keratin, type II cytoskeletal 1	KRT1	Homo sapiens	AQYEDIAQK	Unmodified	2	533.264	1064.51	0.54654	28.662	0.0014177	13131	115.49	7545900
	P04264	Keratin, type II cytoskeletal 1	KRT1	Homo sapiens	DVDGAYMTK	Oxidation (M)	2	508.224	1014.43	-0.73034	26.504	0.0041235	12214	93.162	5735900
	P04264	Keratin, type II cytoskeletal 1	KRT1	Homo sapiens	DVDGAYMTK	Oxidation (M),L-DOPA-quinone	2	515.213	1028.41	-0.5567	26.646	0.014871	12052	60.91	259060
	P04264	Keratin, type II cytoskeletal 1	KRT1	Homo sapiens	FLEQQNQVLQTK	Unmodified	2	738.396	1474.78	0.18391	35.44	2.632e-281	16099	178.46	4190000
	P04264	Keratin, type II cytoskeletal 1	KRT1	Homo sapiens	GGGGGGYGSGGSSYGSGGGSYGSGGGGGGGR	Unmodified	3	795.322	2382.94	0.45721	27.801	1.8588e-13	12923	102.06	2532400
	P04264	Keratin, type II cytoskeletal 1	KRT1	Homo sapiens	GSGGGSSGGSIGGRGSSSGGVK	Unmodified	3	584.614	1750.82	0.19705	22.64	1.7302e-37	10179	123.63	3372500
	P04264	Keratin, type II cytoskeletal 1	KRT1	Homo sapiens	IEISELNR	Unmodified	2	487.269	972.524	-0.84512	35.691	0.0051174	16416	101.64	371890
	P04264	Keratin, type II cytoskeletal 1	KRT1	Homo sapiens	SGGGFSSGSAGIINYQR	Unmodified	2	829.4	1656.79	-1.898	37.394	0.004115	16398	107.17	1922500
	P04264	Keratin, type II cytoskeletal 1	KRT1	Homo sapiens	SISISVAR	Unmodified	2	416.748	831.481	1.0873	30.157	0.0051174	11996	101.64	916760
	P04264	Keratin, type II cytoskeletal 1	KRT1	Homo sapiens	SKAEAESLYQSK	Unmodified	3	447.561	1339.66	-1.3239	26.226	5.3917e-70	12209	151.16	2463900
	P04264	Keratin, type II cytoskeletal 1	KRT1	Homo sapiens	SKAEAESLYQSKYEELQITAGR	Unmodified	4	626.068	2500.24	0.54217	36.896	5.7715e-05	16765	122.35	4077300
	P04264	Keratin, type II cytoskeletal 1	KRT1	Homo sapiens	SLDLDSIIAEVK	Unmodified	2	651.861	1301.71	0.61901	51.933	0	24062	201.84	7104800
	P04264	Keratin, type II cytoskeletal 1	KRT1	Homo sapiens	SLDLDSIIAEVKAQYEDIAQK	Unmodified	3	783.744	2348.21	0.028378	57.558	1.5016e-07	26373	113.54	749640
	P04264	Keratin, type II cytoskeletal 1	KRT1	Homo sapiens	SLNNQFASFIDK	Unmodified	2	692.349	1382.68	0.55246	57.247	0.0076298	24975	91.469	2019200
	P04264	Keratin, type II cytoskeletal 1	KRT1	Homo sapiens	SLNNQFASFIDKVR	Unmodified	3	546.958	1637.85	-0.012358	44.482	2.5798e-29	20310	143.55	3846000
	P04264	Keratin, type II cytoskeletal 1	KRT1	Homo sapiens	SLVNLGGSK	Unmodified	2	437.753	873.492	-0.71709	34.387	0.010595	15819	90.709	23393000
	P04264	Keratin, type II cytoskeletal 1	KRT1	Homo sapiens	SLVNLGGSKSISISVAR	Unmodified	3	563.328	1686.96	2.4237	39.501	4.9756e-06	17990	113.28	1218200
	P04264	Keratin, type II cytoskeletal 1	KRT1	Homo sapiens	SRQFSSR	Acetyl (Protein N-term)	2	455.23	908.446	-0.52635	25.088	2.837e-35	11039	143.89	6455100
	P04264	Keratin, type II cytoskeletal 1	KRT1	Homo sapiens	SRQFSSR	Acetyl (Protein N-term),Deamidation (NQ)	2	455.722	909.43	-0.41698	26.634	0.0048467	12046	101.6	495900
	P04264	Keratin, type II cytoskeletal 1	KRT1	Homo sapiens	TNAENEFVTIKK	Unmodified	3	465.249	1392.72	-0.44141	61.287	0.0012562	25165	97.463	2508300
	P04264	Keratin, type II cytoskeletal 1	KRT1	Homo sapiens	YEELQITAGR	Unmodified	2	590.304	1178.59	-1.2396	36.265	0.0052048	16258	108.98	1171600
	P07477	Trypsin-1	PRSS1	Homo sapiens	LGEHNIEVLEGNEQFINAAK	Unmodified	3	742.378	2224.11	-0.64691	42.643	0.0012326	19187	103.45	65047000
	P07477	Trypsin-1	PRSS1	Homo sapiens	TLNNDIMLIK	Oxidation (M),Deamidation (NQ)	2	596.318	1190.62	0.18037	41.042	0.0048788	18681	95.502	7644200
	P13645	Keratin, type I cytoskeletal 10	KRT10	Homo sapiens	ALEESNYELEGK	Unmodified	2	691.328	1380.64	0.71687	48.639	2.1571e-08	21744	122.94	617840
	P13645	Keratin, type I cytoskeletal 10	KRT10	Homo sapiens	DAEAWFNEK	Unmodified	2	555.249	1108.48	0.81802	41.234	0.0077762	18839	85.676	1167700
	P13645	Keratin, type I cytoskeletal 10	KRT10	Homo sapiens	GSLGGGFSSGGFSGGSFSR	Unmodified	2	854.39	1706.76	-0.20002	40.955	4.0539e-39	18662	146.77	6332200
	P13645	Keratin, type I cytoskeletal 10	KRT10	Homo sapiens	LAADDFR	Unmodified	2	404.203	806.392	-0.4722	32.868	0.0061601	15188	104.11	1161000
	P13645	Keratin, type I cytoskeletal 10	KRT10	Homo sapiens	NVSTGDVNVEMNAAPGVDLTQLLNNMR	2 Oxidation (M)	3	968.799	2903.38	-1.5504	48.243	0.0026474	22103	51.773	1855900
	P13645	Keratin, type I cytoskeletal 10	KRT10	Homo sapiens	SLLEGEGSSGGGGR	Unmodified	2	631.802	1261.59	0.81715	30.742	0.011565	14010	93.258	586180
	P13645	Keratin, type I cytoskeletal 10	KRT10	Homo sapiens	SQYEQLAEQNRK	Unmodified	3	498.583	1492.73	0.091946	26.763	4.3833e-46	12245	144.55	6227300
	P13645	Keratin, type I cytoskeletal 10	KRT10	Homo sapiens	VTMQNLNDR	Oxidation (M)	2	553.767	1105.52	1.009	23.903	0.0066095	10456	111.17	2107500
	P13645	Keratin, type I cytoskeletal 10	KRT10	Homo sapiens	VTMQNLNDR	Dioxidation M	2	561.764	1121.51	-0.6616	24.86	0.011057	11462	59.931	63767
	P13645	Keratin, type I cytoskeletal 10	KRT10	Homo sapiens	YSSSKHYSSSR	Unmodified	3	430.202	1287.58	-0.92305	22.615	1.8854e-08	10414	119.34	4335000
	P35527	Keratin, type I cytoskeletal 9	KRT9	Homo sapiens	DIENQYETQITQIEHEVSSSGQEVQSSAK	Unmodified	3	1088.84	3263.51	-3.7884	47.98	0.00051214	21991	59.046	386090
	P35527	Keratin, type I cytoskeletal 9	KRT9	Homo sapiens	DIENQYETQITQIEHEVSSSGQEVQSSAK	Deamidation (NQ)	3	1089.17	3264.49	3.9427	48.019	2.1785e-05	22234	68.657	205220
	P35527	Keratin, type I cytoskeletal 9	KRT9	Homo sapiens	FSSSGGGGGGGRFSSSSGYGGGSSR	Unmodified	3	733.653	2197.94	0.67279	27.134	0.0039729	12077	63.706	164130
	P35527	Keratin, type I cytoskeletal 9	KRT9	Homo sapiens	FSSSSGYGGGSSR	Unmodified	2	618.268	1234.52	0.37462	25.539	8.4727e-150	11659	164.97	8116400
	P35527	Keratin, type I cytoskeletal 9	KRT9	Homo sapiens	GGGGSFGYSYGGGSGGGFSASSLGGGFGGGSR	Unmodified	3	902.392	2704.15	1.4086	44.114	8.417e-11	20334	73.919	4788400
	P35527	Keratin, type I cytoskeletal 9	KRT9	Homo sapiens	GGSGGSHGGGSGFGGESGGSYGGGEEASGSGGGYGGGSGK	Unmodified	3	1075.1	3222.27	0.69556	28.293	2.696e-28	12965	107.62	3475000
	P35527	Keratin, type I cytoskeletal 9	KRT9	Homo sapiens	GGSGGSHGGGSGFGGESGGSYGGGEEASGSGGGYGGGSGKSSHS	Unmodified	4	906.115	3620.43	0.39113	61.44	2.8334e-11	27194	48.232	999010
	P35527	Keratin, type I cytoskeletal 9	KRT9	Homo sapiens	GGSGGSYGGGGSGGGYGGGSGSR	L-DOPA-quinone	2	903.357	1804.7	0.99566	24.563	0.00017956	11223	78.69	372610
	P35527	Keratin, type I cytoskeletal 9	KRT9	Homo sapiens	GGSGGSYGGGGSGGGYGGGSGSR	Unmodified	2	896.367	1790.72	24.564	24.564	0	11389	226.39	4495000
	P35527	Keratin, type I cytoskeletal 9	KRT9	Homo sapiens	IKFEMEQNLR	Oxidation (M)	3	441.896	1322.67	-0.21379	30.818	0.0070349	14012	76.282	1139600
	P35527	Keratin, type I cytoskeletal 9	KRT9	Homo sapiens	QEYEQLIAK	Gln->pyro-Glu	2	552.782	1103.55	45.111	45.111	0.0089306	20607	80.455	280880
	P35527	Keratin, type I cytoskeletal 9	KRT9	Homo sapiens	QGVDADINGLR	Gln->pyro-Glu	2	570.786	1139.56	-1.47	42.387	5.7529e-05	19572	102.07	1755600
	P35527	Keratin, type I cytoskeletal 9	KRT9	Homo sapiens	SGGGGGGGLGSGGSIR	Unmodified	2	616.803	1231.59	0.28968	27.464	1.7217e-08	12558	134.18	10791000
	P35527	Keratin, type I cytoskeletal 9	KRT9	Homo sapiens	SGGGGGGGLGSGGSIRSSYSR	Unmodified	3	604.958	1811.85	-0.73486	27.774	0.010216	12384	44.577	171080
	P35527	Keratin, type I cytoskeletal 9	KRT9	Homo sapiens	STMQELNSR	Unmodified	2	533.253	1064.49	1.4046	27.724	0.00011862	12358	128.61	876200
	Q86YZ3	Hornerin	HRNR	Homo sapiens	GSGSGQSPSSGQHGTGFGR	Deamidation (NQ)	3	583.591	1747.75	-0.23491	24.163	0.0054617	11025	70.117	230630
	Q86YZ3	Hornerin	HRNR	Homo sapiens	QSLGHGQHGSGSGQSPSPSR	Gln->pyro-Glu	3	644.297	1929.87	-0.88482	23.21	0.0054795	10703	57.826	739460
	Q86YZ3	Hornerin	HRNR	Homo sapiens	QSPSYGR	Gln->pyro-Glu	1	777.353	776.345	0.29736	28.524	0.0070581	13074	67.035	678900
	Q86YZ3	Hornerin	HRNR	Homo sapiens	QSSSYGPHGYGSGR	Gln->pyro-Glu	2	711.805	1421.6	1.8246	28.846	0.0062441	13447	72.681	449980
Bacteria	Q0HST5	1,4-alpha-glucan branching enzyme GlgB	glgB	Shewanella sp. (strain MR-7)	HQHPWADTQWMDKRATTAWHR	Oxidation (M),Oxidation W,Tryptophan oxidation to kynurenin,Tryptophan oxidation to oxolactone	3	903.742	2708.21	#NUM!	127.69	0.016667	49473	47.204
	Q2J6Q9	1,4-alpha-glucan branching enzyme GlgB	glgB	Frankia casuarinae (strain DSM 45818 / CECT 9043 / CcI3)	WNMGWMHDTLDYNSRLPIHR	Oxidation (M),Dioxidation W,Tryptophan oxidation to oxolactone	3	868.722	2603.14	-2.2701	41.658	0.011987	18318	44.577	7160900
	Q8Y2I3	2,3-bisphosphoglycerate-dependent phosphoglycerate mutase	gpmA	Ralstonia solanacearum (strain GMI1000) (Pseudomonas solanacearum)	TLWHVQDEMDLMWIPTRTEWR	Oxidation (M),Oxidation W,Dioxidation W	2	1404.15	2806.28	#NUM!	116.93	0.011268	48332	61.212
	A0R8J2	50S ribosomal protein L5	rplE	Bacillus thuringiensis (strain Al Hakam)	LVSVSLPR	Unmodified	2	435.774	869.533	-0.75189	34.703	0.018368	15780	105.2	3482100000
	O51933	Adenosylhomocysteinase	ahcY	Thermotoga maritima (strain ATCC 43589 / DSM 3109 / JCM 10099 / NBRC 100826 / MSB8)	MNTGEMKINWVSRYMPLLNK	Tryptophan oxidation to oxolactone	3	813.738	2438.19	2.4952	61.995	0.0067831	27626	75.564	4218400
	O51933	Adenosylhomocysteinase	ahcY	Thermotoga maritima (strain ATCC 43589 / DSM 3109 / JCM 10099 / NBRC 100826 / MSB8)	MNTGEMKINWVSRYMPLLNK	Oxidation (M),Tryptophan oxidation to oxolactone	3	819.069	2454.19	-0.45244	59.957	0.0065598	25686	78.917	1341100
	O51933	Adenosylhomocysteinase	ahcY	Thermotoga maritima (strain ATCC 43589 / DSM 3109 / JCM 10099 / NBRC 100826 / MSB8)	MNTGEMKINWVSRYMPLLNK	Oxidation W	3	814.409	2440.21	1.7719	59.832	0.012471	26116	65.175	13881000
	Q8GGL7	Adenosylhomocysteinase	ahcY	Streptomyces atroolivaceus	ADIFVTTTGNKDIIMASDMAK	Unmodified	3	748.041	2241.1	#NUM!	43.284	0.01705	19776	55.007
	Q7UBU3	Alanine--tRNA ligase	alaS	Shigella flexneri	HDAIQFAWELLTSEKWFALPK	2 Tryptophan oxidation to kynurenin	3	846.772	2537.3	#NUM!	58.395	0.013858	25813	57.173
	P02769	Albumin	ALB	Bos taurus	HLVDEPQNLIK	Unmodified	2	653.362	1304.71	-0.75388	35.192	1.4525e-118	15790	176.33	2369300
	P02769	Albumin	ALB	Bos taurus	KQTALVELLK	Unmodified	2	571.861	1141.71	0.76582	35.347	0.0097202	15148	86.882	350270
	P02769	Albumin	ALB	Bos taurus	KVPQVSTPTLVEVSR	Unmodified	3	547.317	1638.93	-4.0334	36.613	0	16658	199.33	6990300
	P02769	Albumin	ALB	Bos taurus	LVNELTEFAK	Unmodified	2	582.319	1162.62	0.3933	38.544	0.0048627	16654	103.55	717240
	P02769	Albumin	ALB	Bos taurus	RHPEYAVSVLLR	Unmodified	3	480.609	1438.8	-1.7208	63.307	0.0020097	28315	92.039	404820
	P02769	Albumin	ALB	Bos taurus	RPCFSALTPDETYVPK	Unmodified	3	627.645	1879.91	-0.25922	38.614	0.0098581	17539	52.522	2606000
	P02769	Albumin	ALB	Bos taurus	SHCIAEVEK	Unmodified	2	536.758	1071.5	-0.76028	24.494	0.0019941	11207	114.89	925530
	P02769	Albumin	ALB	Bos taurus	SLHTLFGDELCK	Unmodified	3	473.903	1418.69	0.85541	40.349	9.6756e-22	18021	148.78	5543400
	P02769	Albumin	ALB	Bos taurus	TVMENFVAFVDK	Oxidation (M)	2	708.347	1414.68	0.87794	41.734	0.010239	18092	90.05	292580
	Q5M5L0	Arginine biosynthesis bifunctional protein ArgJ	argJ	Streptococcus thermophilus (strain ATCC BAA-250 / LMG 18311)	KMDFGWIVSEKPASVAGVYTTNK	Oxidation W	3	848.765	2543.27	#NUM!	59.098	0.003405	26485	73.11
	P75222	Arginine--tRNA ligase	argS	Mycoplasma pneumoniae (strain ATCC 29342 / M129 / Subtype 1) (Mycoplasmoides pneumoniae)	TTLYGDDK	Unmodified	1	912.431	911.424	2.3922	40.133	0.012998	18380	101.69	561110
	A7IK27	Aspartate--tRNA(Asp/Asn) ligase	aspS	Xanthobacter autotrophicus (strain ATCC BAA-1158 / Py2)	MLEVEKNEVWAIPAPGGGSR	Oxidation (M),Dioxidation W	3	730.028	2187.06	1.1627	45.023	0.018982	18868	46.543	937110
	Q8Y7M8	ATP-dependent RNA helicase DbpA	dbpA	Listeria monocytogenes serovar 1/2a (strain ATCC BAA-679 / EGD-e)	QRQNLFFSATMPEEMQDLIK	Oxidation (M),Gln->pyro-Glu	2	1213.08	2424.15	1.8694	41.666	0.0042843	18306	67.252	3140200
	A9NE17	ATP-dependent zinc metalloprotease FtsH	ftsH	Acholeplasma laidlawii (strain PG-8A)	QITMQVPDQK	Gln->pyro-Glu	2	585.795	1169.58	3.211	28.355	0.010529	12566	78.113	1557500
	P64117	Beta-ketoacyl-[acyl-carrier-protein] synthase III	fabH	Tropheryma whipplei (strain TW08/27) (Whipple's bacillus)	QEGSSIFRWAVWQMAKVAK	Oxidation (M),Gln->pyro-Glu,Tryptophan oxidation to kynurenin,Tryptophan oxidation to oxolactone	2	1120.05	2238.09	-0.72923	47.556	0.0037216	21394	89.663	23173000
	P13442	Bifunctional enzyme NodQ	nodQ	Rhizobium meliloti (strain 1021) (Ensifer meliloti) (Sinorhizobium meliloti)	ADNVHWHALEVNKSARSAMK	Tryptophan oxidation to kynurenin	3	756.715	2267.12	-1.0502	57.683	0.0078107	25603	67.396	81631000
	Q1GIQ5	Bifunctional protein GlmU	glmU	Ruegeria sp. (strain TM1040) (Silicibacter sp.)	AGGALDPER	Unmodified	2	443.225	884.435	-0.097499	26.312	0.017383	12149	94.262	3690600
	Q7U3S0	Biosynthetic arginine decarboxylase	speA	Parasynechococcus marenigrum (strain WH8102)	WGSSVGDKAK	Unmodified	2	517.767	1033.52	-0.89504	31.035	0.016653	14302	95.352	17607000
	Q06862	Biotin carboxylase	accC	Nostoc sp. (strain PCC 7120 / SAG 25.82 / UTEX 2576)	NALHVQLADEAVCIGEPASAK	Unmodified	3	731.704	2192.09	0.010024	57.867	0.012027	25570	69.081	12244000
	A4XZ62	Catalase-peroxidase	katG	Pseudomonas mendocina (strain ymp)	VGVLSNDFFVNLLDMNTVWK	Tryptophan oxidation to kynurenin	3	772.396	2314.17	-2.8624	60.052	0.01454	25709	45.704	755300
	A6T9H9	Catalase-peroxidase	katG	Klebsiella pneumoniae subsp. pneumoniae (strain ATCC 700721 / MGH 78578)	VGVLSNDFFVNLLDMATVWK	Oxidation (M),Oxidation W	3	767.393	2299.16	2.4778	47.775	8.3338e-05	21493	48.907	538240
	P37743	Catalase-peroxidase	katG	Rhodobacter capsulatus (Rhodopseudomonas capsulata)	RAGTWAISRCSSGHDWELTK	Oxidation W,Tryptophan oxidation to oxolactone	4	587.776	2347.08	3.4501	61.851	0.013952	25972	49.224	921420
	Q9X6B0	Catalase-peroxidase	katG	Yersinia pestis	HEWVLTKSPAGAWQWKPK	Oxidation W,Dioxidation W,Tryptophan oxidation to oxolactone	3	737.704	2210.09	4.1152	125.53	0.013947	51205	54.281	244380
	Q7VUQ6	Cell division protein FtsQ	ftsQ	Bordetella pertussis (strain Tohama I / ATCC BAA-589 / NCTC 13251)	RIWPNTLRVR	Tryptophan oxidation to kynurenin	2	657.891	1313.77	-0.56881	61.673	0.004458	27742	93.374	4060500
	Q057X7	Chaperone protein DnaJ	dnaJ	Buchnera aphidicola subsp. Cinara cedri (strain Cc)	QDYYTTLNISNTASQLDIK	Gln->pyro-Glu	2	1086.03	2170.04	-1.3296	45.318	0.016791	19845	53.6	2409000
	Q6N1B7	Chromosome partition protein Smc	smc	Rhodopseudomonas palustris (strain ATCC BAA-98 / CGA009)	SALAEAQSR	Unmodified	2	466.743	931.472	1.9267	24.445	0.0097931	10752	104.44	10596000
	A4INZ4	Cobyric acid synthase	cobQ	Geobacillus thermodenitrificans (strain NG80-2)	TTVRSEGMLTWAGERFSVR	Oxidation (M),Tryptophan oxidation to oxolactone	3	738.364	2212.07	0.046135	44.031	0.019339	20082	50.87	11159000
	Q17YF5	dCTP deaminase	dcd	Helicobacter acinonychis (strain Sheeba)	EGYFILPANAFALAHTIEYFK	Glu->pyro-Glu	3	799.747	2396.22	-0.59348	58.97	0.012835	25972	73.11	2644600
	P81605	Dermcidin	DCD	Homo sapiens (Human)	ENAGEDPGLAR	Unmodified	2	564.768	1127.52	0.024725	45.777	9.4679e-06	20303	122.96	3796600
	B0T542	Diaminopimelate epimerase	dapF	Caulobacter sp. (strain K31)	LSGKMAGDK	Oxidation (M)	2	461.737	921.459	-3.4166	30.883	0.0063226	13898	107.01	1486100
	Q2NCC9	Dihydroorotase	pyrC	Erythrobacter litoralis (strain HTCC2594)	DGAMMRGVVPYTARQFAR	2 Oxidation (M)	2	1029.5	2056.99	0.07965	65.387	0.012181	28305	46.985	572240
	P04519	DNA alpha-glucosyltransferase	agt	Enterobacteria phage T4 (Bacteriophage T4)	VRSTYWKDVSEINMNINR	Tryptophan oxidation to oxolactone	2	1120.05	2238.09	4.0974	56.796	0.016658	25834	53.869	3351000
	Q8EJQ1	DNA gyrase inhibitor YacG	yacG	Shewanella oneidensis (strain MR-1)	CKMIDLGDWASEKHAIPVK	Tryptophan oxidation to oxolactone	2	1106.55	2211.08	1.0389	42.334	1.5216e-05	18624	113.95	12626000
	O83985	DNA repair protein RadA	radA	Treponema pallidum (strain Nichols)	VLGGGAVRR	Unmodified	1	884.542	883.535	0.024088	65.805	0.017772	29656	51.572	228910
	P57371	DNA topoisomerase 1	topA	Buchnera aphidicola subsp. Acyrthosiphon pisum (strain APS) (Acyrthosiphon pisum symbiotic bacterium)	IVMFQGWNK	Oxidation (M)	2	569.789	1137.56	2.0206	38.733	0.017184	18036	73.039	2490100
	Q88FS8	DNA translocase FtsK	ftsK	Pseudomonas putida (strain ATCC 47054 / DSM 6125 / CFBP 8728 / NCIMB 11950 / KT2440)	WWEARNERK	Dioxidation W,Tryptophan oxidation to kynurenin	2	655.815	1309.62	-0.83578	40.02	0.015892	17884	52.786	1162800
	Q110H1	DNA-directed RNA polymerase subunit beta	rpoB	Trichodesmium erythraeum (strain IMS101)	DWVFDEKHPGKIWVFDGR	Dioxidation W	4	566.529	2262.09	-0.045718	39.621	0.015009	16396	44.998	589800
	A7MX66	Elongation factor P--(R)-beta-lysine ligase	epmA	Vibrio campbellii (strain ATCC BAA-1116)	LMDEMDDLLQLVLKCGAAER	Oxidation (M)	3	779.381	2335.12	-0.84306	41.921	0.0069997	19321	77.505	3558800
	Q5LRZ5	Elongation factor Ts	tsf	Ruegeria pomeroyi (strain ATCC 700808 / DSM 15171 / DSS-3) (Silicibacter pomeroyi)	KALTETDGDMEAAVDWLRTK	Dioxidation W	3	761.37	2281.09	2.9905	59.179	1.5022e-05	25774	107.69	7196100
	O25338	Endonuclease MutS2	mutS2	Helicobacter pylori (strain ATCC 700392 / 26695) (Campylobacter pylori)	EQEYLKNAWLLEMEKQK	Oxidation (M),Tryptophan oxidation to oxolactone	2	1105.54	2209.07	0.28643	60.032	0.00025678	26535	115.37	177940000
	O25338	Endonuclease MutS2	mutS2	Helicobacter pylori (strain ATCC 700392 / 26695) (Campylobacter pylori)	EQEYLKNAWLLEMEKQK	Oxidation (M),Dioxidation W	2	1114.55	2227.08	-2.6193	59.637	0.017067	25833	68.44	1887700
	Q92M52	Ferrochelatase	hemH	Rhizobium meliloti (strain 1021) (Ensifer meliloti) (Sinorhizobium meliloti)	EKLGWPQDR	Glu->pyro-Glu,Oxidation W	2	563.786	1125.56	-2.1002	29.179	0.011106	13844	69.812	257020
	P20930	Filaggrin	FLG	Homo sapiens	QSESSHGWTGPSTGVR	Gln->pyro-Glu	2	828.374	1654.73	-1.8632	33.186	0.011923	14960	60.345	185770
	Q02YQ3	Glutamate racemase	murI	Lactococcus lactis subsp. cremoris (strain SK11)	WLNIGHLHIEHAEIENFNKEK	Oxidation W	3	863.107	2586.3	2.854	60.262	0.013582	26438	75.682	962310
	B3EI29	Glycerol-3-phosphate acyltransferase	plsY	Chlorobium limicola (strain DSM 245 / NBRC 103803 / 6330)	RLLSGTENR	Unmodified	1	1045.57	1044.57	-4.4682	49.903	0.017215	21698	50.127	1091000
	Q3AZD7	Glycerol-3-phosphate acyltransferase	plsY	Synechococcus sp. (strain CC9902)	AVATGLGMFLGLAWPVGLACLGLFMAVISLSR	2 Oxidation (M),Tryptophan oxidation to oxolactone	4	835.193	3336.74	0.1704	61.311	0.014152	26437	43.554	61500000
	O66932	Glycogen phosphorylase	glgP	Aquifex aeolicus (strain VF5)	EGLWELAYNLWWTWNPPAK	Dioxidation W,Tryptophan oxidation to oxolactone	3	807.383	2419.13	-1.8478	59.985	0.012335	26839	45.221	1614600
	Q311X7	GMP synthase	guaA	Oleidesulfovibrio alaskensis (strain ATCC BAA-1058 / DSM 17464 / G20) (Desulfovibrio alaskensis)	QFAGVEDPEKK	Gln->pyro-Glu	2	615.804	1229.59	-3.0354	27.713	0.017658	12382	56.563	80526
	Q9ZLW0	GTPase Era	era	Helicobacter pylori (strain J99 / ATCC 700824) (Campylobacter pylori J99)	EGYESQIIFLDTPGLHHQEK	Glu->pyro-Glu	4	581.539	2322.13	-1.1979	43.39	0.017344	20018	44.391	17653000
	Q7NGP9	Holliday junction branch migration complex subunit RuvB	ruvB	Gloeobacter violaceus (strain ATCC 29082 / PCC 7421)	VGALSSPLR	Unmodified	2	450.269	898.524	0.69304	50.082	0.017299	22519	95.352	11956000
	Q86YZ3	Hornerin	HRNR	Homo sapiens	GPYESGSGHSSGLGHR	Unmodified	3	528.91	1583.71	2.1103	22.726	0.011215	10353	60.657	1424100
	Q86YZ3	Hornerin	HRNR	Homo sapiens	GSGSGQSPSSGQHGTGFGR	Deamidation (NQ)	3	583.591	1747.75	-1.5062	23.807	0.012402	10521	60.764	162460
	Q86YZ3	Hornerin	HRNR	Homo sapiens	GSGSGQSPSSGQHGTGFGR	Unmodified	3	583.263	1746.77	-1.3081	23.174	0.01401	10726	50.392	166400
	Q86YZ3	Hornerin	HRNR	Homo sapiens	QSLGHGQHGSGSGQSPSPSR	Gln->pyro-Glu	3	644.297	1929.87	-3.1793	23.21	0.008273	10703	57.826	739460
	Q86YZ3	Hornerin	HRNR	Homo sapiens	QSSSYGPHGYGSGR	Gln->pyro-Glu	2	711.805	1421.6	-0.67991	28.846	0.01191	13447	72.681	449980
	Q845V1	Imidazoleglycerol-phosphate dehydratase	hisB	Burkholderia multivorans (strain ATCC 17616 / 249)	LDLDGTGR	Unmodified	2	423.719	845.424	-0.59162	29.532	0.017642	13592	104.37	4016500
	Q63SI0	Imidazolonepropionase	hutI	Burkholderia pseudomallei (strain K96243)	ETKLPPIDLLRR	Glu->pyro-Glu	2	716.935	1431.86	-0.27669	49.921	0.016534	22531	64.711	5732400
	Q7M7V7	Isoprenyl transferase	uppS	Wolinella succinogenes (strain ATCC 29543 / DSM 1740 / LMG 7466 / NCTC 11488 / FDC 602W) (Vibrio succinogenes)	SDISFLTLYAFSTENWKR	Dioxidation W	2	1105.54	2209.07	-0.43601	50.159	0.011822	22467	70.488	2744400
	P13645	Keratin, type I cytoskeletal 10	KRT10	Homo sapiens	ALEESNYELEGK	Unmodified	2	691.328	1380.64	1.7709	48.639	2.0305e-05	21744	122.94	617840
	P13645	Keratin, type I cytoskeletal 10	KRT10	Homo sapiens	DAEAWFNEK	Unmodified	2	555.249	1108.48	-1.1092	51.994	0.005983	23192	120.15	1031200
	P13645	Keratin, type I cytoskeletal 10	KRT10	Homo sapiens	GSLGGGFSSGGFSGGSFSR	Unmodified	2	854.39	1706.76	-0.16892	40.955	9.3954e-58	18662	146.77	6332200
	P13645	Keratin, type I cytoskeletal 10	KRT10	Homo sapiens	NVSTGDVNVEMNAAPGVDLTQLLNNMR	2 Oxidation (M)	3	968.799	2903.38	-0.71647	48.26	0.0075557	22351	60.814	1768700
	P13645	Keratin, type I cytoskeletal 10	KRT10	Homo sapiens	SLLEGEGSSGGGGR	Unmodified	2	631.802	1261.59	-3.6163	30.742	0.01287	14010	93.258	586180
	P13645	Keratin, type I cytoskeletal 10	KRT10	Homo sapiens	SQYEQLAEQNRK	Unmodified	3	498.583	1492.73	0.94795	26.763	4.1584e-15	12245	144.55	6227300
	P13645	Keratin, type I cytoskeletal 10	KRT10	Homo sapiens	VTMQNLNDR	Oxidation (M)	2	553.767	1105.52	0.13016	23.903	0.010688	10456	111.17	2107500
	P13645	Keratin, type I cytoskeletal 10	KRT10	Homo sapiens	YSSSKHYSSSR	Unmodified	3	430.202	1287.58	-0.082138	22.615	0.0042709	10414	119.34	4335000
	P35527	Keratin, type I cytoskeletal 9	KRT9	Homo sapiens	DIENQYETQITQIEHEVSSSGQEVQSSAK	Unmodified	3	1088.84	3263.51	-3.6846	47.98	0.008096	21991	59.046	386090
	P35527	Keratin, type I cytoskeletal 9	KRT9	Homo sapiens	DIENQYETQITQIEHEVSSSGQEVQSSAK	Deamidation (NQ)	3	1089.17	3264.49	4.083	48.019	0.012919	22234	68.657	205220
	P35527	Keratin, type I cytoskeletal 9	KRT9	Homo sapiens	FSSSSGYGGGSSR	Unmodified	2	618.268	1234.52	-1.6604	25.539	1.8706e-78	11659	164.97	8116400
	P35527	Keratin, type I cytoskeletal 9	KRT9	Homo sapiens	GGGGSFGYSYGGGSGGGFSASSLGGGFGGGSR	Unmodified	3	902.392	2704.15	1.463	44.114	3.522e-08	20334	73.919	4788400
	P35527	Keratin, type I cytoskeletal 9	KRT9	Homo sapiens	GGSGGSHGGGSGFGGESGGSYGGGEEASGSGGGYGGGSGK	Unmodified	3	1075.1	3222.27	1.2754	28.293	2.201e-34	12965	107.62	3475000
	P35527	Keratin, type I cytoskeletal 9	KRT9	Homo sapiens	GGSGGSHGGGSGFGGESGGSYGGGEEASGSGGGYGGGSGKSSHS	Unmodified	4	906.115	3620.43	1.5957	61.44	4.7266e-05	27194	48.232	999010
	P35527	Keratin, type I cytoskeletal 9	KRT9	Homo sapiens	GGSGGSYGGGGSGGGYGGGSGSR	Unmodified	2	896.367	1790.72	3.1086	24.543	0	11191	227.74	4993000
	P35527	Keratin, type I cytoskeletal 9	KRT9	Homo sapiens	GGSGGSYGGGGSGGGYGGGSGSR	L-DOPA-quinone	2	903.357	1804.7	2.2525	24.563	0.0044949	11223	78.69	372610
	P35527	Keratin, type I cytoskeletal 9	KRT9	Homo sapiens	IKFEMEQNLR	Oxidation (M)	3	441.896	1322.67	0.075616	30.818	0.010722	14012	76.282	1139600
	P35527	Keratin, type I cytoskeletal 9	KRT9	Homo sapiens	QEYEQLIAK	Gln->pyro-Glu	2	552.782	1103.55	-0.082793	45.111	0.010972	20607	80.455	280880
	P35527	Keratin, type I cytoskeletal 9	KRT9	Homo sapiens	QGVDADINGLR	Gln->pyro-Glu	2	570.786	1139.56	0.62385	42.387	0.0030459	19572	102.07	1755600
	P35527	Keratin, type I cytoskeletal 9	KRT9	Homo sapiens	SGGGGGGGLGSGGSIR	Unmodified	2	616.803	1231.59	-2.1492	27.464	1.5053e-09	12558	134.18	10791000
	P35527	Keratin, type I cytoskeletal 9	KRT9	Homo sapiens	STMQELNSR	Unmodified	2	533.253	1064.49	-1.5367	27.724	0.0064624	12358	128.61	876200
	P35527	Keratin, type I cytoskeletal 9	KRT9	Homo sapiens	TLNDMRQEYEQLIAK	Oxidation (M)	3	623.312	1866.91	-3.2733	37.037	0.014868	17046	55.213	4574200
	P04264	Keratin, type II cytoskeletal 1	KRT1	Homo sapiens	AEAESLYQSK	Unmodified	2	563.275	1124.53	-1.2627	29.159	1.3399e-28	13375	155.42	2036700
	P04264	Keratin, type II cytoskeletal 1	KRT1	Homo sapiens	AEAESLYQSKYEELQITAGR	Unmodified	3	762.713	2285.12	-2.1325	39.04	1.6863e-60	17748	149.95	3007600
	P04264	Keratin, type II cytoskeletal 1	KRT1	Homo sapiens	DVDGAYMTK	Oxidation (M)	2	508.224	1014.43	-1.3112	26.504	0.011266	12214	93.162	5735900
	P04264	Keratin, type II cytoskeletal 1	KRT1	Homo sapiens	FLEQQNQVLQTK	Unmodified	2	738.396	1474.78	-2.6025	35.44	2.3434e-136	16099	178.46	4190000
	P04264	Keratin, type II cytoskeletal 1	KRT1	Homo sapiens	FSSCGGGGGSFGAGGGFGSR	Unmodified	2	883.371	1764.73	#NUM!	36.127	5.1881e-05	16627	78.069
	P04264	Keratin, type II cytoskeletal 1	KRT1	Homo sapiens	GGGGGGYGSGGSSYGSGGGSYGSGGGGGGGR	Unmodified	3	795.322	2382.94	1.3577	27.801	1.3757e-12	12923	102.06	2532400
	P04264	Keratin, type II cytoskeletal 1	KRT1	Homo sapiens	GSGGGSSGGSIGGRGSSSGGVK	Unmodified	3	584.614	1750.82	1.4169	22.64	1.8382e-08	10179	123.63	3372500
	P04264	Keratin, type II cytoskeletal 1	KRT1	Homo sapiens	SGGGFSSGSAGIINYQR	Unmodified	2	829.4	1656.79	-1.2162	37.394	0.00015985	16398	107.17	1922500
	P04264	Keratin, type II cytoskeletal 1	KRT1	Homo sapiens	SKAEAESLYQSK	Unmodified	3	447.561	1339.66	-0.52911	26.226	9.6467e-28	12209	151.16	2463900
	P04264	Keratin, type II cytoskeletal 1	KRT1	Homo sapiens	SKAEAESLYQSKYEELQITAGR	Unmodified	4	626.068	2500.24	-0.89596	36.896	8.88e-09	16765	122.35	4077300
	P04264	Keratin, type II cytoskeletal 1	KRT1	Homo sapiens	SLDLDSIIAEVK	Unmodified	2	651.861	1301.71	-2.3893	51.933	0	24062	201.84	7104800
	P04264	Keratin, type II cytoskeletal 1	KRT1	Homo sapiens	SLNNQFASFIDK	Unmodified	2	692.349	1382.68	-0.94402	57.247	0.004546	24975	91.469	2019200
	P04264	Keratin, type II cytoskeletal 1	KRT1	Homo sapiens	SLNNQFASFIDKVR	Unmodified	3	546.958	1637.85	-0.50087	44.482	1.7064e-22	20310	143.55	3846000
	P04264	Keratin, type II cytoskeletal 1	KRT1	Homo sapiens	SLVNLGGSK	Unmodified	2	437.753	873.492	-0.57903	34.356	0.0065827	15619	101.72	22863000
	P04264	Keratin, type II cytoskeletal 1	KRT1	Homo sapiens	SLVNLGGSKSISISVAR	Unmodified	3	563.328	1686.96	-0.31429	39.501	0.0026299	17990	113.28	1218200
	P04264	Keratin, type II cytoskeletal 1	KRT1	Homo sapiens	SRQFSSR	Acetyl (Protein N-term)	2	455.23	908.446	-0.57646	25.088	0.0054344	11039	143.89	6455100
	P04264	Keratin, type II cytoskeletal 1	KRT1	Homo sapiens	SRQFSSR	Acetyl (Protein N-term),Deamidation (NQ)	2	455.722	909.43	-0.26719	30.285	0.0010117	13713	63.306	387520
	P04264	Keratin, type II cytoskeletal 1	KRT1	Homo sapiens	TNAENEFVTIKK	Unmodified	3	465.249	1392.72	1.1699	61.287	0.00093559	25165	97.463	2508300
	P04264	Keratin, type II cytoskeletal 1	KRT1	Homo sapiens	YEELQITAGR	Unmodified	2	590.304	1178.59	-0.92307	36.265	0.010341	16258	108.98	1171600
	P07477	Keratin, type II cytoskeletal 1	KRT1	Homo sapiens	LGEHNIEVLEGNEQFINAAK	Unmodified	3	742.378	2224.11	0.78286	42.643	0.0003988	19187	103.45	65047000
	P07477	Keratin, type II cytoskeletal 1	KRT1	Homo sapiens	LGEHNIEVLEGNEQFINAAK	Deamidation (NQ)	3	742.706	2225.1	1.1847	45.053	0.0092713	20229	76.176	12061000
	P07477	Keratin, type II cytoskeletal 1	KRT1	Homo sapiens	TLNNDIMLIK	Oxidation (M),Deamidation (NQ)	2	596.318	1190.62	-2.635	41.042	0.0099294	18681	95.502	7644200
	P35908	Keratin, type II cytoskeletal 2 epidermal	KRT2	Homo sapiens	GFSSGSAVVSGGSR	Unmodified	2	627.807	1253.6	#NUM!	46.558	0.0085734	20968	67.08
	P35908	Keratin, type II cytoskeletal 2 epidermal	KRT2	Homo sapiens	GGGFGGGSGFGGGSGFGGGSGFSGGGFGGGGFGGGR	Unmodified	3	944.403	2830.19	0.44703	46.65	0.014463	21572	44.815	433240
	P35908	Keratin, type II cytoskeletal 2 epidermal	KRT2	Homo sapiens	GGSGGGGSISGGGYGSGGGSGGR	Unmodified	2	871.378	1740.74	2.7765	25.753	1.8687e-05	11767	103.88	967550
	P35908	Keratin, type II cytoskeletal 2 epidermal	KRT2	Homo sapiens	GSSSGGGYSSGSSSYGSGGR	Unmodified	2	870.856	1739.7	3.1294	24.792	1.3035e-12	11326	133.25	805430
	P35908	Keratin, type II cytoskeletal 2 epidermal	KRT2	Homo sapiens	MSGDLSSNVTVSVTSSTISSNVASK	Oxidation (M)	3	825.402	2473.19	1.7583	39.893	0.0082684	18390	70.391	239980
	P35908	Keratin, type II cytoskeletal 2 epidermal	KRT2	Homo sapiens	SISISVAGGGGGFGAAGGFGGR	Unmodified	2	919.961	1837.91	0.80493	43.874	2.5025e-41	20231	143.98	1144300
	P35908	Keratin, type II cytoskeletal 2 epidermal	KRT2	Homo sapiens	HGGGGGGFGGGGFGSR	Unmodified	3	440.866	1319.58	-0.41719	29.338	0.010358	13299	50.874	869640
	Q1ARE4	Ketol-acid reductoisomerase (NADP(+))	ilvC	Rubrobacter xylanophilus (strain DSM 9941 / NBRC 16129 / PRD-1)	EWVLENQAGGSSFLAMRRR	Oxidation (M),Oxidation W	2	1120.06	2238.1	-1.6488	45.833	0.015268	20241	47.062	1065200
	Q605K9	Ketol-acid reductoisomerase (NADP(+))	ilvC	Methylococcus capsulatus (strain ATCC 33009 / NCIMB 11132 / Bath)	EHLIESVGARLRDMMPWIK	Oxidation (M),Tryptophan oxidation to oxolactone	3	771.061	2310.16	3.9383	51.704	0.018744	23771	46.892	7103600
	P01045	Kininogen-2	KNG2	Bos taurus	PWKPVNGVNPTVEMK	Oxidation (M),2 Deamidation (NQ)	2	857.429	1712.84	#NUM!	58.166	0.012797	25700	63.694
	Q65WJ5	L-arabinose isomerase	araA	Mannheimia succiniciproducens (strain MBEL55E)	KLEVWFVVGSQDLYGDEALK	Dioxidation W	3	776.73	2327.17	-2.2455	59.745	0.019254	25445	65.105	2034100
	Q03YH4	Leucine--tRNA ligase	leuS	Leuconostoc mesenteroides subsp. mesenteroides (strain ATCC 8293 / DSM 20343 / BCRC 11652 / CCM 1803 / JCM 6124 / NCDO 523 / NBRC 100496 / NCIMB 8023 / NCTC 12954 / NRRL B-1118 / 37Y)	EQQRHWIGK	Glu->pyro-Glu,Dioxidation W	2	598.302	1194.59	-1.2174	53.638	0.012221	22558	49.536	3144800
	Q65FX8	Leucine--tRNA ligase	leuS	Bacillus licheniformis (strain ATCC 14580 / DSM 13 / JCM 2505 / CCUG 7422 / NBRC 12200 / NCIMB 9375 / NCTC 10341 / NRRL NRS-1264 / Gibson 46)	FLDRVWRLFIDDNGGLNEK	Tryptophan oxidation to kynurenin	2	1156.1	2310.18	-1.3187	51.881	0.0015002	24019	88.163	2897300
	P0ACV3	Lipid A biosynthesis acyltransferase	lpxP	Shigella flexneri	SLGMALVETGMAWFWPDSR	2 Tryptophan oxidation to kynurenin	2	1081.51	2161	4.2822	54.677	0.014094	24091	42.809	275430
	Q9EVR0	L-lactate dehydrogenase	ldh	Selenomonas ruminantium	DVALSIPR	Unmodified	1	870.504	869.497	-0.26212	45.262	0.011115	20308	104.45	1322200
	Q1B860	Malate synthase G	glcB	Mycobacterium sp. (strain MCS)	VVADLTPR	Unmodified	1	870.504	869.497	1.8845	44.917	0.014994	20278	114.02	3199600
	C5D2K6	Malate synthase G	glcB	Geobacillus sp. (strain WCH70)	GMWAMPDMMAEMLKQKGGQLK	4 Oxidation (M),Tryptophan oxidation to kynurenin	3	817.04	2448.1	#NUM!	61.234	0.0067916	26924	58.427
	Q2KYS4	Methionine--tRNA ligase	metG	Bordetella avium (strain 197N)	YLEVGMDPEWLRYYMAAK	Unmodified	4	559.521	2234.05	-0.82273	41.785	0.013041	19248	67.648	56185000
	C6C0F7	Methylthioribose-1-phosphate isomerase	mtnA	Maridesulfovibrio salexigens (strain ATCC 14822 / DSM 2638 / NCIMB 8403 / VKM B-1763) (Desulfovibrio salexigens)	IWAEAGDVSLDELCAIWLK	2 Tryptophan oxidation to oxolactone	3	739.689	2216.05	0.45687	57.124	0.012172	25082	50.053	1115900
	P44236	Mu-like prophage FluMu protein gp42	HI_1514	Haemophilus influenzae (strain ATCC 51907 / DSM 11121 / KW20 / Rd)	VQTLGGWGWSGAKWGYNKIFNR	Oxidation W,Tryptophan oxidation to kynurenin,Tryptophan oxidation to oxolactone	3	853.756	2558.25	-3.0608	59.75	0.015048	26663	46.461	8921900
	Q8FRV5	NAD-dependent protein deacylase 2	cobB2	Corynebacterium efficiens (strain DSM 44549 / YS-314 / AJ 12310 / JCM 11189 / NBRC 100395)	DPEPMWAWYRWRAGQAMK	Oxidation (M),Dioxidation W,Tryptophan oxidation to kynurenin	3	777.686	2330.04	-3.5733	53.748	0.013029	25098	43.791	203720
	P74312	NADPH-dependent quinone reductase ArsH	arsH	Synechocystis sp. (strain PCC 6803 / Kazusa)	ILGRWMRMFTIPNQSSVAK	Oxidation (M),Tryptophan oxidation to oxolactone	3	755.726	2264.16	0.032421	60.336	0.018428	26206	45.876	5841000
	P00467	Nitrogenase molybdenum-iron protein alpha chain	nifD	Clostridium pasteurianum	SINYIAEMMETKYGIPWIK	Oxidation (M),Tryptophan oxidation to kynurenin	4	577.54	2306.13	-0.10776	45.048	0.011331	20201	52.862	23714000
	Q8CSI0	Nucleoside diphosphate kinase	ndk	Staphylococcus epidermidis (strain ATCC 12228 / FDA PCI 1200)	EVKLWFTSSEIADYKEPR	Tryptophan oxidation to oxolactone	2	1106.55	2211.08	-0.95815	42.498	0.013952	19545	46.069	12583000
	A1CFL2	Patulin synthase	patE	Aspergillus clavatus (strain ATCC 1007 / CBS 513.65 / DSM 816 / NCTC 3887 / NRRL 1 / QM 1276 / 107)	WADMVGDQSYAWENFLPFFEK	2 Tryptophan oxidation to kynurenin	3	863.386	2587.14	2.4013	41.643	0.014042	18261	50.117	747490000
	Q7VIE6	Peptide chain release factor 2	prfB	Helicobacter hepaticus (strain ATCC 51449 / 3B1)	QLKDIENLEQDEHFWNDSK	Tryptophan oxidation to kynurenin	4	598.782	2391.1	-3.5361	42.623	0.017604	18668	50.966	6238000
	B9M7Q2	Peptide chain release factor 3	prfC	Geotalea daltonii (strain DSM 22248 / JCM 15807 / FRC-32) (Geobacter daltonii)	LDNTMENWK	Oxidation (M),Tryptophan oxidation to oxolactone	2	590.751	1179.49	1.5754	42.293	0.017168	19305	47.869	745200
	Q8EVJ8	Peptide deformylase	def	Malacoplasma penetrans (strain HF-2) (Mycoplasma penetrans)	NGEGCLSVKK	Unmodified	2	546.279	1090.54	-2.2923	31.404	0.014983	14123	76.774	9232500
	A1TR35	Phenylalanine--tRNA ligase alpha subunit	pheS	Acidovorax citrulli (strain AAC00-1) (Acidovorax avenae subsp. citrulli)	MFADAATPTDLENAKAQFLGK	Unmodified	2	1120.06	2238.1	-2.116	56.796	0.0034508	25337	96.756	3351000
	Q9WZS9	Phenylalanine--tRNA ligase beta subunit	pheT	Thermotoga maritima (strain ATCC 43589 / DSM 3109 / JCM 10099 / NBRC 100826 / MSB8)	FWDVYPRK	Oxidation W	2	563.788	1125.56	-4.2465	32.95	0.019322	15208	52.403	26285000
	Q83EJ0	Phosphomethylpyrimidine synthase	thiC	Coxiella burnetii (strain RSA 493 / Nine Mile phase I)	LIWALRWGADTVMDLSTGKK	Oxidation (M),Dioxidation W,Tryptophan oxidation to kynurenin	3	771.735	2312.18	-0.072278	58.733	0.011819	26333	45.876	7726400
	Q7N3Q8	Probable 4-deoxy-4-formamido-L-arabinose-phosphoundecaprenol deformylase ArnD	arnD	Photorhabdus laumondii subsp. laumondii (strain DSM 15139 / CIP 105565 / TT01) (Photorhabdus luminescens subsp. laumondii)	LLRPKFLWK	Tryptophan oxidation to oxolactone	2	607.874	1213.73	3.1219	69.908	0.018354	31287	47.916	710280
	Q12S25	Probable protein kinase UbiB	ubiB	Shewanella denitrificans (strain OS217 / ATCC BAA-1090 / DSM 15013)	PFLEQWMAKQVGPKALFDK	Oxidation (M),Oxidation W	2	1133.09	2264.17	1.6013	63.104	0.01569	27588	47.915	7901600
	O06079	Probable transport protein MmpL11	mmpL11	Mycobacterium leprae (strain TN)	VMPWSDRPVHPFTLWR	Tryptophan oxidation to kynurenin,Tryptophan oxidation to oxolactone	2	1021.51	2041	-1.8288	59.536	0.014001	26232	100.88	17599000
	Q9CGY9	Protein GrpE	grpE	Lactococcus lactis subsp. lactis (strain IL1403) (Streptococcus lactis)	KILSSLDNLER	Unmodified	3	429.914	1286.72	-2.5163	32.647	0.017203	14445	80.916	2280900
	Q89A39	Protein HflK	hflK	Buchnera aphidicola subsp. Baizongia pistaciae (strain Bp)	DKDPWNKK	Tryptophan oxidation to kynurenin	2	517.767	1033.52	0.54503	48.533	0.0080345	21300	100.74	2268600
	A6Q6D3	Protein RecA	recA	Sulfurovum sp. (strain NBC37-1)	EGMVCAFIDAEHALDVVYAK	Oxidation (M),Glu->pyro-Glu	3	746.019	2235.03	2.4864	42.516	0.013066	19425	49.708	1017800
	P47315	PTS system glucose-specific EIICBA component	ptsG	Mycoplasma genitalium (strain ATCC 33530 / DSM 19775 / NCTC 10195 / G37) (Mycoplasmoides genitalium)	KYDPITPFIVMQESLDNFK	Unmodified	3	762.389	2284.14	-0.13861	46.818	0.012734	21002	65.905	3042500
	B2GIN9	Pup--protein ligase	pafA	Kocuria rhizophila (strain ATCC 9341 / DSM 348 / NBRC 103217 / DC2201)	RLFAPVLAWGR	Oxidation W	1	1301.75	1300.74	1.8941	25.051	0.016577	11021	40.045	55456
	B5YFE5	Putative nickel insertion protein	/	Dictyoglomus thermophilum (strain ATCC 35947 / DSM 3960 / H-6-12)	NSIWGTDVNIIIDDHHSHR	Tryptophan oxidation to kynurenin	3	745.03	2232.07	3.436	41.78	0.01736	19259	64.327	18384000
	B2ULM9	Pyridinium-3,5-bisthiocarboxylic acid mononucleotide nickel insertion protein	larC	Akkermansia muciniphila (strain ATCC BAA-835 / DSM 22959 / JCM 33894 / BCRC 81048 / CCUG 64013 / CIP 107961 / Muc)	LMEAGALDTWQESVCMKKGR	Oxidation (M),Tryptophan oxidation to oxolactone	3	780.698	2339.07	-3.6104	48.654	0.018291	21962	47.204	3249900
	Q8FPJ9	Pyridoxal 5'-phosphate synthase subunit PdxS	pdxS	Corynebacterium efficiens (strain DSM 44549 / YS-314 / AJ 12310 / JCM 11189 / NBRC 100395)	MSDPDMIDGILEAVDIPVMAK	2 Oxidation (M)	4	573.776	2291.07	0.85716	57.477	0.013946	25329	42.716	1316800
	Q8DKM1	Pyridoxine 5'-phosphate synthase	pdxJ	Thermosynechococcus vestitus (strain NIES-2133 / IAM M-273 / BP-1)	THLNLEMAATPEMVAIALDIR	2 Oxidation (M)	4	586.053	2340.18	-1.8767	41.797	0.013306	19379	44.577	65199000
	Q3B6L3	Ribonuclease 3	rnc	Chlorobium luteolum (strain DSM 273 / BCRC 81028 / 2530) (Pelodictyon luteolum)	EPLWHKLSALPFFSSRPEK	Tryptophan oxidation to oxolactone	2	1142.1	2282.18	-1.295	62.145	0.014139	26057	46.069	1286600
	Q8EPW5	Ribosomal protein L11 methyltransferase	prmA	Oceanobacillus iheyensis (strain DSM 14371 / CIP 107618 / JCM 11309 / KCTC 3954 / HTE831)	NEVSLSEVHEEEWATAWKKYYK	Dioxidation W,Tryptophan oxidation to kynurenin	4	691.329	2761.29	-0.26923	41.861	0.015112	19319	51.524	5487200
	C4ZAZ2	Ribosomal protein L11 methyltransferase	prmA	Agathobacter rectalis (strain ATCC 33656 / DSM 3377 / JCM 17463 / KCTC 5835 / VPI 0990) (Eubacterium rectale)	PEDADKFMIEIDPGISFGTGK	Oxidation (M)	3	761.7	2282.08	2.4371	55.244	0.015156	23346	69.975	2436100
	Q5E5C7	Ribosomal RNA small subunit methyltransferase F	rsmF	Aliivibrio fischeri (strain ATCC 700601 / ES114) (Vibrio fischeri)	QWDLEPVPWCDTGFWITR	Oxidation W,Tryptophan oxidation to kynurenin	2	1163.53	2325.05	-3.1468	43.786	0.018234	18250	49.448	1643800
	Q8CRC6	Ribulokinase	araB	Staphylococcus epidermidis (strain ATCC 12228 / FDA PCI 1200)	NKNWLDYYGSSVNSEWMIPK	Tryptophan oxidation to kynurenin,Tryptophan oxidation to oxolactone	3	817.042	2448.11	-2.7828	44.572	0.017503	20332	45.221	479910
	Q52671	Sarcosine oxidase subunit beta	soxB	Rhodobacter capsulatus (strain ATCC BAA-309 / NBRC 16581 / SB1003)	AWASPEPK	Unmodified	2	443.227	884.439	-4.1221	26.329	0.016968	11221	115.46	2897700
	P37464	Serine--tRNA ligase	serS	Bacillus subtilis (strain 168)	PHWDIADELGILDFERAAK	Tryptophan oxidation to oxolactone	2	1105.55	2209.08	-3.2695	60.032	7.3082e-05	26005	122.55	177940000
	Q97N17	Serine--tRNA ligase 1	serS1	Clostridium acetobutylicum (strain ATCC 824 / DSM 792 / JCM 1419 / LMG 5710 / VKM B-1787)	GEDFDISVIDELVSLDEERR	Unmodified	3	779.38	2335.12	-0.36245	59.17	0.015924	26059	57.708	14079000
	Q06004	Sorbitol dehydrogenase	gutB	Bacillus subtilis (strain 168)	THTVPQNMKAAVMHNTREIK	Oxidation (M)	4	581.301	2321.17	0.81913	60.456	0.016127	27009	43.261	3708400
	C0NUU1	Sphingomyelinase D	/	Ajellomyces capsulatus (strain G186AR / H82 / ATCC MYA-2454 / RMSCC 2432) (Darling's disease fungus) (Histoplasma capsulatum)	EGWWADHDIRGR	Glu->pyro-Glu,2 Dioxidation W	2	772.337	1542.66	#NUM!	129.9	0.019296	50553	43.442
	Q99RX4	Staphylococcal secretory antigen ssaA2	ssaA2	Staphylococcus aureus (strain Mu50 / ATCC 700699)	IGSTWGNASNWANAAAR	Oxidation W,Dioxidation W	2	897.911	1793.81	1.7797	55.373	0.0034062	24487	89.356	7940300
	P40714	Sucrose-6-phosphate hydrolase	cscA	Escherichia coli	DPKVWREADTWWMVVGAK	Oxidation (M),Tryptophan oxidation to kynurenin	3	732.03	2193.07	2.0981	43.761	0.01511	20209	44.734	1115800
	Q8EQP0	Sulfite reductase [NADPH] hemoprotein beta-component	cysI	Oceanobacillus iheyensis (strain DSM 14371 / CIP 107618 / JCM 11309 / KCTC 3954 / HTE831)	VSDHLLPETNAYHEIWLEDK	Oxidation W	2	1213.09	2424.16	-2.3982	59.169	0.016291	25818	63.76	687870
	Q2NUA4	Tetraacyldisaccharide 4'-kinase	lpxK	Sodalis glossinidius (strain morsitans)	RSEAVAALLR	Unmodified	2	543.325	1084.64	-0.19562	30.614	0.014445	14122	76.17	1224300
	Q73GH6	Threonine--tRNA ligase	thrS	Wolbachia pipientis wMel	QESFSLEK	Gln->pyro-Glu	2	475.727	949.439	-2.347	27.012	0.0080984	11940	101.28	161160
	Q9L278	Threonine--tRNA ligase	thrS	Streptomyces coelicolor (strain ATCC BAA-471 / A3(2) / M145)	NPMLQRIYGTAWPTKDELK	Oxidation (M),Tryptophan oxidation to kynurenin	3	761.06	2280.16	1.1267	60.237	0.015213	26507	50.188	30706000
	C8UFK8	Translocated intimin receptor Tir	tir	Escherichia coli O111:H- (strain 11128 / EHEC)	SVGVGSASGMDDSVVSETR	Unmodified	2	920.423	1838.83	-0.75322	50.208	0.0064672	23022	99.844	1962900
	C3KU78	Trigger factor	tig	Clostridium botulinum (strain 657 / Type Ba4)	EYMRETAEK	Oxidation (M),Glu->pyro-Glu	2	577.761	1153.51	0.043624	26.796	0.01482	12125	65.246	146080
	Q8CVZ3	Trimethylamine-N-oxide reductase 2	torZ	Escherichia coli O6:H1 (strain CFT073 / ATCC 700928 / UPEC)	AWQKPEMIVVSECYWTAAAK	Oxidation (M),Dioxidation W,Tryptophan oxidation to kynurenin	3	807.38	2419.12	2.6808	59.622	0.012093	26293	48.314	1169200
	A2BUG6	tRNA modification GTPase MnmE	mnmE	Prochlorococcus marinus (strain MIT 9515)	DMIEVNLTIK	Unmodified	2	588.321	1174.63	0.29182	44.143	0.010904	20373	93.649	1245000
	Q6D482	tRNA U34 carboxymethyltransferase	cmoB	Pectobacterium atrosepticum (strain SCRI 1043 / ATCC BAA-672) (Erwinia carotovora subsp. atroseptica)	KGPFSLYGVDINTEWRSDWK	Unmodified	2	1199.59	2397.18	2.5657	60.002	0.011156	25624	53.869	2563400
	P56138	tRNA uridine 5-carboxymethylaminomethyl modification enzyme MnmG	mnmG	Helicobacter pylori (strain ATCC 700392 / 26695) (Campylobacter pylori)	VDGVSLLAR	Unmodified	2	465.274	928.534	-1.147	33.276	0.017263	15370	95.815	3071700
	P00761	Trypsin	/	Sus scrofa	APVLSDSSCK	Unmodified	2	532.258	1062.5	1.3021	22.89	0.010341	9396	108.98	778070
	P00761	Trypsin	/	Sus scrofa	IITHPNFNGNTLDNDIMLIK	Oxidation (M)	3	767.063	2298.17	-0.5622	43.388	1.8705e-185	19978	178.77	3418500000
	P00761	Trypsin	/	Sus scrofa	IITHPNFNGNTLDNDIMLIK	Unmodified	3	761.732	2282.17	-0.52186	45.045	0.015354	20052	67.168	3934500000
	P00761	Trypsin	/	Sus scrofa	IITHPNFNGNTLDNDIMLIK	Oxidation (M),Deamidation (NQ)	3	767.391	2299.15	0.40774	44.369	1.6235e-70	20276	153.17	150080000
	P00761	Trypsin	/	Sus scrofa	IITHPNFNGNTLDNDIMLIK	Deamidation (NQ)	3	762.06	2283.16	-0.70727	45.436	3.8417e-207	20039	182	91195000
	P00761	Trypsin	/	Sus scrofa	IITHPNFNGNTLDNDIMLIK	2 Deamidation (NQ)	3	762.388	2284.14	0.58786	46.818	2.3444e-06	20971	121.82	3042500
	P00761	Trypsin	/	Sus scrofa	IITHPNFNGNTLDNDIMLIK	Oxidation (M),2 Deamidation (NQ)	3	767.719	2300.14	-0.23358	44.999	7.8257e-06	20569	124.35	6401800
	P00761	Trypsin	/	Sus scrofa	IITHPNFNGNTLDNDIMLIK	Dioxidation M	3	772.395	2314.16	1.9893	58.401	0.0029349	26167	79.565	1529800
	P00761	Trypsin	/	Sus scrofa	IITHPNFNGNTLDNDIMLIKLSSPATLNSR	Unmodified	4	828.187	3308.72	0.22777	46.971	1.4068e-20	20753	122.35	52068000
	P00761	Trypsin	/	Sus scrofa	IITHPNFNGNTLDNDIMLIKLSSPATLNSR	Oxidation (M),Deamidation (NQ)	4	832.432	3325.7	2.6628	46.54	4.8949e-10	21293	104.67	2369600
	P00761	Trypsin	/	Sus scrofa	IITHPNFNGNTLDNDIMLIKLSSPATLNSR	Deamidation (NQ)	3	1104.24	3309.7	3.5428	47.24	0.0015079	21829	74.382	1227700
	P00761	Trypsin	/	Sus scrofa	IITHPNFNGNTLDNDIMLIKLSSPATLNSR	Oxidation (M)	4	832.186	3324.71	-0.10967	45.949	9.4465e-33	20904	129.42	28408000
	P00761	Trypsin	/	Sus scrofa	LGEHNIDVLEGNEQFINAAK	Unmodified	3	737.706	2210.1	-1.7137	41.775	0	19223	192.6	7688700000
	P00761	Trypsin	/	Sus scrofa	LGEHNIDVLEGNEQFINAAK	Deamidation (NQ)	3	738.034	2211.08	0.26501	42.394	0	19705	215.64	471730000
	P00761	Trypsin	/	Sus scrofa	LGEHNIDVLEGNEQFINAAK	2 Deamidation (NQ)	3	738.362	2212.06	2.0207	43.924	3.3349e-47	19349	146.67	10881000
	P00761	Trypsin	/	Sus scrofa	LGEHNIDVLEGNEQFINAAKIITHPNFNGNTLDNDIMLIK	Unmodified	4	1119.57	4474.26	2.6878	51.439	2.0464e-05	22785	51.268	924570
	P00761	Trypsin	/	Sus scrofa	LSSPATLNSR	Unmodified	2	523.285	1044.56	0.95446	30.051	1.6946e-50	14237	163.15	4777400000
	P00761	Trypsin	/	Sus scrofa	LSSPATLNSRVATVSLPR	Unmodified	3	623.69	1868.05	1.3615	37.66	1.0692e-05	16505	106.35	1916300
	P00761	Trypsin	/	Sus scrofa	SCAAAGTECLISGWGNTK	Unmodified	2	941.925	1881.83	0.14264	39.186	3.4304e-05	16094	120.29	438640
	P00761	Trypsin	/	Sus scrofa	SSGSSYPSLLQCLK	Unmodified	2	763.88	1525.74	1.2097	56.524	2.307e-06	25367	91.855	616160
	P00761	Trypsin	/	Sus scrofa	VATVSLPR	Unmodified	2	421.758	841.502	-1.4735	33.846	1.8758e-06	15573	147.69	9548900000
	A5VHU6	Tyrosine--tRNA ligase	tyrS	Limosilactobacillus reuteri (strain DSM 20016) (Lactobacillus reuteri)	QDVSSGAIR	Gln->pyro-Glu	2	458.23	914.446	0.60681	36.127	0.010364	15654	76.774	550900
	A8EZ14	UDP-N-acetylglucosamine--N-acetylmuramyl-(pentapeptide) pyrophosphoryl-undecaprenol N-acetylglucosamine transferase	murG	Rickettsia canadensis (strain McKiel)	WLEDTKAGWCLEQNNISAGK	Dioxidation W	4	588.779	2351.09	-2.4669	43.338	0.013889	19807	54.764	6495300
	O34784	Uncharacterized membrane protein YobI	yobI	Bacillus subtilis (strain 168)	ENKMVACWSNVITSYVEYNK	Tryptophan oxidation to oxolactone	3	817.044	2448.11	0.88581	59.793	0.016294	26737	46.159	1054800
	P47363	Uncharacterized protein MG117	MG117	Mycoplasma genitalium (strain ATCC 33530 / DSM 19775 / NCTC 10195 / G37) (Mycoplasmoides genitalium)	QTWLYVDQLWIVDLSNNK	Tryptophan oxidation to kynurenin	3	747.051	2238.13	-0.95574	61.408	0.017826	25338	56.424	7377900
	P55707	Uncharacterized protein y4xO	/	Sinorhizobium fredii (strain NBRC 101917 / NGR234)	DYLEITLTPGNALMHPAVLYALIGPGAPWEK	Oxidation (M),Oxidation W	3	1128.25	3381.73	4.3629	60.526	0.013158	26934	40.454	286470
	P77427	Uncharacterized protein YbeU	ybeU	Escherichia coli (strain K12)	WLTEEESLWLQSRVYVR	Tryptophan oxidation to kynurenin,Tryptophan oxidation to oxolactone	3	738.039	2211.1	1.8827	39.585	0.013424	17648	94.487	200660000
	P35156	Uncharacterized protein YpuI	ypuI	Bacillus subtilis (strain 168)	AEKTLYNVYHQCIEEFFMPKK	Oxidation (M)	4	673.579	2690.29	0.74583	42.399	0.017696	18597	44.816	4791900
	Q052F7	UPF0235 protein LBL_1291	/	Leptospira borgpetersenii serovar Hardjo-bovis (strain L550)	EPALEGKANEAVIETISREMK	Unmodified	3	772.402	2314.18	#NUM!	58.791	0.01287	26338	58.073
	B1WY59	UPF0246 protein cce_3295	/	Crocosphaera subtropica (strain ATCC 51142 / BH68) (Cyanothece sp. (strain ATCC 51142))	SRGLMTNWIIENKIDDSSK	Oxidation (M),Oxidation W	3	747.039	2238.1	-0.12815	56.621	0.014021	25219	68.625	9278800
	B6EGQ7	UPF0761 membrane protein VSAL_I2938	/	Aliivibrio salmonicida (strain LFI1238) (Vibrio salmonicida (strain LFI1238))	EFISNTGKMTAVGSGFLFVASVMLISAIDR	Oxidation (M)	4	795.164	3176.62	-2.326	62.435	0.0062505	26389	45.941	494140
	Q6F1B1	Valine--tRNA ligase	valS	Mesoplasma florum (strain ATCC 33453 / NBRC 100688 / NCTC 11704 / L1) (Acholeplasma florum)	YEWWIQNEYFKANPDSKK	Dioxidation W,Tryptophan oxidation to oxolactone	4	598.777	2391.08	2.7005	62.537	0.016753	28233	40.187	8527600
Viruses	A2VCT4	Keratin, type I cytoskeletal 39	Krt39	Mus musculus	QILDALTLSK	Gln->pyro-Glu	2	542.816	1083.62	-1.0314	66.203	0.01294	29840	40.724	369590
	P00761	Trypsin	/	Sus scrofa	APVLSDSSCK	Unmodified	2	532.258	1062.5	0.18699	22.757	6.4139e-08	8648	110.87	828060
	P00761	Trypsin	/	Sus scrofa	IITHPNFNGNTLDNDIMLIK	Oxidation (M)	3	767.063	2298.17	-0.56611	43.388	0	19978	178.77	3418500000
	P00761	Trypsin	/	Sus scrofa	IITHPNFNGNTLDNDIMLIK	Unmodified	3	761.732	2282.17	-0.93388	45.045	0.0093409	20052	67.168	3934500000
	P00761	Trypsin	/	Sus scrofa	IITHPNFNGNTLDNDIMLIK	Oxidation (M),Deamidation (NQ)	3	767.391	2299.15	-0.48641	44.369	1.5235e-170	20276	153.17	150080000
	P00761	Trypsin	/	Sus scrofa	IITHPNFNGNTLDNDIMLIK	Deamidation (NQ)	3	762.06	2283.16	-0.9695	45.436	0	20039	182	91195000
	P00761	Trypsin	/	Sus scrofa	IITHPNFNGNTLDNDIMLIK	2 Deamidation (NQ)	3	762.388	2284.14	1.0547	46.818	6.2769e-52	21002	121.82	3042500
	P00761	Trypsin	/	Sus scrofa	IITHPNFNGNTLDNDIMLIK	Oxidation (M),2 Deamidation (NQ)	3	767.719	2300.14	-1.1363	44.999	9.5126e-53	20569	124.35	6401800
	P00761	Trypsin	/	Sus scrofa	IITHPNFNGNTLDNDIMLIK	Dioxidation M	3	772.395	2314.16	3.6013	58.814	0.0035576	26338	56.327	2884300
	P00761	Trypsin	/	Sus scrofa	IITHPNFNGNTLDNDIMLIKLSSPATLNSR	Oxidation (M)	4	832.186	3324.71	-1.3184	45.949	1.3141e-124	20904	129.42	28408000
	P00761	Trypsin	/	Sus scrofa	IITHPNFNGNTLDNDIMLIKLSSPATLNSR	Unmodified	4	828.187	3308.72	0.071584	46.971	1.7148e-94	20753	122.35	52068000
	P00761	Trypsin	/	Sus scrofa	IITHPNFNGNTLDNDIMLIKLSSPATLNSR	Oxidation (M),Deamidation (NQ)	4	832.432	3325.7	-0.42867	46.713	0.0043168	21293	49.486	2959000
	P00761	Trypsin	/	Sus scrofa	IITHPNFNGNTLDNDIMLIKLSSPATLNSR	Deamidation (NQ)	4	828.433	3309.7	-2.3272	47.85	5.1443e-138	21470	135.1	3328000
	P00761	Trypsin	/	Sus scrofa	LGEHNIDVLEGNEQFINAAK	Deamidation (NQ)	3	738.034	2211.08	0.16401	42.492	0	19627	206.64	446120000
	P00761	Trypsin	/	Sus scrofa	LGEHNIDVLEGNEQFINAAK	2 Deamidation (NQ)	3	738.362	2212.06	1.184	44.062	2.6615e-192	20288	157.57	10650000
	P00761	Trypsin	/	Sus scrofa	LGEHNIDVLEGNEQFINAAK	Unmodified	3	737.706	2210.1	-1.0899	41.775	0	19223	192.6	7688700000
	P00761	Trypsin	/	Sus scrofa	LGEHNIDVLEGNEQFINAAKIITHPNFNGNTLDNDIMLIK	Unmodified	4	1119.57	4474.26	2.9371	51.439	1.9878e-07	22785	51.268	924570
	P00761	Trypsin	/	Sus scrofa	LGEHNIDVLEGNEQFINAAKIITHPNFNGNTLDNDIMLIK	Dioxidation M	4	1127.57	4506.25	2.6616	62.54	2.5235e-20	27587	48.07	1476900
	P00761	Trypsin	/	Sus scrofa	LSSPATLNSR	Unmodified	2	523.285	1044.56	-0.18986	30.051	2.7099e-187	14237	163.15	4777400000
	P00761	Trypsin	/	Sus scrofa	LSSPATLNSR	Deamidation (NQ)	2	523.777	1045.54	-0.083838	31.315	1.7372e-32	14228	137.13	70458000
	P00761	Trypsin	/	Sus scrofa	LSSPATLNSRVATVSLPR	Unmodified	3	623.69	1868.05	1.3641	37.66	2.0139e-18	16505	106.35	1916300
	P00761	Trypsin	/	Sus scrofa	SCAAAGTECLISGWGNTK	Unmodified	2	941.925	1881.83	-0.14367	39.186	2.3885e-49	16094	120.29	438640
	P00761	Trypsin	/	Sus scrofa	SCAAAGTECLISGWGNTK	Oxidation W	2	949.922	1897.83	-0.16044	38.918	0.0064051	17923	63.709	172090
	P00761	Trypsin	/	Sus scrofa	SSGSSYPSLLQCLK	Unmodified	2	763.88	1525.74	-0.25692	56.086	0.0048399	24885	84.658	742240
	P00761	Trypsin	/	Sus scrofa	VATVSLPR	Unmodified	2	421.758	841.502	-0.29726	33.82	2.355e-18	15771	133.81	9701100000
	P02769	Albumin	ALB	Bos taurus	HLVDEPQNLIK	Unmodified	2	653.362	1304.71	-2.0755	35.192	0	15790	176.33	2369300
	P02769	Albumin	ALB	Bos taurus	KQTALVELLK	Unmodified	2	571.861	1141.71	-0.20944	62.458	4.4994e-87	27886	91.265	530000
	P02769	Albumin	ALB	Bos taurus	KVPQVSTPTLVEVSR	Unmodified	3	547.317	1638.93	-1.7696	36.613	0	16658	199.33	6990300
	P02769	Albumin	ALB	Bos taurus	LKECCDKPLLEK	Unmodified	3	511.599	1531.77	0.11699	27.174	1.3397e-12	12321	113.07	836170
	P02769	Albumin	ALB	Bos taurus	LVNELTEFAK	Unmodified	2	582.319	1162.62	0.24606	38.544	0.00024695	16654	103.55	717240
	P02769	Albumin	ALB	Bos taurus	QTALVELLK	Gln->pyro-Glu	1	997.593	996.586	0.71776	53.575	0.01849	23812	45.161	106630
	P02769	Albumin	ALB	Bos taurus	RHPEYAVSVLLR	Unmodified	3	480.609	1438.8	-0.5786	63.307	0.0024275	28315	92.039	404820
	P02769	Albumin	ALB	Bos taurus	RPCFSALTPDETYVPK	Unmodified	3	627.645	1879.91	-1.5213	38.629	0.00022036	17249	94.487	2188500
	P02769	Albumin	ALB	Bos taurus	SHCIAEVEK	Unmodified	2	536.758	1071.5	0.14027	24.494	6.12e-05	11207	114.89	925530
	P02769	Albumin	ALB	Bos taurus	SLHTLFGDELCK	Unmodified	3	473.903	1418.69	0.51539	40.349	1.6997e-90	18021	148.78	5543400
	P02769	Albumin	ALB	Bos taurus	TVMENFVAFVDK	Oxidation (M)	2	708.347	1414.68	-0.68409	41.734	0.0030259	18092	90.05	292580
	P02769	Albumin	ALB	Bos taurus	VPQVSTPTLVEVSR	Unmodified	2	756.425	1510.84	0.12983	37.3	3.7213e-07	16105	100.69	253700
	P04264	Keratin, type II cytoskeletal 1	KRT1	Homo sapiens	AEAESLYQSK	Unmodified	2	563.275	1124.53	-1.1814	29.159	2.4669e-120	13375	155.42	2036700
	P04264	Keratin, type II cytoskeletal 1	KRT1	Homo sapiens	AEAESLYQSKYEELQITAGR	Unmodified	3	762.713	2285.12	-1.4119	39.04	1.6813e-134	17748	149.95	3007600
	P04264	Keratin, type II cytoskeletal 1	KRT1	Homo sapiens	DVDGAYMTK	Oxidation (M)	2	508.224	1014.43	-0.26296	26.504	0.0060966	12214	93.162	5735900
	P04264	Keratin, type II cytoskeletal 1	KRT1	Homo sapiens	DVDGAYMTK	Oxidation (M),L-DOPA-quinone	2	515.213	1028.41	-0.046467	26.529	0.010557	12244	60.91	382960
	P04264	Keratin, type II cytoskeletal 1	KRT1	Homo sapiens	FLEQQNQVLQTK	Unmodified	2	738.396	1474.78	-0.33021	35.44	0	16099	178.46	4190000
	P04264	Keratin, type II cytoskeletal 1	KRT1	Homo sapiens	GGGGGGYGSGGSSYGSGGGSYGSGGGGGGGR	Unmodified	3	795.322	2382.94	0.19767	27.801	3.6369e-20	12923	102.06	2532400
	P04264	Keratin, type II cytoskeletal 1	KRT1	Homo sapiens	GSGGGSSGGSIGGRGSSSGGVK	Unmodified	3	584.614	1750.82	0.90384	22.64	2.6251e-66	10179	123.63	3372500
	P04264	Keratin, type II cytoskeletal 1	KRT1	Homo sapiens	SGGGFSSGSAGIINYQR	Unmodified	2	829.4	1656.79	-1.3301	37.394	1.3487e-21	16398	107.17	1922500
	P04264	Keratin, type II cytoskeletal 1	KRT1	Homo sapiens	SISISVAR	Unmodified	2	416.748	831.481	1.0217	51.962	0.004511	21168	71.342	1514500
	P04264	Keratin, type II cytoskeletal 1	KRT1	Homo sapiens	SKAEAESLYQSK	Unmodified	3	447.561	1339.66	0.029638	26.226	9.3575e-108	12209	151.16	2463900
	P04264	Keratin, type II cytoskeletal 1	KRT1	Homo sapiens	SKAEAESLYQSKYEELQITAGR	Unmodified	4	626.068	2500.24	-0.65188	36.896	3.1182e-66	16765	122.35	4077300
	P04264	Keratin, type II cytoskeletal 1	KRT1	Homo sapiens	SLDLDSIIAEVK	Unmodified	2	651.861	1301.71	0.75505	51.933	0	24062	201.84	7104800
	P04264	Keratin, type II cytoskeletal 1	KRT1	Homo sapiens	SLNNQFASFIDK	Unmodified	2	692.349	1382.68	-0.82606	57.247	0.0016342	24975	91.469	2019200
	P04264	Keratin, type II cytoskeletal 1	KRT1	Homo sapiens	SLNNQFASFIDKVR	Unmodified	3	546.958	1637.85	-0.89722	44.482	4.7011e-70	20310	143.55	3846000
	P04264	Keratin, type II cytoskeletal 1	KRT1	Homo sapiens	SLVNLGGSK	Unmodified	2	437.753	873.492	-0.34576	34.387	0.0061664	15819	90.709	23393000
	P04264	Keratin, type II cytoskeletal 1	KRT1	Homo sapiens	SLVNLGGSKSISISVAR	Unmodified	3	563.328	1686.96	0.96311	39.501	3.2112e-37	17990	113.28	1218200
	P04264	Keratin, type II cytoskeletal 1	KRT1	Homo sapiens	SRQFSSR	Acetyl (Protein N-term)	2	455.23	908.446	-0.61197	25.088	2.4789e-54	11039	143.89	6455100
	P04264	Keratin, type II cytoskeletal 1	KRT1	Homo sapiens	TNAENEFVTIK	Unmodified	2	633.322	1264.63	0.82708	50.95	0.0093841	23007	54.539	391100
	P04264	Keratin, type II cytoskeletal 1	KRT1	Homo sapiens	TNAENEFVTIKK	Unmodified	3	465.249	1392.72	-0.85474	61.287	6.443e-08	25165	97.463	2508300
	P04264	Keratin, type II cytoskeletal 1	KRT1	Homo sapiens	YEELQITAGR	Unmodified	2	590.304	1178.59	-1.8014	36.24	0.014345	16464	53.968	5879300
	P07477	Serine protease 1	PRSS1	Homo sapiens	LGEHNIEVLEGNEQFINAAK	2 Deamidation (NQ)	3	743.034	2226.08	3.9598	61.386	0.01528	25856	42.716	413380
	P07477	Serine protease 1	PRSS1	Homo sapiens	LGEHNIEVLEGNEQFINAAK	Deamidation (NQ)	3	742.706	2225.1	0.38354	45.053	0.0062923	20229	76.176	12061000
	P07477	Serine protease 1	PRSS1	Homo sapiens	LGEHNIEVLEGNEQFINAAK	Unmodified	3	742.378	2224.11	-0.0053958	42.643	2.2986e-10	19187	103.45	65047000
	P07477	Serine protease 1	PRSS1	Homo sapiens	TLNNDIMLIK	Oxidation (M),Deamidation (NQ)	2	596.318	1190.62	-1.0399	41.042	0.001128	18681	95.502	7644200
	P13645	Keratin, type I cytoskeletal 10	KRT10	Homo sapiens	ALEESNYELEGK	Unmodified	2	691.328	1380.64	0.44239	49.034	8.983e-172	22143	102.06	505000
	P13645	Keratin, type I cytoskeletal 10	KRT10	Homo sapiens	DAEAWFNEK	Unmodified	2	555.249	1108.48	-0.38245	41.234	0.00098814	18839	85.676	1167700
	P13645	Keratin, type I cytoskeletal 10	KRT10	Homo sapiens	GSLGGGFSSGGFSGGSFSR	Unmodified	2	854.39	1706.76	-0.62348	40.955	1.9751e-117	18662	146.77	6332200
	P13645	Keratin, type I cytoskeletal 10	KRT10	Homo sapiens	NVSTGDVNVEMNAAPGVDLTQLLNNMR	2 Oxidation (M)	3	968.799	2903.38	-2.0377	48.243	0.0076371	22103	51.773	1855900
	P13645	Keratin, type I cytoskeletal 10	KRT10	Homo sapiens	SLLEGEGSSGGGGR	Unmodified	2	631.802	1261.59	-0.45668	30.742	0.00030695	14010	93.258	586180
	P13645	Keratin, type I cytoskeletal 10	KRT10	Homo sapiens	SQYEQLAEQNRK	Unmodified	3	498.583	1492.73	0.26712	26.763	7.0406e-62	12245	144.55	6227300
	P13645	Keratin, type I cytoskeletal 10	KRT10	Homo sapiens	VTMQNLNDR	Oxidation (M)	2	553.767	1105.52	1.3483	23.903	4.45e-05	10456	111.17	2107500
	P13645	Keratin, type I cytoskeletal 10	KRT10	Homo sapiens	YSSSKHYSSSR	Unmodified	3	430.202	1287.58	-0.16331	22.615	1.0284e-11	10414	119.34	4335000
	P35527	Keratin, type I cytoskeletal 9	KRT9	Homo sapiens	DIENQYETQITQIEHEVSSSGQEVQSSAK	Deamidation (NQ)	3	1089.17	3264.49	4.4647	48.019	6.6549e-06	22234	68.657	205220
	P35527	Keratin, type I cytoskeletal 9	KRT9	Homo sapiens	DIENQYETQITQIEHEVSSSGQEVQSSAK	Unmodified	3	1088.84	3263.51	-2.4662	47.98	0.00019249	21991	59.046	386090
	P35527	Keratin, type I cytoskeletal 9	KRT9	Homo sapiens	FSSSSGYGGGSSR	Unmodified	2	618.268	1234.52	0.020999	25.539	5.1289e-228	11659	164.97	8116400
	P35527	Keratin, type I cytoskeletal 9	KRT9	Homo sapiens	FSSSSGYGGGSSR	L-DOPA-quinone	2	625.258	1248.5	0.0061472	25.558	7.4544e-08	11684	96.171	282140
	P35527	Keratin, type I cytoskeletal 9	KRT9	Homo sapiens	GGGGSFGYSYGGGSGGGFSASSLGGGFGGGSR	Unmodified	3	902.392	2704.15	0.99757	44.114	6.1508e-12	20334	73.919	4788400
	P35527	Keratin, type I cytoskeletal 9	KRT9	Homo sapiens	GGSGGSHGGGSGFGGESGGSYGGGEEASGSGGGYGGGSGK	Unmodified	3	1075.1	3222.27	0.24356	28.293	3.3337e-49	12965	107.62	3475000
	P35527	Keratin, type I cytoskeletal 9	KRT9	Homo sapiens	GGSGGSHGGGSGFGGESGGSYGGGEEASGSGGGYGGGSGKSSHS	Unmodified	4	906.115	3620.43	-0.089498	61.44	2.7829e-10	27194	48.232	999010
	P35527	Keratin, type I cytoskeletal 9	KRT9	Homo sapiens	GGSGGSYGGGGSGGGYGGGSGSR	Unmodified	2	896.367	1790.72	0.26931	24.564	0	11389	226.39	4495000
	P35527	Keratin, type I cytoskeletal 9	KRT9	Homo sapiens	GGSGGSYGGGGSGGGYGGGSGSR	L-DOPA-quinone	2	903.357	1804.7	0.9534	24.563	0.00047973	11223	78.69	372610
	P35527	Keratin, type I cytoskeletal 9	KRT9	Homo sapiens	IKFEMEQNLR	Oxidation (M)	3	441.896	1322.67	0.27254	30.818	0.0076966	14012	76.282	1139600
	P35527	Keratin, type I cytoskeletal 9	KRT9	Homo sapiens	QEYEQLIAK	Gln->pyro-Glu	2	552.782	1103.55	-0.14433	45.111	0.0035529	20607	80.455	280880
	P35527	Keratin, type I cytoskeletal 9	KRT9	Homo sapiens	QFSSSYLSR	Unmodified	2	537.764	1073.51	-3.9061	52.006	0.014721	21541	58.981	375600
	P35527	Keratin, type I cytoskeletal 9	KRT9	Homo sapiens	QFSSSYLSR	Gln->pyro-Glu	2	529.251	1056.49	-1.1329	45.561	0.013815	20576	44.98	253260
	P35527	Keratin, type I cytoskeletal 9	KRT9	Homo sapiens	QGVDADINGLR	Gln->pyro-Glu	2	570.786	1139.56	0.22251	42.387	2.3609e-07	19572	102.07	1755600
	P35527	Keratin, type I cytoskeletal 9	KRT9	Homo sapiens	SGGGGGGGLGSGGSIRSSYSR	Unmodified	3	604.958	1811.85	0.4376	28.248	0.014848	12830	50.831	317780
	P35527	Keratin, type I cytoskeletal 9	KRT9	Homo sapiens	STMQELNSR	Unmodified	2	533.253	1064.49	-0.095375	27.724	1.4809e-07	12358	128.61	876200
	P35527	Keratin, type I cytoskeletal 9	KRT9	Homo sapiens	TLLDIDNTR	Unmodified	2	530.785	1059.56	-0.62249	39.177	0.010073	18038	80.165	688260
	P35527	Keratin, type I cytoskeletal 9	KRT9	Homo sapiens	TLNDMRQEYEQLIAK	Oxidation (M)	2	934.465	1866.91	-1.0663	37.154	0.01327	16904	74.611	240800
	P35908	Keratin, type II cytoskeletal 2 epidermal	KRT2	Homo sapiens	GGGFGGGSGFGGGSGFGGGSGFSGGGFGGGGFGGGR	Unmodified	3	944.403	2830.19	0.42023	46.65	8.8886e-06	21572	44.815	433240
	P35908	Keratin, type II cytoskeletal 2 epidermal	KRT2	Homo sapiens	GGGGGGFRGFSSGSAVVSGGSR	Unmodified	3	633.973	1898.9	-0.63603	33.595	0.0092167	15559	59.339	370250
	P35909	Keratin, type II cytoskeletal 2 epidermal	KRT2	Homo sapiens	GGSGGGGSISGGGYGSGGGSGGR	Unmodified	2	871.378	1740.74	0.37458	25.753	1.2076e-14	11767	103.88	967550
	P35910	Keratin, type II cytoskeletal 2 epidermal	KRT2	Homo sapiens	GGSISGGGYGSGGGK	Unmodified	2	599.278	1196.54	-0.02837	24.672	0.013114	11125	71.555	349320
	P35911	Keratin, type II cytoskeletal 2 epidermal	KRT2	Homo sapiens	GSSSGGGYSSGSSSYGSGGR	Unmodified	2	870.856	1739.7	0.61084	24.792	2.4918e-64	11326	133.25	805430
	P35912	Keratin, type II cytoskeletal 2 epidermal	KRT2	Homo sapiens	MSGDLSSNVTVSVTSSTISSNVASK	Oxidation (M)	3	825.402	2473.19	0.67114	39.893	0.001326	18390	70.391	239980
	P35913	Keratin, type II cytoskeletal 2 epidermal	KRT2	Homo sapiens	SISISVAGGGGGFGAAGGFGGR	Unmodified	2	919.961	1837.91	0.87157	43.822	2.1984e-105	19997	139.74	1132400
	P35914	Keratin, type II cytoskeletal 2 epidermal	KRT2	Homo sapiens	YGSGGGSKGGSISGGGYGSGGGK	Unmodified	3	630.957	1889.85	-0.19185	24.49	0.012331	11177	49.515	175060
	P35915	Keratin, type II cytoskeletal 6C	KRT6C	Homo sapiens	ASTSTTIR	Acetyl (Protein N-term)	2	439.733	877.451	0.32316	30.687	0.0005857	13592	106.36	1858700
	Q29443	Serotransferrin	TF		IMKGEADAMSLDGGYLYIAGK	Dioxidation M	3	745.694	2234.06	-2.8305	58.159	0.0066373	25792	53.554	14230000
	Q86YZ3	Hornerin	HRNR	Homo sapiens	GPYESGSGHSSGLGHR	Unmodified	3	528.91	1583.71	1.0596	22.726	0.0092358	10353	60.657	1424100
	Q86YZ3	Hornerin	HRNR	Homo sapiens	GSGSGQSPSSGQHGTGFGR	Deamidation (NQ)	3	583.591	1747.75	-0.63334	24.163	0.0034765	11025	70.117	230630
	Q86YZ3	Hornerin	HRNR	Homo sapiens	GSGSGQSPSSGQHGTGFGR	Unmodified	3	583.263	1746.77	0.14665	22.846	0.015388	10007	41.323	255650
	Q86YZ3	Hornerin	HRNR	Homo sapiens	QSLGHGQHGSGSGQSPSPSR	Gln->pyro-Glu	3	644.297	1929.87	-0.37959	23.21	0.0037658	10703	57.826	739460
	Q86YZ3	Hornerin	HRNR	Homo sapiens	QSSSYGPHGYGSGR	Gln->pyro-Glu	2	711.805	1421.6	0.20095	28.846	0.0063258	13447	72.681	449980
	Q922U2	Keratin, type II cytoskeletal 5	Krt5	Mus musculus	SRQSSVSFR	Acetyl (Protein N-term)	2	548.281	1094.55	2.4139	29.323	0.0074401	13016	64.654	219580
Viridiplantae	P00761	Trypsin	/	Sus scrofa	APVLSDSSCK	Unmodified	2	532.258	1062.5	-0.42675	22.89	0.015335	9396	108.98	778070
	P00761	Trypsin	/	Sus scrofa	IITHPNFNGNTLDNDIMLIK	Oxidation (M)	3	767.063	2298.17	-0.47253	43.388	2.171e-134	19978	178.77	3418500000
	P00761	Trypsin	/	Sus scrofa	IITHPNFNGNTLDNDIMLIK	Oxidation (M),Deamidation (NQ)	3	767.391	2299.15	0.44216	44.382	8.5817e-134	20442	177.64	140120000
	P00761	Trypsin	/	Sus scrofa	IITHPNFNGNTLDNDIMLIK	Deamidation (NQ)	3	762.06	2283.16	-0.3512	45.436	5.2512e-154	20039	182	91195000
	P00761	Trypsin	/	Sus scrofa	IITHPNFNGNTLDNDIMLIK	2 Deamidation (NQ)	3	762.388	2284.14	1.669	46.818	1.7664e-07	21002	121.82	3042500
	P00761	Trypsin	/	Sus scrofa	IITHPNFNGNTLDNDIMLIK	Oxidation (M),2 Deamidation (NQ)	3	767.719	2300.14	-0.48571	44.999	7.6548e-09	20569	124.35	6401800
	P00761	Trypsin	/	Sus scrofa	IITHPNFNGNTLDNDIMLIK	Unmodified	3	761.732	2282.17	1.4677	45.045	0.00025115	20493	85.231	3934500000
	P00761	Trypsin	/	Sus scrofa	IITHPNFNGNTLDNDIMLIKLSSPATLNSR	Unmodified	4	828.187	3308.72	0.37682	46.971	1.4436e-11	20753	122.35	52068000
	P00761	Trypsin	/	Sus scrofa	IITHPNFNGNTLDNDIMLIKLSSPATLNSR	Oxidation (M),Deamidation (NQ)	4	832.432	3325.7	0.044015	46.713	0.012084	21293	49.486	2959000
	P00761	Trypsin	/	Sus scrofa	IITHPNFNGNTLDNDIMLIKLSSPATLNSR	Deamidation (NQ)	4	828.433	3309.7	-1.3221	47.85	5.7719e-43	21470	135.1	3328000
	P00761	Trypsin	/	Sus scrofa	IITHPNFNGNTLDNDIMLIKLSSPATLNSR	Oxidation (M)	4	832.186	3324.71	0.4694	45.949	1.0734e-86	20904	129.42	28408000
	P00761	Trypsin	/	Sus scrofa	LGEHNIDVLEGNEQFINAAK	Unmodified	3	737.706	2210.1	-1.0034	41.775	1.1433e-248	19223	192.6	7688700000
	P00761	Trypsin	/	Sus scrofa	LGEHNIDVLEGNEQFINAAK	Deamidation (NQ)	3	738.034	2211.08	1.1376	42.492	0	19627	206.64	446120000
	P00761	Trypsin	/	Sus scrofa	LGEHNIDVLEGNEQFINAAK	2 Deamidation (NQ)	3	738.362	2212.06	1.0936	44.031	4.3035e-41	20082	152.13	11159000
	P00761	Trypsin	/	Sus scrofa	LGEHNIDVLEGNEQFINAAKIITHPNFNGNTLDNDIMLIK	Unmodified	4	1119.57	4474.26	2.1928	51.439	7.3376e-13	22785	51.268	924570
	P00761	Trypsin	/	Sus scrofa	LGEHNIDVLEGNEQFINAAKIITHPNFNGNTLDNDIMLIK	Dioxidation M	4	1127.57	4506.25	4.2039	62.54	7.6642e-12	27587	48.07	1476900
	P00761	Trypsin	/	Sus scrofa	LSSPATLNSR	Unmodified	2	523.285	1044.56	-1.1961	30.051	7.4624e-24	14237	163.15	4777400000
	P00761	Trypsin	/	Sus scrofa	LSSPATLNSR	Deamidation (NQ)	2	523.777	1045.54	-1.5031	31.315	6.6421e-05	14228	137.13	70458000
	P00761	Trypsin	/	Sus scrofa	LSSPATLNSRVATVSLPR	Unmodified	3	623.69	1868.05	1.1761	37.66	0.010695	16505	106.35	1916300
	P00761	Trypsin	/	Sus scrofa	SCAAAGTECLISGWGNTK	Unmodified	2	941.925	1881.83	1.137	39.186	2.2637e-08	16094	120.29	438640
	P00761	Trypsin	/	Sus scrofa	SSGSSYPSLLQCLK	Unmodified	2	763.88	1525.74	0.2053	56.086	0.0099361	24885	84.658	742240
	P00761	Trypsin	/	Sus scrofa	VATVSLPR	Unmodified	2	421.758	841.502	-2.321	33.82	0.0044324	15771	133.81	9701100000
	P02769	Albumin	ALB	Bos taurus	HLVDEPQNLIK	Unmodified	2	653.362	1304.71	-1.168	35.192	9.174e-77	15790	176.33	2369300
	P02769	Albumin	ALB	Bos taurus	KQTALVELLK	Unmodified	2	571.861	1141.71	0.4081	62.458	0.00017735	27886	91.265	530000
	P02769	Albumin	ALB	Bos taurus	KVPQVSTPTLVEVSR	Unmodified	3	547.317	1638.93	-1.5804	36.613	9.5086e-282	16658	199.33	6990300
	P02769	Albumin	ALB	Bos taurus	LKECCDKPLLEK	Unmodified	3	511.599	1531.77	-1.5247	27.174	0.0055372	12321	113.07	836170
	P02769	Albumin	ALB	Bos taurus	LVNELTEFAK	Unmodified	2	582.319	1162.62	-0.33804	38.544	0.00712	16654	103.55	717240
	P02769	Albumin	ALB	Bos taurus	QTALVELLK	Gln->pyro-Glu	1	997.593	996.586	0.66669	53.575	0.010035	23812	45.161	106630
	P02769	Albumin	ALB	Bos taurus	RHPEYAVSVLLR	Unmodified	3	480.609	1438.8	-0.24844	63.307	0.0029426	28315	92.039	404820
	P02769	Albumin	ALB	Bos taurus	RPCFSALTPDETYVPK	Unmodified	3	627.645	1879.91	0.40194	38.614	0.0075428	17539	52.522	2606000
	P02769	Albumin	ALB	Bos taurus	SLHTLFGDELCK	Unmodified	3	473.903	1418.69	-0.303	40.349	1.5526e-08	18021	148.78	5543400
	P02769	Albumin	ALB	Bos taurus	TVMENFVAFVDK	Oxidation (M)	2	708.347	1414.68	0.024965	41.734	0.0080066	18092	90.05	292580
	P02769	Albumin	ALB	Bos taurus	VPQVSTPTLVEVSR	Unmodified	2	756.425	1510.84	-0.4842	37.3	4.8573e-05	16105	100.69	253700
	P04264	Keratin, type II cytoskeletal 1	KRT1	Homo sapiens	AEAESLYQSK	Unmodified	2	563.275	1124.53	-1.7807	29.159	1.9087e-06	13375	155.42	2036700
	P04264	Keratin, type II cytoskeletal 1	KRT1	Homo sapiens	AEAESLYQSKYEELQITAGR	Unmodified	3	762.713	2285.12	-0.67522	39.04	5.2675e-39	17748	149.95	3007600
	P04264	Keratin, type II cytoskeletal 1	KRT1	Homo sapiens	DVDGAYMTK	Oxidation (M)	2	508.224	1014.43	-0.21884	26.504	0.012548	12214	93.162	5735900
	P04264	Keratin, type II cytoskeletal 1	KRT1	Homo sapiens	DVDGAYMTK	Oxidation (M),L-DOPA-quinone	2	515.213	1028.41	-0.080355	26.529	0.0081992	12244	60.91	382960
	P04264	Keratin, type II cytoskeletal 1	KRT1	Homo sapiens	FLEQQNQVLQTK	Unmodified	2	738.396	1474.78	-0.68254	35.44	7.0793e-94	16099	178.46	4190000
	P04264	Keratin, type II cytoskeletal 1	KRT1	Homo sapiens	GGGGGGYGSGGSSYGSGGGSYGSGGGGGGGR	Unmodified	3	795.322	2382.94	-0.10385	27.801	3.2562e-10	12923	102.06	2532400
	P04264	Keratin, type II cytoskeletal 1	KRT1	Homo sapiens	GSGGGSSGGSIGGRGSSSGGVK	Unmodified	3	584.614	1750.82	0.5832	22.64	1.7247e-07	10179	123.63	3372500
	P04264	Keratin, type II cytoskeletal 1	KRT1	Homo sapiens	SGGGFSSGSAGIINYQR	Unmodified	2	829.4	1656.79	-1.0324	37.394	0.0025695	16398	107.17	1922500
	P04264	Keratin, type II cytoskeletal 1	KRT1	Homo sapiens	SKAEAESLYQSK	Unmodified	3	447.561	1339.66	-0.92213	26.226	2.2168e-08	12209	151.16	2463900
	P04264	Keratin, type II cytoskeletal 1	KRT1	Homo sapiens	SKAEAESLYQSKYEELQITAGR	Unmodified	4	626.068	2500.24	-0.19847	36.896	6.8176e-08	16765	122.35	4077300
	P04264	Keratin, type II cytoskeletal 1	KRT1	Homo sapiens	SLDLDSIIAEVK	Unmodified	2	651.861	1301.71	1.0483	51.933	2.1803e-288	24062	201.84	7104800
	P04264	Keratin, type II cytoskeletal 1	KRT1	Homo sapiens	SLNNQFASFIDK	Unmodified	2	692.349	1382.68	0.77639	57.247	0.0068898	24975	91.469	2019200
	P04264	Keratin, type II cytoskeletal 1	KRT1	Homo sapiens	SLNNQFASFIDKVR	Unmodified	3	546.958	1637.85	0.16855	44.482	8.7778e-15	20310	143.55	3846000
	P04264	Keratin, type II cytoskeletal 1	KRT1	Homo sapiens	SLVNLGGSKSISISVAR	Unmodified	3	563.328	1686.96	1.5432	39.501	4.5639e-08	17990	113.28	1218200
	P04264	Keratin, type II cytoskeletal 1	KRT1	Homo sapiens	SRQFSSR	Acetyl (Protein N-term)	2	455.23	908.446	0.48275	25.088	0.0025425	11039	143.89	6455100
	P04264	Keratin, type II cytoskeletal 1	KRT1	Homo sapiens	TNAENEFVTIKK	Unmodified	3	465.249	1392.72	-1.0725	61.287	0.00084043	25165	97.463	2508300
	P04264	Keratin, type II cytoskeletal 1	KRT1	Homo sapiens	YEELQITAGR	Unmodified	2	590.304	1178.59	0.63845	36.265	0.0048733	16258	108.98	1171600
	P07477	Serine protease 1	PRSS1	Homo sapiens	LGEHNIEVLEGNEQFINAAK	Unmodified	3	742.378	2224.11	-1.5844	42.643	0.00046506	19187	103.45	65047000
	P07477	Serine protease 1	PRSS1	Homo sapiens	LGEHNIEVLEGNEQFINAAK	Deamidation (NQ)	3	742.706	2225.1	0.43483	45.053	0.0071993	20229	76.176	12061000
	P07477	Serine protease 1	PRSS1	Homo sapiens	TLNNDIMLIK	Oxidation (M),Deamidation (NQ)	2	596.318	1190.62	0.74436	41.042	0.0019984	18681	95.502	7644200
	P13645	Keratin, type I cytoskeletal 10	KRT10	Homo sapiens	ALEESNYELEGK	Unmodified	2	691.328	1380.64	0.99435	48.639	4.3071e-08	21744	122.94	617840
	P13645	Keratin, type I cytoskeletal 10	KRT10	Homo sapiens	DAEAWFNEK	Unmodified	2	555.249	1108.48	1.7202	51.994	0.0089572	23192	120.15	1031200
	P13645	Keratin, type I cytoskeletal 10	KRT10	Homo sapiens	GSLGGGFSSGGFSGGSFSR	Unmodified	2	854.39	1706.76	0.68161	40.955	3.4525e-38	18662	146.77	6332200
	P13645	Keratin, type I cytoskeletal 10	KRT10	Homo sapiens	NVSTGDVNVEMNAAPGVDLTQLLNNMR	2 Oxidation (M)	3	968.799	2903.38	1.0722	48.243	0.0087203	22103	51.773	1855900
	P13645	Keratin, type I cytoskeletal 10	KRT10	Homo sapiens	QSVEADINGLRR	Unmodified	3	453.244	1356.71	0.43865	57.811	0.010989	25767	50.484	1272700
	P13645	Keratin, type I cytoskeletal 10	KRT10	Homo sapiens	SLLEGEGSSGGGGR	Unmodified	2	631.802	1261.59	-2.2037	30.731	5.0206e-12	14173	123.11	532070
	P13645	Keratin, type I cytoskeletal 10	KRT10	Homo sapiens	SQYEQLAEQNRK	Unmodified	3	498.583	1492.73	-0.24698	26.763	1.0763e-09	12245	144.55	6227300
	P13645	Keratin, type I cytoskeletal 10	KRT10	Homo sapiens	VTMQNLNDR	Oxidation (M)	2	553.767	1105.52	1.3462	23.903	0.0053448	10456	111.17	2107500
	P13645	Keratin, type I cytoskeletal 10	KRT10	Homo sapiens	VTMQNLNDR	Dioxidation M	2	561.764	1121.51	-0.29001	24.86	0.012094	11462	59.931	63767
	P13645	Keratin, type I cytoskeletal 10	KRT10	Homo sapiens	YSSSKHYSSSR	Unmodified	3	430.202	1287.58	-0.62429	22.615	2.3426e-06	10414	119.34	4335000
	P20930	Filaggrin	FLG	Homo sapiens	QSESSHGWTGPSTGVR	Gln->pyro-Glu	2	828.374	1654.73	-0.059543	33.186	0.013209	14960	60.345	185770
	P35527	Keratin, type I cytoskeletal 9	KRT9	Homo sapiens	DIENQYETQITQIEHEVSSSGQEVQSSAK	Deamidation (NQ)	3	1089.17	3264.49	4.4743	48.019	0.00012744	22234	68.657	205220
	P35527	Keratin, type I cytoskeletal 9	KRT9	Homo sapiens	FSSSSGYGGGSSR	Unmodified	2	618.268	1234.52	0.2367	25.539	4.5643e-34	11659	164.97	8116400
	P35527	Keratin, type I cytoskeletal 9	KRT9	Homo sapiens	FSSSSGYGGGSSR	L-DOPA-quinone	2	625.258	1248.5	-0.031388	25.558	0.0016757	11684	96.171	282140
	P35527	Keratin, type I cytoskeletal 9	KRT9	Homo sapiens	GGGGSFGYSYGGGSGGGFSASSLGGGFGGGSR	Unmodified	3	902.392	2704.15	1.0947	44.114	2.436e-10	20334	73.919	4788400
	P35527	Keratin, type I cytoskeletal 9	KRT9	Homo sapiens	GGSGGSHGGGSGFGGESGGSYGGGEEASGSGGGYGGGSGK	Unmodified	3	1075.1	3222.27	-0.66418	28.293	5.3283e-24	12965	107.62	3475000
	P35527	Keratin, type I cytoskeletal 9	KRT9	Homo sapiens	GGSGGSHGGGSGFGGESGGSYGGGEEASGSGGGYGGGSGKSSHS	Unmodified	4	906.115	3620.43	0.24309	61.44	8.5749e-13	27194	48.232	999010
	P35527	Keratin, type I cytoskeletal 9	KRT9	Homo sapiens	GGSGGSYGGGGSGGGYGGGSGSR	Unmodified	2	896.367	1790.72	1.6611	24.543	0	11191	227.74	4993000
	P35527	Keratin, type I cytoskeletal 9	KRT9	Homo sapiens	GGSGGSYGGGGSGGGYGGGSGSR	L-DOPA-quinone	2	903.357	1804.7	0.86453	24.563	0.003542	11223	78.69	372610
	P35527	Keratin, type I cytoskeletal 9	KRT9	Homo sapiens	IKFEMEQNLR	Oxidation (M)	3	441.896	1322.67	-1.6485	30.818	0.014126	14012	76.282	1139600
	P35527	Keratin, type I cytoskeletal 9	KRT9	Homo sapiens	QEYEQLIAK	Gln->pyro-Glu	2	552.782	1103.55	-0.26693	45.111	0.007874	20607	80.455	280880
	P35527	Keratin, type I cytoskeletal 9	KRT9	Homo sapiens	QFSSSYLSR	Gln->pyro-Glu	2	529.251	1056.49	0.063634	45.561	0.01355	20576	44.98	253260
	P35527	Keratin, type I cytoskeletal 9	KRT9	Homo sapiens	QGVDADINGLR	Gln->pyro-Glu	2	570.786	1139.56	0.62346	42.387	0.0015997	19572	102.07	1755600
	P35527	Keratin, type I cytoskeletal 9	KRT9	Homo sapiens	SGGGGGGGLGSGGSIR	Unmodified	2	616.803	1231.59	-0.38809	27.464	2.2113e-27	12558	134.18	10791000
	P35527	Keratin, type I cytoskeletal 9	KRT9	Homo sapiens	STMQELNSR	Unmodified	2	533.253	1064.49	-1.9331	27.724	4.4975e-06	12358	128.61	876200
	P35527	Keratin, type I cytoskeletal 9	KRT9	Homo sapiens	TLNDMRQEYEQLIAK	Oxidation (M)	3	623.312	1866.91	-0.64935	37.037	0.016085	17046	55.213	4574200
	P35527	Keratin, type I cytoskeletal 9	KRT9	Homo sapiens	TLNDMRQEYEQLIAK	Oxidation Y	3	623.312	1866.91	-1.1143	37.037	0.0083594	17046	56.482	4574200
	P35908	Keratin, type II cytoskeletal 2 epidermal	KRT2	Homo sapiens	GGGFGGGSGFGGGSGFGGGSGFSGGGFGGGGFGGGR	Unmodified	3	944.403	2830.19	0.99282	46.65	7.0001e-06	21572	44.815	433240
	P35908	Keratin, type II cytoskeletal 2 epidermal	KRT2	Homo sapiens	GGSGGGGSISGGGYGSGGGSGGR	Unmodified	2	871.378	1740.74	0.2358	25.753	9.9463e-06	11767	103.88	967550
	P35908	Keratin, type II cytoskeletal 2 epidermal	KRT2	Homo sapiens	GSSSGGGYSSGSSSYGSGGR	Unmodified	2	870.856	1739.7	0.5692	24.792	1.5588e-28	11326	133.25	805430
	P35908	Keratin, type II cytoskeletal 2 epidermal	KRT2	Homo sapiens	HGGGGGGFGGGGFGSR	Unmodified	3	440.866	1319.58	-1.9006	29.338	0.0091809	13299	50.874	869640
	P35908	Keratin, type II cytoskeletal 2 epidermal	KRT2	Homo sapiens	MSGDLSSNVTVSVTSSTISSNVASK	Oxidation (M)	3	825.402	2473.19	2.182	39.893	0.00023911	18390	70.391	239980
	P35908	Keratin, type II cytoskeletal 2 epidermal	KRT2	Homo sapiens	SISISVAGGGGGFGAAGGFGGR	Unmodified	2	919.961	1837.91	0.95084	43.874	1.6495e-50	20231	143.98	1144300
	P41361	Antithrombin-III	SERPINC1	Bos taurus	LTINQWISNKTEGR	Deamidation (NQ)	2	830.936	1659.86	-3.5375	43.511	0.0042792	19177	82.831	4081400
	P48668	Keratin, type II cytoskeletal 6C	KRT6C	Homo sapiens	ASTSTTIR	Acetyl (Protein N-term)	2	439.733	877.451	-0.14486	30.472	0.0083515	13073	101.6	1957300
	Q1A7A4	Complement component C5a	/	Bos taurus	RESYAGVTLDPQGVYGIISR	Dioxidation Y,L-DOPA-quinone	3	743.038	2226.09	-0.60425	57.751	7.7461e-09	25805	47.088	1195100
	Q29443	Serotransferrin	TF	Bos taurus	IMKGEADAMSLDGGYLYIAGK	Dioxidation M	3	745.694	2234.06	-2.849	58.159	0.0042511	25792	53.554	14230000
	Q29443	Serotransferrin	TF	Bos taurus	IMKGEADAMSLDGGYLYIAGK	Oxidation (M),Oxidation Y	3	745.694	2234.06	-2.7987	58.159	0.003455	25792	56.036	14230000
	Q86YZ3	Serotransferrin	TF	Bos taurus	GPYESGSGHSSGLGHR	Unmodified	3	528.91	1583.71	1.0119	22.726	0.01035	10353	60.657	1424100
	Q86YZ3	Serotransferrin	TF	Bos taurus	GSGSGQSPSSGQHGTGFGR	Unmodified	3	583.263	1746.77	0.92378	23.174	0.0094643	10750	50.392	166400
	Q86YZ3	Serotransferrin	TF	Bos taurus	QSLGHGQHGSGSGQSPSPSR	Gln->pyro-Glu	3	644.297	1929.87	0.74748	23.21	0.0073514	10703	57.826	739460
	Q86YZ3	Serotransferrin	TF	Bos taurus	QSSSYGPHGYGSGR	Gln->pyro-Glu	2	711.805	1421.6	-0.55994	28.846	0.0060186	13447	72.681	449980
	Q922U2	Keratin, type II cytoskeletal 5	Krt5	Mus musculus	SRQSSVSFR	Acetyl (Protein N-term)	2	548.281	1094.55	0.83899	29.323	0.0097723	13016	64.654	219580
Insecta	ENSEMBL:ENSBTAP00000023402	46 kDa protein	/	Bos taurus	DTIQRWSKSLTMSQVDLYIPK	Oxidation (M),2 Deamidation (NQ)	3	843.096	2526.27	-0.68877	61.973	0.011526	27539	45.916	1234700
	ENSEMBL:ENSBTAP00000023402	46 kDa protein	/	Bos taurus	DTIQRWSKSLTMSQVDLYIPK	Oxidation (M),Tryptophan oxidation to kynurenin	3	843.772	2528.29	-4.1347	59.828	0.0019041	26131	56.9	12542000
	ENSEMBL:ENSBTAP00000031360	55 kDa protein	/	Bos taurus	LEVLHKGIWGSVCDDGWAKK	2 Oxidation W	3	777.391	2329.15	3.4732	44.391	0.012786	20527	40.968	460580
	P00761	Trypsin	/	Sus scrofa	APVLSDSSCK	Unmodified	2	532.258	1062.5	0.33076	22.757	4.269e-08	8648	110.87	828060
	P00761	Trypsin	/	Sus scrofa	IITHPNFNGNTLDNDIMLIK	Oxidation (M)	3	767.063	2298.17	-0.8309	43.388	0	19978	178.77	3418500000
	P00761	Trypsin	/	Sus scrofa	IITHPNFNGNTLDNDIMLIK	Unmodified	3	761.732	2282.17	-1.9412	45.045	0.00026464	20052	67.168	3934500000
	P00761	Trypsin	/	Sus scrofa	IITHPNFNGNTLDNDIMLIK	Oxidation (M),Deamidation (NQ)	3	767.391	2299.15	-0.096502	44.369	9.7525e-257	20276	153.17	150080000
	P00761	Trypsin	/	Sus scrofa	IITHPNFNGNTLDNDIMLIK	Deamidation (NQ)	3	762.06	2283.16	-0.88298	45.436	0	20039	182	91195000
	P00761	Trypsin	/	Sus scrofa	IITHPNFNGNTLDNDIMLIK	2 Deamidation (NQ)	3	762.388	2284.14	-0.2826	46.818	3.0024e-65	21002	121.82	3042500
	P00761	Trypsin	/	Sus scrofa	IITHPNFNGNTLDNDIMLIK	Oxidation (M),2 Deamidation (NQ)	3	767.719	2300.14	-0.64827	44.999	8.5467e-73	20569	124.35	6401800
	P00761	Trypsin	/	Sus scrofa	IITHPNFNGNTLDNDIMLIKLSSPATLNSR	Unmodified	4	828.187	3308.72	-0.26691	46.971	1.0549e-119	20753	122.35	52068000
	P00761	Trypsin	/	Sus scrofa	IITHPNFNGNTLDNDIMLIKLSSPATLNSR	Oxidation (M)	4	832.186	3324.71	-0.66694	45.949	1.7737e-160	20904	129.42	28408000
	P00761	Trypsin	/	Sus scrofa	IITHPNFNGNTLDNDIMLIKLSSPATLNSR	Oxidation (M),Deamidation (NQ)	4	832.432	3325.7	1.2105	46.54	2.0343e-56	21293	104.67	2369600
	P00761	Trypsin	/	Sus scrofa	LGEHNIDVLEGNEQFINAAK	Unmodified	3	737.706	2210.1	-1.6338	41.775	0	19223	192.6	7688700000
	P00761	Trypsin	/	Sus scrofa	LGEHNIDVLEGNEQFINAAK	Deamidation (NQ)	3	738.034	2211.08	0.51982	42.394	0	19705	215.64	471730000
	P00761	Trypsin	/	Sus scrofa	LGEHNIDVLEGNEQFINAAK	2 Deamidation (NQ)	3	738.362	2212.06	0.58877	44.031	1.8293e-256	20082	152.13	11159000
	P00761	Trypsin	/	Sus scrofa	LGEHNIDVLEGNEQFINAAKIITHPNFNGNTLDNDIMLIK	Unmodified	4	1119.57	4474.26	0.38739	51.439	6.5532e-11	22785	51.268	924570
	P00761	Trypsin	/	Sus scrofa	LSSPATLNSR	Deamidation (NQ)	2	523.777	1045.54	-0.092714	31.315	9.5948e-84	14228	137.13	70458000
	P00761	Trypsin	/	Sus scrofa	LSSPATLNSR	Unmodified	2	523.285	1044.56	0.52785	30.051	0	14237	163.15	4777400000
	P00761	Trypsin	/	Sus scrofa	LSSPATLNSRVATVSLPR	Unmodified	3	623.69	1868.05	1.1649	37.66	1.9285e-29	16505	106.35	1916300
	P00761	Trypsin	/	Sus scrofa	SCAAAGTECLISGWGNTK	Unmodified	2	941.925	1881.83	-0.75938	39.186	1.2261e-63	16094	120.29	438640
	P00761	Trypsin	/	Sus scrofa	SCAAAGTECLISGWGNTK	Oxidation W	2	949.922	1897.83	-0.063496	38.918	0.012718	17923	63.709	172090
	P00761	Trypsin	/	Sus scrofa	SSGSSYPSLLQCLK	Unmodified	2	763.88	1525.74	0.59358	56.086	0.00046852	24885	84.658	742240
	P00761	Trypsin	/	Sus scrofa	VATVSLPR	Unmodified	2	421.758	841.502	-0.31112	33.82	9.4501e-34	15771	133.81	9701100000
	P02769	Albumin	ALB	Bos taurus	HLVDEPQNLIK	Unmodified	2	653.362	1304.71	-1.0929	35.192	0	15790	176.33	2369300
	P02769	Albumin	ALB	Bos taurus	HPEYAVSVLLR	Unmodified	2	642.359	1282.7	0.69758	40.103	0.0091758	18283	62.823	257230
	P02769	Albumin	ALB	Bos taurus	KQTALVELLK	Unmodified	2	571.861	1141.71	-0.071784	62.458	0.0022155	27886	91.265	530000
	P02769	Albumin	ALB	Bos taurus	KVPQVSTPTLVEVSR	Unmodified	3	547.317	1638.93	-1.6972	36.613	0	16658	199.33	6990300
	P02769	Albumin	ALB	Bos taurus	LGEYGFQNALIVR	Unmodified	2	740.401	1478.79	0.34014	43.597	0.0031574	19046	68.893	192650
	P02769	Albumin	ALB	Bos taurus	LKECCDKPLLEK	Unmodified	3	511.599	1531.77	0.034925	27.174	1.4281e-09	12321	113.07	836170
	P02769	Albumin	ALB	Bos taurus	LVNELTEFAK	Unmodified	2	582.319	1162.62	0.0035719	38.544	0.00016414	16654	103.55	717240
	P02769	Albumin	ALB	Bos taurus	QTALVELLK	Gln->pyro-Glu	1	997.593	996.586	0.5896	53.575	0.015415	23812	45.161	106630
	P02769	Albumin	ALB	Bos taurus	RHPEYAVSVLLR	Unmodified	3	480.609	1438.8	-0.43804	63.307	4.7736e-05	28315	92.039	404820
	P02769	Albumin	ALB	Bos taurus	RPCFSALTPDETYVPK	Unmodified	3	627.645	1879.91	-1.4697	38.629	1.3612e-06	17249	94.487	2188500
	P02769	Albumin	ALB	Bos taurus	SHCIAEVEK	Unmodified	2	536.758	1071.5	0.086362	24.494	7.9154e-07	11207	114.89	925530
	P02769	Albumin	ALB	Bos taurus	SLHTLFGDELCK	Unmodified	3	473.903	1418.69	-0.76476	40.349	3.4438e-164	18021	148.78	5543400
	P02769	Albumin	ALB	Bos taurus	TVMENFVAFVDK	Oxidation (M)	2	708.347	1414.68	-0.80702	41.734	0.0094102	18092	90.05	292580
	P02769	Albumin	ALB	Bos taurus	TVMENFVAFVDK	Unmodified	2	700.35	1398.69	0.38254	47.807	0.006771	20097	64.297	72961
	P02769	Albumin	ALB	Bos taurus	VPQVSTPTLVEVSR	Unmodified	2	756.425	1510.84	-0.67561	37.3	4.4834e-05	16105	100.69	253700
	P02769	Albumin	ALB	Bos taurus	YICDNQDTISSK	Unmodified	2	722.325	1442.63	0.50108	29.405	0.0094387	13835	60.434	221420
	P04264	Keratin, type II cytoskeletal 1	KRT1	Homo sapiens	AEAESLYQSK	Unmodified	2	563.275	1124.53	-1.0053	29.159	1.6302e-280	13375	155.42	2036700
	P04264	Keratin, type II cytoskeletal 1	KRT1	Homo sapiens	AEAESLYQSKYEELQITAGR	Unmodified	3	762.713	2285.12	-1.2358	39.04	2.1824e-231	17748	149.95	3007600
	P04264	Keratin, type II cytoskeletal 1	KRT1	Homo sapiens	DVDGAYMTK	Oxidation (M)	2	508.224	1014.43	-0.45079	26.504	0.00035989	12214	93.162	5735900
	P04264	Keratin, type II cytoskeletal 1	KRT1	Homo sapiens	FLEQQNQVLQTK	Unmodified	2	738.396	1474.78	-0.027755	35.44	0	16099	178.46	4190000
	P04264	Keratin, type II cytoskeletal 1	KRT1	Homo sapiens	GGGGGGYGSGGSSYGSGGGSYGSGGGGGGGR	Unmodified	3	795.322	2382.94	0.92399	27.801	6.2342e-52	12923	102.06	2532400
	P04264	Keratin, type II cytoskeletal 1	KRT1	Homo sapiens	GSGGGSSGGSIGGRGSSSGGVK	Unmodified	3	584.614	1750.82	1.1415	22.64	1.2307e-86	10179	123.63	3372500
	P04264	Keratin, type II cytoskeletal 1	KRT1	Homo sapiens	IEISELNR	Unmodified	2	487.269	972.524	0.21281	35.691	0.0004232	16416	101.64	371890
	P04264	Keratin, type II cytoskeletal 1	KRT1	Homo sapiens	SGGGFSSGSAGIINYQR	Unmodified	2	829.4	1656.79	-0.39285	37.394	4.1572e-30	16398	107.17	1922500
	P04264	Keratin, type II cytoskeletal 1	KRT1	Homo sapiens	SISISVAR	Unmodified	2	416.748	831.481	1.5851	34.09	0.015469	15503	75.213	23823000
	P04264	Keratin, type II cytoskeletal 1	KRT1	Homo sapiens	SKAEAESLYQSK	Unmodified	3	447.561	1339.66	-0.56641	26.226	6.3032e-232	12209	151.16	2463900
	P04264	Keratin, type II cytoskeletal 1	KRT1	Homo sapiens	SKAEAESLYQSKYEELQITAGR	Unmodified	4	626.068	2500.24	-0.45939	36.896	3.6328e-80	16765	122.35	4077300
	P04264	Keratin, type II cytoskeletal 1	KRT1	Homo sapiens	SLDLDSIIAEVK	Unmodified	2	651.861	1301.71	0.84839	51.933	0	24062	201.84	7104800
	P04264	Keratin, type II cytoskeletal 1	KRT1	Homo sapiens	SLNNQFASFIDK	Unmodified	2	692.349	1382.68	0.57495	57.247	0.0062119	24975	91.469	2019200
	P04264	Keratin, type II cytoskeletal 1	KRT1	Homo sapiens	SLNNQFASFIDKVR	Unmodified	3	546.958	1637.85	-0.69039	44.482	6.2635e-141	20310	143.55	3846000
	P04264	Keratin, type II cytoskeletal 1	KRT1	Homo sapiens	SLVNLGGSK	Unmodified	2	437.753	873.492	-0.794	34.387	0.0002284	15819	90.709	23393000
	P04264	Keratin, type II cytoskeletal 1	KRT1	Homo sapiens	SLVNLGGSKSISISVAR	Unmodified	3	563.328	1686.96	0.95988	39.501	1.1913e-36	17990	113.28	1218200
	P04264	Keratin, type II cytoskeletal 1	KRT1	Homo sapiens	SRQFSSR	Acetyl (Protein N-term)	2	455.23	908.446	-0.7505	25.088	8.8242e-126	11039	143.89	6455100
	P04264	Keratin, type II cytoskeletal 1	KRT1	Homo sapiens	TNAENEFVTIK	Unmodified	2	633.322	1264.63	0.84962	50.95	0.011983	23007	54.539	391100
	P04264	Keratin, type II cytoskeletal 1	KRT1	Homo sapiens	TNAENEFVTIKK	Unmodified	3	465.249	1392.72	-0.79887	61.287	3.6191e-09	25165	97.463	2508300
	P04264	Keratin, type II cytoskeletal 1	KRT1	Homo sapiens	YEDEINKR	Unmodified	2	533.762	1065.51	1.2239	22.656	0.0081456	10193	81.784	665260
	P04264	Keratin, type II cytoskeletal 1	KRT1	Homo sapiens	YEELQITAGR	Unmodified	2	590.304	1178.59	-0.49282	36.265	1.6813e-06	16258	108.98	1171600
	P07477	Serine protease 1	PRSS1	Homo sapiens	LGEHNIEVLEGNEQFINAAK	Deamidation (NQ)	3	742.706	2225.1	-0.58008	45.053	0.0014238	20229	76.176	12061000
	P07477	Serine protease 1	PRSS1	Homo sapiens	LGEHNIEVLEGNEQFINAAK	Unmodified	3	742.378	2224.11	-0.58894	42.643	7.7122e-39	19187	103.45	65047000
	P07477	Serine protease 1	PRSS1	Homo sapiens	TLNNDIMLIK	Oxidation (M),Deamidation (NQ)	2	596.318	1190.62	-1.0202	41.042	0.00088824	18681	95.502	7644200
	P07477	Serine protease 1	PRSS1	Homo sapiens	TLNNDIMLIK	Deamidation (NQ)	2	588.321	1174.63	-0.14766	44.006	0.0026572	19386	88.948	9471900
	P13645	Keratin, type I cytoskeletal 10	KRT10	Homo sapiens	ALEESNYELEGK	Unmodified	2	691.328	1380.64	1.467	48.639	5.2647e-33	21744	122.94	617840
	P13645	Keratin, type I cytoskeletal 10	KRT10	Homo sapiens	DAEAWFNEK	Unmodified	2	555.249	1108.48	0.13511	41.234	0.0095683	18839	85.676	1167700
	P13645	Keratin, type I cytoskeletal 10	KRT10	Homo sapiens	GSLGGGFSSGGFSGGSFSR	Unmodified	2	854.39	1706.76	-0.47602	40.955	2.8451e-207	18662	146.77	6332200
	P13645	Keratin, type I cytoskeletal 10	KRT10	Homo sapiens	NVSTGDVNVEMNAAPGVDLTQLLNNMR	2 Oxidation (M)	3	968.799	2903.38	-0.97706	48.243	0.0014419	22103	51.773	1855900
	P13645	Keratin, type I cytoskeletal 10	KRT10	Homo sapiens	QSVEADINGLRR	Unmodified	3	453.244	1356.71	-0.024383	57.811	0.012981	25767	50.484	1272700
	P13645	Keratin, type I cytoskeletal 10	KRT10	Homo sapiens	SLLEGEGSSGGGGR	Unmodified	2	631.802	1261.59	-0.28861	30.742	0.00026647	14010	93.258	586180
	P13645	Keratin, type I cytoskeletal 10	KRT10	Homo sapiens	SQYEQLAEQNRK	Unmodified	3	498.583	1492.73	0.15401	26.763	1.4927e-142	12245	144.55	6227300
	P13645	Keratin, type I cytoskeletal 10	KRT10	Homo sapiens	VTMQNLNDR	Oxidation (M)	2	553.767	1105.52	1.1008	23.903	3.6801e-05	10456	111.17	2107500
	P13645	Keratin, type I cytoskeletal 10	KRT10	Homo sapiens	VTMQNLNDR	Dioxidation M	2	561.764	1121.51	1.0122	25.016	0.0033866	11031	80.219	56958
	P13645	Keratin, type I cytoskeletal 10	KRT10	Homo sapiens	YSSSKHYSSSR	Unmodified	3	430.202	1287.58	-0.89457	22.615	1.458e-11	10414	119.34	4335000
	P20930	Filaggrin	FLG	Homo sapiens	QSESSHGWTGPSTGVR	Gln->pyro-Glu	2	828.374	1654.73	-0.68075	33.186	0.0058984	14960	60.345	185770
	P35527	Keratin, type I cytoskeletal 9	KRT9	Homo sapiens	DIENQYETQITQIEHEVSSSGQEVQSSAK	Unmodified	3	1088.84	3263.51	-3.4404	47.98	0.0004051	21991	59.046	386090
	P35527	Keratin, type I cytoskeletal 9	KRT9	Homo sapiens	DIENQYETQITQIEHEVSSSGQEVQSSAK	Deamidation (NQ)	3	1089.17	3264.49	4.3878	48.019	5.5092e-06	22234	68.657	205220
	P35527	Keratin, type I cytoskeletal 9	KRT9	Homo sapiens	FSSSSGYGGGSSR	Unmodified	2	618.268	1234.52	0.12771	25.539	0	11659	164.97	8116400
	P35527	Keratin, type I cytoskeletal 9	KRT9	Homo sapiens	GGGGSFGYSYGGGSGGGFSASSLGGGFGGGSR	Unmodified	3	902.392	2704.15	0.74302	44.114	3.9652e-11	20334	73.919	4788400
	P35527	Keratin, type I cytoskeletal 9	KRT9	Homo sapiens	GGSGGSHGGGSGFGGESGGSYGGGEEASGSGGGYGGGSGK	Unmodified	3	1075.1	3222.27	0.37972	28.293	2.9544e-139	12965	107.62	3475000
	P35527	Keratin, type I cytoskeletal 9	KRT9	Homo sapiens	GGSGGSHGGGSGFGGESGGSYGGGEEASGSGGGYGGGSGKSSHS	Unmodified	4	906.115	3620.43	0.59547	61.44	5.1823e-18	27194	48.232	999010
	P35527	Keratin, type I cytoskeletal 9	KRT9	Homo sapiens	GGSGGSYGGGGSGGGYGGGSGSR	Unmodified	2	896.367	1790.72	0.92478	24.543	0	11191	227.74	4993000
	P35527	Keratin, type I cytoskeletal 9	KRT9	Homo sapiens	GGSGGSYGGGGSGGGYGGGSGSR	L-DOPA-quinone	2	903.357	1804.7	0.69316	24.563	2.5554e-07	11223	78.69	372610
	P35527	Keratin, type I cytoskeletal 9	KRT9	Homo sapiens	IKFEMEQNLR	Oxidation (M)	3	441.896	1322.67	0.078803	30.818	0.0063421	14012	76.282	1139600
	P35527	Keratin, type I cytoskeletal 9	KRT9	Homo sapiens	QEYEQLIAK	Gln->pyro-Glu	2	552.782	1103.55	-0.28985	45.111	0.0022242	20607	80.455	280880
	P35527	Keratin, type I cytoskeletal 9	KRT9	Homo sapiens	QFSSSYLSR	Gln->pyro-Glu	2	529.251	1056.49	0.066518	45.561	0.012143	20576	44.98	253260
	P35527	Keratin, type I cytoskeletal 9	KRT9	Homo sapiens	QGVDADINGLR	Gln->pyro-Glu	2	570.786	1139.56	-0.47124	42.387	3.1397e-08	19572	102.07	1755600
	P35527	Keratin, type I cytoskeletal 9	KRT9	Homo sapiens	SGGGGGGGLGSGGSIR	Unmodified	2	616.803	1231.59	-0.098043	27.464	3.2215e-05	12558	134.18	10791000
	P35527	Keratin, type I cytoskeletal 9	KRT9	Homo sapiens	SGGGGGGGLGSGGSIRSSYSR	Unmodified	3	604.958	1811.85	-0.64354	28.248	0.015269	12830	50.831	317780
	P35527	Keratin, type I cytoskeletal 9	KRT9	Homo sapiens	STMQELNSR	Unmodified	2	533.253	1064.49	-0.26737	27.724	4.9577e-42	12358	128.61	876200
	P35527	Keratin, type I cytoskeletal 9	KRT9	Homo sapiens	TLLDIDNTR	Unmodified	2	530.785	1059.56	-0.95541	39.177	0.0048358	18038	80.165	688260
	P35527	Keratin, type I cytoskeletal 9	KRT9	Homo sapiens	TLNDMRQEYEQLIAK	Oxidation Y	3	623.312	1866.91	-1.2706	37.037	0.0090387	17046	56.482	4574200
	P35527	Keratin, type I cytoskeletal 9	KRT9	Homo sapiens	TLNDMRQEYEQLIAK	Oxidation (M)	3	623.312	1866.91	1.1906	57.609	0.0094891	25736	54.598	1004200
	P35900	Keratin, type I cytoskeletal 20	KRT20	Homo sapiens	SNMERQNNEYHILLDIK	Oxidation (M),Dioxidation Y	2	1083.02	2164.02	-3.7286	52.661	0.010147	23264	40.767	137520
	P35908	Keratin, type II cytoskeletal 2 epidermal	KRT2	Homo sapiens	GGGFGGGSGFGGGSGFGGGSGFSGGGFGGGGFGGGR	Unmodified	3	944.403	2830.19	0.45379	46.65	0.0018108	21572	44.815	433240
	P35908	Keratin, type II cytoskeletal 2 epidermal	KRT2	Homo sapiens	GGGGGGFRGFSSGSAVVSGGSR	Unmodified	3	633.973	1898.9	0.44734	33.595	0.0060338	15559	59.339	370250
	P35908	Keratin, type II cytoskeletal 2 epidermal	KRT2	Homo sapiens	GGSGGGGSISGGGYGSGGGSGGR	L-DOPA-quinone	2	878.367	1754.72	0.071284	25.798	0.00078521	12003	64.842	66932
	P35908	Keratin, type II cytoskeletal 2 epidermal	KRT2	Homo sapiens	GGSGGGGSISGGGYGSGGGSGGR	Unmodified	2	871.378	1740.74	0.32475	25.753	3.4705e-05	11767	103.88	967550
	P35908	Keratin, type II cytoskeletal 2 epidermal	KRT2	Homo sapiens	GGSISGGGYGSGGGK	Unmodified	2	599.278	1196.54	-0.084401	24.68	0.0091618	11365	65.179	565810
	P35908	Keratin, type II cytoskeletal 2 epidermal	KRT2	Homo sapiens	GSSSGGGYSSGSSSYGSGGR	Unmodified	2	870.856	1739.7	0.83142	24.792	1.3985e-117	11326	133.25	805430
	P35908	Keratin, type II cytoskeletal 2 epidermal	KRT2	Homo sapiens	HGGGGGGFGGGGFGSR	Unmodified	3	440.866	1319.58	-0.20758	29.17	0.0116	13374	40.211	1834100
	P35908	Keratin, type II cytoskeletal 2 epidermal	KRT2	Homo sapiens	MSGDLSSNVTVSVTSSTISSNVASK	Oxidation (M)	3	825.402	2473.19	0.9588	39.893	2.1268e-05	18390	70.391	239980
	P35908	Keratin, type II cytoskeletal 2 epidermal	KRT2	Homo sapiens	SISISVAGGGGGFGAAGGFGGR	Unmodified	2	919.961	1837.91	0.5715	43.874	1.1819e-201	20231	143.98	1144300
	P35908	Keratin, type II cytoskeletal 2 epidermal	KRT2	Homo sapiens	YGSGGGSKGGSISGGGYGSGGGK	Unmodified	3	630.957	1889.85	0.12837	24.49	0.012665	11177	49.515	175060
	P48668	Keratin, type II cytoskeletal 6C	KRT6C	Homo sapiens	ASTSTTIR	Acetyl (Protein N-term)	2	439.733	877.451	0.50579	30.472	0.00080929	13073	101.6	1957300
	Q29443	Serotransferrin	TF	Bos taurus	IMKGEADAMSLDGGYLYIAGK	Dioxidation M	3	745.694	2234.06	-3.0669	58.159	0.0066704	25792	53.554	14230000
	Q29443	Serotransferrin	TF	Bos taurus	IMKGEADAMSLDGGYLYIAGK	Oxidation (M),Oxidation Y	3	745.694	2234.06	-2.6885	58.159	0.0029125	25792	56.036	14230000
	Q6IFZ6	Keratin, type II cytoskeletal 1b	Ktr77	Mus musculus	QKLQDMEEALQQAKEDLAK	Oxidation (M),3 Deamidation (NQ)	3	745.695	2234.06	-3.6636	61.346	0.0099935	25649	78.848	28807000
	Q86YZ3	Hornerin	HRNR	Homo sapiens	GPYESGSGHSSGLGHR	Unmodified	3	528.91	1583.71	0.64181	22.726	0.0073238	10353	60.657	1424100
	Q86YZ3	Hornerin	HRNR	Homo sapiens	GSGSGQSPSSGQHGTGFGR	Deamidation (NQ)	3	583.591	1747.75	-0.55882	24.163	0.0078183	11025	70.117	230630
	Q86YZ3	Hornerin	HRNR	Homo sapiens	GSGSGQSPSSGQHGTGFGR	Unmodified	3	583.263	1746.77	-0.026279	22.846	0.010168	10007	41.323	255650
	Q86YZ3	Hornerin	HRNR	Homo sapiens	QSLGHGQHGSGSGQSPSPSR	Gln->pyro-Glu	3	644.297	1929.87	-0.5598	23.21	0.0038163	10703	57.826	739460
	Q86YZ3	Hornerin	HRNR	Homo sapiens	QSSSYGPHGYGSGR	Gln->pyro-Glu	2	711.805	1421.6	0.97213	28.846	0.00069357	13447	72.681	449980
	Q922U2	Keratin, type II cytoskeletal 5	Krt5	Mus musculus	SRQSSVSFR	Acetyl (Protein N-term)	2	548.281	1094.55	2.3966	29.323	0.0070124	13016	64.654	219580
	Q9DCV7	Keratin, type II cytoskeletal 7	Krt7	Mus musculus	TAAENEFVLLKKDVDAAYTNK	Oxidation Y	2	1178.61	2355.2	-1.4119	58.339	0.011278	25617	44.968	1518300
Fungi	O76015	Keratin, type I cuticular Ha8	KTR38	Homo sapiens	SNHEQEVK	2 Deamidation (NQ)	2	486.717	971.42	0.30754	33.067	0.014217	15270	53.166	2053400
	P00761	Trypsin	/	Sus scrofa	APVLSDSSCK	Unmodified	2	532.258	1062.5	0.15652	22.757	0.001043	8648	110.87	828060
	P00761	Trypsin	/	Sus scrofa	IITHPNFNGNTLDNDIMLIK	Oxidation (M)	3	767.063	2298.17	-0.61801	43.388	1.0607e-189	19978	178.77	3418500000
	P00761	Trypsin	/	Sus scrofa	IITHPNFNGNTLDNDIMLIK	Unmodified	3	761.732	2282.17	-0.72795	45.045	0.0075595	20052	67.168	3934500000
	P00761	Trypsin	/	Sus scrofa	IITHPNFNGNTLDNDIMLIK	Oxidation (M),Deamidation (NQ)	3	767.391	2299.15	-0.5808	44.369	5.7222e-53	20276	153.17	150080000
	P00761	Trypsin	/	Sus scrofa	IITHPNFNGNTLDNDIMLIK	Deamidation (NQ)	3	762.06	2283.16	-1.2499	45.436	6.737e-214	20039	182	91195000
	P00761	Trypsin	/	Sus scrofa	IITHPNFNGNTLDNDIMLIK	2 Deamidation (NQ)	3	762.388	2284.14	1.4449	46.818	0.0019389	21002	121.82	3042500
	P00761	Trypsin	/	Sus scrofa	IITHPNFNGNTLDNDIMLIK	Oxidation (M),2 Deamidation (NQ)	3	767.719	2300.14	-1.2157	44.999	9.2948e-05	20569	124.35	6401800
	P00761	Trypsin	/	Sus scrofa	IITHPNFNGNTLDNDIMLIKLSSPATLNSR	Oxidation (M),Deamidation (NQ)	4	832.432	3325.7	0.58557	46.54	4.3658e-09	21293	104.67	2369600
	P00761	Trypsin	/	Sus scrofa	IITHPNFNGNTLDNDIMLIKLSSPATLNSR	Deamidation (NQ)	4	828.433	3309.7	-1.937	47.85	1.7707e-10	21470	135.1	3328000
	P00761	Trypsin	/	Sus scrofa	IITHPNFNGNTLDNDIMLIKLSSPATLNSR	Unmodified	4	828.187	3308.72	-0.77503	46.971	1.2354e-74	20753	122.35	52068000
	P00761	Trypsin	/	Sus scrofa	IITHPNFNGNTLDNDIMLIKLSSPATLNSR	Oxidation (M)	4	832.186	3324.71	-0.1619	45.949	1.216e-97	20904	129.42	28408000
	P00761	Trypsin	/	Sus scrofa	LGEHNIDVLEGNEQFINAAK	Unmodified	3	737.706	2210.1	-1.3077	41.775	2.6064e-297	19223	192.6	7688700000
	P00761	Trypsin	/	Sus scrofa	LGEHNIDVLEGNEQFINAAK	Deamidation (NQ)	3	738.034	2211.08	0.2766	42.602	0	19241	201.22	412170000
	P00761	Trypsin	/	Sus scrofa	LGEHNIDVLEGNEQFINAAK	2 Deamidation (NQ)	3	738.362	2212.06	0.2237	44.031	7.0742e-42	20082	152.13	11159000
	P00761	Trypsin	/	Sus scrofa	LGEHNIDVLEGNEQFINAAKIITHPNFNGNTLDNDIMLIK	Unmodified	4	1119.57	4474.26	1.8032	51.439	1.3531e-08	22785	51.268	924570
	P00761	Trypsin	/	Sus scrofa	LSSPATLNSR	Deamidation (NQ)	2	523.777	1045.54	0.13031	31.331	2.4497e-40	14060	163.15	64162000
	P00761	Trypsin	/	Sus scrofa	LSSPATLNSR	Unmodified	2	523.285	1044.56	-0.084831	30.051	4.2178e-154	14237	163.15	4777400000
	P00761	Trypsin	/	Sus scrofa	LSSPATLNSRVATVSLPR	Unmodified	3	623.69	1868.05	1.4159	37.66	2.2431e-08	16505	106.35	1916300
	P00761	Trypsin	/	Sus scrofa	SCAAAGTECLISGWGNTK	Unmodified	2	941.925	1881.83	-0.052398	39.186	1.6364e-29	16094	120.29	438640
	P00761	Trypsin	/	Sus scrofa	SCAAAGTECLISGWGNTK	Oxidation W	2	949.922	1897.83	-1.1299	38.918	0.010245	17923	63.709	172090
	P00761	Trypsin	/	Sus scrofa	SSGSSYPSLLQCLK	Unmodified	2	763.88	1525.74	0.71189	56.524	0.00040136	25367	91.855	616160
	P00761	Trypsin	/	Sus scrofa	VATVSLPR	Unmodified	2	421.758	841.502	-0.67048	33.82	0.0011899	15361	133.81	9701100000
	P02769	Albumin	ALB	Bos taurus	HLVDEPQNLIK	Unmodified	2	653.362	1304.71	0.72752	35.192	6.9047e-125	15790	176.33	2369300
	P02769	Albumin	ALB	Bos taurus	KQTALVELLK	Unmodified	2	571.861	1141.71	0.29884	35.347	0.010877	15148	86.882	350270
	P02769	Albumin	ALB	Bos taurus	KVPQVSTPTLVEVSR	Unmodified	3	547.317	1638.93	-0.75325	36.613	0	16658	199.33	6990300
	P02769	Albumin	ALB	Bos taurus	LKECCDKPLLEK	Unmodified	3	511.599	1531.77	-1.3266	27.174	1.8441e-05	12321	113.07	836170
	P02769	Albumin	ALB	Bos taurus	LVNELTEFAK	Unmodified	2	582.319	1162.62	-0.056129	38.544	0.0056926	16654	103.55	717240
	P02769	Albumin	ALB	Bos taurus	QTALVELLK	Gln->pyro-Glu	1	997.593	996.586	-0.3706	53.401	0.016017	22806	44.377	93874
	P02769	Albumin	ALB	Bos taurus	RHPEYAVSVLLR	Unmodified	3	480.609	1438.8	0.073076	63.307	0.00045971	28315	92.039	404820
	P02769	Albumin	ALB	Bos taurus	RPCFSALTPDETYVPK	Unmodified	3	627.645	1879.91	-0.49787	38.629	0.00077558	17249	94.487	2188500
	P02769	Albumin	ALB	Bos taurus	SHCIAEVEK	Unmodified	2	536.758	1071.5	0.5018	24.494	0.00039899	11207	114.89	925530
	P02769	Albumin	ALB	Bos taurus	SLHTLFGDELCK	Unmodified	3	473.903	1418.69	0.36798	40.349	6.8788e-72	18021	148.78	5543400
	P02769	Albumin	ALB	Bos taurus	TVMENFVAFVDK	Oxidation (M)	2	708.347	1414.68	0.42817	41.734	0.015413	18092	90.05	292580
	P02769	Albumin	ALB	Bos taurus	VPQVSTPTLVEVSR	Unmodified	2	756.425	1510.84	0.17879	37.3	0.011242	16105	100.69	253700
	P04264	Keratin, type II cytoskeletal 1	KRT1	Homo sapiens	AEAESLYQSK	Unmodified	2	563.275	1124.53	-0.39124	29.159	1.1767e-95	13375	155.42	2036700
	P04264	Keratin, type II cytoskeletal 1	KRT1	Homo sapiens	AEAESLYQSKYEELQITAGR	Unmodified	3	762.713	2285.12	-1.0464	39.04	7.5853e-112	17748	149.95	3007600
	P04264	Keratin, type II cytoskeletal 1	KRT1	Homo sapiens	DVDGAYMTK	Oxidation (M),L-DOPA-quinone	2	515.213	1028.41	-0.21955	26.529	0.013748	12244	60.91	382960
	P04264	Keratin, type II cytoskeletal 1	KRT1	Homo sapiens	DVDGAYMTK	Oxidation (M)	2	508.224	1014.43	1.4579	26.504	0.0020928	12214	93.162	5735900
	P04264	Keratin, type II cytoskeletal 1	KRT1	Homo sapiens	FLEQQNQVLQTK	Unmodified	2	738.396	1474.78	0.53104	35.44	5.79e-127	16099	178.46	4190000
	P04264	Keratin, type II cytoskeletal 1	KRT1	Homo sapiens	FLEQQNQVLQTKWELLQQVDTSTR	Unmodified	3	978.177	2931.51	-0.058046	46.494	0.013547	21480	40.177	823960
	P04264	Keratin, type II cytoskeletal 1	KRT1	Homo sapiens	GGGGGGYGSGGSSYGSGGGSYGSGGGGGGGR	Unmodified	3	795.322	2382.94	-0.081454	27.801	4.8457e-13	12923	102.06	2532400
	P04264	Keratin, type II cytoskeletal 1	KRT1	Homo sapiens	GSGGGSSGGSIGGRGSSSGGVK	Unmodified	3	584.614	1750.82	-0.14151	22.64	3.3432e-05	10179	123.63	3372500
	P04264	Keratin, type II cytoskeletal 1	KRT1	Homo sapiens	IEISELNR	Unmodified	2	487.269	972.524	0.019131	35.691	0.0082739	16416	101.64	371890
	P04264	Keratin, type II cytoskeletal 1	KRT1	Homo sapiens	SGGGFSSGSAGIINYQR	Unmodified	2	829.4	1656.79	-1.5137	37.394	3.6202e-05	16398	107.17	1922500
	P04264	Keratin, type II cytoskeletal 1	KRT1	Homo sapiens	SKAEAESLYQSK	Unmodified	3	447.561	1339.66	1.0148	26.226	6.2674e-86	12209	151.16	2463900
	P04264	Keratin, type II cytoskeletal 1	KRT1	Homo sapiens	SKAEAESLYQSKYEELQITAGR	Unmodified	4	626.068	2500.24	0.40384	36.896	0.00010605	16765	122.35	4077300
	P04264	Keratin, type II cytoskeletal 1	KRT1	Homo sapiens	SLDLDSIIAEVK	Unmodified	2	651.861	1301.71	1.0102	51.933	0	24062	201.84	7104800
	P04264	Keratin, type II cytoskeletal 1	KRT1	Homo sapiens	SLNNQFASFIDK	Unmodified	2	692.349	1382.68	1.1745	57.247	0.0023739	24975	91.469	2019200
	P04264	Keratin, type II cytoskeletal 1	KRT1	Homo sapiens	SLNNQFASFIDKVR	Unmodified	3	546.958	1637.85	-0.6615	44.482	2.2405e-14	20310	143.55	3846000
	P04264	Keratin, type II cytoskeletal 1	KRT1	Homo sapiens	SLVNLGGSK	Unmodified	2	437.753	873.492	-0.92568	34.387	0.0098415	15819	90.709	23393000
	P04264	Keratin, type II cytoskeletal 1	KRT1	Homo sapiens	SLVNLGGSKSISISVAR	Unmodified	3	563.328	1686.96	2.0201	39.5	0.017321	18186	85.176	1185200
	P04264	Keratin, type II cytoskeletal 1	KRT1	Homo sapiens	SRQFSSR	Acetyl (Protein N-term)	2	455.23	908.446	-1.233	25.088	0.00090274	11039	143.89	6455100
	P04264	Keratin, type II cytoskeletal 1	KRT1	Homo sapiens	SRQFSSR	Acetyl (Protein N-term),Deamidation (NQ)	2	455.722	909.43	-1.2824	26.634	0.013721	12046	101.6	495900
	P04264	Keratin, type II cytoskeletal 1	KRT1	Homo sapiens	TNAENEFVTIKK	Unmodified	3	465.249	1392.72	-0.3608	61.287	0.0010335	25165	97.463	2508300
	P04264	Keratin, type II cytoskeletal 1	KRT1	Homo sapiens	YEDEINKR	Unmodified	2	533.762	1065.51	0.028638	22.656	0.015692	10193	81.784	665260
	P04264	Keratin, type II cytoskeletal 1	KRT1	Homo sapiens	YEELQITAGR	Unmodified	2	590.304	1178.59	-0.21458	36.265	0.00046753	16258	108.98	1171600
	P07477	Serine protease 1	PRSS1	Homo sapiens	LGEHNIEVLEGNEQFINAAK	Unmodified	3	742.378	2224.11	-1.1948	42.643	0.0014433	19187	103.45	65047000
	P07477	Serine protease 1	PRSS1	Homo sapiens	LGEHNIEVLEGNEQFINAAK	Deamidation (NQ)	3	742.706	2225.1	0.61904	45.053	0.0071556	20229	76.176	12061000
	P07477	Serine protease 1	PRSS1	Homo sapiens	TLNNDIMLIK	Oxidation (M),Deamidation (NQ)	2	596.318	1190.62	-0.47593	41.042	0.0024403	18681	95.502	7644200
	P13645	Keratin, type I cytoskeletal 10	KRT10	Homo sapiens	ALEESNYELEGK	Unmodified	2	691.328	1380.64	2.0124	48.639	2.5737e-08	21744	122.94	617840
	P13645	Keratin, type I cytoskeletal 10	KRT10	Homo sapiens	DAEAWFNEK	Unmodified	2	555.249	1108.48	0.037087	41.234	0.0095754	18839	85.676	1167700
	P13645	Keratin, type I cytoskeletal 10	KRT10	Homo sapiens	GSLGGGFSSGGFSGGSFSR	Unmodified	2	854.39	1706.76	-0.32912	40.955	1.7556e-29	18662	146.77	6332200
	P13645	Keratin, type I cytoskeletal 10	KRT10	Homo sapiens	NVSTGDVNVEMNAAPGVDLTQLLNNMR	2 Oxidation (M)	3	968.799	2903.38	-1.5788	48.243	0.015637	22103	51.773	1855900
	P13645	Keratin, type I cytoskeletal 10	KRT10	Homo sapiens	SLLEGEGSSGGGGR	Unmodified	2	631.802	1261.59	0.81305	30.742	0.011717	14010	93.258	586180
	P13645	Keratin, type I cytoskeletal 10	KRT10	Homo sapiens	SQYEQLAEQNRK	Unmodified	3	498.583	1492.73	0.13922	26.763	1.0537e-08	12245	144.55	6227300
	P13645	Keratin, type I cytoskeletal 10	KRT10	Homo sapiens	VTMQNLNDR	Oxidation (M)	2	553.767	1105.52	0.56929	23.903	0.0041867	10456	111.17	2107500
	P13645	Keratin, type I cytoskeletal 10	KRT10	Homo sapiens	YSSSKHYSSSR	Unmodified	3	430.202	1287.58	1.7026	22.615	1.2027e-08	10414	119.34	4335000
	P35527	Keratin, type I cytoskeletal 9	KRT9	Homo sapiens	DIENQYETQITQIEHEVSSSGQEVQSSAK	Unmodified	3	1088.84	3263.51	-3.7877	47.98	0.00087258	21991	59.046	386090
	P35527	Keratin, type I cytoskeletal 9	KRT9	Homo sapiens	FSSSSGYGGGSSR	Unmodified	2	618.268	1234.52	0.40808	25.539	1.0204e-63	11659	164.97	8116400
	P35527	Keratin, type I cytoskeletal 9	KRT9	Homo sapiens	FSSSSGYGGGSSR	L-DOPA-quinone	2	625.258	1248.5	0.096537	25.558	0.00026961	11684	96.171	282140
	P35527	Keratin, type I cytoskeletal 9	KRT9	Homo sapiens	GGGGSFGYSYGGGSGGGFSASSLGGGFGGGSR	Unmodified	3	902.392	2704.15	1.0767	44.114	2.1432e-09	20334	73.919	4788400
	P35527	Keratin, type I cytoskeletal 9	KRT9	Homo sapiens	GGSGGSHGGGSGFGGESGGSYGGGEEASGSGGGYGGGSGK	Unmodified	3	1075.1	3222.27	1.4192	28.293	1.9856e-26	12965	107.62	3475000
	P35527	Keratin, type I cytoskeletal 9	KRT9	Homo sapiens	GGSGGSHGGGSGFGGESGGSYGGGEEASGSGGGYGGGSGKSSHS	Unmodified	4	906.115	3620.43	0.58037	61.44	6.9715e-09	27194	48.232	999010
	P35527	Keratin, type I cytoskeletal 9	KRT9	Homo sapiens	GGSGGSYGGGGSGGGYGGGSGSR	Unmodified	2	896.367	1790.72	0.78119	24.543	0	11191	227.74	4993000
	P35527	Keratin, type I cytoskeletal 9	KRT9	Homo sapiens	GGSGGSYGGGGSGGGYGGGSGSR	L-DOPA-quinone	2	903.357	1804.7	0.52701	24.563	0.00058975	11223	78.69	372610
	P35527	Keratin, type I cytoskeletal 9	KRT9	Homo sapiens	IKFEMEQNLR	Oxidation (M)	3	441.896	1322.67	-0.047556	30.818	0.0078653	14012	76.282	1139600
	P35527	Keratin, type I cytoskeletal 9	KRT9	Homo sapiens	QEYEQLIAK	Gln->pyro-Glu	2	552.782	1103.55	-0.88384	45.111	0.0065179	20607	80.455	280880
	P35527	Keratin, type I cytoskeletal 9	KRT9	Homo sapiens	QGVDADINGLR	Gln->pyro-Glu	2	570.786	1139.56	-0.08314	42.387	0.0016546	19572	102.07	1755600
	P35527	Keratin, type I cytoskeletal 9	KRT9	Homo sapiens	SGGGGGGGLGSGGSIR	Unmodified	2	616.803	1231.59	0.43622	27.464	1.5924e-05	12558	134.18	10791000
	P35527	Keratin, type I cytoskeletal 9	KRT9	Homo sapiens	SGGGGGGGLGSGGSIRSSYSR	Unmodified	3	604.958	1811.85	-0.44667	28.248	0.015922	12830	50.831	317780
	P35527	Keratin, type I cytoskeletal 9	KRT9	Homo sapiens	STMQELNSR	Unmodified	2	533.253	1064.49	1.1155	27.724	0.00057077	12358	128.61	876200
	P35527	Keratin, type I cytoskeletal 9	KRT9	Homo sapiens	TLLDIDNTR	Unmodified	2	530.785	1059.56	-1.2957	39.177	0.01177	18038	80.165	688260
	P35527	Keratin, type I cytoskeletal 9	KRT9	Homo sapiens	TLNDMRQEYEQLIAK	Oxidation (M)	2	934.465	1866.91	0.33787	37.154	0.013368	16904	74.611	240800
	P35908	Keratin, type II cytoskeletal 2 epidermal	KRT2	Homo sapiens	GGGFGGGSGFGGGSGFGGGSGFSGGGFGGGGFGGGR	Unmodified	3	944.403	2830.19	0.55612	46.65	7.5162e-05	21572	44.815	433240
	P35908	Keratin, type II cytoskeletal 2 epidermal	KRT2	Homo sapiens	GGGGGGFRGFSSGSAVVSGGSR	Unmodified	3	633.973	1898.9	-0.38431	33.595	0.013964	15559	59.339	370250
	P35908	Keratin, type II cytoskeletal 2 epidermal	KRT2	Homo sapiens	GGSGGGGSISGGGYGSGGGSGGR	Unmodified	2	871.378	1740.74	0.60471	25.753	1.658e-13	11767	103.88	967550
	P35908	Keratin, type II cytoskeletal 2 epidermal	KRT2	Homo sapiens	GGSGGGGSISGGGYGSGGGSGGR	L-DOPA-quinone	2	878.367	1754.72	-0.46626	25.798	0.0074645	12003	64.842	66932
	P35908	Keratin, type II cytoskeletal 2 epidermal	KRT2	Homo sapiens	GSSSGGGYSSGSSSYGSGGR	Unmodified	2	870.856	1739.7	0.68079	24.792	0.0014036	11326	133.25	805430
	P35908	Keratin, type II cytoskeletal 2 epidermal	KRT2	Homo sapiens	HGGGGGGFGGGGFGSR	Unmodified	3	440.866	1319.58	-0.91859	29.338	0.016842	13299	50.874	869640
	P35908	Keratin, type II cytoskeletal 2 epidermal	KRT2	Homo sapiens	MSGDLSSNVTVSVTSSTISSNVASK	Oxidation (M)	3	825.402	2473.19	0.81406	39.893	0.0052219	18390	70.391	239980
	P35908	Keratin, type II cytoskeletal 2 epidermal	KRT2	Homo sapiens	SISISVAGGGGGFGAAGGFGGR	Unmodified	2	919.961	1837.91	0.36098	43.874	1.0045e-98	20231	143.98	1144300
	P48668	Keratin, type II cytoskeletal 6C	KRT6C	Homo sapiens	ASTSTTIR	Acetyl (Protein N-term)	2	439.733	877.451	0.090347	30.472	0.0029392	13073	101.6	1957300
	Q6IFZ6	Keratin, type II cytoskeletal 1b	Krt77	Mus musculus	QKLQDMEEALQQAKEDLAK	Oxidation (M),3 Deamidation (NQ)	4	559.523	2234.06	-3.9269	41.709	0.014196	18316	49.425	8576100
	Q86YZ3	Hornerin	HRNR	Homo sapiens	GPYESGSGHSSGLGHR	Unmodified	3	528.91	1583.71	0.44518	22.709	0.014899	10527	48.351	873060
	Q86YZ3	Hornerin	HRNR	Homo sapiens	GSGSGQSPSSGQHGTGFGR	Unmodified	3	583.263	1746.77	0.24077	23.174	0.013044	10726	50.392	166400
	Q86YZ3	Hornerin	HRNR	Homo sapiens	GSGSGQSPSSGQHGTGFGR	Deamidation (NQ)	3	583.591	1747.75	-0.39342	24.163	0.012361	11025	70.117	230630
	Q86YZ3	Hornerin	HRNR	Homo sapiens	QSLGHGQHGSGSGQSPSPSR	Gln->pyro-Glu	3	644.297	1929.87	0.2311	23.21	0.0074018	10703	57.826	739460
	Q86YZ3	Hornerin	HRNR	Homo sapiens	QSSSYGPHGYGSGR	Gln->pyro-Glu	2	711.805	1421.6	-0.26759	28.846	0.015039	13447	72.681	449980
	Q922U2	Keratin, type II cytoskeletal 5	Krt5	Mus musculus	SRQSSVSFR	Acetyl (Protein N-term)	2	548.281	1094.55	3.4256	29.323	0.0075055	13016	64.654	219580
