# Supplementary material for: Count Dracula Resurrected: Proteomic Analysis of Vlad III the Impaler’s Documents by EVA Technology and Mass Spectrometry
Source: Anal Chem. 2023 Aug 8;95(34):12732–44. doi: 10.1021/acs.analchem.3c01461 (PMC10469356; doi:10.1021/acs.analchem.3c01461)
Supplement: Supplementary file 9 — ac3c01461_si_009.xlsx [file ac3c01461_si_009.xlsx]

## Sheet: Table S8_EVA diskette
Table S8. Peptides identified in the control blank sample (empty EVA diskette) by searching MS data all databases investigated.
Database	Leading razor protein	Protein names	Gene names	Organism	Sequence	Modifications	Raw file	Charge	Sperimantal m/z	Theoretical Mass	Mass error [ppm]	Retention time	PEP	MS/MS scan number	Score	Intensity
Human	O43242	26S proteasome non-ATPase regulatory subunit 3	PSMD3	Homo sapiens	EPQLAFHQR	2 Deamidation (NQ)	CTRL_Dracula_3737	2	564.278	1126.54	0.47128	32.765	0.022207	5342	44.447	1205800
	Q9P0M9	39S ribosomal protein L27, mitochondrial	MRPL27	Homo sapiens	ASVVLALR	Acetyl (Protein N-term)	CTRL_Dracula_3737	2	435.774	869.533	-0.093726	33.619	0.0043802	5541	62.715	150120000
	Q9P0M9	39S ribosomal protein L27, mitochondrial	MRPL27	Homo sapiens	ASVVLALR	Acetyl (Protein N-term)	CTRL_Dracula_3739	2	435.774	869.533	0.11961	32.795	0.0043802	5507	62.715	128540000
	Q7L4P6	BEN domain-containing protein 5	BEND5	Homo sapiens	IMDINKSCK	Unmodified	CTRL_Dracula_3737	2	554.778	1107.54	3.4809	31.546	0.010212	5066	43.808	44064
	O14523	C2 domain-containing protein 2-like	C2CD2L	Homo sapiens	LDSPSRSPSK	Unmodified	CTRL_Dracula_3737	2	537.283	1072.55	-0.20005	30.027	0.0029676	4739	54.776	1459700
	O14523	C2 domain-containing protein 2-like	C2CD2L	Homo sapiens	LDSPSRSPSK	Unmodified	CTRL_Dracula_3738	2	537.283	1072.55	0.53709	29.608	0.00072779	4755	60.478	1215600
	O14523	C2 domain-containing protein 2-like	C2CD2L	Homo sapiens	LDSPSRSPSK	Unmodified	CTRL_Dracula_3739	2	537.283	1072.55	0.49899	29.074	0.00087856	4698	60.118	1203600
	O14523	C2 domain-containing protein 2-like	C2CD2L	Homo sapiens	LDSPSRSPSK	Unmodified	CTRL_Dracula_3737	2	537.283	1072.55	-0.20005	30.027	0.0036062	4739	54.776	1459700
	O14523	C2 domain-containing protein 2-like	C2CD2L	Homo sapiens	LDSPSRSPSK	Unmodified	CTRL_Dracula_3737	2	537.283	1072.55	-0.070061	38.646	0.010151	7077	40.994	1098600
	O14523	C2 domain-containing protein 2-like	C2CD2L	Homo sapiens	LDSPSRSPSK	Unmodified	CTRL_Dracula_3738	2	537.283	1072.55	0.53709	29.608	0.00053873	4755	60.478	1215600
	O14523	C2 domain-containing protein 2-like	C2CD2L	Homo sapiens	LDSPSRSPSK	Unmodified	CTRL_Dracula_3739	2	537.283	1072.55	0.49899	29.074	0.00073361	4698	60.118	1203600
	O14523	C2 domain-containing protein 2-like	C2CD2L	Homo sapiens	LDSPSRSPSK	Unmodified	CTRL_Dracula_3739	2	537.283	1072.55	0.56277	38.138	0.0096136	7148	43.083	870600
	P55286	Cadherin-8	CDH8	Homo sapiens	DIKPDLQFMPR	Unmodified	CTRL_Dracula_3739	2	680.358	1358.7	-2.1662	31.933	0.0098828	5293	41.427	485520
	Q9P2M7	Cingulin	CGN	Homo sapiens	QLKGLEEKVSR	Unmodified	CTRL_Dracula_3738	3	429.586	1285.74	-0.062539	30.607	0.0087587	4946	43.419	4020500
	Q9UHC6	Contactin-associated protein-like 2	CNTNAP2	Homo sapiens	QISAIATQGR	Gln->pyro-Glu	CTRL_Dracula_3739	2	514.28	1026.55	0.54382	28.086	0.0093765	4490	44.349	194330
	P81605	Dermcidin;Survival-promoting peptide;DCD-1	DCD	Homo sapiens	ENAGEDPGLAR	Unmodified	CTRL_Dracula_3739	2	564.768	1127.52	0.23239	25.339	0.0042184	4018	51.268	193380
	Q8WVM0	Dimethyladenosine transferase 1, mitochondrial	TFB1M	Homo sapiens	AASGKLSTCR	Acetyl (Protein N-term),Trioxidation (C)	CTRL_Dracula_3737	2	570.769	1139.52	#NUM!	34.662	2.9833e-08	5884	53.775
	Q8WVM0	Dimethyladenosine transferase 1, mitochondrial	TFB1M	Homo sapiens	AASGKLSTCR	Acetyl (Protein N-term),Trioxidation (C)	CTRL_Dracula_3737	2	570.769	1139.52	#NUM!	34.662	8.6378e-10	5884	53.775
	Q9UPT5	Exocyst complex component 7	EXOC7	Homo sapiens	LQENVEK	Deamidation (NQ)	CTRL_Dracula_3737	1	860.436	859.429	0.41922	31.875	0.022207	5128	47.849	30578
	Q9UJT9	F-box/LRR-repeat protein 7	FBXL7	Homo sapiens	CARVCRR	Trioxidation (C)	CTRL_Dracula_3737	1	1025.47	1024.47	0.13823	31.744	0.022207	5104	40.362	87703
	Q9BXM9	FSD1-like protein	FSD1L	Homo sapiens	QMLQTLK	Deamidation (NQ)	CTRL_Dracula_3738	2	431.739	861.463	-0.01761	34.005	0.022207	5804	40.573	434350
	Q9BXM9	FSD1-like protein	FSD1L	Homo sapiens	QMLQTLK	Deamidation (NQ)	CTRL_Dracula_3739	2	431.739	861.463	-0.085421	33.536	0.022207	5736	54.525	403350
	Q9H3C7	Gametogenetin-binding protein 2	GGNBP2	Homo sapiens	ETSGNTMHTVFHRDK	Glu->pyro-Glu,Dioxidation M	CTRL_Dracula_3738	2	887.402	1772.79	#NUM!	118.87	1.9967e-06	27728	46.844
	Q14789	Golgin subfamily B member 1	GOLGB1	Homo sapiens	VLRSLCHSRTR	Trioxidation (C)	CTRL_Dracula_3739	2	716.876	1431.74	0.50788	34.871	0.0027342	6118	41.029	966760
	Q96PE1	G-protein coupled receptor 124	GPR124	Homo sapiens	QVVFQGDR	Deamidation (NQ)	CTRL_Dracula_3739	2	475.241	948.466	#NUM!	27.888	0.02065	4455	45.718
	P16402	Histone H1.3	HIST1H1D	Homo sapiens	VAGAATPKK	Unmodified	CTRL_Dracula_3738	2	421.758	841.502	-0.29874	32.357	0.00095527	5906	69.998	384310000
	P16402	Histone H1.3	HIST1H1D	Homo sapiens	VAGAATPKK	Unmodified	CTRL_Dracula_3738	2	421.758	841.502	-0.29874	32.357	0.00041907	5906	69.998	384310000
	Q15058	Kinesin-like protein KIF14	KIF14	Homo sapiens	DMAEMQRVWKEK	Oxidation (M)	CTRL_Dracula_3737	2	783.874	1565.73	0.39233	37.264	1.408e-05	6548	76.679	3161800
	Q15058	Kinesin-like protein KIF14	KIF14	Homo sapiens	DMAEMQRVWKEK	Oxidation (M)	CTRL_Dracula_3737	2	783.874	1565.73	-0.13552	37.264	1.1009e-06	6548	76.679	3161800
	Q15058	Kinesin-like protein KIF14	KIF14	Homo sapiens	DMAEMQRVWKEK	Oxidation (M)	CTRL_Dracula_3737	2	783.874	1565.73	-0.13552	37.264	1.575e-05	6548	76.679	3161800
	P51608	Methyl-CpG-binding protein 2	MECP2	Homo sapiens	MVAGMLGLR	Unmodified	CTRL_Dracula_3738	1	947.517	946.509	0.45473	118.49	0.0099943	27680	41.502	52530
	Q15388	Mitochondrial import receptor subunit TOM20 homolog	TOMM20	Homo sapiens	LPTISQR	Unmodified	CTRL_Dracula_3738	2	407.743	813.471	0.58581	33.143	0.00085237	5607	50.025	530450
	Q15388	Mitochondrial import receptor subunit TOM20 homolog	TOMM20	Homo sapiens	LPTISQR	Unmodified	CTRL_Dracula_3738	2	407.743	813.471	0.58581	33.143	6.4403e-07	5607	50.025	530450
	Q15388	Mitochondrial import receptor subunit TOM20 homolog	TOMM20	Homo sapiens	LPTISQR	Unmodified	CTRL_Dracula_3738	2	407.743	813.471	0.58581	33.143	4.7831e-07	5607	50.025	530450
	Q15388	Mitochondrial import receptor subunit TOM20 homolog	TOMM20	Homo sapiens	LPTISQR	Unmodified	CTRL_Dracula_3738	2	407.743	813.471	0.58581	33.143	1.086e-06	5607	50.025	530450
	Q9H5I5	Piezo-type mechanosensitive ion channel component 2	PIEZO2	Homo sapiens	FYVGQPR	Oxidation Y	CTRL_Dracula_3739	1	882.447	881.44	-0.82195	67.708	0.00034018	15343	47.403	76637
	P06702	Protein S100-A9	S100A9	Homo sapiens	LGHPDTLNQGEFK	Unmodified	CTRL_Dracula_3739	3	485.912	1454.72	0.17105	29.403	0.0021624	4763	43.502	142070
	P06702	Protein S100-A9	S100A9	Homo sapiens	LGHPDTLNQGEFK	Unmodified	CTRL_Dracula_3739	3	485.912	1454.72	0.17105	29.403	0.0052808	4763	43.502	142070
	Q9C0D5	Protein TANC1	TANC1	Homo sapiens	PRNTPFMGIMDK	2 Oxidation (M)	CTRL_Dracula_3737	2	719.845	1437.67	0.3176	37.964	0.0047148	6842	44.318	2125300
	Q15032	R3H domain-containing protein 1	R3HDM1	Homo sapiens	KQINSVNK	Deamidation (NQ)	CTRL_Dracula_3737	2	466.264	930.513	#NUM!	44.378	0.0013297	8666	49.59
	Q8IW75	Serpin A12	SERPINA12	Homo sapiens	VVDVSVPR	Unmodified	CTRL_Dracula_3737	2	435.756	869.497	2.7157	33.483	9.5939e-27	5541	63.148	3506800
	Q8IW75	Serpin A12	SERPINA12	Homo sapiens	VVDVSVPR	Unmodified	CTRL_Dracula_3739	2	435.756	869.497	2.0954	32.646	9.7853e-40	5507	69.383	3057600
	Q8IW75	Serpin A12	SERPINA12	Homo sapiens	VVDVSVPR	Unmodified	CTRL_Dracula_3739	2	435.756	869.497	2.0954	32.646	0.0011338	5482	68.485	3057600
	Q9P0W8	Spermatogenesis-associated protein 7	SPATA7	Homo sapiens	ATSVLPR	Unmodified	CTRL_Dracula_3737	1	743.441	742.434	1.1677	32.741	0.021307	5323	97.473	3196900
	Q9P0W8	Spermatogenesis-associated protein 7	SPATA7	Homo sapiens	ATSVLPR	Unmodified	CTRL_Dracula_3737	1	743.441	742.434	1.1819	32.741	3.2473e-16	5323	97.473	3196900
	Q9P0W8	Spermatogenesis-associated protein 7	SPATA7	Homo sapiens	ATSVLPR	Unmodified	CTRL_Dracula_3737	1	743.441	742.434	0.65401	32.741	7.3989e-14	5323	97.473	3196900
	Q9P0W8	Spermatogenesis-associated protein 7	SPATA7	Homo sapiens	ATSVLPR	Unmodified	CTRL_Dracula_3737	1	743.441	742.434	1.3594	33.626	1.6478e-66	5595	114.02	742180
	Q9P0W8	Spermatogenesis-associated protein 7	SPATA7	Homo sapiens	ATSVLPR	Unmodified	CTRL_Dracula_3737	1	743.441	742.434	0.65401	32.741	4.9425e-13	5323	97.473	3196900
	Q9P0W8	Spermatogenesis-associated protein 7	SPATA7	Homo sapiens	ATSVLPR	Unmodified	CTRL_Dracula_3737	1	743.441	742.434	1.3594	33.626	1.0388e-65	5595	114.02	742180
	O60279	Sushi domain-containing protein 5	SUSD5	Homo sapiens	LVSISVGRENIAR	Unmodified	CTRL_Dracula_3738	3	471.944	1412.81	0.29189	32.708	0.0017593	5456	41.684	137180
	O60279	Sushi domain-containing protein 5	SUSD5	Homo sapiens	LVSISVGRENIAR	Unmodified	CTRL_Dracula_3738	3	471.944	1412.81	0.29189	32.708	0.0047629	5456	41.684	137180
	P35030	Trypsin-3	PRSS3	Homo sapiens	VLEGNEQFINAAK	Unmodified	CTRL_Dracula_3737	2	716.875	1431.74	0.39308	35.498	3.5283e-93	6074	118.4	1124000
	P35030	Trypsin-3	PRSS3	Homo sapiens	VLEGNEQFINAAK	Unmodified	CTRL_Dracula_3737	2	716.875	1431.74	0.39308	35.498	1.346e-96	6074	118.4	1124000
	P42685	Tyrosine-protein kinase FRK	FRK	Homo sapiens	TAEDLSFRAGDK	Unmodified	CTRL_Dracula_3737	2	655.323	1308.63	0.1838	37.665	0.0010661	6698	52.725	2597500
	Q9ULL0	Uncharacterized protein KIAA1210	KIAA1210	Homo sapiens	TKKFSQGSK	Unmodified	CTRL_Dracula_3737	2	505.785	1009.56	-0.51877	40.837	0.013811	7723	41.876	35806
	Q96B45	UPF0693 protein C10orf32	C10orf32	Homo sapiens	MATGTPESQAR	Dioxidation M	CTRL_Dracula_3737	2	590.767	1179.52	#NUM!	32.717	0.00029293	5338	46.39
	Q5VZL5	Zinc finger MYM-type protein 4	ZMYM4	Homo sapiens	SIVAVEPR	Unmodified	CTRL_Dracula_3738	2	435.756	869.497	2.0433	33.113	8.6708e-110	5558	83.377	2982600
	Q5VZL5	Zinc finger MYM-type protein 4	ZMYM4	Homo sapiens	SIVAVEPR	Unmodified	CTRL_Dracula_3737	2	435.756	869.497	2.7298	33.483	1.5165e-210	5541	90.986	3506800
	Q5VZL5	Zinc finger MYM-type protein 4	ZMYM4	Homo sapiens	SIVAVEPR	Unmodified	CTRL_Dracula_3738	2	435.756	869.497	2.0433	33.113	3.1872e-135	5558	83.377	2982600
	Q5VZL5	Zinc finger MYM-type protein 4	ZMYM4	Homo sapiens	SIVAVEPR	Unmodified	CTRL_Dracula_3739	2	435.756	869.497	2.0954	32.646	1.5165e-210	5507	90.986	3057600
	Q5VZL5	Zinc finger MYM-type protein 4	ZMYM4	Homo sapiens	SIVAVEPR	Unmodified	CTRL_Dracula_3737	2	435.756	869.497	2.2019	33.483	7.2524e-170	5541	90.986	3506800
	Q5VZL5	Zinc finger MYM-type protein 4	ZMYM4	Homo sapiens	SIVAVEPR	Unmodified	CTRL_Dracula_3738	2	435.756	869.497	2.0433	33.113	5.2527e-126	5558	83.377	2982600
	Q5VZL5	Zinc finger MYM-type protein 4	ZMYM4	Homo sapiens	SIVAVEPR	Unmodified	CTRL_Dracula_3737	2	435.756	869.497	2.2019	33.483	2.1886e-181	5541	90.986	3506800
	Q5VZL5	Zinc finger MYM-type protein 4	ZMYM4	Homo sapiens	SIVAVEPR	Unmodified	CTRL_Dracula_3738	2	435.756	869.497	2.0433	33.113	2.9085e-133	5558	83.377	2982600
	Q5VZL5	Zinc finger MYM-type protein 4	ZMYM4	Homo sapiens	SIVAVEPR	Unmodified	CTRL_Dracula_3739	2	435.756	869.497	2.0954	32.646	2.1886e-181	5507	90.986	3057600
Bacteria	Q5L0K0	Uridylate kinase	pyrH	Geobacillus kaustophilus (strain HTA426)	EQPKYKR	Glu->pyro-Glu	CTRL_Dracula_3737	2	465.761	929.508	#NUM!	44.343	0.011228	8656	43
	Q3SU34	Protein adenylyltransferase SelO	selO	Nitrobacter winogradskyi (strain ATCC 25391 / DSM 10237 / CIP 104748 / NCIMB 11846 / Nb-255)	GDVENLR	Unmodified	CTRL_Dracula_3739	2	401.706	801.398	2.8657	36.004	0.016427	6449	43	21357
	Q9NL89	Beta-1,3-glucan-binding protein		Bombyx mori (Silk moth)	IWVPEVK	Unmodified	CTRL_Dracula_3737	2	435.758	869.501	0.6033	33.483	0.016427	5541	43.066	3506800
	P39599	Uncharacterized symporter YwcA	ywcA	Bacillus subtilis (strain 168)	KGEATEKEQMK	Unmodified	CTRL_Dracula_3737	2	639.822	1277.63	0.38538	41.605	0.011228	7939	57.859	136980
	Q97KP4	Xanthine phosphoribosyltransferase	xpt	Clostridium acetobutylicum (strain ATCC 824 / DSM 792 / JCM 1419 / LMG 5710 / VKM B-1787)	KYISDKDK	L-DOPA-quinone	CTRL_Dracula_3738	2	505.761	1009.51	0.31378	40.315	0.0014362	7770	50.966	140470
	B2VEZ9	Probable Fe(2+)-trafficking protein		Erwinia tasmaniensis (strain DSM 17950 / CFBP 7177 / CIP 109463 / NCPPB 4357 / Et1/99)	LSMMNPDDR	2 Oxidation (M)	CTRL_Dracula_3739	1	1110.46	1109.45	-3.2655	53.776	0.011156	11373	42.109	57011
	Q2GFL5	Alanine--tRNA ligase	alaS	Ehrlichia chaffeensis (strain ATCC CRL-10679 / Arkansas)	MKNNLVSNLR	Acetyl (Protein N-term)	CTRL_Dracula_3738	1	1230.66	1229.66	-1.9418	117.52	0.0045483	27320	47.849	79316
	Q2GFL5	Alanine--tRNA ligase	alaS	Ehrlichia chaffeensis (strain ATCC CRL-10679 / Arkansas)	MKNNLVSNLR	Acetyl (Protein N-term)	CTRL_Dracula_3738	1	1230.66	1229.66	-1.209	117.52	0.019152	27320	47.849	79316
	A4VFY3	Aspartate kinase Ask_Ect	ask	Stutzerimonas stutzeri (strain A1501) (Pseudomonas stutzeri)	REGAALYQR	Dioxidation Y	CTRL_Dracula_3737	2	548.281	1094.55	#NUM!	28.476	0.00072541	4433	59.245
	Q81RQ5	Petrobactin synthase	asbE	Bacillus anthracis	RSDIDFR	Unmodified	CTRL_Dracula_3737	2	454.733	907.451	#NUM!	32.79	0.011228	5358	41.429
	B1VET6	50S ribosomal protein L3	rplC	Corynebacterium urealyticum (strain ATCC 43042 / DSM 7109)	VDTDSNLLLIKGAVPGINGGIVVVKTAVK	Unmodified	CTRL_Dracula_3737	2	1445.85	2889.69	#NUM!	53.828	0.0022572	11040	41.554
Viruses	P03564	Nuclear shuttle protein	BR1	Tomato golden mosaic virus (strain Yellow vein) (TGMV)	QACNGVYGNISK	3 Deamidation (NQ),Trioxidation (C)	CTRL_Dracula_3738	1	1361.55	1360.55	1.5738	119.1	0.00017036	27778	49.418	62369
	P10208	Protein UL24	UL24	Human herpesvirus 1 (strain 17) (HHV-1) (Human herpes simplex virus 1)	VTRLVPQK	Unmodified	CTRL_Dracula_3739	2	470.801	939.587	#NUM!	30.176	0.0087013	4923	44.117	<T
	P13177	Polymerase acidic protein	PA	Influenza A virus (strain A/Swine/Tennessee/26/1977 H1N1)	LSQMSREVNAR	Oxidation (M)	CTRL_Dracula_3737	2	653.83	1305.65	2.4228	43.357	0.0025815	8405	47.603	90637
	P13699	Nucleoprotein	N	Lassa virus (strain Mouse/Sierra Leone/Josiah/1976) (LASV)	KLLESQGR	Deamidation (NQ)	CTRL_Dracula_3737	2	466.264	930.513	#NUM!	44.378	3.5107e-19	8666	62.659	<T
	P19711	Genome polyprotein	/	Bovine viral diarrhea virus (isolate NADL) (BVDV) (Mucosal disease virus)	ALGATDQTRIIK	Unmodified	CTRL_Dracula_3737	3	429.586	1285.74	-0.045296	31.049	0.0033236	4942	47.991	4235800
	P19711	Genome polyprotein	/	Bovine viral diarrhea virus (isolate NADL) (BVDV) (Mucosal disease virus)	ALGATDQTRIIK	Unmodified	CTRL_Dracula_3738	3	429.586	1285.74	-0.062539	30.607	0.01301	4946	41.401	4020500
	P19711	Genome polyprotein	/	Bovine viral diarrhea virus (isolate NADL) (BVDV) (Mucosal disease virus)	ALGATDQTRIIK	Unmodified	CTRL_Dracula_3739	2	643.875	1285.74	0.79502	30.058	0.00067982	4865	46.158	354980
	Q197D4	Uncharacterized protein 026R	IIV3-026R	Invertebrate iridescent virus 3 (IIV-3) (Mosquito iridescent virus)	MSNGKIYQK	Dioxidation M	CTRL_Dracula_3738	2	550.774	1099.53	-2.7577	47.93	0.0083824	9724	46.426	38684
	Q1HVD3	Uncharacterized protein BTRF1	BTRF1	Epstein-Barr virus (strain AG876) (HHV-4) (Human herpesvirus 4)	MLKCKQPGAR	Acetyl (Protein N-term),Trioxidation (C),Dioxidation M	CTRL_Dracula_3737	2	655.813	1309.61	2.9864	39.06	0.0011672	7212	45.335	24694
	Q38055	Major capsid protein	23	Enterobacteria phage T6 (Bacteriophage T6)	IDKQVIEAKSR	Unmodified	CTRL_Dracula_3739	3	429.586	1285.74	-0.086545	30.053	0.0057274	4873	41.109	3750100
	Q5I124	Tyrosine phosphatase-like protein N3	N7	Microplitis demolitor bracovirus (isolate Webb) (MdBV)	SRNYWKLIWETNCR	2 Dioxidation W	CTRL_Dracula_3737	2	995.465	1988.92	#NUM!	60.407	9.8158e-05	12828	40.715	<T
	Q5UPK0	Putative ankyrin repeat protein L121	/	Acanthamoeba polyphaga mimivirus (APMV)	SLRSYMIYDEYNRK	2 Dioxidation Y,L-DOPA-quinone	CTRL_Dracula_3737	2	958.428	1914.84	/	118.98	0.0065641	28066	47.261	<T
	Q6QGE7	Tape measure protein pb2	D18-19	Escherichia phage T5 (Enterobacteria phage T5)	VGDQLNR	Deamidation (NQ)	CTRL_Dracula_3739	2	401.706	801.398	2.5845	36.004	0.00094609	6449	50.12	21357
	Q6QT02	Non-structural glycoprotein 4	/	Rotavirus A (isolate RVA/Cow/India/Hg18/2000/G15P[21]) (RV-A)	EINQKNMK	2 Deamidation (NQ)	CTRL_Dracula_3738	2	503.747	1005.48	4.0158	22.456	0.0016697	3510	49.59	166970
	Q6XQI4	RNA-directed RNA polymerase L	L	Junin mammarenavirus (JUNV) (Junn mammarenavirus)	TKVNLEPVMNILKWHLHK	Oxidation (M)	CTRL_Dracula_3737	2	1108.62	2215.23	1.2577	61.933	0.0054231	13287	41.052	74880
	Q6XQI4	RNA-directed RNA polymerase L	L	Junin mammarenavirus (JUNV) (Junn mammarenavirus)	TKVNLEPVMNILKWHLHK	Oxidation (M)	CTRL_Dracula_3737	2	1108.62	2215.23	1.2577	61.933	0.011339	13287	41.052	74880
	Q6XQI4	RNA-directed RNA polymerase L	L	Junin mammarenavirus (JUNV) (Junn mammarenavirus)	TKVNLEPVMNILKWHLHK	Oxidation (M)	CTRL_Dracula_3737	2	1108.62	2215.23	1.2577	61.933	0.00017968	13287	41.052	74880
	Q6XQI4	RNA-directed RNA polymerase L	L	Junin mammarenavirus (JUNV) (Junn mammarenavirus)	TKVNLEPVMNILKWHLHK	Oxidation (M)	CTRL_Dracula_3737	2	1108.62	2215.23	1.2577	61.933	0.010117	13287	41.052	74880
	Q9QBU0	Replicase large subunit	rep	Potato mop-top virus (isolate Potato/Sweden/Sw) (PMTV)	VFFDESRIDNSK	Unmodified	CTRL_Dracula_3739	2	728.857	1455.7	0.83548	37.037	0.0017339	6738	44.203	235070
Fungi	A0A2U8NEV6	Polyketide synthase 1	Pks1	Metarhizium acridum (strain CQMa 102)	MEHVTIKQSGTR	Deamidation (NQ)	CTRL_Dracula_3739	2	694.354	1386.69	/	61.892	7.0831e-05	13567	48.283	<T
	A1CBB8	Autophagy-related protein 18	atg18	Aspergillus clavatus (strain ATCC 1007 / CBS 513.65 / DSM 816 / NCTC 3887 / NRRL 1 / QM 1276 / 107)	LSQQTSSSR	2 Deamidation (NQ)	CTRL_Dracula_3739	1	995.464	994.457	-2.7823	59.638	0.010569	12910	40.002	46170
	A5DPQ5	Eukaryotic translation initiation factor 3 subunit C	NIP1	Meyerozyma guilliermondii (strain ATCC 6260 / CBS 566 / DSM 6381 / JCM 1539 / NBRC 10279 / NRRL Y-324) (Yeast) (Candida guilliermondii)	LQVEGLR	Unmodified	CTRL_Dracula_3737	2	407.743	813.471	0.19638	33.514	0.0062368	5533	73.616	577110
	A5DPQ5	Eukaryotic translation initiation factor 3 subunit C	NIP1	Meyerozyma guilliermondii (strain ATCC 6260 / CBS 566 / DSM 6381 / JCM 1539 / NBRC 10279 / NRRL Y-324) (Yeast) (Candida guilliermondii)	LQVEGLR	Unmodified	CTRL_Dracula_3737	2	407.743	813.471	0.6395	33.514	0.00093282	5533	73.616	577110
	A5DPQ5	Eukaryotic translation initiation factor 3 subunit C	NIP1	Meyerozyma guilliermondii (strain ATCC 6260 / CBS 566 / DSM 6381 / JCM 1539 / NBRC 10279 / NRRL Y-324) (Yeast) (Candida guilliermondii)	LQVEGLR	Unmodified	CTRL_Dracula_3737	2	407.743	813.471	0.6395	33.514	0.0011173	5533	73.616	577110
	A5DPQ5	Eukaryotic translation initiation factor 3 subunit C	NIP1	Meyerozyma guilliermondii (strain ATCC 6260 / CBS 566 / DSM 6381 / JCM 1539 / NBRC 10279 / NRRL Y-324) (Yeast) (Candida guilliermondii)	LQVEGLR	Unmodified	CTRL_Dracula_3737	2	407.743	813.471	0.6395	33.514	0.0014296	5533	73.616	577110
	C5JUE6	Glutamyl-tRNA(Gln) amidotransferase subunit B, mitochondrial	/	Blastomyces gilchristii (strain SLH14081) (Blastomyces dermatitidis)	YKLSTADAK	L-DOPA-quinone	CTRL_Dracula_3737	2	505.761	1009.51	0.26029	40.731	0.0044462	7723	43.246	190520
	D4AU56	Nonribosomal peptide synthase sidC	sidC	Arthroderma benhamiae (strain ATCC MYA-4681 / CBS 112371) (Trichophyton mentagrophytes)	SIVSVLPR	Unmodified	CTRL_Dracula_3737	2	435.774	869.533	-0.36275	33.619	2.5088e-10	5541	86.512	150120000
	D4AU56	Nonribosomal peptide synthase sidC	sidC	Arthroderma benhamiae (strain ATCC MYA-4681 / CBS 112371) (Trichophyton mentagrophytes)	SIVSVLPR	Unmodified	CTRL_Dracula_3738	2	435.774	869.533	0.88864	33.262	1.1627e-16	5558	89.673	123040000
	D4AU56	Nonribosomal peptide synthase sidC	sidC	Arthroderma benhamiae (strain ATCC MYA-4681 / CBS 112371) (Trichophyton mentagrophytes)	SIVSVLPR	Unmodified	CTRL_Dracula_3739	2	435.774	869.533	0.32328	32.795	1.1604e-24	5507	94.163	128540000
	D4AU56	Nonribosomal peptide synthase sidC	sidC	Arthroderma benhamiae (strain ATCC MYA-4681 / CBS 112371) (Trichophyton mentagrophytes)	SIVSVLPR	Unmodified	CTRL_Dracula_3737	2	435.774	869.533	0.080384	33.619	7.0583e-14	5541	86.512	150120000
	D4AU56	Nonribosomal peptide synthase sidC	sidC	Arthroderma benhamiae (strain ATCC MYA-4681 / CBS 112371) (Trichophyton mentagrophytes)	SIVSVLPR	Unmodified	CTRL_Dracula_3738	2	435.774	869.533	0.13642	33.262	3.1715e-21	5558	89.673	123040000
	D4AU56	Nonribosomal peptide synthase sidC	sidC	Arthroderma benhamiae (strain ATCC MYA-4681 / CBS 112371) (Trichophyton mentagrophytes)	SIVSVLPR	Unmodified	CTRL_Dracula_3739	2	435.774	869.533	-0.11439	32.795	6.1815e-30	5507	94.163	128540000
	D4AU56	Nonribosomal peptide synthase sidC	sidC	Arthroderma benhamiae (strain ATCC MYA-4681 / CBS 112371) (Trichophyton mentagrophytes)	SIVSVLPR	Unmodified	CTRL_Dracula_3737	2	435.774	869.533	0.080384	33.619	4.0658e-09	5541	86.512	150120000
	D4AU56	Nonribosomal peptide synthase sidC	sidC	Arthroderma benhamiae (strain ATCC MYA-4681 / CBS 112371) (Trichophyton mentagrophytes)	SIVSVLPR	Unmodified	CTRL_Dracula_3738	2	435.774	869.533	0.13642	33.262	2.0435e-15	5558	89.673	123040000
	D4AU56	Nonribosomal peptide synthase sidC	sidC	Arthroderma benhamiae (strain ATCC MYA-4681 / CBS 112371) (Trichophyton mentagrophytes)	SIVSVLPR	Unmodified	CTRL_Dracula_3739	2	435.774	869.533	-0.11439	32.795	5.1247e-31	5507	94.163	128540000
	D4AU56	Nonribosomal peptide synthase sidC	sidC	Arthroderma benhamiae (strain ATCC MYA-4681 / CBS 112371) (Trichophyton mentagrophytes)	SIVSVLPR	Unmodified	CTRL_Dracula_3737	2	435.774	869.533	0.080384	33.619	3.2212e-13	5541	86.512	150120000
	D4AU56	Nonribosomal peptide synthase sidC	sidC	Arthroderma benhamiae (strain ATCC MYA-4681 / CBS 112371) (Trichophyton mentagrophytes)	SIVSVLPR	Unmodified	CTRL_Dracula_3738	2	435.774	869.533	0.13642	33.262	2.3649e-20	5558	89.673	123040000
	D4AU56	Nonribosomal peptide synthase sidC	sidC	Arthroderma benhamiae (strain ATCC MYA-4681 / CBS 112371) (Trichophyton mentagrophytes)	SIVSVLPR	Unmodified	CTRL_Dracula_3739	2	435.774	869.533	-0.11439	32.795	7.104e-29	5507	94.163	128540000
	O13587	Uncharacterized protein YPR096C	/	Saccharomyces cerevisiae (strain ATCC 204508 / S288c) (Baker's yeast)	GDVENIR	Unmodified	CTRL_Dracula_3739	2	401.706	801.398	2.7882	36.004	0.0069441	6449	43	21357
	O13587	Uncharacterized protein YPR096C	/	Saccharomyces cerevisiae (strain ATCC 204508 / S288c) (Baker's yeast)	GDVENIR	Unmodified	CTRL_Dracula_3739	2	401.706	801.398	2.3506	36.004	0.0043536	6449	43	21357
	O13587	Uncharacterized protein YPR096C	/	Saccharomyces cerevisiae (strain ATCC 204508 / S288c) (Baker's yeast)	GDVENIR	Unmodified	CTRL_Dracula_3739	2	401.706	801.398	2.3506	36.004	0.0052579	6449	43	21357
	O13587	Uncharacterized protein YPR096C	/	Saccharomyces cerevisiae (strain ATCC 204508 / S288c) (Baker's yeast)	GDVENIR	Unmodified	CTRL_Dracula_3739	2	401.706	801.398	2.3506	36.004	0.0027648	6449	43	21357
	O14302	cytokinesis protein 3	cyk3	Schizosaccharomyces pombe (strain 972 / ATCC 24843) (Fission yeast)	LLRRGSSK	Unmodified	CTRL_Dracula_3737	1	916.569	915.561	1.1399	55.688	0.010769	11518	46.426	46454
	O14302	cytokinesis protein 3	cyk3	Schizosaccharomyces pombe (strain 972 / ATCC 24843) (Fission yeast)	LLRRGSSK	Unmodified	CTRL_Dracula_3737	1	916.569	915.561	1.1399	55.688	0.0091688	11518	46.426	46454
	O14302	cytokinesis protein 3	cyk3	Schizosaccharomyces pombe (strain 972 / ATCC 24843) (Fission yeast)	LLRRGSSK	Unmodified	CTRL_Dracula_3737	1	916.569	915.561	1.1399	55.688	0.011457	11518	46.426	46454
	O42878	Putative invertase	/	Schizosaccharomyces pombe (strain 972 / ATCC 24843) (Fission yeast)	PVNLHHLYYPDSLPAPLLLNR	Oxidation Y,L-DOPA-quinone	CTRL_Dracula_3739	2	1236.66	2471.3	/	116.29	0.0047572	27161	40.113	<T
	O60141	Protein saf4	saf4	Schizosaccharomyces pombe (strain 972 / ATCC 24843) (Fission yeast)	EIGSYYTTK	Glu->pyro-Glu,Oxidation Y	CTRL_Dracula_3739	2	530.253	1058.49	0.46867	30.753	0.0018523	5029	60.972	429810
	P06208	2-isopropylmalate synthase	LEU4	Saccharomyces cerevisiae (strain ATCC 204508 / S288c) (Baker's yeast)	SLGLDLPR	Unmodified	CTRL_Dracula_3739	2	435.756	869.497	2.2991	32.646	0.0018163	5482	76.847	3057600
	P06208	2-isopropylmalate synthase	LEU4	Saccharomyces cerevisiae (strain ATCC 204508 / S288c) (Baker's yeast)	SLGLDLPR	Unmodified	CTRL_Dracula_3739	2	435.756	869.497	1.8614	32.646	0.0021089	5482	76.847	3057600
	P06208	2-isopropylmalate synthase	LEU4	Saccharomyces cerevisiae (strain ATCC 204508 / S288c) (Baker's yeast)	SLGLDLPR	Unmodified	CTRL_Dracula_3739	2	435.756	869.497	1.8614	32.646	0.0026138	5482	76.847	3057600
	P06208	2-isopropylmalate synthase	LEU4	Saccharomyces cerevisiae (strain ATCC 204508 / S288c) (Baker's yeast)	SLGLDLPR	Unmodified	CTRL_Dracula_3739	2	435.756	869.497	1.8614	32.646	0.0022657	5482	76.847	3057600
	P38966	Vacuole transporter chaperone complex subunit 5	VTC5	Saccharomyces cerevisiae (strain ATCC 204508 / S288c) (Baker's yeast)	FYNINYEK	Oxidation Y	CTRL_Dracula_3737	2	553.761	1105.51	-3.2157	36.08	0.0092874	6260	46.37	51534
	P42040	Enolase	ENO	Davidiella tassiana (Mycosphaerella tassiana) (Cladosporium herbarum)	AVYAGDNFRTAINL	2 Deamidation (NQ)	CTRL_Dracula_3737	2	763.878	1525.74	/	32.698	0.0055316	5334	41.704	<T
	P53930	Protein AF-9 homolog	YAF9	Saccharomyces cerevisiae (strain ATCC 204508 / S288c) (Baker's yeast)	APTISKR	Acetyl (Protein N-term)	CTRL_Dracula_3738	2	407.743	813.471	1.338	33.143	4.2338e-06	5607	50.025	530450
	P53930	Protein AF-9 homolog	YAF9	Saccharomyces cerevisiae (strain ATCC 204508 / S288c) (Baker's yeast)	APTISKR	Acetyl (Protein N-term)	CTRL_Dracula_3738	2	407.743	813.471	0.58581	33.143	6.4752e-05	5607	50.025	530450
	P87234	GTPase-activating protein gyp3	gyp3	Schizosaccharomyces pombe (strain 972 / ATCC 24843) (Fission yeast)	KANQFYTVDQYNTWYGPYSRYLER	2 Oxidation Y,2 Dioxidation Y,L-DOPA-quinone	CTRL_Dracula_3737	3	1058.14	3171.38	/	69.336	0.00018997	15758	45.047	<T
	P87257	3-isopropylmalate dehydrogenase B	leu2B	Aspergillus niger	LAAELALR	Unmodified	CTRL_Dracula_3737	2	428.766	855.518	-0.65959	33.123	1.6913e-105	5411	114.19	44500000
	P87257	3-isopropylmalate dehydrogenase B	leu2B	Aspergillus niger	LAAELALR	Unmodified	CTRL_Dracula_3738	2	428.766	855.518	0.49628	32.738	2.4292e-88	5436	110.34	36513000
	P87257	3-isopropylmalate dehydrogenase B	leu2B	Aspergillus niger	LAAELALR	Unmodified	CTRL_Dracula_3739	2	428.766	855.518	-0.041575	32.311	2.4292e-88	5383	110.34	39315000
	P87257	3-isopropylmalate dehydrogenase B	leu2B	Aspergillus niger	LAAELALR	Unmodified	CTRL_Dracula_3737	2	428.766	855.518	-0.21646	33.123	3.8323e-117	5411	114.19	44500000
	P87257	3-isopropylmalate dehydrogenase B	leu2B	Aspergillus niger	LAAELALR	Unmodified	CTRL_Dracula_3738	2	428.766	855.518	-0.25594	32.738	6.7547e-99	5436	110.34	36513000
	P87257	3-isopropylmalate dehydrogenase B	leu2B	Aspergillus niger	LAAELALR	Unmodified	CTRL_Dracula_3739	2	428.766	855.518	-0.47924	32.311	6.7547e-99	5383	110.34	39315000
	P87257	3-isopropylmalate dehydrogenase B	leu2B	Aspergillus niger	LAAELALR	Unmodified	CTRL_Dracula_3737	2	428.766	855.518	-0.21646	33.123	4.3556e-105	5411	114.19	44500000
	P87257	3-isopropylmalate dehydrogenase B	leu2B	Aspergillus niger	LAAELALR	Unmodified	CTRL_Dracula_3738	2	428.766	855.518	-0.25594	32.738	1.5185e-86	5436	110.34	36513000
	P87257	3-isopropylmalate dehydrogenase B	leu2B	Aspergillus niger	LAAELALR	Unmodified	CTRL_Dracula_3739	2	428.766	855.518	-0.47924	32.311	1.5185e-86	5383	110.34	39315000
	P87257	3-isopropylmalate dehydrogenase B	leu2B	Aspergillus niger	LAAELALR	Unmodified	CTRL_Dracula_3737	2	428.766	855.518	-0.21646	33.123	1.6962e-102	5411	114.19	44500000
	P87257	3-isopropylmalate dehydrogenase B	leu2B	Aspergillus niger	LAAELALR	Unmodified	CTRL_Dracula_3738	2	428.766	855.518	-0.25594	32.738	2.184e-83	5436	110.34	36513000
	P87257	3-isopropylmalate dehydrogenase B	leu2B	Aspergillus niger	LAAELALR	Unmodified	CTRL_Dracula_3739	2	428.766	855.518	-0.47924	32.311	2.184e-83	5383	110.34	39315000
	Q08831	RNA-binding protein VTS1	VTS1	Saccharomyces cerevisiae (strain ATCC 204508 / S288c) (Baker's yeast)	QFNNGNSTKYK	Gln->pyro-Glu,Dioxidation Y	CTRL_Dracula_3739	2	658.299	1314.58	/	117.4	7.271e-05	27505	47.603	<T
	Q12167	Required for respiratory growth protein 1, mitochondrial	RRG1	Saccharomyces cerevisiae (strain ATCC 204508 / S288c) (Baker's yeast)	TVLRNIPK	Unmodified	CTRL_Dracula_3739	2	470.801	939.587	/	30.176	5.0498e-09	4923	53.351	<T
	Q12167	Required for respiratory growth protein 1, mitochondrial	RRG1	Saccharomyces cerevisiae (strain ATCC 204508 / S288c) (Baker's yeast)	TVLRNIPK	Unmodified	CTRL_Dracula_3739	2	470.801	939.587	/	30.176	1.0254e-16	4923	53.351	<T
	Q12167	Required for respiratory growth protein 1, mitochondrial	RRG1	Saccharomyces cerevisiae (strain ATCC 204508 / S288c) (Baker's yeast)	TVLRNIPK	Unmodified	CTRL_Dracula_3739	2	470.801	939.587	/	30.176	3.7123e-07	4923	53.351	<T
	Q12167	Required for respiratory growth protein 1, mitochondrial	RRG1	Saccharomyces cerevisiae (strain ATCC 204508 / S288c) (Baker's yeast)	TVLRNIPK	Unmodified	CTRL_Dracula_3739	2	470.801	939.587	/	30.176	4.298e-12	4923	53.351	<T
	Q2U038	Kynureninase 1	bna5-1	Aspergillus oryzae (strain ATCC 42149 / RIB 40) (Yellow koji mold)	VGSKDEPFR	Unmodified	CTRL_Dracula_3737	2	517.767	1033.52	0.031622	29.918	2.2217e-06	4721	82.241	3658200
	Q2U038	Kynureninase 1	bna5-1	Aspergillus oryzae (strain ATCC 42149 / RIB 40) (Yellow koji mold)	VGSKDEPFR	Unmodified	CTRL_Dracula_3738	2	517.767	1033.52	0.44681	29.483	5.9228e-16	4734	89.142	3128700
	Q2U038	Kynureninase 1	bna5-1	Aspergillus oryzae (strain ATCC 42149 / RIB 40) (Yellow koji mold)	VGSKDEPFR	Unmodified	CTRL_Dracula_3738	2	517.767	1033.52	0.44681	29.483	5.1912e-16	4734	89.142	3128700
	Q2U038	Kynureninase 1	bna5-1	Aspergillus oryzae (strain ATCC 42149 / RIB 40) (Yellow koji mold)	VGSKDEPFR	Unmodified	CTRL_Dracula_3738	2	517.767	1033.52	0.44681	29.483	5.9265e-15	4734	89.142	3128700
	Q4WMJ5	O-methyltransferase gliM	gliM	Aspergillus fumigatus (strain ATCC MYA-4609 / CBS 101355 / FGSC A1100 / Af293) (Neosartorya fumigata)	SIVPSSVSR	Unmodified	CTRL_Dracula_3737	2	466.264	930.513	/	44.378	8.6321e-21	8666	60.682	<T
	Q4WMJ5	O-methyltransferase gliM	gliM	Aspergillus fumigatus (strain ATCC MYA-4609 / CBS 101355 / FGSC A1100 / Af293) (Neosartorya fumigata)	SIVPSSVSR	Unmodified	CTRL_Dracula_3737	2	466.264	930.513	/	44.378	3.1046e-36	8666	60.682	<T
	Q4WMJ5	O-methyltransferase gliM	gliM	Aspergillus fumigatus (strain ATCC MYA-4609 / CBS 101355 / FGSC A1100 / Af293) (Neosartorya fumigata)	SIVPSSVSR	Unmodified	CTRL_Dracula_3737	2	466.264	930.513	/	44.378	8.3333e-21	8666	60.682	<T
	Q4WMJ5	O-methyltransferase gliM	gliM	Aspergillus fumigatus (strain ATCC MYA-4609 / CBS 101355 / FGSC A1100 / Af293) (Neosartorya fumigata)	SIVPSSVSR	Unmodified	CTRL_Dracula_3737	2	466.264	930.513	/	44.378	1.8333e-28	8666	60.682	<T
	Q52C47	AdoMet-dependent rRNA methyltransferase SPB1	SPB1	Magnaporthe oryzae (strain 70-15 / ATCC MYA-4617 / FGSC 8958) (Rice blast fungus) (Pyricularia oryzae)	TADKKAAK	Unmodified	CTRL_Dracula_3738	2	416.748	831.481	1.0341	32.619	0.011575	5388	67.032	152020
	Q59WG0	Adenosine 5'-monophosphoramidase HNT1	HNT1	Candida albicans (strain SC5314 / ATCC MYA-2876) (Yeast)	LGKLHEK	Unmodified	CTRL_Dracula_3738	2	412.753	823.492	0.56011	26.282	0.0045109	4158	42.719	44582
	Q59WG0	Adenosine 5'-monophosphoramidase HNT1	HNT1	Candida albicans (strain SC5314 / ATCC MYA-2876) (Yeast)	LGKLHEK	Unmodified	CTRL_Dracula_3738	2	412.753	823.492	-0.19185	26.282	0.0046711	4158	42.719	44582
	Q59WG0	Adenosine 5'-monophosphoramidase HNT1	HNT1	Candida albicans (strain SC5314 / ATCC MYA-2876) (Yeast)	LGKLHEK	Unmodified	CTRL_Dracula_3738	2	412.753	823.492	-0.19185	26.282	0.0024316	4158	42.719	44582
	Q59WG0	Adenosine 5'-monophosphoramidase HNT1	HNT1	Candida albicans (strain SC5314 / ATCC MYA-2876) (Yeast)	LGKLHEK	Unmodified	CTRL_Dracula_3738	2	412.753	823.492	-0.19185	26.282	0.0026651	4158	42.719	44582
	Q5A8W9	Mitochondrial group I intron splicing factor CCM1	CCM1	Candida albicans (strain SC5314 / ATCC MYA-2876) (Yeast)	KDGDIEPYR	Unmodified	CTRL_Dracula_3739	2	546.77	1091.52	0.55934	30.433	0.0098437	4970	52.786	257920
	Q5A8W9	Mitochondrial group I intron splicing factor CCM1	CCM1	Candida albicans (strain SC5314 / ATCC MYA-2876) (Yeast)	KDGDIEPYR	Unmodified	CTRL_Dracula_3739	2	546.77	1091.52	0.55934	30.433	0.0077597	4970	52.786	257920
	Q5AML6	Carbamoyl-phosphate synthase arginine-specific small chain	CPA1	Candida albicans (strain SC5314 / ATCC MYA-2876) (Yeast)	MLSATKR	Unmodified	CTRL_Dracula_3737	2	403.731	805.448	-0.76792	46.605	0.010327	9188	50.966	60040
	Q5AML6	Carbamoyl-phosphate synthase arginine-specific small chain	CPA1	Candida albicans (strain SC5314 / ATCC MYA-2876) (Yeast)	MLSATKR	Unmodified	CTRL_Dracula_3737	2	403.731	805.448	-0.76792	46.605	0.011049	9188	50.966	60040
	Q5AML6	Carbamoyl-phosphate synthase arginine-specific small chain	CPA1	Candida albicans (strain SC5314 / ATCC MYA-2876) (Yeast)	MLSATKR	Unmodified	CTRL_Dracula_3737	2	403.731	805.448	-0.76792	46.605	0.0092716	9188	50.966	60040
	Q5SBL6	Fusaridione A synthetase fsdS	fsdS	Fusarium heterosporum	DLLGSIPR	Unmodified	CTRL_Dracula_3739	1	870.504	869.497	0.91847	42.241	0.0032391	8346	55.441	351350
	Q5SBL6	Fusaridione A synthetase fsdS	fsdS	Fusarium heterosporum	DLLGSIPR	Unmodified	CTRL_Dracula_3739	1	870.504	869.497	0.91847	42.241	0.0026105	8346	55.441	351350
	Q5SBL6	Fusaridione A synthetase fsdS	fsdS	Fusarium heterosporum	DLLGSIPR	Unmodified	CTRL_Dracula_3739	1	870.504	869.497	0.91847	42.241	0.0052025	8346	55.441	351350
	Q6C953	Pre-rRNA-processing protein IPI3	IPI3	Yarrowia lipolytica (strain CLIB 122 / E 150) (Yeast) (Candida lipolytica)	QVSRSIKQPR	Deamidation (NQ)	CTRL_Dracula_3738	3	400.567	1198.68	0.56609	29.341	0.008526	4707	42.395	274840
	Q6CKK4	Pheromone-processing carboxypeptidase KEX1	KEX1	Kluyveromyces lactis (strain ATCC 8585 / CBS 2359 / DSM 70799 / NBRC 1267 / NRRL Y-1140 / WM37) (Yeast) (Candida sphaerica)	ILYYTRR	2 L-DOPA-quinone	CTRL_Dracula_3739	2	506.764	1011.51	0.044868	31.512	0.0063561	5197	54.525	3356400
	Q6FK84	Vacuolar membrane-associated protein IML1	IML1	Candida glabrata (strain ATCC 2001 / CBS 138 / JCM 3761 / NBRC 0622 / NRRL Y-65) (Yeast) (Torulopsis glabrata)	EKWLSNK	Oxidation W	CTRL_Dracula_3739	2	460.745	919.476	0.055281	28.762	0.0083691	4645	53.351	704830
	Q7SCC1	Dicer-like protein 2	dcl-2	Neurospora crassa (strain ATCC 24698 / 74-OR23-1A / CBS 708.71 / DSM 1257 / FGSC 987)	EEARVRAAEK	Unmodified	CTRL_Dracula_3739	1	1158.62	1157.62	0.73955	58.78	0.0004737	12699	46.129	33077
	Q7SCC1	Dicer-like protein 2	dcl-2	Neurospora crassa (strain ATCC 24698 / 74-OR23-1A / CBS 708.71 / DSM 1257 / FGSC 987)	EEARVRAAEK	Unmodified	CTRL_Dracula_3739	1	1158.62	1157.62	0.302	58.78	0.0019546	12699	46.129	33077
	Q7SCC1	Dicer-like protein 2	dcl-2	Neurospora crassa (strain ATCC 24698 / 74-OR23-1A / CBS 708.71 / DSM 1257 / FGSC 987)	EEARVRAAEK	Unmodified	CTRL_Dracula_3739	1	1158.62	1157.62	0.302	58.78	0.00020864	12699	46.129	33077
	Q7SCC1	Dicer-like protein 2	dcl-2	Neurospora crassa (strain ATCC 24698 / 74-OR23-1A / CBS 708.71 / DSM 1257 / FGSC 987)	EEARVRAAEK	Unmodified	CTRL_Dracula_3739	1	1158.62	1157.62	0.302	58.78	0.00095642	12699	46.129	33077
	Q8SQT7	Elongation factor 2	EFT1	Encephalitozoon cuniculi (strain GB-M1) (Microsporidian parasite)	TVEAVRK	Unmodified	CTRL_Dracula_3737	2	401.743	801.471	-0.037759	32.01	0.0038372	5125	58.167	134780
	Q8SQT7	Elongation factor 2	EFT1	Encephalitozoon cuniculi (strain GB-M1) (Microsporidian parasite)	TVEAVRK	Unmodified	CTRL_Dracula_3737	2	401.743	801.471	-0.037759	32.01	0.0039374	5125	58.167	134780
	Q8SQT7	Elongation factor 2	EFT1	Encephalitozoon cuniculi (strain GB-M1) (Microsporidian parasite)	TVEAVRK	Unmodified	CTRL_Dracula_3737	2	401.743	801.471	-0.037759	32.01	0.0056665	5125	58.167	134780
	Q9P7F3	Ammonium transporter 3	amt3	Schizosaccharomyces pombe (strain 972 / ATCC 24843) (Fission yeast)	MLNEPNALLR	2 Deamidation (NQ)	CTRL_Dracula_3737	2	586.803	1171.59	-0.91375	29.538	0.0014772	4662	40.067	156580
	Q9P7K5	Adenylate cyclase activation protein git1	git1	Schizosaccharomyces pombe (strain 972 / ATCC 24843) (Fission yeast)	ESFIPKRSR	Glu->pyro-Glu	CTRL_Dracula_3739	2	551.312	1100.61	-0.33254	41.282	5.1812e-05	8081	47.849	237130
	Q9P7K5	Adenylate cyclase activation protein git1	git1	Schizosaccharomyces pombe (strain 972 / ATCC 24843) (Fission yeast)	ESFIPKRSR	Glu->pyro-Glu	CTRL_Dracula_3739	2	551.312	1100.61	-0.77013	41.282	0.0094915	8081	47.849	237130
	Q9P7K5	Adenylate cyclase activation protein git1	git1	Schizosaccharomyces pombe (strain 972 / ATCC 24843) (Fission yeast)	ESFIPKRSR	Glu->pyro-Glu	CTRL_Dracula_3739	2	551.312	1100.61	-0.77013	41.282	0.0035611	8081	47.849	237130
	Q9P7K5	Adenylate cyclase activation protein git1	git1	Schizosaccharomyces pombe (strain 972 / ATCC 24843) (Fission yeast)	ESFIPKRSR	Glu->pyro-Glu	CTRL_Dracula_3739	2	551.312	1100.61	-0.77013	41.282	0.011839	8081	47.849	237130
Insecta	O61267	Ovarian-specific serine/threonine-protein kinase Lok	lok	Drosophila melanogaster (Fruit fly)	NGTFVNNEKIGTNR	4 Deamidation (NQ)	CTRL_Dracula_3737	2	784.365	1566.72	0.94944	37.925	0.011792	6828	45.158	440710
	P0DW50	Beta-campsomerin	/	Campsomeriella annulata (Wasp) (Campsomeris annulata)	LTGLSPLR	Unmodified	CTRL_Dracula_3737	2	428.766	855.518	-0.21646	33.123	0.0079216	5411	71.342	44500000
	P0DW50	Beta-campsomerin	/	Campsomeriella annulata (Wasp) (Campsomeris annulata)	LTGLSPLR	Unmodified	CTRL_Dracula_3738	2	428.766	855.518	-0.25594	32.738	0.00061091	5436	77.741	36513000
	P0DW50	Beta-campsomerin	/	Campsomeriella annulata (Wasp) (Campsomeris annulata)	LTGLSPLR	Unmodified	CTRL_Dracula_3739	2	428.766	855.518	-0.24524	32.311	2.2534e-06	5383	79.451	39315000
	P0DW50	Beta-campsomerin	/	Campsomeriella annulata (Wasp) (Campsomeris annulata)	LTGLSPLR	Unmodified	CTRL_Dracula_3737	2	428.766	855.518	-0.21646	33.123	4.0536e-10	5411	71.342	44500000
	P0DW50	Beta-campsomerin	/	Campsomeriella annulata (Wasp) (Campsomeris annulata)	LTGLSPLR	Unmodified	CTRL_Dracula_3738	2	428.766	855.518	-0.25594	32.738	3.7593e-31	5436	77.741	36513000
	P0DW50	Beta-campsomerin	/	Campsomeriella annulata (Wasp) (Campsomeris annulata)	LTGLSPLR	Unmodified	CTRL_Dracula_3739	2	428.766	855.518	-0.24524	32.311	1.3966e-31	5383	79.451	39315000
	P0DW50	Beta-campsomerin	/	Campsomeriella annulata (Wasp) (Campsomeris annulata)	LTGLSPLR	Unmodified	CTRL_Dracula_3737	2	428.766	855.518	-0.21646	33.123	4.8042e-09	5411	71.342	44500000
	P0DW50	Beta-campsomerin	/	Campsomeriella annulata (Wasp) (Campsomeris annulata)	LTGLSPLR	Unmodified	CTRL_Dracula_3738	2	428.766	855.518	-0.25594	32.738	1.5382e-22	5436	77.741	36513000
	P0DW50	Beta-campsomerin	/	Campsomeriella annulata (Wasp) (Campsomeris annulata)	LTGLSPLR	Unmodified	CTRL_Dracula_3739	2	428.766	855.518	-0.24524	32.311	1.4311e-31	5383	79.451	39315000
	P0DW50	Beta-campsomerin	/	Campsomeriella annulata (Wasp) (Campsomeris annulata)	LTGLSPLR	Unmodified	CTRL_Dracula_3737	2	428.766	855.518	-0.21646	33.123	7.5599e-12	5411	71.342	44500000
	P0DW50	Beta-campsomerin	/	Campsomeriella annulata (Wasp) (Campsomeris annulata)	LTGLSPLR	Unmodified	CTRL_Dracula_3738	2	428.766	855.518	-0.25594	32.738	8.6096e-27	5436	77.741	36513000
	P0DW50	Beta-campsomerin	/	Campsomeriella annulata (Wasp) (Campsomeris annulata)	LTGLSPLR	Unmodified	CTRL_Dracula_3739	2	428.766	855.518	-0.24524	32.311	3.4018e-27	5383	79.451	39315000
	P10379	Protein unzipped	uzip	Drosophila melanogaster (Fruit fly)	ISAEVRK	Unmodified	CTRL_Dracula_3737	2	401.743	801.471	-0.037759	32.01	0.010888	5125	47.743	134780
	P10379	Protein unzipped	uzip	Drosophila melanogaster (Fruit fly)	ISAEVRK	Unmodified	CTRL_Dracula_3738	2	401.743	801.471	0.1235	31.592	0.0083351	5159	50.966	110910
	P10379	Protein unzipped	uzip	Drosophila melanogaster (Fruit fly)	ISAEVRK	Unmodified	CTRL_Dracula_3737	2	401.743	801.471	-0.037759	32.01	0.012268	5125	47.743	134780
	P10379	Protein unzipped	uzip	Drosophila melanogaster (Fruit fly)	ISAEVRK	Unmodified	CTRL_Dracula_3738	2	401.743	801.471	0.1235	31.592	0.0087441	5159	50.966	110910
	P23792	Protein disconnected	disco	Drosophila melanogaster (Fruit fly)	SPSDAFSMDQLLGK	Oxidation (M)	CTRL_Dracula_3739	2	756.356	1510.7	-1.934	33.694	0.0048186	5784	41.54	454290
	P23792	Protein disconnected	disco	Drosophila melanogaster (Fruit fly)	SPSDAFSMDQLLGK	Oxidation (M)	CTRL_Dracula_3739	2	756.356	1510.7	-1.934	33.694	0.0026185	5784	41.54	454290
	P98163	Putative vitellogenin receptor	yl	Drosophila melanogaster (Fruit fly)	VIDIMEK	Dioxidation M	CTRL_Dracula_3738	2	440.228	878.442	0.2596	28.212	0.0054555	4456	53.71	318360
	Q2PQN0	Chitinase-like protein Idgf1	Idgf1	Glossina morsitans morsitans (Savannah tsetse fly)	KVHSEFGLLWK	Tryptophan oxidation to oxolactone	CTRL_Dracula_3737	3	453.247	1356.72	/	57.808	0.00034999	12064	51.445	<T
	Q8I7P9	Retrovirus-related Pol polyprotein from transposon opus	pol	Drosophila melanogaster (Fruit fly)	PLTNLTR	Unmodified	CTRL_Dracula_3738	2	407.743	813.471	0.58581	33.143	0.013229	5607	45.952	530450
	Q9NHD5	Probable N-acetyltransferase san	san	Drosophila melanogaster (Fruit fly)	IDNTENQRR	Unmodified	CTRL_Dracula_3739	2	573.287	1144.56	0.57789	25.499	0.0031334	4039	52.482	96337
	Q9NHD5	Probable N-acetyltransferase san	san	Drosophila melanogaster (Fruit fly)	IDNTENQRR	Unmodified	CTRL_Dracula_3739	2	573.287	1144.56	0.57789	25.499	0.0050012	4039	52.482	96337
	Q9V3F3	Transcription termination factor, mitochondrial	mTTF	Drosophila melanogaster (Fruit fly)	IMPWMVR	2 Oxidation (M),Tryptophan oxidation to kynurenin	CTRL_Dracula_3737	2	484.738	967.462	-0.81895	34.832	0.011548	5922	42.464	81580
	Q9V785	SH3 domain-binding protein 5 homolog	pcs	Drosophila melanogaster (Fruit fly)	LFNAAEQK	Unmodified	CTRL_Dracula_3737	2	460.745	919.476	0.25975	29.67	0.00017118	4681	78.616	797950
	Q9V785	SH3 domain-binding protein 5 homolog	pcs	Drosophila melanogaster (Fruit fly)	LFNAAEQK	Unmodified	CTRL_Dracula_3737	2	460.745	919.476	0.25975	29.67	2.5508e-31	4681	78.616	797950
	Q9V785	SH3 domain-binding protein 5 homolog	pcs	Drosophila melanogaster (Fruit fly)	LFNAAEQK	Unmodified	CTRL_Dracula_3737	2	460.745	919.476	0.25975	29.67	2.019e-31	4681	78.616	797950
	Q9V785	SH3 domain-binding protein 5 homolog	pcs	Drosophila melanogaster (Fruit fly)	LFNAAEQK	Unmodified	CTRL_Dracula_3737	2	460.745	919.476	0.25975	29.67	5.9459e-27	4681	78.616	797950
	Q9VAC8	Spindle assembly abnormal protein 6 homolog	Sas-6	Drosophila melanogaster (Fruit fly)	NFAQGLEQK	Unmodified	CTRL_Dracula_3738	2	517.767	1033.52	0.44681	29.483	5.5027e-08	4734	79.451	3128700
	Q9VAC8	Spindle assembly abnormal protein 6 homolog	Sas-6	Drosophila melanogaster (Fruit fly)	NFAQGLEQK	Unmodified	CTRL_Dracula_3738	2	517.767	1033.52	0.44681	29.483	5.3785e-34	4734	79.451	3128700
	Q9VAC8	Spindle assembly abnormal protein 6 homolog	Sas-6	Drosophila melanogaster (Fruit fly)	NFAQGLEQK	Unmodified	CTRL_Dracula_3738	2	517.767	1033.52	0.44681	29.483	3.1118e-27	4734	79.451	3128700
	Q9VKJ3	Nuclear pore complex protein Nup160 homolog	Nup160	Drosophila melanogaster (Fruit fly)	DSTLIRK	Unmodified	CTRL_Dracula_3739	2	416.748	831.481	0.91621	32.193	0.0062694	5327	52.231	186770
	Q9VKJ3	Nuclear pore complex protein Nup160 homolog	Nup160	Drosophila melanogaster (Fruit fly)	DSTLIRK	Unmodified	CTRL_Dracula_3739	2	416.748	831.481	0.91621	32.193	0.0050128	5327	52.231	186770
	Q9VM60	Mini-chromosome maintenance complex-binding protein	/	Drosophila melanogaster (Fruit fly)	LLGIARGKDTLDK	Unmodified	CTRL_Dracula_3737	3	467.28	1398.82	0.015362	34.049	3.5415e-06	5681	63.727	620050
	Q9VM60	Mini-chromosome maintenance complex-binding protein	/	Drosophila melanogaster (Fruit fly)	LLGIARGKDTLDK	Unmodified	CTRL_Dracula_3738	3	467.28	1398.82	0.084339	33.637	0.0058072	5692	52.693	665480
	Q9VM60	Mini-chromosome maintenance complex-binding protein	/	Drosophila melanogaster (Fruit fly)	LLGIARGKDTLDK	Unmodified	CTRL_Dracula_3739	3	467.28	1398.82	-0.012076	33.155	0.0076842	5621	42.843	740110
	Q9VM60	Mini-chromosome maintenance complex-binding protein	/	Drosophila melanogaster (Fruit fly)	LLGIARGKDTLDK	Unmodified	CTRL_Dracula_3737	3	467.28	1398.82	0.015362	34.049	1.0626e-05	5681	63.727	620050
	Q9VM60	Mini-chromosome maintenance complex-binding protein	/	Drosophila melanogaster (Fruit fly)	LLGIARGKDTLDK	Unmodified	CTRL_Dracula_3738	3	467.28	1398.82	0.084339	33.637	0.019962	5692	52.693	665480
	Q9VM60	Mini-chromosome maintenance complex-binding protein	/	Drosophila melanogaster (Fruit fly)	LLGIARGKDTLDK	Unmodified	CTRL_Dracula_3737	3	467.28	1398.82	0.015362	34.049	1.0418e-05	5681	63.727	620050
	Q9VM60	Mini-chromosome maintenance complex-binding protein	/	Drosophila melanogaster (Fruit fly)	LLGIARGKDTLDK	Unmodified	CTRL_Dracula_3738	3	467.28	1398.82	0.084339	33.637	0.014886	5692	52.693	665480
	Q9VM60	Mini-chromosome maintenance complex-binding protein	/	Drosophila melanogaster (Fruit fly)	LLGIARGKDTLDK	Unmodified	CTRL_Dracula_3739	3	467.28	1398.82	-0.012076	33.155	0.014521	5621	42.843	740110
	Q9VM60	Mini-chromosome maintenance complex-binding protein	/	Drosophila melanogaster (Fruit fly)	LLGIARGKDTLDK	Unmodified	CTRL_Dracula_3737	3	467.28	1398.82	0.015362	34.049	0.0039769	5681	63.727	620050
	Q9VM60	Mini-chromosome maintenance complex-binding protein	/	Drosophila melanogaster (Fruit fly)	LLGIARGKDTLDK	Unmodified	CTRL_Dracula_3738	3	467.28	1398.82	0.084339	33.637	0.012175	5692	52.693	665480
	Q9VMW7	Inosine triphosphate pyrophosphatase	/	Drosophila melanogaster (Fruit fly)	LLHGWENK	Oxidation W	CTRL_Dracula_3738	2	506.764	1011.51	0.27158	31.944	0.012758	5241	44.692	3824800
	Q9VMW7	Inosine triphosphate pyrophosphatase	/	Drosophila melanogaster (Fruit fly)	LLHGWENK	Oxidation W	CTRL_Dracula_3739	2	506.764	1011.51	0.27887	31.512	0.0033685	5197	52.683	3356400
	Q9VW71	Fat-like cadherin-related tumor suppressor homolog	kug	Drosophila melanogaster (Fruit fly)	LSNLEVNQR	Deamidation (NQ)	CTRL_Dracula_3737	2	537.283	1072.55	0.48777	30.027	0.0097916	4739	48.561	1459700
Viridiplantae	A0A1D6LAB7	DEAD-box ATP-dependent RNA helicase 3B, chloroplastic	RH3B	Zea mays (Maize)	TVKSLER	Unmodified	CTRL_Dracula_3739	2	416.748	831.481	0.92796	32.193	0.0092081	5327	73.616	186770
	A0A1D6LAB7	DEAD-box ATP-dependent RNA helicase 3B, chloroplastic	RH3B	Zea mays (Maize)	TVKSLER	Unmodified	CTRL_Dracula_3739	2	416.748	831.481	0.91621	32.193	0.010176	5327	73.616	186770
	A0A1D6LAB7	DEAD-box ATP-dependent RNA helicase 3B, chloroplastic	RH3B	Zea mays (Maize)	TVKSLER	Unmodified	CTRL_Dracula_3739	2	416.748	831.481	0.91621	32.193	0.010183	5327	73.616	186770
	A0A1D6LAB7	DEAD-box ATP-dependent RNA helicase 3B, chloroplastic	RH3B	Zea mays (Maize)	TVKSLER	Unmodified	CTRL_Dracula_3739	2	416.748	831.481	0.91621	32.193	0.01067	5327	73.616	186770
	F4I9S3	Receptor-like protein 9a	RLP9A	Arabidopsis thaliana (Mouse-ear cress)	LSGTIPR	Unmodified	CTRL_Dracula_3737	1	743.441	742.434	0.094615	32.741	0.0092074	5323	74.517	3196900
	F4I9S3	Receptor-like protein 9a	RLP9A	Arabidopsis thaliana (Mouse-ear cress)	LSGTIPR	Unmodified	CTRL_Dracula_3737	1	743.441	742.434	0.80001	33.626	0.0092026	5595	99.511	742180
	F4I9S3	Receptor-like protein 9a	RLP9A	Arabidopsis thaliana (Mouse-ear cress)	LSGTIPR	Unmodified	CTRL_Dracula_3737	1	743.441	742.434	0.43178	32.741	0.010177	5323	74.517	3196900
	F4I9S3	Receptor-like protein 9a	RLP9A	Arabidopsis thaliana (Mouse-ear cress)	LSGTIPR	Unmodified	CTRL_Dracula_3737	1	743.441	742.434	1.1372	33.626	0.010176	5595	99.511	742180
	F4JIF4	Protein NETWORKED 1B	NET1B	Arabidopsis thaliana (Mouse-ear cress)	ALKQELLKLNEVNEDLNVR	Deamidation (NQ)	CTRL_Dracula_3739	3	747.081	2238.22	/	32.853	0.0032825	5564	40.962	<T
	O82803	Small rubber particle protein	SRPP	Hevea brasiliensis (Para rubber tree) (Siphonia brasiliensis)	AEEVEEER	Acetyl (Protein N-term)	CTRL_Dracula_3738	2	516.728	1031.44	0.30425	31.42	0.010192	5135	43.769	106670
	O82803	Small rubber particle protein	SRPP	Hevea brasiliensis (Para rubber tree) (Siphonia brasiliensis)	AEEVEEER	Acetyl (Protein N-term)	CTRL_Dracula_3739	2	516.728	1031.44	0.18447	31.105	0.010192	5108	45.68	101750
	P84733	Putative cytochrome c oxidase subunit II PS17	/	Pinus strobus (Eastern white pine)	VVEALSPR	Unmodified	CTRL_Dracula_3737	2	435.756	869.497	1.6425	33.483	1.4794e-73	5541	86.472	3506800
	P84733	Putative cytochrome c oxidase subunit II PS17	/	Pinus strobus (Eastern white pine)	VVEALSPR	Unmodified	CTRL_Dracula_3739	2	435.756	869.497	2.1072	32.646	1.3407e-90	5507	94.662	3057600
	P84733	Putative cytochrome c oxidase subunit II PS17	/	Pinus strobus (Eastern white pine)	VVEALSPR	Unmodified	CTRL_Dracula_3737	2	435.756	869.497	1.9797	33.483	5.6048e-80	5541	86.472	3506800
	P84733	Putative cytochrome c oxidase subunit II PS17	/	Pinus strobus (Eastern white pine)	VVEALSPR	Unmodified	CTRL_Dracula_3738	2	435.756	869.497	2.0433	33.113	6.5736e-50	5558	82.671	2982600
	P84733	Putative cytochrome c oxidase subunit II PS17	/	Pinus strobus (Eastern white pine)	VVEALSPR	Unmodified	CTRL_Dracula_3739	2	435.756	869.497	2.0954	32.646	3.3347e-99	5507	94.662	3057600
	P84733	Putative cytochrome c oxidase subunit II PS17	/	Pinus strobus (Eastern white pine)	VVEALSPR	Unmodified	CTRL_Dracula_3737	2	435.756	869.497	2.8898	33.483	4.7502e-65	5541	86.472	3506800
	P84733	Putative cytochrome c oxidase subunit II PS17	/	Pinus strobus (Eastern white pine)	VVEALSPR	Unmodified	CTRL_Dracula_3738	2	435.756	869.497	2.0433	33.113	3.2659e-50	5558	82.671	2982600
	P84733	Putative cytochrome c oxidase subunit II PS17	/	Pinus strobus (Eastern white pine)	VVEALSPR	Unmodified	CTRL_Dracula_3739	2	435.756	869.497	2.0954	32.646	1.1876e-94	5507	94.662	3057600
	P84733	Putative cytochrome c oxidase subunit II PS17	/	Pinus strobus (Eastern white pine)	VVEALSPR	Unmodified	CTRL_Dracula_3737	2	435.756	869.497	2.8898	33.483	1.5593e-79	5541	86.472	3506800
	P84733	Putative cytochrome c oxidase subunit II PS17	/	Pinus strobus (Eastern white pine)	VVEALSPR	Unmodified	CTRL_Dracula_3738	2	435.756	869.497	2.0433	33.113	1.1121e-49	5558	82.671	2982600
	P84733	Putative cytochrome c oxidase subunit II PS17	/	Pinus strobus (Eastern white pine)	VVEALSPR	Unmodified	CTRL_Dracula_3739	2	435.756	869.497	2.0954	32.646	1.8501e-97	5507	94.662	3057600
	Q0J360	Beta-fructofuranosidase, insoluble isoenzyme 7	CIN7	Oryza sativa subsp. japonica (Rice)	LDYGHVYASK	2 L-DOPA-quinone	CTRL_Dracula_3737	2	590.767	1179.52	/	32.717	0.00013404	5338	52.937	<T
	Q39565	Dynein beta chain, flagellar outer arm	ODA4	Chlamydomonas reinhardtii (Chlamydomonas smithii)	YIQSEKTK	L-DOPA-quinone	CTRL_Dracula_3738	2	505.761	1009.51	0.31378	40.315	0.0011299	7770	40.103	140470
	Q5NDM9	Protein P2-P3	/	Poinsettia latent virus (isolate Euphorbia pulcherrima/Germany/Siepen/2005) (PnLV) (Poinsettia cryptic virus)	PCGKIPK	Unmodified	CTRL_Dracula_3739	2	400.228	798.442	/	31.956	0.010768	5313	46.351	<T
	Q5NDM9	Protein P2-P3	/	Poinsettia latent virus (isolate Euphorbia pulcherrima/Germany/Siepen/2005) (PnLV) (Poinsettia cryptic virus)	PCGKIPK	Unmodified	CTRL_Dracula_3739	2	400.228	798.442	/	31.956	0.010612	5313	46.351	<T
	Q5NDM9	Protein P2-P3	/	Poinsettia latent virus (isolate Euphorbia pulcherrima/Germany/Siepen/2005) (PnLV) (Poinsettia cryptic virus)	PCGKIPK	Unmodified	CTRL_Dracula_3739	2	400.228	798.442	/	31.956	0.0044226	5313	46.351	<T
	Q6R8G7	Phosphate transporter PHO1 homolog 3	PHO1	Arabidopsis thaliana (Mouse-ear cress)	ETPRSTIK	Unmodified	CTRL_Dracula_3737	2	466.264	930.513	/	44.378	4.4656e-10	8666	56.122	<T
	Q6R8G7	Phosphate transporter PHO1 homolog 3	PHO1	Arabidopsis thaliana (Mouse-ear cress)	ETPRSTIK	Unmodified	CTRL_Dracula_3737	2	466.264	930.513	/	44.378	6.2157e-10	8666	56.122	<T
	Q6R8G7	Phosphate transporter PHO1 homolog 3	PHO1	Arabidopsis thaliana (Mouse-ear cress)	ETPRSTIK	Unmodified	CTRL_Dracula_3737	2	466.264	930.513	/	44.378	1.647e-08	8666	56.122	<T
	Q6R8G7	Phosphate transporter PHO1 homolog 3	PHO1	Arabidopsis thaliana (Mouse-ear cress)	ETPRSTIK	Unmodified	CTRL_Dracula_3737	2	466.264	930.513	/	44.378	1.3384e-08	8666	56.122	<T
	Q84VQ0	Protein argonaute 9	AGO_9	Arabidopsis thaliana (Mouse-ear cress)	SLTNFQR	Unmodified	CTRL_Dracula_3738	2	433.23	864.445	/	29.258	0.00061802	4687	50.12	<T
	Q84VQ0	Protein argonaute 9	AGO_9	Arabidopsis thaliana (Mouse-ear cress)	SLTNFQR	Unmodified	CTRL_Dracula_3738	2	433.23	864.445	/	29.258	0.00047786	4687	50.12	<T
	Q84VQ0	Protein argonaute 9	AGO_9	Arabidopsis thaliana (Mouse-ear cress)	SLTNFQR	Unmodified	CTRL_Dracula_3738	2	433.23	864.445	/	29.258	0.00066999	4687	50.12	<T
	Q84VQ0	Protein argonaute 9	AGO_9	Arabidopsis thaliana (Mouse-ear cress)	SLTNFQR	Unmodified	CTRL_Dracula_3738	2	433.23	864.445	/	29.258	0.00023456	4687	50.12	<T
	Q852Q0	Serine/threonine protein kinase OSK3	OSK3	Oryza sativa subsp. japonica (Rice)	VKIAEHK	Unmodified	CTRL_Dracula_3739	2	412.753	823.492	0.94328	31.942	0.012685	5272	41.502	13468000
	Q9CAN0	Pentatricopeptide repeat-containing protein At1g63130, mitochondrial	/	Arabidopsis thaliana (Mouse-ear cress)	KISINRLNDLK	Deamidation (NQ)	CTRL_Dracula_3738	3	438.93	1313.77	-0.24433	30.713	0.01104	4950	43.419	6871000
	Q9SXS2	Probable sulfate transporter 3.3	SULTR3;3	Arabidopsis thaliana (Mouse-ear cress)	HLSMKKPK	Dioxidation M	CTRL_Dracula_3737	2	500.784	999.554	/	28.89	0.001408	4524	48.561	<T
