# Supplementary material for: Count Dracula Resurrected: Proteomic Analysis of Vlad III the Impaler’s Documents by EVA Technology and Mass Spectrometry
Source: Anal Chem. 2023 Aug 8;95(34):12732–44. doi: 10.1021/acs.analchem.3c01461 (PMC10469356; doi:10.1021/acs.analchem.3c01461)
Supplement: Supplementary file 10 — ac3c01461_si_010.xlsx [file ac3c01461_si_010.xlsx]

## Sheet: DB_Human
Table S9. List of peptides identified in the control blank modern letter by searching MS data in all the databases investigated
Leading razor protein	Protein names	Gene names	Organism	Sequence	Modifications	Raw file	Charge	Sperimental m/z	Theoretical Mass	Mass error [ppm]	Retention time	PEP	MS/MS scan number	Score	Intensity
Q9Y2I7	1-phosphatidylinositol 3-phosphate 5-kinase	PIKFYVE	Homo sapiens	ISAMDASPRNISPGLQNGEK	Dioxidation M	BiancoLettera_3840	2	1059.02	2116.02	2.1346	47.716	0.0090854	15344	47.991	3974800
Q9Y2I7	1-phosphatidylinositol 3-phosphate 5-kinase	PIKFYVE	Homo sapiens	YLELRFYGHQYTRR	L-DOPA-quinone	BiancoLettera_3841	2	958.482	1914.95	1.3911	50.702	0.011845	17437	62.823	3456200
Q5D862	Filaggrin-2	FLG2	Homo sapiens	FSNSSSSNEFSK	Unmodified	BiancoLettera_3840	2	660.789	1319.56	0.63426	30.126	0.00025507	7402	88.441	510970
Q5D862	Filaggrin-2	FLG2	Homo sapiens	QETTHGQTINTTR	Gln->pyro-Glu	BiancoLettera_3839	2	735.353	1468.69	-0.54135	28.281	0.010485	6331	53.967	154980
P13645	Keratin, type I cytoskeletal 10	KRT10	Homo sapiens	AETECQNTEYQQLLDIK	Unmodified	BiancoLettera_3839	2	1041.99	2081.96	1.1321	45.259	0.015098	13436	74.392	546890
P13645	Keratin, type I cytoskeletal 10	KRT10	Homo sapiens	AETECQNTEYQQLLDIK	Unmodified	BiancoLettera_3841	2	1041.99	2081.96	0.82455	45.223	0.014692	14781	66.393	649130
P13645	Keratin, type I cytoskeletal 10	KRT10	Homo sapiens	ALEESNYELEGK	Unmodified	BiancoLettera_3839	2	691.328	1380.64	0.59709	35.343	6.9057e-54	9016	166.19	1333900
P13645	Keratin, type I cytoskeletal 10	KRT10	Homo sapiens	ALEESNYELEGK	Unmodified	BiancoLettera_3840	2	691.328	1380.64	0.58013	35.628	3.0988e-83	9729	179.8	2144300
P13645	Keratin, type I cytoskeletal 10	KRT10	Homo sapiens	ALEESNYELEGK	Unmodified	BiancoLettera_3841	2	691.328	1380.64	0.71712	35.534	4.9955e-07	10363	128.03	2176700
P13645	Keratin, type I cytoskeletal 10	KRT10	Homo sapiens	DAEAWFNEK	Unmodified	BiancoLettera_3839	2	555.249	1108.48	-0.15518	43.901	2.0024e-131	12903	197.3	2051700
P13645	Keratin, type I cytoskeletal 10	KRT10	Homo sapiens	DAEAWFNEK	Unmodified	BiancoLettera_3840	2	555.249	1108.48	-0.3177	43.629	3.2454e-12	13423	146.81	2483200
P13645	Keratin, type I cytoskeletal 10	KRT10	Homo sapiens	DAEAWFNEK	Unmodified	BiancoLettera_3841	2	555.249	1108.48	-1.4683	43.691	4.5024e-36	14146	162.25	2316400
P13645	Keratin, type I cytoskeletal 10	KRT10	Homo sapiens	DYSKYYK	Unmodified	BiancoLettera_3839	2	483.732	965.449	/	35.965	0.00053923	9308	72.138	<T
P13645	Keratin, type I cytoskeletal 10	KRT10	Homo sapiens	DYSKYYK	Unmodified	BiancoLettera_3841	2	483.732	965.449	/	33.779	0.00010394	9586	76.847	<T
P13645	Keratin, type I cytoskeletal 10	KRT10	Homo sapiens	ELTTEIDNNIEQISSYK	Unmodified	BiancoLettera_3839	2	998.989	1995.96	0.82619	47.032	1.0001e-17	14360	125.82	784270
P13645	Keratin, type I cytoskeletal 10	KRT10	Homo sapiens	ELTTEIDNNIEQISSYK	Unmodified	BiancoLettera_3840	2	998.989	1995.96	0.74824	47.059	0.011625	15000	62.088	957260
P13645	Keratin, type I cytoskeletal 10	KRT10	Homo sapiens	ELTTEIDNNIEQISSYK	Unmodified	BiancoLettera_3841	2	998.989	1995.96	1.0858	47.051	1.5851e-10	15690	95.631	890950
P13645	Keratin, type I cytoskeletal 10	KRT10	Homo sapiens	GSLGGGFSSGGFSGGSFSR	Unmodified	BiancoLettera_3839	2	854.39	1706.76	0.30022	43.053	0.00018535	12348	83.692	3716100
P13645	Keratin, type I cytoskeletal 10	KRT10	Homo sapiens	GSLGGGFSSGGFSGGSFSR	Unmodified	BiancoLettera_3840	2	854.39	1706.76	0.18242	42.918	1.3031e-14	12966	98.253	4302700
P13645	Keratin, type I cytoskeletal 10	KRT10	Homo sapiens	GSLGGGFSSGGFSGGSFSR	Unmodified	BiancoLettera_3841	2	854.39	1706.76	0.67554	42.934	0.013205	13658	73.415	4304200
P13645	Keratin, type I cytoskeletal 10	KRT10	Homo sapiens	GSSGGGCFGGSSGGYGGLGGFGGGSFR	Unmodified	BiancoLettera_3840	2	1172	2341.98	0.093527	45.006	0.0002697	14077	71.637	317290
P13645	Keratin, type I cytoskeletal 10	KRT10	Homo sapiens	GSSGGGCFGGSSGGYGGLGGFGGGSFR	Unmodified	BiancoLettera_3841	2	1172	2341.98	0.77251	44.964	0.00032096	14706	69.148	394200
P13645	Keratin, type I cytoskeletal 10	KRT10	Homo sapiens	LAADDFR	Unmodified	BiancoLettera_3839	2	404.203	806.392	-0.34094	34.648	0.0030762	8675	128.75	5187900
P13645	Keratin, type I cytoskeletal 10	KRT10	Homo sapiens	LAADDFR	Unmodified	BiancoLettera_3840	2	404.203	806.392	-0.87104	34.97	0.0030762	9437	128.75	6189100
P13645	Keratin, type I cytoskeletal 10	KRT10	Homo sapiens	LAADDFR	Unmodified	BiancoLettera_3841	2	404.203	806.392	-1.3925	34.82	4.2283e-11	10036	144.29	5327400
P13645	Keratin, type I cytoskeletal 10	KRT10	Homo sapiens	LASYLDKVR	Unmodified	BiancoLettera_3839	2	532.809	1063.6	/	39.969	0.0021958	11058	68.383	<T
P13645	Keratin, type I cytoskeletal 10	KRT10	Homo sapiens	LASYLDKVR	Unmodified	BiancoLettera_3840	2	532.809	1063.6	/	38.017	0.0149	10714	60.118	<T
P13645	Keratin, type I cytoskeletal 10	KRT10	Homo sapiens	LENEIQTYR	Unmodified	BiancoLettera_3841	2	583.296	1164.58	0.27263	33.915	0.00089288	9623	112.41	709350
P13645	Keratin, type I cytoskeletal 10	KRT10	Homo sapiens	LENEIQTYR	Unmodified	BiancoLettera_3839	2	583.296	1164.58	-0.3979	33.804	0.0060248	8292	121.05	849010
P13645	Keratin, type I cytoskeletal 10	KRT10	Homo sapiens	LENEIQTYR	Unmodified	BiancoLettera_3840	2	583.296	1164.58	0.4624	34.066	1.4025e-07	9031	141.2	780490
P13645	Keratin, type I cytoskeletal 10	KRT10	Homo sapiens	NVQALEIELQSQLALK	Unmodified	BiancoLettera_3841	2	899.009	1796	-0.39333	51.638	0.015131	17878	62.088	236440
P13645	Keratin, type I cytoskeletal 10	KRT10	Homo sapiens	NVSTGDVNVEMNAAPGVDLTQLLNNMR	2 Oxidation (M)	BiancoLettera_3840	3	968.799	2903.38	0.25404	49.889	0.0010788	16391	64.246	9567200
P13645	Keratin, type I cytoskeletal 10	KRT10	Homo sapiens	NVSTGDVNVEMNAAPGVDLTQLLNNMR	Oxidation (M)	BiancoLettera_3840	3	963.467	2887.38	-0.27915	52.023	0.0067599	17424	40.104	673040
P13645	Keratin, type I cytoskeletal 10	KRT10	Homo sapiens	QSVEADINGLRR	Unmodified	BiancoLettera_3840	3	453.244	1356.71	-0.88519	38.529	0.0086459	10925	66.595	559480
P13645	Keratin, type I cytoskeletal 10	KRT10	Homo sapiens	QSVEADINGLRR	Unmodified	BiancoLettera_3841	3	453.244	1356.71	/	38.341	0.010154	11539	58.274	<T
P13645	Keratin, type I cytoskeletal 10	KRT10	Homo sapiens	SEITELR	Unmodified	BiancoLettera_3839	2	424.23	846.445	-0.35055	33.568	0.0076557	8200	123.99	1518500
P13645	Keratin, type I cytoskeletal 10	KRT10	Homo sapiens	SGGGGGGGGCGGGGGVSSLR	Unmodified	BiancoLettera_3840	2	775.342	1548.67	-0.050369	29.284	0.0078829	7071	74.769	1192500
P13645	Keratin, type I cytoskeletal 10	KRT10	Homo sapiens	SGGGGGGGGCGGGGGVSSLR	Unmodified	BiancoLettera_3841	2	775.342	1548.67	1.2934	29.275	5.0432e-16	7707	100.45	1187000
P13645	Keratin, type I cytoskeletal 10	KRT10	Homo sapiens	SLLEGEGSSGGGGR	Unmodified	BiancoLettera_3839	2	631.802	1261.59	-0.73796	32.619	1.1675e-32	7868	154.84	2049900
P13645	Keratin, type I cytoskeletal 10	KRT10	Homo sapiens	SLLEGEGSSGGGGR	Unmodified	BiancoLettera_3840	2	631.802	1261.59	-0.39033	32.867	1.2328e-08	8520	108.7	2021900
P13645	Keratin, type I cytoskeletal 10	KRT10	Homo sapiens	SLLEGEGSSGGGGR	Unmodified	BiancoLettera_3841	2	631.802	1261.59	0.69611	32.799	6.7143e-09	9160	113.69	1728900
P13645	Keratin, type I cytoskeletal 10	KRT10	Homo sapiens	SQYEQLAEQNR	Unmodified	BiancoLettera_3839	2	683.323	1364.63	-0.56135	32.147	0.00013844	7693	106.88	1012300
P13645	Keratin, type I cytoskeletal 10	KRT10	Homo sapiens	SQYEQLAEQNR	Unmodified	BiancoLettera_3840	2	683.323	1364.63	-0.17328	32.37	5.3263e-09	8384	140.83	1208100
P13645	Keratin, type I cytoskeletal 10	KRT10	Homo sapiens	SQYEQLAEQNR	Unmodified	BiancoLettera_3841	2	683.323	1364.63	/	32.243	3.5096e-36	9000	104.42	<T
P13645	Keratin, type I cytoskeletal 10	KRT10	Homo sapiens	TIDDLKNQILNLTTDNANILLQIDNAR	Unmodified	BiancoLettera_3839	3	1018.21	3051.62	1.0417	58.231	0.010857	19654	47.38	201740
P13645	Keratin, type I cytoskeletal 10	KRT10	Homo sapiens	TIDDLKNQILNLTTDNANILLQIDNAR	Unmodified	BiancoLettera_3840	3	1018.21	3051.62	1.1477	58.294	0.0037113	20332	52.329	441450
P13645	Keratin, type I cytoskeletal 10	KRT10	Homo sapiens	VLDELTLTK	Unmodified	BiancoLettera_3840	2	516.303	1030.59	-0.22281	42.347	0.0050999	12769	124.08	3673800
P13645	Keratin, type I cytoskeletal 10	KRT10	Homo sapiens	VTMQNLNDR	Oxidation (M)	BiancoLettera_3840	2	553.767	1105.52	-0.2828	27.191	0.0062404	6446	101.72	5789400
P13645	Keratin, type I cytoskeletal 10	KRT10	Homo sapiens	VTMQNLNDR	Oxidation (M)	BiancoLettera_3841	2	553.767	1105.52	-0.60431	27.046	0.014476	7020	90.709	5609400
P13645	Keratin, type I cytoskeletal 10	KRT10	Homo sapiens	VTMQNLNDR	Oxidation (M)	BiancoLettera_3839	2	553.767	1105.52	-0.19952	26.931	0.015606	5980	88.819	4164100
P13645	Keratin, type I cytoskeletal 10	KRT10	Homo sapiens	YENEVALR	Unmodified	BiancoLettera_3839	2	497.254	992.493	0.13488	33.237	0.014995	8028	102.72	1748300
P13645	Keratin, type I cytoskeletal 10	KRT10	Homo sapiens	YENEVALR	Unmodified	BiancoLettera_3841	2	497.254	992.493	-1.436	33.362	0.001512	9401	130.04	1514600
P02533	Keratin, type I cytoskeletal 14	KRT14	Homo sapiens	EVATNSELVQSGK	Unmodified	BiancoLettera_3839	2	681.349	1360.68	0.12178	31.671	5.5547e-13	7504	140.07	655060
P02533	Keratin, type I cytoskeletal 14	KRT14	Homo sapiens	VLDELTLAR	Unmodified	BiancoLettera_3841	2	515.301	1028.59	-1.7178	43.333	0.014362	13880	93.374	374400
P35527	Keratin, type I cytoskeletal 9	KRT9	Homo sapiens	DIENQYETQITQIEHEVSSSGQEVQSSAK	Unmodified	BiancoLettera_3839	3	1088.84	3263.51	2.0468	49.624	0.00016667	15575	62.848	2801800
P35527	Keratin, type I cytoskeletal 9	KRT9	Homo sapiens	DIENQYETQITQIEHEVSSSGQEVQSSAK	Unmodified	BiancoLettera_3841	3	1088.84	3263.51	1.6119	49.568	8.3104e-09	16904	97.057	4035300
P35527	Keratin, type I cytoskeletal 9	KRT9	Homo sapiens	DQIVDLTVGNNK	Unmodified	BiancoLettera_3841	2	658.346	1314.68	0.52074	41.942	0.015718	13325	56.043	377590
P35527	Keratin, type I cytoskeletal 9	KRT9	Homo sapiens	FSSSGGGGGGGRFSSSSGYGGGSSR	Unmodified	BiancoLettera_3841	3	733.653	2197.94	-0.47355	34.395	0.015163	9833	51.31	464600
P35527	Keratin, type I cytoskeletal 9	KRT9	Homo sapiens	FSSSGGGGGGGRFSSSSGYGGGSSR	Unmodified	BiancoLettera_3840	3	733.653	2197.94	0.21077	34.899	0.013977	9237	47.472	514090
P35527	Keratin, type I cytoskeletal 9	KRT9	Homo sapiens	FSSSSGYGGGSSR	Unmodified	BiancoLettera_3840	2	618.268	1234.52	0.44484	27.96	0.00098718	6652	90.685	6992100
P35527	Keratin, type I cytoskeletal 9	KRT9	Homo sapiens	FSSSSGYGGGSSR	Unmodified	BiancoLettera_3841	2	618.268	1234.52	0.27519	27.817	0.00013294	7260	106.29	6117500
P35527	Keratin, type I cytoskeletal 9	KRT9	Homo sapiens	FSSSSGYGGGSSR	L-DOPA-quinone	BiancoLettera_3839	2	625.258	1248.5	0.022643	27.79	0.010873	6197	61.353	228790
P35527	Keratin, type I cytoskeletal 9	KRT9	Homo sapiens	FSSSSGYGGGSSR	L-DOPA-quinone	BiancoLettera_3841	2	625.258	1248.5	0.53926	27.827	9.0013e-07	7299	97.813	267870
P35527	Keratin, type I cytoskeletal 9	KRT9	Homo sapiens	GGGGSFGYSYGGGSGGGFSASSLGGGFGGGSR	Unmodified	BiancoLettera_3839	2	1353.08	2704.15	2.8425	45.708	0.012458	13695	42.052	476810
P35527	Keratin, type I cytoskeletal 9	KRT9	Homo sapiens	GGGGSFGYSYGGGSGGGFSASSLGGGFGGGSR	Unmodified	BiancoLettera_3840	3	902.392	2704.15	0.086833	45.683	0.011944	14359	44.267	3156300
P35527	Keratin, type I cytoskeletal 9	KRT9	Homo sapiens	GGGGSFGYSYGGGSGGGFSASSLGGGFGGGSR	Unmodified	BiancoLettera_3841	2	1353.08	2704.15	2.0239	45.704	0.0058145	15034	45.844	1137800
P35527	Keratin, type I cytoskeletal 9	KRT9	Homo sapiens	GGSGGSYGGGGSGGGYGGGSGSR	Unmodified	BiancoLettera_3839	2	896.367	1790.72	0.60605	26.953	0	5988	262.83	11277000
P35527	Keratin, type I cytoskeletal 9	KRT9	Homo sapiens	GGSGGSYGGGGSGGGYGGGSGSR	Unmodified	BiancoLettera_3840	2	896.367	1790.72	0.40271	27.213	6.802e-34	6468	153.95	16115000
P35527	Keratin, type I cytoskeletal 9	KRT9	Homo sapiens	GGSGGSYGGGGSGGGYGGGSGSR	Unmodified	BiancoLettera_3841	2	896.367	1790.72	0.64161	27.046	0	7033	254.72	13222000
P35527	Keratin, type I cytoskeletal 9	KRT9	Homo sapiens	GGSGGSYGGGGSGGGYGGGSGSR	L-DOPA-quinone	BiancoLettera_3839	2	903.357	1804.7	1.3303	26.984	1.5251e-39	6002	147.83	1129700
P35527	Keratin, type I cytoskeletal 9	KRT9	Homo sapiens	GGSGGSYGGGGSGGGYGGGSGSR	L-DOPA-quinone	BiancoLettera_3840	2	903.357	1804.7	0.50642	27.213	9.5786e-18	6474	97.235	1085800
P35527	Keratin, type I cytoskeletal 9	KRT9	Homo sapiens	GGSGGSYGGGGSGGGYGGGSGSR	L-DOPA-quinone	BiancoLettera_3841	2	903.357	1804.7	1.6677	27.077	0.00020317	7055	78.244	1115700
P35527	Keratin, type I cytoskeletal 9	KRT9	Homo sapiens	GGSGGSYGGGGSGGGYGGGSGSR	2 L-DOPA-quinone	BiancoLettera_3840	2	910.347	1818.68	0.95937	27.246	0.0073017	6485	44.252	242840
P35527	Keratin, type I cytoskeletal 9	KRT9	Homo sapiens	GSRGGSGGSYGGGGSGGGYGGGSGSR	Unmodified	BiancoLettera_3841	3	697.966	2090.88	-0.30422	27.028	0.0083688	7040	54.3	1958600
P35527	Keratin, type I cytoskeletal 9	KRT9	Homo sapiens	GSRGGSGGSYGGGGSGGGYGGGSGSR	Unmodified	BiancoLettera_3840	3	697.966	2090.88	0.24557	27.191	0.015878	6454	45.878	2157000
P35527	Keratin, type I cytoskeletal 9	KRT9	Homo sapiens	HGVQELEIELQSQLSK	Unmodified	BiancoLettera_3839	3	613.327	1836.96	-0.25684	47.344	0.006921	14473	79.837	433680
P35527	Keratin, type I cytoskeletal 9	KRT9	Homo sapiens	IGLGGRGGSGGSYGR	Unmodified	BiancoLettera_3840	3	450.901	1349.68	/	35.16	0.017249	9543	49.333	<T
P35527	Keratin, type I cytoskeletal 9	KRT9	Homo sapiens	QEYEQLIAK	Gln->pyro-Glu	BiancoLettera_3839	2	552.782	1103.55	0.39527	45.729	0.0036509	13729	105.1	4266300
P35527	Keratin, type I cytoskeletal 9	KRT9	Homo sapiens	QEYEQLIAK	Gln->pyro-Glu	BiancoLettera_3840	2	552.782	1103.55	0.96679	45.845	0.0034117	14426	106.68	5095200
P35527	Keratin, type I cytoskeletal 9	KRT9	Homo sapiens	QEYEQLIAK	Gln->pyro-Glu	BiancoLettera_3841	2	552.782	1103.55	-0.64663	45.87	0.0085912	15107	76.17	4761700
P35527	Keratin, type I cytoskeletal 9	KRT9	Homo sapiens	QEYEQLIAK	Unmodified	BiancoLettera_3841	2	561.295	1120.58	0.91412	36.802	0.014752	10847	87.181	476390
P35527	Keratin, type I cytoskeletal 9	KRT9	Homo sapiens	QEYEQLIAK	Unmodified	BiancoLettera_3839	2	561.295	1120.58	0.62808	37.592	0.015077	9760	76.478	742820
P35527	Keratin, type I cytoskeletal 9	KRT9	Homo sapiens	QFSSSYLSR	Gln->pyro-Glu	BiancoLettera_3840	2	529.251	1056.49	0.37735	46.277	0.0081707	14632	78.516	1010100
P35527	Keratin, type I cytoskeletal 9	KRT9	Homo sapiens	QFSSSYLSR	Gln->pyro-Glu	BiancoLettera_3841	2	529.251	1056.49	-2.4921	46.285	0.0072351	15314	82.75	951670
P35527	Keratin, type I cytoskeletal 9	KRT9	Homo sapiens	QGVDADINGLR	Gln->pyro-Glu	BiancoLettera_3839	2	570.786	1139.56	-0.30493	44.453	0.00071975	13171	91.867	2450600
P35527	Keratin, type I cytoskeletal 9	KRT9	Homo sapiens	QGVDADINGLR	Gln->pyro-Glu	BiancoLettera_3840	2	570.786	1139.56	0.8008	44.571	4.5926e-48	13830	168.26	2392200
P35527	Keratin, type I cytoskeletal 9	KRT9	Homo sapiens	QGVDADINGLR	Gln->pyro-Glu	BiancoLettera_3841	2	570.786	1139.56	0.058637	44.627	0.0007312	14520	91.584	2528300
P35527	Keratin, type I cytoskeletal 9	KRT9	Homo sapiens	SGGGGGGGLGSGGSIR	Unmodified	BiancoLettera_3839	2	616.803	1231.59	-0.57526	29.612	0.0017828	6671	86.772	14522000
P35527	Keratin, type I cytoskeletal 9	KRT9	Homo sapiens	SGGGGGGGLGSGGSIR	Unmodified	BiancoLettera_3840	2	616.803	1231.59	0.23047	29.749	0.00080794	7238	105.17	12988000
P35527	Keratin, type I cytoskeletal 9	KRT9	Homo sapiens	SGGGGGGGLGSGGSIR	Unmodified	BiancoLettera_3841	2	616.803	1231.59	0.92725	29.745	1.0058e-06	8311	93.959	14276000
P35527	Keratin, type I cytoskeletal 9	KRT9	Homo sapiens	STMQELNSR	Oxidation (M)	BiancoLettera_3839	2	541.251	1080.49	0.30442	26.931	0.013798	5983	97.635	2935500
P35527	Keratin, type I cytoskeletal 9	KRT9	Homo sapiens	STMQELNSR	Oxidation (M)	BiancoLettera_3841	2	541.251	1080.49	-1.5797	27.046	0.0069542	7018	110.12	2112900
P35527	Keratin, type I cytoskeletal 9	KRT9	Homo sapiens	STMQELNSR	Oxidation (M)	BiancoLettera_3840	2	541.251	1080.49	-0.10957	27.191	0.011116	6470	80.219	2867900
P35527	Keratin, type I cytoskeletal 9	KRT9	Homo sapiens	VQALEEANNDLENK	Unmodified	BiancoLettera_3839	2	793.886	1585.76	0.16946	36.416	9.8486e-16	9590	144.17	1090600
P35527	Keratin, type I cytoskeletal 9	KRT9	Homo sapiens	VQALEEANNDLENK	Unmodified	BiancoLettera_3840	2	793.886	1585.76	0.13824	36.353	0.0028503	9920	93.258	1967500
P04264	Keratin, type II cytoskeletal 1	KRT1	Homo sapiens	AEAESLYQSK	Unmodified	BiancoLettera_3839	2	563.275	1124.53	-0.16366	31.168	3.5696e-228	7244	223.88	9759100
P04264	Keratin, type II cytoskeletal 1	KRT1	Homo sapiens	AEAESLYQSK	Unmodified	BiancoLettera_3840	2	563.275	1124.53	0.1163	31.44	4.7881e-101	8333	200.54	8545600
P04264	Keratin, type II cytoskeletal 1	KRT1	Homo sapiens	AEAESLYQSK	Unmodified	BiancoLettera_3841	2	563.275	1124.53	0.68041	31.293	7.4157e-152	8567	200.54	8885600
P04264	Keratin, type II cytoskeletal 1	KRT1	Homo sapiens	AQYEDIAQK	Unmodified	BiancoLettera_3839	2	533.264	1064.51	0.013055	30.75	0.0090161	7512	107.01	34910000
P04264	Keratin, type II cytoskeletal 1	KRT1	Homo sapiens	AQYEDIAQK	Unmodified	BiancoLettera_3840	2	533.264	1064.51	-0.0080215	30.937	4.7282e-07	7724	140.09	30440000
P04264	Keratin, type II cytoskeletal 1	KRT1	Homo sapiens	AQYEDIAQK	Unmodified	BiancoLettera_3841	2	533.264	1064.51	0.02393	30.828	0.0061279	8349	122.74	31838000
P04264	Keratin, type II cytoskeletal 1	KRT1	Homo sapiens	AQYEDIAQK	L-DOPA-quinone	BiancoLettera_3839	2	540.254	1078.49	-0.45528	30.782	0.0094096	7068	83.265	1447800
P04264	Keratin, type II cytoskeletal 1	KRT1	Homo sapiens	AQYEDIAQK	L-DOPA-quinone	BiancoLettera_3840	2	540.254	1078.49	-0.56482	30.959	0.0093872	7760	83.206	1436700
P04264	Keratin, type II cytoskeletal 1	KRT1	Homo sapiens	AQYEDIAQK	L-DOPA-quinone	BiancoLettera_3841	2	540.254	1078.49	-0.060024	30.835	0.0094096	8396	83.265	1468500
P04264	Keratin, type II cytoskeletal 1	KRT1	Homo sapiens	DVDGAYMTKVDLQAK	Oxidation (M)	BiancoLettera_3840	3	557.275	1668.8	/	36.796	0.0091504	10199	49.988	<T
P04264	Keratin, type II cytoskeletal 1	KRT1	Homo sapiens	FLEQQNQVLQTK	Unmodified	BiancoLettera_3839	2	738.396	1474.78	0.018668	37.071	9.4594e-16	9725	145.25	783450
P04264	Keratin, type II cytoskeletal 1	KRT1	Homo sapiens	FLEQQNQVLQTK	Unmodified	BiancoLettera_3840	2	738.396	1474.78	1.1803	37.352	8.923e-17	10409	147.4	1544800
P04264	Keratin, type II cytoskeletal 1	KRT1	Homo sapiens	FLEQQNQVLQTK	Unmodified	BiancoLettera_3841	2	738.396	1474.78	0.96403	37.31	0.00050557	11081	94.692	1179600
P04264	Keratin, type II cytoskeletal 1	KRT1	Homo sapiens	FSSCGGGGGSFGAGGGFGSR	Unmodified	BiancoLettera_3839	2	883.371	1764.73	1.2013	38.846	3.7954e-57	10371	170.74	1984900
P04264	Keratin, type II cytoskeletal 1	KRT1	Homo sapiens	FSSCGGGGGSFGAGGGFGSR	Unmodified	BiancoLettera_3840	2	883.371	1764.73	0.50645	38.467	6.4591e-11	11041	139.65	2336000
P04264	Keratin, type II cytoskeletal 1	KRT1	Homo sapiens	FSSCGGGGGSFGAGGGFGSR	Unmodified	BiancoLettera_3841	2	883.371	1764.73	2.332	37.791	0.010054	11257	62.378	442450
P04264	Keratin, type II cytoskeletal 1	KRT1	Homo sapiens	GSGGGSSGGSIGGR	Unmodified	BiancoLettera_3839	2	546.755	1091.5	-0.37711	26.931	3.9528e-53	5973	169.21	1804500
P04264	Keratin, type II cytoskeletal 1	KRT1	Homo sapiens	GSGGGSSGGSIGGR	Unmodified	BiancoLettera_3840	2	546.755	1091.5	-0.007002	27.191	8.9721e-53	6441	166.29	1521700
P04264	Keratin, type II cytoskeletal 1	KRT1	Homo sapiens	GSGGGSSGGSIGGR	Unmodified	BiancoLettera_3841	2	546.755	1091.5	-1.0145	27.028	5.9813e-06	7022	132.17	1370900
P04264	Keratin, type II cytoskeletal 1	KRT1	Homo sapiens	IEISELNR	Unmodified	BiancoLettera_3839	2	487.269	972.524	-0.11319	38.661	0.0087271	10380	120.65	1009600
P04264	Keratin, type II cytoskeletal 1	KRT1	Homo sapiens	IEISELNR	Unmodified	BiancoLettera_3840	2	487.269	972.524	0.1951	38.347	0.0062111	10754	117.16	1226000
P04264	Keratin, type II cytoskeletal 1	KRT1	Homo sapiens	MSGECAPNVSVSVSTSHTTISGGGSR	Oxidation (M)	BiancoLettera_3839	3	861.059	2580.15	0.14692	36.979	0.00025797	9736	72.302	824500
P04264	Keratin, type II cytoskeletal 1	KRT1	Homo sapiens	MSGECAPNVSVSVSTSHTTISGGGSR	Oxidation (M)	BiancoLettera_3841	3	861.059	2580.15	0.050672	36.147	9.3196e-05	10526	77.641	821980
P04264	Keratin, type II cytoskeletal 1	KRT1	Homo sapiens	NKYEDEINKR	Unmodified	BiancoLettera_3841	3	436.89	1307.65	-2.4672	27.1	0.01251	7126	64.103	618930
P04264	Keratin, type II cytoskeletal 1	KRT1	Homo sapiens	NMQDMVEDYR	2 Oxidation (M)	BiancoLettera_3839	2	666.763	1331.51	-0.57337	30.363	0.0081736	6917	56.916	694170
P04264	Keratin, type II cytoskeletal 1	KRT1	Homo sapiens	NMQDMVEDYR	2 Oxidation (M)	BiancoLettera_3840	2	666.763	1331.51	0.30429	30.56	0.0045161	7578	76.17	607310
P04264	Keratin, type II cytoskeletal 1	KRT1	Homo sapiens	NMQDMVEDYR	2 Oxidation (M)	BiancoLettera_3841	2	666.763	1331.51	1.2744	30.479	0.0025122	8219	81.525	822430
P04264	Keratin, type II cytoskeletal 1	KRT1	Homo sapiens	QISNLQQSISDAEQR	Unmodified	BiancoLettera_3839	2	858.929	1715.84	0.8124	39.81	0.0048874	10978	80.245	237790
P04264	Keratin, type II cytoskeletal 1	KRT1	Homo sapiens	QISNLQQSISDAEQR	Gln->pyro-Glu	BiancoLettera_3839	2	850.416	1698.82	0.49358	48.171	0.00013075	14963	106.26	523890
P04264	Keratin, type II cytoskeletal 1	KRT1	Homo sapiens	SGGGFSSGSAGIINYQR	Unmodified	BiancoLettera_3839	2	829.4	1656.79	1.1018	39.96	0.013935	11078	90.793	868470
P04264	Keratin, type II cytoskeletal 1	KRT1	Homo sapiens	SGGGGGRFSSCGGGGGSFGAGGGFGSR	Unmodified	BiancoLettera_3839	3	765.33	2292.97	-0.105	39.477	0.00089284	11036	65.248	558290
P04264	Keratin, type II cytoskeletal 1	KRT1	Homo sapiens	SGGGGGRFSSCGGGGGSFGAGGGFGSR	Unmodified	BiancoLettera_3840	3	765.33	2292.97	0.77246	38.302	7.8467e-06	10850	113.87	838970
P04264	Keratin, type II cytoskeletal 1	KRT1	Homo sapiens	SISISVAR	Unmodified	BiancoLettera_3839	2	416.748	831.481	2.1712	37.131	0.00076305	9902	131.04	4645500
P04264	Keratin, type II cytoskeletal 1	KRT1	Homo sapiens	SISISVAR	Unmodified	BiancoLettera_3840	2	416.748	831.481	1.4823	36.834	2.4758e-56	10265	175.75	6247800
P04264	Keratin, type II cytoskeletal 1	KRT1	Homo sapiens	SISISVAR	Unmodified	BiancoLettera_3841	2	416.748	831.481	1.4688	36.755	3.2517e-17	10882	153.15	5759800
P04264	Keratin, type II cytoskeletal 1	KRT1	Homo sapiens	SKAEAESLYQSK	Unmodified	BiancoLettera_3841	2	670.838	1339.66	/	28.396	9.3009e-14	7474	84.31	<T
P04264	Keratin, type II cytoskeletal 1	KRT1	Homo sapiens	SLDLDSIIAEVK	Unmodified	BiancoLettera_3839	2	651.861	1301.71	-0.005638	53.548	1.3579e-51	17449	169.93	17126000
P04264	Keratin, type II cytoskeletal 1	KRT1	Homo sapiens	SLDLDSIIAEVK	Unmodified	BiancoLettera_3840	2	651.861	1301.71	0.25056	53.527	2.3683e-79	18083	177.78	23203000
P04264	Keratin, type II cytoskeletal 1	KRT1	Homo sapiens	SLDLDSIIAEVK	Unmodified	BiancoLettera_3841	2	651.861	1301.71	-0.4745	53.425	1.6547e-39	18712	162.36	29919000
P04264	Keratin, type II cytoskeletal 1	KRT1	Homo sapiens	SLNNQFASFIDK	Unmodified	BiancoLettera_3839	2	692.349	1382.68	-0.50314	46.224	0.00029744	13833	118.4	15500000
P04264	Keratin, type II cytoskeletal 1	KRT1	Homo sapiens	SLNNQFASFIDK	Unmodified	BiancoLettera_3841	2	692.349	1382.68	-0.59447	46.21	8.8606e-07	15162	131.82	12101000
P04264	Keratin, type II cytoskeletal 1	KRT1	Homo sapiens	SLNNQFASFIDK	Unmodified	BiancoLettera_3840	2	692.349	1382.68	0.43147	46.191	0.017289	14479	58.63	13315000
P04264	Keratin, type II cytoskeletal 1	KRT1	Homo sapiens	SLNNQFASFIDKVR	Unmodified	BiancoLettera_3839	3	546.958	1637.85	0.13852	47.613	0.0012041	14901	122.46	2022900
P04264	Keratin, type II cytoskeletal 1	KRT1	Homo sapiens	SLNNQFASFIDKVR	Unmodified	BiancoLettera_3841	3	546.958	1637.85	-1.0443	47.109	0.0015337	15978	103.97	1719400
P04264	Keratin, type II cytoskeletal 1	KRT1	Homo sapiens	SLVNLGGSK	Unmodified	BiancoLettera_3839	2	437.753	873.492	-0.38546	36.066	0.005913	9338	119.21	5623200
P04264	Keratin, type II cytoskeletal 1	KRT1	Homo sapiens	SLVNLGGSK	Unmodified	BiancoLettera_3841	2	437.753	873.492	-2.657	36.259	0.0052336	10678	113.26	7619900
P04264	Keratin, type II cytoskeletal 1	KRT1	Homo sapiens	SRQFSSR	Acetyl (Protein N-term),Deamidation (NQ)	BiancoLettera_3839	2	455.722	909.43	0.55955	32.702	0.0056883	7898	114.19	1530600
P04264	Keratin, type II cytoskeletal 1	KRT1	Homo sapiens	TLLEGEESR	Unmodified	BiancoLettera_3839	2	517.262	1032.51	2.3793	33.135	8.6153e-34	8007	162.25	3472700
P04264	Keratin, type II cytoskeletal 1	KRT1	Homo sapiens	TLLEGEESR	Unmodified	BiancoLettera_3840	2	517.262	1032.51	2.8884	33.357	9.5303e-17	8721	149.65	2535900
P04264	Keratin, type II cytoskeletal 1	KRT1	Homo sapiens	TLLEGEESR	Unmodified	BiancoLettera_3841	2	517.262	1032.51	0.82157	33.302	1.1715e-10	9369	144.12	2912400
P04264	Keratin, type II cytoskeletal 1	KRT1	Homo sapiens	TNAENEFVTIKK	Unmodified	BiancoLettera_3839	3	465.249	1392.72	0.38949	38.709	4.5257e-11	10328	138.42	2960200
P04264	Keratin, type II cytoskeletal 1	KRT1	Homo sapiens	TNAENEFVTIKK	Unmodified	BiancoLettera_3840	3	465.249	1392.72	-0.94676	33.447	0.010277	8731	58.04	802060
P04264	Keratin, type II cytoskeletal 1	KRT1	Homo sapiens	TNAENEFVTIKK	Unmodified	BiancoLettera_3841	2	697.37	1392.72	0.36815	33.328	0.014299	9363	48.981	193910
P04264	Keratin, type II cytoskeletal 1	KRT1	Homo sapiens	YEELQITAGR	Unmodified	BiancoLettera_3839	2	590.304	1178.59	0.91687	38.9	4.1258e-40	10550	162.88	2364300
P35908	Keratin, type II cytoskeletal 2 epidermal	KRT2	Homo sapiens	AQYEEIAQR	Unmodified	BiancoLettera_3839	2	554.275	1106.54	-0.08456	31.482	1.4909e-44	7409	166.68	3476600
P35908	Keratin, type II cytoskeletal 2 epidermal	KRT2	Homo sapiens	AQYEEIAQR	Unmodified	BiancoLettera_3840	2	554.275	1106.54	/	31.76	5.2505e-38	8137	145.34	<T
P35908	Keratin, type II cytoskeletal 2 epidermal	KRT2	Homo sapiens	AQYEEIAQR	Unmodified	BiancoLettera_3841	2	554.275	1106.54	1.6446	31.541	1.2886e-88	8710	187.55	3452700
P35908	Keratin, type II cytoskeletal 2 epidermal	KRT2	Homo sapiens	DVDNAYMIK	Oxidation (M)	BiancoLettera_3839	2	542.753	1083.49	1.2758	35.401	0.0096573	9035	75.738	1408100
P35908	Keratin, type II cytoskeletal 2 epidermal	KRT2	Homo sapiens	GFSSGSAVVSGGSR	Unmodified	BiancoLettera_3839	2	627.807	1253.6	-0.37206	32.219	0.0037357	7702	99.522	953260
P35908	Keratin, type II cytoskeletal 2 epidermal	KRT2	Homo sapiens	GFSSGSAVVSGGSR	Unmodified	BiancoLettera_3840	2	627.807	1253.6	0.15678	32.46	0.01326	8400	76.655	1064300
P35908	Keratin, type II cytoskeletal 2 epidermal	KRT2	Homo sapiens	GFSSGSAVVSGGSR	Unmodified	BiancoLettera_3841	2	627.807	1253.6	/	32.314	2.2505e-30	9018	95.483	<T
P35908	Keratin, type II cytoskeletal 2 epidermal	KRT2	Homo sapiens	GGGFGGGSSFGGGSGFSGGGFGGGGFGGGR	Unmodified	BiancoLettera_3840	2	1200.01	2398.01	0.62976	46.055	0.002214	14559	50.493	332840
P35908	Keratin, type II cytoskeletal 2 epidermal	KRT2	Homo sapiens	GGSGGGGSISGGGYGSGGGSGGR	Unmodified	BiancoLettera_3839	2	871.378	1740.74	0.59988	28.012	0.0038283	6237	68.413	1682400
P35908	Keratin, type II cytoskeletal 2 epidermal	KRT2	Homo sapiens	GGSGGGGSISGGGYGSGGGSGGR	Unmodified	BiancoLettera_3840	2	871.378	1740.74	0.37473	28.194	0.00547	6735	68.257	1468800
P35908	Keratin, type II cytoskeletal 2 epidermal	KRT2	Homo sapiens	GGSGGGGSISGGGYGSGGGSGGR	L-DOPA-quinone	BiancoLettera_3839	2	878.367	1754.72	1.1291	28.033	0.0021067	6259	64.407	155000
P35908	Keratin, type II cytoskeletal 2 epidermal	KRT2	Homo sapiens	GGSGGGGSISGGGYGSGGGSGGR	L-DOPA-quinone	BiancoLettera_3841	2	878.367	1754.72	1.4843	28.092	0.0030334	7364	60.55	156800
P35908	Keratin, type II cytoskeletal 2 epidermal	KRT2	Homo sapiens	GSSSGGGYSSGSSSYGSGGR	Unmodified	BiancoLettera_3839	2	870.856	1739.7	0.43022	27.009	0.00041375	6007	125.89	1289700
P35908	Keratin, type II cytoskeletal 2 epidermal	KRT2	Homo sapiens	GSSSGGGYSSGSSSYGSGGR	Unmodified	BiancoLettera_3840	2	870.856	1739.7	0.38252	27.253	1.16e-06	6479	132.81	1290900
P35908	Keratin, type II cytoskeletal 2 epidermal	KRT2	Homo sapiens	GSSSGGGYSSGSSSYGSGGR	Unmodified	BiancoLettera_3841	2	870.856	1739.7	0.19821	27.077	0.0022867	7052	94.461	1410400
P35908	Keratin, type II cytoskeletal 2 epidermal	KRT2	Homo sapiens	LLEGEECR	Unmodified	BiancoLettera_3839	2	503.237	1004.46	0.18246	30.495	0.00027048	6953	134.06	1530600
P35908	Keratin, type II cytoskeletal 2 epidermal	KRT2	Homo sapiens	LLEGEECR	Unmodified	BiancoLettera_3840	2	503.237	1004.46	-0.40173	30.703	0.0087069	7638	120.62	1456400
P35908	Keratin, type II cytoskeletal 2 epidermal	KRT2	Homo sapiens	LLEGEECR	Unmodified	BiancoLettera_3841	2	503.237	1004.46	-2.2324	30.625	0.00031024	8287	133.81	1528200
P35908	Keratin, type II cytoskeletal 2 epidermal	KRT2	Homo sapiens	MSGDLSSNVTVSVTSSTISSNVASK	Oxidation (M)	BiancoLettera_3839	2	1237.6	2473.19	2.483	41.874	0.0030146	11927	62.94	325240
P35908	Keratin, type II cytoskeletal 2 epidermal	KRT2	Homo sapiens	MSGDLSSNVTVSVTSSTISSNVASK	Oxidation (M)	BiancoLettera_3840	3	825.402	2473.19	0.84433	41.884	2.4912e-06	12560	85.423	1615100
P35908	Keratin, type II cytoskeletal 2 epidermal	KRT2	Homo sapiens	MSGDLSSNVTVSVTSSTISSNVASK	Oxidation (M)	BiancoLettera_3841	3	825.402	2473.19	0.48245	41.937	0.00033807	13265	72.755	1882100
P35908	Keratin, type II cytoskeletal 2 epidermal	KRT2	Homo sapiens	NLDLDSIIAEVK	Unmodified	BiancoLettera_3839	2	665.367	1328.72	0.013221	53.476	4.4404e-07	17438	133.75	4488400
P35908	Keratin, type II cytoskeletal 2 epidermal	KRT2	Homo sapiens	NLDLDSIIAEVK	Unmodified	BiancoLettera_3840	2	665.367	1328.72	0.2501	53.459	1.2231e-15	18068	144.55	6185300
P35908	Keratin, type II cytoskeletal 2 epidermal	KRT2	Homo sapiens	NLDLDSIIAEVK	Unmodified	BiancoLettera_3841	2	665.367	1328.72	-0.55449	53.359	9.3734e-11	18700	139.15	7625400
P35908	Keratin, type II cytoskeletal 2 epidermal	KRT2	Homo sapiens	NLDLDSIIAEVK	Deamidation (NQ)	BiancoLettera_3839	2	665.859	1329.7	0.13463	61.318	2.4928e-29	20954	155	3669400
P35908	Keratin, type II cytoskeletal 2 epidermal	KRT2	Homo sapiens	NLDLDSIIAEVK	Deamidation (NQ)	BiancoLettera_3840	2	665.859	1329.7	-0.6097	61.398	4.9936e-51	21582	166.86	3667400
P35908	Keratin, type II cytoskeletal 2 epidermal	KRT2	Homo sapiens	NLDLDSIIAEVK	Deamidation (NQ)	BiancoLettera_3841	2	665.859	1329.7	-0.27346	61.335	5.0622e-07	22228	133.91	3722500
P35908	Keratin, type II cytoskeletal 2 epidermal	KRT2	Homo sapiens	NVQDAIADAEQR	Unmodified	BiancoLettera_3839	2	665.323	1328.63	0.52072	38.14	0.00028545	10234	118.71	671640
P35908	Keratin, type II cytoskeletal 2 epidermal	KRT2	Homo sapiens	NVQDAIADAEQR	Unmodified	BiancoLettera_3840	2	665.323	1328.63	1.2696	38.096	0.0036959	10655	84.17	834420
P35908	Keratin, type II cytoskeletal 2 epidermal	KRT2	Homo sapiens	NVQDAIADAEQR	Unmodified	BiancoLettera_3841	2	665.323	1328.63	1.7005	38.085	0.00028065	11355	116.23	663420
P35908	Keratin, type II cytoskeletal 2 epidermal	KRT2	Homo sapiens	SISISVAGGGGGFGAAGGFGGR	Unmodified	BiancoLettera_3839	2	919.961	1837.91	0.91676	45.627	0.007285	13614	62.081	716900
P35908	Keratin, type II cytoskeletal 2 epidermal	KRT2	Homo sapiens	SISISVAGGGGGFGAAGGFGGR	Unmodified	BiancoLettera_3840	2	919.961	1837.91	0.306	45.572	0.00073958	14290	80.371	1477000
P35908	Keratin, type II cytoskeletal 2 epidermal	KRT2	Homo sapiens	SISISVAGGGGGFGAAGGFGGR	Unmodified	BiancoLettera_3841	2	919.961	1837.91	0.21042	45.644	0.013068	14972	56.599	1356500
P35908	Keratin, type II cytoskeletal 2 epidermal	KRT2	Homo sapiens	STSSFSCLSR	Unmodified	BiancoLettera_3839	2	566.259	1130.5	-0.63513	34.09	0.0040866	8418	98.582	741550
P35908	Keratin, type II cytoskeletal 2 epidermal	KRT2	Homo sapiens	STSSFSCLSR	Unmodified	BiancoLettera_3840	2	566.259	1130.5	-0.63633	34.394	0.0043301	9186	92.838	719950
P35908	Keratin, type II cytoskeletal 2 epidermal	KRT2	Homo sapiens	STSSFSCLSR	Unmodified	BiancoLettera_3841	2	566.259	1130.5	-0.087484	34.233	0.0047764	9778	104.01	656870
P35908	Keratin, type II cytoskeletal 2 epidermal	KRT2	Homo sapiens	TLNNKFASFIDK	Unmodified	BiancoLettera_3841	3	466.586	1396.74	/	42.383	0.00076044	13520	67.749	<T
P35908	Keratin, type II cytoskeletal 2 epidermal	KRT2	Homo sapiens	VDLLNQEIEFLK	Unmodified	BiancoLettera_3839	2	730.903	1459.79	-0.083073	52.455	0.00016744	16967	111.06	711060
P35908	Keratin, type II cytoskeletal 2 epidermal	KRT2	Homo sapiens	VDLLNQEIEFLK	Unmodified	BiancoLettera_3840	2	730.903	1459.79	0.54146	52.444	2.284e-15	17600	141.88	914630
P35908	Keratin, type II cytoskeletal 2 epidermal	KRT2	Homo sapiens	VDLLNQEIEFLK	Unmodified	BiancoLettera_3841	2	730.903	1459.79	-0.66431	52.445	2.284e-15	18269	141.88	938930
P13647	Keratin, type II cytoskeletal 5	KRT5	Homo sapiens	AQYEEIANR	Unmodified	BiancoLettera_3839	2	547.267	1092.52	0.44007	31.186	0.010932	7265	98.997	1037300
P13647	Keratin, type II cytoskeletal 5	KRT5	Homo sapiens	AQYEEIANR	Unmodified	BiancoLettera_3840	2	547.267	1092.52	0.51387	31.475	0.015161	7976	95.909	1333200
P13647	Keratin, type II cytoskeletal 5	KRT5	Homo sapiens	ISISTSGGSFR	Unmodified	BiancoLettera_3839	2	556.291	1110.57	0.61571	38.156	0.013792	10443	78.556	413930
P13647	Keratin, type II cytoskeletal 5	KRT5	Homo sapiens	ISISTSGGSFR	Unmodified	BiancoLettera_3840	2	556.291	1110.57	0.86262	37.951	0.007149	10596	81.95	608640
P13647	Keratin, type II cytoskeletal 5	KRT5	Homo sapiens	SFSTASAITPSVSR	Unmodified	BiancoLettera_3839	2	705.865	1409.72	-0.27234	38.753	0.014735	10400	75.819	281380
P13647	Keratin, type II cytoskeletal 5	KRT5	Homo sapiens	TSFTSVSR	Unmodified	BiancoLettera_3841	2	442.727	883.44	-0.44881	31.142	0.014244	8520	98.523	515040
P13647	Keratin, type II cytoskeletal 5	KRT5	Homo sapiens	YEELQQTAGR	Unmodified	BiancoLettera_3839	2	597.791	1193.57	-0.0095122	30.559	1.9477e-47	6976	169.44	835190
P13647	Keratin, type II cytoskeletal 5	KRT5	Homo sapiens	YEELQQTAGR	Unmodified	BiancoLettera_3840	2	597.791	1193.57	0.54909	30.741	0.00010307	7652	130.75	661940
P13647	Keratin, type II cytoskeletal 5	KRT5	Homo sapiens	YEELQQTAGR	Unmodified	BiancoLettera_3841	2	597.791	1193.57	2.0084	30.664	1.311e-35	8288	161.79	780840
P02538	Keratin, type II cytoskeletal 6A	KRT6A	Homo sapiens	ADTLTDEINFLR	Unmodified	BiancoLettera_3841	2	704.359	1406.7	-1.0085	50.358	6.4457e-07	17278	132.88	533580
P02538	Keratin, type II cytoskeletal 6A	KRT6A	Homo sapiens	ASTSTTIR	Acetyl (Protein N-term)	BiancoLettera_3839	2	439.733	877.451	0.41438	32.815	0.011207	7905	82.452	2014600
P02538	Keratin, type II cytoskeletal 6A	KRT6A	Homo sapiens	ASTSTTIR	Acetyl (Protein N-term)	BiancoLettera_3840	2	439.733	877.451	-0.38323	33.023	0.0063945	8573	98.458	2408000
P02538	Keratin, type II cytoskeletal 6A	KRT6A	Homo sapiens	ASTSTTIR	Acetyl (Protein N-term)	BiancoLettera_3841	2	439.733	877.451	-0.92939	32.963	0.0049849	9208	101.6	2639900
P04259	Keratin, type II cytoskeletal 6B	KRT6B	Homo sapiens	ISIGGGSCAISGGYGSR	Unmodified	BiancoLettera_3840	2	799.883	1597.75	0.463	38.785	0.013851	10964	59.607	225320
P04259	Keratin, type II cytoskeletal 6B	KRT6B	Homo sapiens	ISIGGGSCAISGGYGSR	Unmodified	BiancoLettera_3841	2	799.883	1597.75	0.58541	38.707	0.011823	11690	62.162	221990
Q9UPN3	Microtubule-actin cross-linking factor 1, isoforms 1/2/3/5	MACF1	Homo sapiens	AQKYQWHVEDLVPWIEDCK	Dioxidation W	BiancoLettera_3839	3	826.058	2475.15	-0.10887	44.19	0.0072018	13082	51.535	2207000
Q9UPN3	Microtubule-actin cross-linking factor 1, isoforms 1/2/3/5	MACF1	Homo sapiens	VKALIAEHQTFMEEMTRK	Oxidation (M),Dioxidation M	BiancoLettera_3841	3	737.37	2209.09	/	43.889	0.0080403	14249	57.703	<T
Q8NHM4	Putative trypsin-6	PRSS3P2	Homo sapiens	LGEHNIEVLEGNEQFINAAK	Unmodified	BiancoLettera_3841.raw	3	742.379	2224.11	0.8	45.58	P	15180	62.14	P
Q8NHM4	Putative trypsin-6	PRSS3P2	Homo sapiens	LGEHNIEVLEGNEQFINAAK	Deamidation (NQ)	BiancoLettera_3841.raw	3	742.712	2225.1	7.9	43.95	P	14279	59.42	P
Q8NHM4	Putative trypsin-6	PRSS3P2	Homo sapiens	VLEGNEQFINAAK	Unmodified	BiancoLettera_3839.raw	2	716.877	1431.74	2	39.26	P	10488	63.97	P
Q14151	Scaffold attachment factor B2	SAFB2	Homo sapiens	AWQGAMDAGAASR	Tryptophan oxidation to kynurenin	BiancoLettera_3840	2	648.293	1294.57	/	44.1	0.016477	13661	42.395	<T
Q14151	Scaffold attachment factor B2	SAFB2	Homo sapiens	EEKDIKPIIK	Glu->pyro-Glu	BiancoLettera_3841	2	597.858	1193.7	-3.0035	58.389	0.00767	21055	58.981	478710
P29508	Serpin B3	SERPINB3	Homo sapiens	LMEWTSLQNMRETR	2 Oxidation (M)	BiancoLettera_3841	2	913.93	1825.85	-4.1386	57.779	0.016694	20768	43.958	174760
P29508	Serpin B3	SERPINB3	Homo sapiens	LMEWTSLQNMRETR	2 Oxidation (M)	BiancoLettera_3841	2	913.93	1825.85	-4.1386	57.779	0.016694	20768	43.958	174760
P29508	Serpin B3	SERPINB3	Homo sapiens	MNSLSEANTK	Acetyl (Protein N-term),Oxidation (M)	BiancoLettera_3839	2	576.764	1151.51	/	32.503	1.3687e-08	7822	76.943	<T
P29508	Serpin B3	SERPINB3	Homo sapiens	MNSLSEANTK	Acetyl (Protein N-term),Oxidation (M)	BiancoLettera_3840	2	576.764	1151.51	-0.68213	32.769	0.0066022	8495	60.518	443400
P29508	Serpin B3	SERPINB3	Homo sapiens	MNSLSEANTK	Acetyl (Protein N-term),Oxidation (M)	BiancoLettera_3841	2	576.764	1151.51	/	32.689	0.005376	9139	59.931	<T
P25311	Zinc-alpha-2-glycoprotein	AZGP1	Homo sapiens	AGEVQEPELR	Unmodified	BiancoLettera_3840	2	564.288	1126.56	-0.25815	33.401	0.0092835	8728	81.296	287980
P25311	Zinc-alpha-2-glycoprotein	AZGP1	Homo sapiens	AGEVQEPELR	Unmodified	BiancoLettera_3841	2	564.288	1126.56	0.83539	33.32	2.311e-07	9371	138.4	400620
P25311	Zinc-alpha-2-glycoprotein	AZGP1	Homo sapiens	YSLTYIYTGLSK	Unmodified	BiancoLettera_3841	2	704.872	1407.73	-0.29832	47.39	0.017591	15897	52.247	248300
Q9P2J9	[Pyruvate dehydrogenase [acetyl-transferring]]-phosphatase 2, mitochondrial	PDP2	Homo sapiens	MYRDDITVTVVYFNSESIGAYYK	Oxidation (M),Oxidation Y,Dioxidation Y,L-DOPA-quinone	BiancoLettera_3841	3	938.093	2811.26	/	45.66	0.0015985	15036	50.404	<T
Q15147	1-phosphatidylinositol 4,5-bisphosphate phosphodiesterase beta-4	PLCB4	Homo sapiens	EMQQMVKLEAEMDRR	2 Oxidation (M),Deamidation (NQ)	BiancoLettera_3839	3	642.962	1925.86	-2.3515	41.306	0.015289	11575	43.548	2796600
Q15147	1-phosphatidylinositol 4,5-bisphosphate phosphodiesterase beta-4	PLCB4	Homo sapiens	EMQQMVKLEAEMDRR	2 Oxidation (M),Deamidation (NQ)	BiancoLettera_3840	2	963.94	1925.86	-1.2913	41.25	0.015083	12140	46.73	4053000
Q8N3E9	1-phosphatidylinositol 4,5-bisphosphate phosphodiesterase delta-3	PLCD3	Homo sapiens	LEGAEIEEFLR	Unmodified	BiancoLettera_3841	3	435.894	1304.66	1.2658	27.046	0.012743	7166	57.149	7567300
Q9NPB1	5(3)-deoxyribonucleotidase, mitochondrial	NT5M	Homo sapiens	LHSWADDWK	2 Oxidation W	BiancoLettera_3839	2	595.267	1188.52	-3.6458	28.444	0.017289	6377	45.081	645810
P54646	5-AMP-activated protein kinase catalytic subunit alpha-2	PRKAA2	Homo sapiens	NPVTGNYVKMSLQLYLVDNR	Oxidation Y	BiancoLettera_3841	3	780.739	2339.19	-1.7887	51.483	0.014958	17802	43.326	258100
P18621	60S ribosomal protein L17	RPL17	Homo sapiens	TYRAHGR	Dioxidation Y	BiancoLettera_3839	1	892.438	891.431	3.434	52.005	0.014356	16759	42.914	326350
Q969Q0	60S ribosomal protein L36a-like	RPL36AL	Homo sapiens	QSGYGGQTK	Gln->pyro-Glu	BiancoLettera_3839	2	454.709	907.404	3.5595	32.109	0.0073742	7674	85.67	3180200
Q8TE58	A disintegrin and metalloproteinase with thrombospondin motifs 15	ADAMTS15	Homo sapiens	PCPYMQYCTKLWCTGKAK	Oxidation Y,Dioxidation Y	BiancoLettera_3840	2	1170.52	2339.02	/	43.967	0.012852	13599	44.564	<T
P60709	Actin, cytoplasmic 1	ACTB	Homo sapiens	AGFAGDDAPR	Unmodified	BiancoLettera_3839	2	488.728	975.441	0.18137	30.917	0.010409	7156	80.455	587910
P60709	Actin, cytoplasmic 1	ACTB	Homo sapiens	AGFAGDDAPR	Unmodified	BiancoLettera_3840	2	488.728	975.441	-0.6193	31.158	0.0066013	7859	85.676	387220
P60709	Actin, cytoplasmic 1	ACTB	Homo sapiens	AGFAGDDAPR	Unmodified	BiancoLettera_3841	2	488.728	975.441	-2.212	31.031	0.0081953	8477	75.378	437360
Q7LC44	Activity-regulated cytoskeleton-associated protein	ARC	Homo sapiens	THRHLLAEVSKQVER	Unmodified	BiancoLettera_3840	3	601.671	1801.99	2.9918	45.293	0.013496	14106	55.724	827540
O14561	Acyl carrier protein, mitochondrial	NDUFAB1	Homo sapiens	LYDKIDPEKLSVNSHFMK	Oxidation (M),Dioxidation Y	BiancoLettera_3840	2	1106.55	2211.09	0.42365	45.503	0.0032754	14824	60.157	2504200
Q99996	A-kinase anchor protein 9	AKAP9	Homo sapiens	EETNIVKLLEK	Glu->pyro-Glu	BiancoLettera_3840	3	433.25	1296.73	-0.76593	34.926	0.01571	9429	50.194	368340
P30838	Aldehyde dehydrogenase, dimeric NADP-preferring	ALDH3A1	Homo sapiens	ISEAVKR	Unmodified	BiancoLettera_3839	2	401.743	801.471	/	34.447	4.5696e-06	8605	101.69	<T
P30838	Aldehyde dehydrogenase, dimeric NADP-preferring	ALDH3A1	Homo sapiens	ISEAVKR	Unmodified	BiancoLettera_3840	2	401.743	801.471	/	35.01	2.6219e-12	9472	113.08	<T
Q9BT30	Alpha-ketoglutarate-dependent dioxygenase alkB homolog 7, mitochondrial	ALKBH7	Homo sapiens	AGTGLLALR	Acetyl (Protein N-term)	BiancoLettera_3840	2	457.277	912.539	-0.52482	40.057	0.017646	11626	58.981	1124400
Q8TCU4	Alstrom syndrome protein 1	ALMS1	Homo sapiens	PIVNYKQAFPDGHLPEEALK	Dioxidation Y	BiancoLettera_3839	3	766.73	2297.17	/	45.934	5.3625e-10	13850	76.158	<T
Q9H4A4	Aminopeptidase B	RNPEP	Homo sapiens	LRVKIEPGVDPDDTYNETPYEK	Oxidation Y,Dioxidation Y	BiancoLettera_3840	3	876.089	2625.24	/	47.038	0.01026	15037	44.238	<T
Q8NAG6	Ankyrin repeat and LEM domain-containing protein 1	ANKLE1	Homo sapiens	QGLLHVVHANQR	Gln->pyro-Glu	BiancoLettera_3840	2	677.871	1353.73	-1.4514	29.84	0.016251	7287	44.753	49688
Q5JPF3	Ankyrin repeat domain-containing protein 36C	ANKRD36C	Homo sapiens	DVYGKLAEDYASEAK	Oxidation Y,Dioxidation Y	BiancoLettera_3839	2	853.891	1705.77	2.519	47.652	0.013887	14619	51.252	1047700
Q9UJ72	Annexin A10	ANXA10	Homo sapiens	DLIGDMR	Oxidation (M)	BiancoLettera_3840	1	835.398	834.391	-3.1464	47.02	0.012232	15042	62.978	349520
Q5XXA6	Anoctamin-1	ANO1	Homo sapiens	QMRLNYR	Oxidation (M)	BiancoLettera_3840	2	498.756	995.497	/	27.891	0.014783	6660	44.611	<T
Q9ULZ1	Apelin	APLN	Homo sapiens	LSHKGPMPF	Dioxidation M	BiancoLettera_3839	2	523.26	1044.51	/	46.152	0.012187	13956	60.799	<T
O94778	Aquaporin-8	AQP8	Homo sapiens	SGEIAMCEPEFGNDKAR	Acetyl (Protein N-term),Oxidation (M)	BiancoLettera_3839	2	984.925	1967.84	0.43773	44.276	0.013001	13079	49.423	2894700
O94778	Aquaporin-8	AQP8	Homo sapiens	SGEIAMCEPEFGNDKAR	Acetyl (Protein N-term),Oxidation (M)	BiancoLettera_3840	2	984.925	1967.84	0.10938	47.438	0.01457	15200	43.502	1673300
O94778	Aquaporin-8	AQP8	Homo sapiens	SGEIAMCEPEFGNDKAR	Acetyl (Protein N-term),Oxidation (M)	BiancoLettera_3841	2	984.925	1967.84	0.81542	44.431	0.011493	14430	52.071	2273600
Q5T2S8	Armadillo repeat-containing protein 4	ARMC4	Homo sapiens	NQINFWR	Dioxidation W	BiancoLettera_3841	1	1009.49	1008.48	-0.23046	40.523	0.017384	12590	40.946	274910
Q5T9A4	ATPase family AAA domain-containing protein 3B	ATAD3B	Homo sapiens	PATEGKR	Unmodified	BiancoLettera_3840	1	758.416	757.408	0.70908	42.206	0.013955	12740	62.717	629430
Q5T9A4	ATPase family AAA domain-containing protein 3B	ATAD3B	Homo sapiens	PATEGKR	Unmodified	BiancoLettera_3841	1	758.416	757.408	0.34988	42.28	0.014419	13445	55.441	514480
Q9HCM4	Band 4.1-like protein 5	EPB41L5	Homo sapiens	FVPIQTEEMELAIFEKWK	Oxidation (M),Tryptophan oxidation to oxolactone	BiancoLettera_3839	3	756.713	2267.12	-1.1274	44.402	0.017389	13061	40.515	81959000
Q9HCM4	Band 4.1-like protein 5	EPB41L5	Homo sapiens	FVPIQTEEMELAIFEKWK	Oxidation (M),Tryptophan oxidation to oxolactone	BiancoLettera_3840	3	756.713	2267.12	-0.63401	44.065	0.017105	13347	40.856	78816000
Q5T5X7	BEN domain-containing protein 3	BEND3	Homo sapiens	QYNCSGSLGK	Gln->pyro-Glu	BiancoLettera_3839	2	548.74	1095.47	0.69272	35.166	0.017572	8942	44.753	284120
Q9BYV7	Beta,beta-carotene 9,10-oxygenase	BCO2	Homo sapiens	NFEELGR	Unmodified	BiancoLettera_3840	2	432.714	863.414	/	35.253	0.005132	9587	66.799	<T
Q30KQ5	Beta-defensin 115	DEFB115	Homo sapiens	EKCGEKHICCVPK	Glu->pyro-Glu	BiancoLettera_3839	2	813.881	1625.75	-3.4235	46.755	0.0096809	14228	51.276	3245000
P50747	Biotin--protein ligase	HLCS	Homo sapiens	VKWPNDIYYSDLMK	Tryptophan oxidation to oxolactone	BiancoLettera_3840	2	893.429	1784.84	-2.2061	44.37	0.016244	13721	49.35	5110800
P50747	Biotin--protein ligase;Biotin--[methylmalonyl-CoA-carboxytransferase] ligase	HLCS	Homo sapiens	VKWPNDIYYSDLMK	Tryptophan oxidation to oxolactone	BiancoLettera_3840	2	893.429	1784.84	-2.2061	44.37	0.016244	13721	49.35	5110800
Q9C0B6	BMP/retinoic acid-inducible neural-specific protein 2	BRINP2	Homo sapiens	LANNEVGR	Deamidation (NQ)	BiancoLettera_3840	2	437.225	872.435	/	27.683	0.013807	6606	49.442	<T
Q76B58	BMP/retinoic acid-inducible neural-specific protein 3	BRINP3	Homo sapiens	TKLDLPLQCYNWTLTLGNK	Trioxidation (C)	BiancoLettera_3839	3	776.063	2325.17	2.9175	46.326	0.0066213	14829	50.722	37533000
O95696	Bromodomain-containing protein 1	BRD1	Homo sapiens	LKMMEGR	2 Oxidation (M)	BiancoLettera_3839	2	448.72	895.426	-3.5667	31.509	0.015402	7410	49.358	476610
P20851	C4b-binding protein beta chain	C4BPB	Homo sapiens	ESGMTMEELK	Glu->pyro-Glu	BiancoLettera_3840	2	568.752	1135.49	2.9634	33.145	0.009629	8648	60.478	294280
Q9UJS0	Calcium-binding mitochondrial carrier protein Aralar2	SLC25A13	Homo sapiens	EEGPKALWK	Oxidation W	BiancoLettera_3839	1	1073.56	1072.56	-2.7778	42.083	0.01464	11987	51.787	11225000
Q14444	Caprin-1	CAPRIN1	Homo sapiens	GMPQMNTQQVN	2 Oxidation (M),3 Deamidation (NQ)	BiancoLettera_3839	2	641.75	1281.49	/	86.722	0.014683	29420	40.987	<T
P13688	Carcinoembryonic antigen-related cell adhesion molecule 1	CEACAM1	Homo sapiens	NQSLPSSERMK	Dioxidation M	BiancoLettera_3841	2	654.814	1307.61	/	35.787	0.01693	10499	56.729	<T
P52569	Cationic amino acid transporter 2	SLC7A2	Homo sapiens	YQPGLSYDQPKCSPEK	2 Deamidation (NQ)	BiancoLettera_3841	2	949.927	1897.84	-3.9491	41.029	0.015685	12680	51.979	1701600
P09326	CD48 antigen	CD48	Homo sapiens	PVIKIEKIEDMDDNCYLK	Oxidation (M)	BiancoLettera_3839	3	747.038	2238.09	-0.19513	49.028	0.017667	15389	45.438	62693000
Q9Y4F5	Centrosomal protein of 170 kDa protein B	CEP170B	Homo sapiens	TSFSGRSVELCCASRK	2 Trioxidation (C)	BiancoLettera_3839	2	970.925	1939.84	2.729	41.283	0.0043626	11743	64.224	4024700
Q01850	Cerebellar degeneration-related protein 2	CDR2	Homo sapiens	MLAENLVEEFEMK	Acetyl (Protein N-term)	BiancoLettera_3841	2	812.883	1623.75	/	37.181	0.010712	11040	51.268	<T
P35790	Choline kinase alpha	CHKA	Homo sapiens	RAYLWCKEFLPGAWR	2 Oxidation W	BiancoLettera_3839	2	992.996	1983.98	/	41.234	0.015341	11660	42.802	<T
Q13111	Chromatin assembly factor 1 subunit A	CHAF1A	Homo sapiens	EWDEFLAKGK	Glu->pyro-Glu,Oxidation W	BiancoLettera_3840	2	610.801	1219.59	-3.7111	34.146	0.01062	9061	53.968	2919100
Q96MT7	Cilia- and flagella-associated protein 44	CFAP44	Homo sapiens	EEELGHLDSLVHGNKRHMNK	Glu->pyro-Glu	BiancoLettera_3841	3	775.722	2324.14	-1.9334	43.616	0.0066627	14132	47.09	5703100
Q96N23	Cilia- and flagella-associated protein 54	CFAP54	Homo sapiens	LKQSGSTDCFTELNIMNKIK	Unmodified	BiancoLettera_3839	2	1164.09	2326.17	-0.49758	51.274	0.015975	16357	44.426	14139000
Q96N23	Cilia- and flagella-associated protein 54	CFAP54	Homo sapiens	LKQSGSTDCFTELNIMNKIK	Unmodified	BiancoLettera_3841	3	776.396	2326.17	-2.3071	51.326	0.006037	18201	56.036	53786000
Q8NDH2	Coiled-coil domain-containing protein 168	CCDC168	Homo sapiens	EPGKMDQEAQEQGK	Oxidation (M),2 Deamidation (NQ)	BiancoLettera_3839	2	796.841	1591.67	1.006	41.943	0.0078196	11974	59.198	646990
Q502W7	Coiled-coil domain-containing protein 38	CCDC38	Homo sapiens	ENEMAAK	Dioxidation M	BiancoLettera_3841	1	824.345	823.338	-3.0207	36.391	0.015423	10709	46.016	12372000
Q14746	Conserved oligomeric Golgi complex subunit 2	COG2	Homo sapiens	EVPTTASSYVDSALK	L-DOPA-quinone	BiancoLettera_3839	3	527.926	1580.76	-2.6094	38.679	0.012826	10445	54.276	174230
Q9C0A0	Contactin-associated protein-like 4	CNTNAP4	Homo sapiens	CKSPLGGFQGCMRLISISGK	Oxidation (M)	BiancoLettera_3841	3	738.039	2211.1	0.81607	52.551	0.014653	26263	41.53	3025100
P80365	Corticosteroid 11-beta-dehydrogenase isozyme 2	HSD11B2	Homo sapiens	WPWPSGGAWLLVAAR	Tryptophan oxidation to kynurenin	BiancoLettera_3840	2	835.944	1669.87	/	54.065	0.017226	18391	42.336	<T
Q9P2B4	CTTNBP2 N-terminal-like protein	CTTNBP2NL	Homo sapiens	QCKNMQERMLSQLAAAESR	Oxidation (M),2 Deamidation (NQ)	BiancoLettera_3840	4	568.015	2268.03	-4.1832	44.372	0.014811	13744	40.432	1414500
Q14004	Cyclin-dependent kinase 13	CDK13	Homo sapiens	MPSSSDTALGGGGGLSWAEK	Oxidation (M),Tryptophan oxidation to kynurenin	BiancoLettera_3839	2	964.439	1926.86	-3.388	50.196	0.0074988	15923	47.062	1528900
Q14004	Cyclin-dependent kinase 13	CDK13	Homo sapiens	MPSSSDTALGGGGGLSWAEK	Oxidation (M),Tryptophan oxidation to kynurenin	BiancoLettera_3840	2	964.439	1926.86	-3.0856	50.213	0.008106	16559	44.829	1295300
Q14004	Cyclin-dependent kinase 13	CDK13	Homo sapiens	MPSSSDTALGGGGGLSWAEK	Oxidation (M),Tryptophan oxidation to kynurenin	BiancoLettera_3841	2	964.439	1926.86	-2.8443	50.306	0.0077688	17260	46.069	1339300
P15954	Cytochrome c oxidase subunit 7C, mitochondrial	COX7C	Homo sapiens	MLGQSIRR	Deamidation (NQ)	BiancoLettera_3841	1	961.525	960.517	-3.9225	48.013	0.010406	16167	58.167	416610
P08574	Cytochrome c1, heme protein, mitochondrial	CYC1	Homo sapiens	MGLKMLMMMALLVPLVYTIK	2 Oxidation (M),Dioxidation M	BiancoLettera_3840	3	787.423	2359.25	-1.4214	47.606	0.0055509	15236	46.543	1233300
P08574	Cytochrome c1, heme protein, mitochondrial	CYC1	Homo sapiens	MGLKMLMMMALLVPLVYTIK	2 Oxidation (M),Dioxidation M	BiancoLettera_3841	3	787.423	2359.25	-1.4573	47.63	0.0047038	15929	47.754	1250100
P08574	Cytochrome c1, heme protein, mitochondrial	CYC1	Homo sapiens	MGLKMLMMMALLVPLVYTIK	4 Oxidation (M)	BiancoLettera_3841	3	787.423	2359.25	-1.8105	47.63	0.011846	15929	47.09	1250100
Q6ZWL3	Cytochrome P450 4V2	CYP4V2	Homo sapiens	EFFQQIIEYTEEYR	Dioxidation Y	BiancoLettera_3839	3	642.963	1925.87	-4.2373	41.306	0.01463	11575	49.356	2796600
Q9BPW9	Dehydrogenase/reductase SDR family member 9	DHRS9	Homo sapiens	RDMKAFGVHVSCIEPGLFK	Trioxidation (C)	BiancoLettera_3840	2	1120.05	2238.09	-0.87405	49.084	0.015424	15979	45.891	51195000
Q8TEH3	DENN domain-containing protein 1A	DENND1A	Homo sapiens	LDLGGSER	Unmodified	BiancoLettera_3839	2	423.719	845.424	0.069494	31.801	0.013308	7541	107.43	7673800
Q8TEH3	DENN domain-containing protein 1A	DENND1A	Homo sapiens	LDLGGSER	Unmodified	BiancoLettera_3840	2	423.719	845.424	/	32.001	6.4244e-18	8252	124.34	<T
Q8TEH3	DENN domain-containing protein 1A	DENND1A	Homo sapiens	LDLGGSER	Unmodified	BiancoLettera_3841	2	423.719	845.424	0.66418	31.886	0.0064537	8849	117.93	8531200
Q8IZU8	Dermatan-sulfate epimerase-like protein	DSEL	Homo sapiens	PWEGQLGECAQWLK	Oxidation W,Tryptophan oxidation to kynurenin	BiancoLettera_3839	2	861.401	1720.79	/	46.21	0.0092133	13986	49.466	<T
P81605	Dermcidin	DCD	Homo sapiens	ENAGEDPGLAR	Unmodified	BiancoLettera_3839	2	564.768	1127.52	-0.25005	29.651	0.002269	6688	89.047	8061600
P81605	Dermcidin	DCD	Homo sapiens	ENAGEDPGLAR	Unmodified	BiancoLettera_3841	2	564.768	1127.52	1.4808	29.789	0.0038181	7903	86.136	8107700
Q6E0U4	Dermokine	DMKN	Homo sapiens	QAEDVIR	Gln->pyro-Glu	BiancoLettera_3840	1	813.41	812.403	0.51355	39.273	0.01404	11278	51.346	235350
Q6E0U4	Dermokine	DMKN	Homo sapiens	QAEDVIR	Gln->pyro-Glu	BiancoLettera_3841	1	813.41	812.403	0.9426	39.201	0.015466	11961	43.808	195230
O14531	Dihydropyrimidinase-related protein 4	DPYSL4	Homo sapiens	MSMVWEKCVASGK	2 Oxidation (M),Trioxidation (C)	BiancoLettera_3839	2	796.841	1591.67	0.13158	41.943	0.016517	11974	53.327	646990
O43184	Disintegrin and metalloproteinase domain-containing protein 12	ADAM12	Homo sapiens	TPGQWETGLR	Tryptophan oxidation to kynurenin	BiancoLettera_3841	2	574.788	1147.56	/	33.738	0.016844	9568	51.193	<T
O75077	Disintegrin and metalloproteinase domain-containing protein 23	ADAM23	Homo sapiens	AWGAAAPSAPHWNETAEK	Tryptophan oxidation to kynurenin,Tryptophan oxidation to oxolactone	BiancoLettera_3841	2	956.435	1910.85	-1.7705	44.591	0.0038207	14517	75.479	856340
O75417	DNA polymerase theta	POLQ	Homo sapiens	EKPGASQNEGKTSDK	Glu->pyro-Glu	BiancoLettera_3839	2	779.379	1556.74	/	44.865	0.013632	13325	45.661	<T
P49642	DNA primase small subunit	PRIM1	Homo sapiens	VASRYQNNIKNDK	3 Deamidation (NQ)	BiancoLettera_3841	2	776.884	1551.75	3.8942	49.069	0.015765	16720	53.683	295340
P49736	DNA replication licensing factor MCM2	MCM2	Homo sapiens	GVCLIDEFDKMNDQDR	Unmodified	BiancoLettera_3839	2	977.935	1953.86	-0.14137	44.257	0.010643	13080	82.831	1741900
P11388	DNA topoisomerase 2-alpha	TOP2A	Homo sapiens	AGEMELK	Dioxidation M	BiancoLettera_3840	1	809.371	808.364	-3.1812	38.521	0.01712	10966	53.554	109610
P78527	DNA-dependent protein kinase catalytic subunit	PRKDC	Homo sapiens	YPDAKMDPMNIWDDIITNR	Dioxidation M	BiancoLettera_3839	2	1170.54	2339.06	3.2923	49.354	0.014017	15568	48.659	3275900
Q3B726	DNA-directed RNA polymerase I subunit RPA43	TWISTNB	Homo sapiens	KKDPETYEVDSGTTK	Dioxidation Y	BiancoLettera_3839	2	865.41	1728.81	0.076554	49.588	0.012573	15651	59.426	193900
Q3B726	DNA-directed RNA polymerase I subunit RPA43	TWISTNB	Homo sapiens	KKDPETYEVDSGTTK	Dioxidation Y	BiancoLettera_3841	2	865.41	1728.81	0.66434	49.738	7.644e-05	17018	87.298	199790
P49760	Dual specificity protein kinase CLK2	CLK2	Homo sapiens	GDAYYDTDYRHSYEYQR	2 Dioxidation Y,2 L-DOPA-quinone	BiancoLettera_3841	2	1147.43	2292.85	/	35.778	0.01482	10495	47.559	<T
Q9Y6W6	Dual specificity protein phosphatase 10	DUSP10	Homo sapiens	LQQGKITVLDLISCR	Trioxidation (C)	BiancoLettera_3840	2	896.485	1790.96	/	48.97	0.015138	15972	42.802	<T
Q9NR20	Dual specificity tyrosine-phosphorylation-regulated kinase 4	DYRK4	Homo sapiens	MTPDQALKHAWIHQSRNLK	Oxidation (M),Dioxidation W	BiancoLettera_3841	3	774.731	2321.17	2.801	45.123	0.0091232	14784	44.391	246630
Q9C0G6	Dynein heavy chain 6, axonemal	DNAH6	Homo sapiens	LFLSSMPSNTFPVTVLQNSVK	Oxidation (M),2 Deamidation (NQ)	BiancoLettera_3841	2	1164.1	2326.18	-3.8454	49.334	0.0043041	16777	57.267	1877000
Q09019	Dystrophia myotonica WD repeat-containing protein	DMWD	Homo sapiens	GHGHKSWVNAVAFDPYTTR	L-DOPA-quinone	BiancoLettera_3841	2	1079.02	2156.02	/	47.123	0.014425	15747	42.041	<T
P53804	E3 ubiquitin-protein ligase TTC3	TTC3	Homo sapiens	LQKQIEDLQGR	Deamidation (NQ)	BiancoLettera_3839	2	664.862	1327.71	-0.06474	31.229	0.012558	7290	75.378	575520
P53804	E3 ubiquitin-protein ligase TTC3	TTC3	Homo sapiens	LQKQIEDLQGR	Deamidation (NQ)	BiancoLettera_3841	2	664.862	1327.71	2.0938	31.344	0.0012307	8605	113.62	668750
Q9BUY7	EF-hand calcium-binding domain-containing protein 11	EFCAB11	Homo sapiens	MFFSEARARSR	Acetyl (Protein N-term)	BiancoLettera_3840	2	700.349	1398.68	/	47.406	0.015844	15221	44.98	<T
Q8N766	ER membrane protein complex subunit 1	EMC1	Homo sapiens	MAAEWASRFWLWATLLIPAAAVYEDQVGKFDWR	2 Oxidation W,Dioxidation W	BiancoLettera_3840	4	991.24	3960.93	-1.1583	51.086	0.00096051	17276	43.992	591770
Q9H501	ESF1 homolog	ESF1	Homo sapiens	LAVCNMDWDRLKAK	Tryptophan oxidation to kynurenin	BiancoLettera_3841	3	575.292	1722.85	/	45.744	0.015257	15073	43.03	<T
Q96QU8	Exportin-6	XPO6	Homo sapiens	KMASVNGSSQNCVSGQER	Unmodified	BiancoLettera_3841	2	969.941	1937.87	-3.6739	50.534	0.015795	17355	46.88	6708200
Q9NVI1	Fanconi anemia group I protein	FANCI	Homo sapiens	SLNYTGEK	Deamidation (NQ)	BiancoLettera_3841	1	912.431	911.424	1.8073	41.583	0.015601	13087	52.937	15017000
Q01469	Fatty acid-binding protein, epidermal	FABP5	Homo sapiens	ATVQQLEGR	Acetyl (Protein N-term)	BiancoLettera_3839	2	522.278	1042.54	0.18555	41.006	0.0031426	11543	101.54	1068000
Q01469	Fatty acid-binding protein, epidermal	FABP5	Homo sapiens	ATVQQLEGR	Acetyl (Protein N-term)	BiancoLettera_3840	2	522.278	1042.54	0.30371	41.229	0.0019362	12259	121.09	1135800
Q01469	Fatty acid-binding protein, epidermal	FABP5	Homo sapiens	ATVQQLEGR	Acetyl (Protein N-term)	BiancoLettera_3841	2	522.278	1042.54	-2.2989	41.272	0.0064309	12960	82.452	1124400
Q9H4M3	F-box only protein 44	FBXO44	Homo sapiens	DLIDLVTLWKR	Unmodified	BiancoLettera_3840	3	457.938	1370.79	-3.1752	37.584	0.012069	10717	48.602	2838300
P20930	Filaggrin	FLG	Homo sapiens	QSESTHGQTAPSTGGR	Glu->pyro-Glu	BiancoLettera_3841.raw	2	792.357	1582.7	1.2	27.05	P	7027	75.67	P
Q6ZNL6	FYVE, RhoGEF and PH domain-containing protein 5	FGD5	Homo sapiens	IETSESCLMLSASSCAER	Oxidation (M),Trioxidation (C)	BiancoLettera_3840	2	1047.93	2093.86	-3.647	44.382	0.01282	13746	44.299	917360
Q8N954	G patch domain-containing protein 11	GPATCH11	Homo sapiens	QDEMKLEGDLRR	Dioxidation M	BiancoLettera_3839	2	761.37	1520.73	-1.6346	35.376	0.011298	9199	59.426	1003400
Q8N954	G patch domain-containing protein 11	GPATCH11	Homo sapiens	QDEMKLEGDLRR	Dioxidation M	BiancoLettera_3840	2	761.37	1520.73	-1.9511	35.319	0.0086367	9420	52.79	759570
P47897	Glutamine--tRNA ligase	QARS	Homo sapiens	PMEESLLLFEAMR	Dioxidation M	BiancoLettera_3839	2	799.384	1596.75	/	44.941	0.014638	13360	51.528	<T
Q9NPB8	Glycerophosphocholine phosphodiesterase GPCPD1	GPCPD1	Homo sapiens	VDYIIIKPLPGYSCDMK	Dioxidation Y,L-DOPA-quinone	BiancoLettera_3839	2	1029.5	2056.98	2.6994	47.079	0.0069464	14788	57.567	48299000
P11217	Glycogen phosphorylase, muscle form	PYGM	Homo sapiens	ISGGWQMEEADDWLR	2 Oxidation W	BiancoLettera_3841	2	912.897	1823.78	2.1492	43.033	0.01413	13918	43.419	4743600
Q13439	Golgin subfamily A member 4	GOLGA4	Homo sapiens	NQEKKMEK	Unmodified	BiancoLettera_3840	2	517.769	1033.52	-2.1049	33.015	0.017176	8575	77.282	3198300
Q4V328	GRIP1-associated protein 1	GRIPAP1	Homo sapiens	QEEELRGQIR	Deamidation (NQ)	BiancoLettera_3839	2	629.823	1257.63	1.9808	51.145	0.015905	16382	60.436	124770
P55040	GTP-binding protein GEM	GEM	Homo sapiens	QGTVGMQPQQQR	Oxidation (M),Deamidation (NQ)	BiancoLettera_3840	2	687.825	1373.64	-2.4264	36.618	0.014998	10138	59.153	990800
Q9UKW4	Guanine nucleotide exchange factor VAV3	VAV3	Homo sapiens	ESGEYAISIKYNNEAKHIK	Dioxidation Y,L-DOPA-quinone	BiancoLettera_3840	2	1120.55	2239.08	2.3761	49.712	0.012573	16485	40.725	2200900
Q96RW7	Hemicentin-1	HMCN1	Homo sapiens	QNSTLRYIEAPK	2 Deamidation (NQ)	BiancoLettera_3840	2	711.367	1420.72	1.4359	39.429	0.01295	11235	65.627	784420
Q8NDA2	Hemicentin-2	HMCN2	Homo sapiens	GVPFPKISWRK	Unmodified	BiancoLettera_3840	3	438.928	1313.76	3.0683	37.676	0.013411	11744	57.149	73199000
P31943	Heterogeneous nuclear ribonucleoprotein H	HNRNPH1	Homo sapiens	LMAMQRPGPYDRPGAGR	Oxidation (M),Dioxidation Y	BiancoLettera_3840	2	960.962	1919.91	-1.12	50.592	0.0089516	16755	53.569	375150
Q9Y294	Histone chaperone ASF1A	ASF1A	Homo sapiens	VGYYVNNEYTETELR	Oxidation Y,L-DOPA-quinone	BiancoLettera_3839	2	940.421	1878.83	-1.2562	53.017	0.014685	17264	42.802	287160
P09016	Homeobox protein Hox-D4	HOXD4	Homo sapiens	MVMSSYMVNSK	Acetyl (Protein N-term),Oxidation (M)	BiancoLettera_3839	2	667.793	1333.57	-0.35438	43.038	0.017153	12500	40.994	757990
Q86YZ3	Hornerin	HRNR	Homo sapiens	GSGSGQSPSSGQHGTGFGR	Unmodified	BiancoLettera_3841.raw	3	583.263	1746.77	0.5	27.05	P	7039	59.35	P
Q6PJF5	Inactive rhomboid protein 2	RHBDF2	Homo sapiens	GRPCCIGTKGSCEITTR	3 Trioxidation (C)	BiancoLettera_3840	2	1048.94	2095.86	/	44.427	0.010892	13777	46.592	<T
P14735	Insulin-degrading enzyme	IDE	Homo sapiens	QEAIPDEVIKKWQNADLNGK	Tryptophan oxidation to kynurenin	BiancoLettera_3840	3	767.401	2299.18	/	79.996	0.00065208	27767	56.121	<T
P08069	Insulin-like growth factor 1 receptor	IGF1R	Homo sapiens	TVISNLR	Unmodified	BiancoLettera_3841	2	401.743	801.471	/	34.851	5.5563e-05	10075	92.467	<T
P18065	Insulin-like growth factor-binding protein 2	IGFBP2	Homo sapiens	EKVTEQHRQMGK	Glu->pyro-Glu,Dioxidation M	BiancoLettera_3840	3	495.581	1483.72	/	43.319	0.010954	13270	41.689	<T
P48050	Inward rectifier potassium channel 4	KCNJ4	Homo sapiens	PYMTQEGEYLPLDQR	Oxidation Y,L-DOPA-quinone	BiancoLettera_3839	2	935.42	1868.83	0.13642	44.095	0.014678	12924	43.297	613820
A0AUZ9	KAT8 regulatory NSL complex subunit 1-like protein	KANSL1L	Homo sapiens	WSLWEQSKWHRR	Oxidation W	BiancoLettera_3840	3	572.29	1713.85	/	34.944	0.0072482	9442	54.486	<T
Q8NFY9	Kelch repeat and BTB domain-containing protein 8	KBTBD8	Homo sapiens	KDFPCDQSINPYLKLVLFQNK	Oxidation Y	BiancoLettera_3839	3	861.781	2582.32	-0.97722	46.755	0.012243	14208	42.716	405900
Q96NJ5	Kelch-like protein 32	KLHL32	Homo sapiens	YDPRSNSWAEIAPMK	Oxidation (M),L-DOPA-quinone	BiancoLettera_3839	2	897.909	1793.8	1.6377	45.23	0.014033	13498	43.604	459990
Q7Z794	Keratin, type II cytoskeletal 1b	KRT77	Homo sapiens	YQELQITAGR	Deamidation (NQ)	BiancoLettera_3839	2	590.304	1178.59	1.093	38.9	1.4791e-75	10550	182.39	2364300
Q5XKE5	Keratin, type II cytoskeletal 79	KRT79	Homo sapiens	MRSSVSR	Acetyl (Protein N-term),Dioxidation M	BiancoLettera_3839	2	448.716	895.418	3.6506	31.509	0.013797	7410	50.966	476610
Q96J84	Kin of IRRE-like protein 1	KIRREL	Homo sapiens	KLDIKVETVNR	Unmodified	BiancoLettera_3840	3	438.93	1313.77	-1.392	37.676	0.013622	11252	55.353	73199000
Q15058	Kinesin-like protein KIF14	KIF14	Homo sapiens	DMAEMQRVWKEK	Oxidation (M)	BiancoLettera_3841	2	783.874	1565.73	0.24594	40.939	0.014401	12759	47.938	4670000
Q86VH2	Kinesin-like protein KIF27	KIF27	Homo sapiens	VLERDNMVRELESALDHLK	Oxidation (M)	BiancoLettera_3841	2	1142.09	2282.17	3.7972	47.064	0.014396	15581	49.31	346530
Q9Y2S2	Lambda-crystallin homolog	CRYL1	Homo sapiens	EMKLLEQAGSLK	Glu->pyro-Glu	BiancoLettera_3841	2	664.866	1327.72	-3.5628	31.344	0.012478	8605	63.216	668750
Q13753	Laminin subunit gamma-2	LAMC2	Homo sapiens	EVEGELERK	Unmodified	BiancoLettera_3840	2	544.783	1087.55	-0.11758	46.439	0.013049	14712	71.296	2133100
O60299	Leucine zipper putative tumor suppressor 3	LZTS3	Homo sapiens	VIEYQKQLQLSYVEMYQR	2 Dioxidation Y	BiancoLettera_3839	3	794.726	2381.16	1.5432	43.766	0.012713	13000	40.856	397330
P42704	Leucine-rich PPR motif-containing protein, mitochondrial	LRPPRC	Homo sapiens	LFECDRDQMYYNLLKLYK	Oxidation (M),Trioxidation (C)	BiancoLettera_3839	3	826.056	2475.15	2.7352	44.19	0.016344	13082	42.191	2207000
Q96AG4	Leucine-rich repeat-containing protein 59	LRRC59	Homo sapiens	RHEILQWVLQTDSQQ	Dioxidation W	BiancoLettera_3841	2	956.979	1911.94	-1.6582	52.232	0.013129	18148	55.401	27116000
Q05C16	Leucine-rich repeat-containing protein 63	LRRC63	Homo sapiens	QTNKMESSRK	Gln->pyro-Glu	BiancoLettera_3840	2	596.293	1190.57	-0.61325	32.825	0.013898	8519	42.19	856600
O60663	LIM homeobox transcription factor 1-beta	LMX1B	Homo sapiens	QDYQQLFAAKCSGCMEK	Gln->pyro-Glu,Dioxidation M	BiancoLettera_3839	3	693.625	2077.85	/	44.726	0.0097026	13270	47.64	<T
Q8IWV1	Lymphocyte transmembrane adapter 1	LAX1	Homo sapiens	EEMSNEDSSDYENVLTAK	Dioxidation Y	BiancoLettera_3839	2	1046.93	2091.84	-2.4342	42.308	0.014544	12277	43.382	2731700
Q8IWV1	Lymphocyte transmembrane adapter 1	LAX1	Homo sapiens	EEMSNEDSSDYENVLTAK	Dioxidation Y	BiancoLettera_3840	2	1046.93	2091.84	-2.7298	42.259	0.014263	12842	44.829	1749000
Q9NZD8	Maspardin	SPG21	Homo sapiens	EEMYKLYPNARR	Glu->pyro-Glu	BiancoLettera_3841	2	776.39	1550.77	/	42.597	0.014731	13611	42.395	<T
Q9NR99	Matrix-remodeling-associated protein 5	MXRA5	Homo sapiens	TYLAVQVPYGDVVTVACEAK	2 L-DOPA-quinone	BiancoLettera_3840	2	1106.04	2210.06	-3.0173	53.077	0.0027217	17936	62.081	679320
A8MXT2	Melanoma-associated antigen B17	MAGEB17	Homo sapiens	GEDQCLGGAQATAAEKEK	Trioxidation (C)	BiancoLettera_3839	3	637.618	1909.83	-2.0464	50.186	0.014779	15933	43.454	709530
Q9BZ81	Melanoma-associated antigen B5	MAGEB5	Homo sapiens	YYIYGEPRKLITQDFVR	2 Dioxidation Y,L-DOPA-quinone	BiancoLettera_3839	3	747.039	2238.1	-1.9535	47.796	0.0072617	14770	68.751	3498000
Q6P1Q9	Methyltransferase-like protein 2B	METTL2B	Homo sapiens	PGGMVLLRDYGRYDMAQLR	2 Oxidation (M)	BiancoLettera_3840	3	748.374	2242.1	/	45.431	0.01195	14264	41.412	<T
P08235	Mineralocorticoid receptor	NR3C2	Homo sapiens	EKQELLPCLQQDNNRPGILTSDIK	Glu->pyro-Glu,2 Deamidation (NQ)	BiancoLettera_3839	3	931.808	2792.4	2.3835	50.949	5.3154e-07	16312	40.81	145650
Q86VD1	MORC family CW-type zinc finger protein 1	MORC1	Homo sapiens	NAQAASWEMK	Oxidation (M),2 Deamidation (NQ)	BiancoLettera_3839	2	577.245	1152.48	-2.7731	36.079	0.010106	9348	69.825	546560
Q86VD1	MORC family CW-type zinc finger protein 1	MORC1	Homo sapiens	NAQAASWEMK	Oxidation (M),2 Deamidation (NQ)	BiancoLettera_3840	2	577.245	1152.48	-2.8822	36.375	0.0045524	10046	77.923	1247000
Q86VD1	MORC family CW-type zinc finger protein 1	MORC1	Homo sapiens	NAQAASWEMK	Oxidation (M),2 Deamidation (NQ)	BiancoLettera_3841	2	577.245	1152.48	-2.5703	36.236	0.001343	10684	94.302	915920
Q99549	M-phase phosphoprotein 8	MPHOSPH8	Homo sapiens	QQILSLGMDLQLEWMK	Gln->pyro-Glu	BiancoLettera_3840	2	958.486	1914.96	-3.4227	50.598	0.016696	16727	40.616	3542700
Q8WXI7	Mucin-16	MUC16	Homo sapiens	PSGLPGSSSPTRSLMTGSRSTK	Oxidation (M)	BiancoLettera_3840	2	1104.06	2206.1	-0.30584	49.889	0.014248	16407	42.242	216650
O15146	Muscle, skeletal receptor tyrosine-protein kinase	MUSK	Homo sapiens	DLATRNCLVGENMVVK	Oxidation (M),Trioxidation (C)	BiancoLettera_3839	2	941.953	1881.89	/	44.598	0.011738	13232	47.039	<T
Q86W26	NACHT, LRR and PYD domains-containing protein 10	NLRP10	Homo sapiens	EQEGNDEMTLTMQFLLDISK	Oxidation (M),Glu->pyro-Glu	BiancoLettera_3840	2	1170.54	2339.07	-2.669	49.478	0.0079985	16216	43.761	3707800
Q96MN2	NACHT, LRR and PYD domains-containing protein 4	NLRP4	Homo sapiens	LMMAWSDNKIFRDR	Oxidation (M),Deamidation (NQ)	BiancoLettera_3839	2	900.432	1798.85	4.0571	46.144	0.0072294	13909	62.303	12493000
Q8IXH7	Negative elongation factor C/D	NELFCD	Homo sapiens	SNFIMVN	Oxidation (M)	BiancoLettera_3839	1	840.392	839.385	0.47848	36.294	0.014366	9431	47.743	6984400
Q92859	Neogenin	NEO1	Homo sapiens	WMKNEEALDTESSER	Oxidation (M),Tryptophan oxidation to kynurenin	BiancoLettera_3839	2	922.902	1843.79	-2.2812	52.008	0.0090928	16774	55.721	254660
P48681	Nestin	NES	Homo sapiens	ENQECPRSLEEDLETLKSLEK	Glu->pyro-Glu,2 Deamidation (NQ)	BiancoLettera_3841	3	844.399	2530.17	0.64222	40.588	9.8545e-07	12616	47.082	629190
P30926	Neuronal acetylcholine receptor subunit beta-4	CHRNB4	Homo sapiens	QEWTDYRLTWNSSR	Gln->pyro-Glu,L-DOPA-quinone	BiancoLettera_3839	2	919.908	1837.8	-1.5661	49.239	0.01001	15453	40.589	669500
Q8IUM7	Neuronal PAS domain-containing protein 4	NPAS4	Homo sapiens	LSYLHIMSLACIYTR	Oxidation (M),2 Oxidation Y	BiancoLettera_3840	3	630.315	1887.92	/	32.142	0.014555	8318	41.092	<T
O60934	Nibrin	NBN	Homo sapiens	REMDDVAIEDEVLEQLFK	Dioxidation M	BiancoLettera_3840	2	1106.03	2210.04	3.3921	53.077	0.00016472	17936	86.288	679320
Q09161	Nuclear cap-binding protein subunit 1	NCBP1	Homo sapiens	WSWEDWSDCLSQDPESPKPK	Oxidation W,2 Tryptophan oxidation to kynurenin	BiancoLettera_3839	3	834.357	2500.05	/	35.507	0.013264	9096	41.348	<T
Q9H1B4	Nuclear RNA export factor 5	NXF5	Homo sapiens	WWCLLSLK	Trioxidation (C)	BiancoLettera_3839	2	577.289	1152.56	2.5345	45.844	0.014955	13802	74.439	1484300
Q9H1B4	Nuclear RNA export factor 5	NXF5	Homo sapiens	WWCLLSLK	Trioxidation (C)	BiancoLettera_3841	2	577.289	1152.56	2.3614	46.025	0.013753	15192	75.311	1310500
Q14978	Nucleolar and coiled-body phosphoprotein 1	NOLC1	Homo sapiens	IKLQTPNTFPK	Unmodified	BiancoLettera_3840	2	643.877	1285.74	-2.1097	37.405	0.016581	10536	76.679	2526900
Q96BF6	Nucleus accumbens-associated protein 2	NACC2	Homo sapiens	PEGTYAGTL	Dioxidation Y	BiancoLettera_3840	1	940.426	939.419	0.4926	43.009	0.012858	13122	53.554	353060
Q5VST9	Obscurin	OBSCN	Homo sapiens	TCSTMTGPVHFTVGKSRSSAR	Unmodified	BiancoLettera_3839	2	1134.05	2266.09	/	51.442	0.013757	16517	44.457	<T
P47874	Olfactory marker protein	OMP	Homo sapiens	VESLKQR	Deamidation (NQ)	BiancoLettera_3839	1	860.484	859.476	0.24552	44.548	0.0016862	13198	114.67	2228200
A0A0J9YX94	Paraneoplastic antigen Ma6F	PNMA6F	Homo sapiens	MLQDWCRRMGVNAER	Oxidation (M),Deamidation (NQ)	BiancoLettera_3841	2	969.94	1937.87	-2.0028	50.534	0.0076051	17355	64.82	6708200
O75127	Pentatricopeptide repeat-containing protein 1, mitochondrial	PTCD1	Homo sapiens	LNYTYLISILK	Dioxidation Y,L-DOPA-quinone	BiancoLettera_3841	2	693.879	1385.74	-2.9985	52.882	0.013927	18499	48.794	202460
Q15067	Peroxisomal acyl-coenzyme A oxidase 1	ACOX1	Homo sapiens	ENMLMKYAQVKPDGTYVK	Glu->pyro-Glu,2 Deamidation (NQ)	BiancoLettera_3839	3	700.344	2098.01	1.3634	45.752	0.010195	13357	44.045	5703100
Q6Y7W6	PERQ amino acid-rich with GYF domain-containing protein 2	GIGYF2	Homo sapiens	LSGWGNVSK	Tryptophan oxidation to oxolactone	BiancoLettera_3839	2	481.241	960.466	-0.0055155	30.991	0.013793	7194	71.342	559100
Q6Y7W6	PERQ amino acid-rich with GYF domain-containing protein 2	GIGYF2	Homo sapiens	LSGWGNVSK	Tryptophan oxidation to oxolactone	BiancoLettera_3841	2	481.241	960.466	-1.6565	32.726	0.0077596	9122	82.426	3064100
Q9Y2Q0	Phospholipid-transporting ATPase IA	ATP8A1	Homo sapiens	NLLMIHGAWNYNRVSK	L-DOPA-quinone	BiancoLettera_3841	2	965.491	1928.97	-0.29684	49.905	0.012819	17096	63.694	844680
Q9Y2Q0	Phospholipid-transporting ATPase IA	ATP8A1	Homo sapiens	NLLMIHGAWNYNRVSK	Tryptophan oxidation to oxolactone	BiancoLettera_3841	2	965.491	1928.97	-0.16618	49.905	0.01455	17096	50.791	844680
Q9Y5X4	Photoreceptor-specific nuclear receptor	NR2E3	Homo sapiens	LTLASMETR	Oxidation (M)	BiancoLettera_3840	1	1037.53	1036.52	-3.5465	52.055	0.0098093	17419	58.782	137950
Q96JS3	PiggyBac transposable element-derived protein 1	PGBD1	Homo sapiens	CPLMNVEHMKKMK	Oxidation (M),Trioxidation (C),Dioxidation M	BiancoLettera_3841	2	871.391	1740.77	/	36.092	0.012268	10637	41.54	<T
Q9NQV6	PR domain zinc finger protein 10	PRDM10	Homo sapiens	QELKVWYAASYAEFVNQK	Gln->pyro-Glu,L-DOPA-quinone	BiancoLettera_3839	2	1086.03	2170.04	-0.041806	50.725	0.0085743	16156	42.095	438490
O94906	Pre-mRNA-processing factor 6	PRPF6	Homo sapiens	TVGDQMKK	Oxidation (M)	BiancoLettera_3840	2	461.737	921.459	-4.0791	32.781	0.0018366	8477	114.78	19963000
O94906	Pre-mRNA-processing factor 6	PRPF6	Homo sapiens	TVGDQMKK	Oxidation (M)	BiancoLettera_3839	2	461.737	921.459	-3.1994	35.178	0.013224	8598	90.777	807160
Q8IY37	Probable ATP-dependent RNA helicase DHX37	DHX37	Homo sapiens	SCLLSSPGTMLK	Trioxidation (C),Dioxidation M	BiancoLettera_3841	2	687.318	1372.62	1.9915	46.875	0.015948	15623	44.753	747230
Q9H000	Probable E3 ubiquitin-protein ligase makorin-2	MKRN2	Homo sapiens	VISEFVIPSVYWVEDQNKK	Tryptophan oxidation to kynurenin	BiancoLettera_3840	3	762.067	2283.18	/	48.784	0.012245	15881	41.912	<T
Q8NBJ5	Procollagen galactosyltransferase 1	COLGALT1	Homo sapiens	RMQVEHPEK	Unmodified	BiancoLettera_3839	2	577.293	1152.57	-3.8414	45.844	0.015097	13802	65.038	1484300
Q9BUL8	Programmed cell death protein 10	PDCD10	Homo sapiens	YQYQNRR	Dioxidation Y	BiancoLettera_3840	2	530.252	1058.49	/	35.558	0.014303	9733	53.71	<T
P48147	Prolyl endopeptidase	PREP	Homo sapiens	MLSLQYPDVYR	Acetyl (Protein N-term)	BiancoLettera_3841	2	713.855	1425.7	/	10.972	0.015705	2069	46.462	<T
Q8N8N7	Prostaglandin reductase 2	PTGR2	Homo sapiens	MIVQRVVLNSR	Unmodified	BiancoLettera_3840	3	438.927	1313.76	/	46.111	0.017127	14579	44.639	<T
O60610	Protein diaphanous homolog 1	DIAPH1	Homo sapiens	RLMADELERFTSMR	Oxidation (M),Dioxidation M	BiancoLettera_3839	3	601.622	1801.85	/	33.159	0.013294	8025	41.577	<T
Q96PZ2	Protein FAM111A	FAM111A	Homo sapiens	IEHYFSPVSK	L-DOPA-quinone	BiancoLettera_3840	2	610.801	1219.59	-3.613	34.146	0.012533	9061	56.729	2919100
Q9BPY3	Protein FAM118B	FAM118B	Homo sapiens	VISYGDDYADLPEYFK	Oxidation Y,Dioxidation Y	BiancoLettera_3839	2	971.933	1941.85	-3.1344	37.472	0.004953	9915	40.496	315940
Q96NT3	Protein GUCD1	GUCD1	Homo sapiens	NQSFYRK	Dioxidation Y	BiancoLettera_3841	2	487.738	973.462	-1.9799	38.773	0.010997	11733	74.439	607440
Q9NQC1	Protein Jade-2	JADE2	Homo sapiens	WVHVSCALWIPEVSIGCPEKMEPITK	Oxidation (M),Oxidation W	BiancoLettera_3840	3	1033.51	3097.51	/	48.238	0.0077335	15623	43.198	<T
Q6ZMI0	Protein phosphatase 1 regulatory subunit 21	PPP1R21	Homo sapiens	EAKECRLR	Unmodified	BiancoLettera_3840	2	531.28	1060.54	4.3158	32.449	0.017081	8413	78.616	504530
Q96PU8	Protein quaking	QKI	Homo sapiens	PKPTPDYLMQLMNDKK	2 Dioxidation M	BiancoLettera_3840	2	991.982	1981.95	/	38.418	0.012322	10900	45.257	<T
Q8TF72	Protein Shroom3	SHROOM3	Homo sapiens	SSPATADKR	Unmodified	BiancoLettera_3839	2	466.743	931.472	-0.16578	26.953	0.014884	5995	68.383	2457600
Q8TF72	Protein Shroom3	SHROOM3	Homo sapiens	SSPATADKR	Unmodified	BiancoLettera_3840	2	466.743	931.472	-0.58472	27.213	0.00721	6450	84.743	4974900
Q8TF72	Protein Shroom3	SHROOM3	Homo sapiens	SSPATADKR	Unmodified	BiancoLettera_3841	2	466.743	931.472	-1.9182	27.046	0.013005	7049	69.598	4072000
Q9C004	Protein sprouty homolog 4	SPRY4	Homo sapiens	CKHTNSVICKAASGDAK	2 Trioxidation (C)	BiancoLettera_3841	2	971.933	1941.85	1.7477	44.051	0.012468	14182	48.277	4808300
P09544	Protein Wnt-2	WNT2	Homo sapiens	GMDSCEVMCCGR	Trioxidation (C)	BiancoLettera_3841	2	755.248	1508.48	/	12.218	0.016177	2313	40.882	<T
Q9H900	Protein zwilch homolog	ZWILCH	Homo sapiens	ARQLIGLYTMAHNPNMTHLK	Oxidation (M),Deamidation (NQ)	BiancoLettera_3840	3	776.065	2325.17	4.3788	48.138	0.011876	15583	43.955	588420
P10911	Proto-oncogene DBL	MCF2	Homo sapiens	HCWKMDEVGITEYVK	Oxidation (M),Dioxidation W	BiancoLettera_3841	2	971.937	1941.86	-2.7468	44.051	0.015289	14226	40.616	4808300
P10911	Proto-oncogene DBL;MCF2-transforming protein;DBL-transforming protein	MCF2	Homo sapiens	HCWKMDEVGITEYVK	Oxidation (M),Dioxidation W	BiancoLettera_3841	2	971.937	1941.86	-2.7468	44.051	0.015289	14226	40.616	4808300
Q7L2E3	Putative ATP-dependent RNA helicase DHX30	DHX30	Homo sapiens	QLNPESIR	Unmodified	BiancoLettera_3839	2	478.762	955.509	-0.24911	31.536	0.014955	7427	104.37	1176700
Q7L2E3	Putative ATP-dependent RNA helicase DHX30	DHX30	Homo sapiens	QLNPESIR	Unmodified	BiancoLettera_3841	2	478.762	955.509	-1.1764	31.629	0.014728	8737	98.997	1142200
P61568	Putative endogenous retrovirus group K member 11-1 Env polyprotein	ERVK11-1	Homo sapiens	NDSYALVIDWAPK	Dioxidation W	BiancoLettera_3840	2	762.372	1522.73	/	35.648	0.011834	9778	52.579	<T
O43824	Putative GTP-binding protein 6	GTPBP6	Homo sapiens	MAAPTKKELEAAWGVEVFDR	Oxidation (M),Tryptophan oxidation to kynurenin	BiancoLettera_3840	2	1134.57	2267.13	-3.4433	44.05	0.01047	13098	40.066	3857900
A6NGG3	Putative uncharacterized protein C9orf92	C9orf92	Homo sapiens	GGKCCTVHGLTRK	Unmodified	BiancoLettera_3841	2	737.374	1472.73	/	43.889	0.0096826	14249	55.084	<T
Q8TBR5	Putative uncharacterized protein CIRBP-AS1	CIRBP-AS1	Homo sapiens	FTRPSFPSCNRNGK	Unmodified	BiancoLettera_3839	2	834.407	1666.8	/	42.05	0.012882	12056	57.347	<T
P0DP75	Putative uncharacterized protein MED14OS	MED14OS	Homo sapiens	QLRQTAATYMLTAR	Oxidation (M),2 Deamidation (NQ)	BiancoLettera_3839	2	821.417	1640.82	0.91271	55.018	0.015588	18153	43.308	541130
Q9H6N6	Putative uncharacterized protein MYH16	MYH16	Homo sapiens	YETDAIQRTEELEETK	L-DOPA-quinone	BiancoLettera_3839	2	984.955	1967.9	/	43.106	0.013517	12539	50.484	<T
A8MX80	Putative UPF0607 protein ENSP00000383144		Homo sapiens	DPAALGSSR	Unmodified	BiancoLettera_3839	2	437.225	872.435	-0.15636	34.279	0.017655	8529	81.191	638260
A8MX80	Putative UPF0607 protein ENSP00000383144		Homo sapiens	DPAALGSSR	Unmodified	BiancoLettera_3839	2	437.225	872.435	-0.12621	34.279	0.016992	8529	81.191	638260
O95825	Quinone oxidoreductase-like protein 1	CRYZL1	Homo sapiens	YLCILKDVMEK	Dioxidation M	BiancoLettera_3839	2	722.365	1442.71	-0.19442	54.264	0.012463	17782	52.937	347980
O95825	Quinone oxidoreductase-like protein 1	CRYZL1	Homo sapiens	YLCILKDVMEK	Dioxidation M	BiancoLettera_3840	2	722.365	1442.71	-0.61897	54.268	0.012375	18437	53.775	184360
Q8WXG1	Radical S-adenosyl methionine domain-containing protein 2	RSAD2	Homo sapiens	GEYLGKLVRFCK	Dioxidation Y	BiancoLettera_3839	2	751.395	1500.78	/	45.167	0.011214	13470	57.859	<T
Q99666	RANBP2-like and GRIP domain-containing protein 5/6	RGPD5	Homo sapiens	CNSHHSSYQPLCLPFPVCK	L-DOPA-quinone	BiancoLettera_3841	2	1173.02	2344.02	-2.1061	49.517	0.0069172	16935	55.261	235950
Q8IZ41	Ras and EF-hand domain-containing protein	RASEF	Homo sapiens	ADGVLLLYDVTCEKSFLNIR	L-DOPA-quinone	BiancoLettera_3841	4	585.803	2339.18	3.0505	62.036	0.010428	22591	52.365	191940
Q13972	Ras-specific guanine nucleotide-releasing factor 1	RASGRF1	Homo sapiens	KIPYEEFFGQGWMKLEK	Oxidation (M),Oxidation Y	BiancoLettera_3841	2	1081.53	2161.06	-3.8596	61.815	0.014262	22452	41.54	57596
Q86X27	Ras-specific guanine nucleotide-releasing factor RalGPS2	RALGPS2	Homo sapiens	YWAALCGTQLFYYAAK	Oxidation Y,Dioxidation Y,L-DOPA-quinone	BiancoLettera_3840	2	994.448	1986.88	-2.8025	50.458	0.004199	16672	60.255	314680
P23470	Receptor-type tyrosine-protein phosphatase gamma	PTPRG	Homo sapiens	DAGPGLDPDMVTSTQVPPTATEEQYAGSDPK	Oxidation (M),Dioxidation Y	BiancoLettera_3841	3	1074.81	3221.42	/	18.39	0.0035956	5013	45.332	<T
Q96T23	Remodeling and spacing factor 1	RSF1	Homo sapiens	FYETKEESYSPSKDR	Dioxidation Y	BiancoLettera_3841	2	949.426	1896.84	/	42.21	0.0080643	13432	58.676	<T
P40938	Replication factor C subunit 3	RFC3	Homo sapiens	MSLWVDKYRPCSLGR	Acetyl (Protein N-term),Oxidation (M)	BiancoLettera_3839	2	963.472	1924.93	1.1007	52.836	0.015848	17172	46.844	391740
P40938	Replication factor C subunit 3	RFC3	Homo sapiens	MSLWVDKYRPCSLGR	Acetyl (Protein N-term),Oxidation (M)	BiancoLettera_3840	2	963.472	1924.93	-1.3812	52.879	0.0071562	17817	72.434	315480
P40938	Replication factor C subunit 3	RFC3	Homo sapiens	MSLWVDKYRPCSLGR	Acetyl (Protein N-term),Oxidation (M)	BiancoLettera_3841	2	963.472	1924.93	-0.78814	52.889	0.010925	18507	59.067	369200
Q53QZ3	Rho GTPase-activating protein 15	ARHGAP15	Homo sapiens	VSGNLATIQKLR	Deamidation (NQ)	BiancoLettera_3841	3	434.258	1299.75	-1.1299	33.591	0.013393	9462	56.551	1019200
Q96L33	Rho-related GTP-binding protein RhoV	RHOV	Homo sapiens	IRACCYLECSALTQK	2 Trioxidation (C)	BiancoLettera_3841	2	984.927	1967.84	-1.1543	47.452	0.0056912	15884	67.214	1577000
Q8IYF1	RNA polymerase II transcription factor SIII subunit A2	TCEB3B	Homo sapiens	MPSWASARDR	Dioxidation W	BiancoLettera_3840	2	604.777	1207.54	-1.1798	29.651	0.015463	7202	53.17	2156800
P98175	RNA-binding protein 10	RBM10	Homo sapiens	TGRYGATDRSQDDGGENR	L-DOPA-quinone	BiancoLettera_3841	2	984.923	1967.83	1.8197	44.431	0.012655	14430	52.495	2273600
Q6UXX9	R-spondin-2	RSPO2	Homo sapiens	LIERAQEQHSVFLATDRANQ	Unmodified	BiancoLettera_3840	3	776.068	2325.18	/	44.942	0.011601	14024	45.221	<T
Q92622	Run domain Beclin-1 interacting and cysteine-rich containing protein	KIAA0226	Homo sapiens	DIRWLSPHSALHVEK	Tryptophan oxidation to oxolactone	BiancoLettera_3839	2	901.471	1800.93	-4.1346	47.487	0.016812	14631	48.741	304450
Q7Z7L1	Schlafen family member 11	SLFN11	Homo sapiens	QMQPFFR	Gln->pyro-Glu	BiancoLettera_3839	2	468.723	935.432	/	36.325	0.014213	9457	54.525	<T
Q9C0C4	Semaphorin-4C	SEMA4C	Homo sapiens	LLFAGSRSQLVQLPVADCMK	Trioxidation (C)	BiancoLettera_3839	3	761.061	2280.16	-3.0016	45.794	0.0081725	13449	44.1	5530500
P04279	Semenogelin-1	SEMG1	Homo sapiens	EQTSVSGAQKGR	Glu->pyro-Glu,Deamidation (NQ)	BiancoLettera_3841	2	615.807	1229.6	-2.3854	41.815	0.0076806	13275	52.49	153890
P07477	Serine protease 1	PRSS1	Homo sapiens	LGEHNIEVLEGNEQFINAAK	Unmodified	BiancoLettera_3839	3	742.378	2224.11	-0.68841	45.957	0.0025999	13688	79.695	9884900
P07477	Serine protease 1	PRSS1	Homo sapiens	LGEHNIEVLEGNEQFINAAK	Unmodified	BiancoLettera_3840	3	742.378	2224.11	0.40888	44.422	0.0011676	13945	101.23	6157000
P07477	Serine protease 1	PRSS1	Homo sapiens	LGEHNIEVLEGNEQFINAAK	Unmodified	BiancoLettera_3841	3	742.378	2224.11	-1.0717	45.534	0.0031877	14712	94.45	8084800
P42345	Serine/threonine-protein kinase mTOR	MTOR	Homo sapiens	ELQHYVTMELREMSQEESTR	Oxidation (M),Glu->pyro-Glu,Oxidation Y	BiancoLettera_3841	3	837.381	2509.12	/	43.145	0.0082007	13874	43.955	<T
Q9HBY8	Serine/threonine-protein kinase Sgk2	SGK2	Homo sapiens	EQSHIMAER	Dioxidation M	BiancoLettera_3840	2	566.756	1131.5	/	34.888	0.014013	9416	60.118	<T
Q14738	Serine/threonine-protein phosphatase 2A 56 kDa regulatory subunit delta isoform	PPP2R5D	Homo sapiens	TIHGLIYNALKLFMEMNQKLFDDCTQQYK	Oxidation (M),2 Deamidation (NQ)	BiancoLettera_3840	3	1194.24	3579.71	2.9306	48.943	0.0053873	15961	41.763	244960
P48594	Serpin B4	SERPINB4	Homo sapiens	MNSLSEANTK	Acetyl (Protein N-term),Oxidation (M)	BiancoLettera_3840	2	576.764	1151.51	-0.068121	32.769	0.0065067	8495	60.518	443400
Q8TEL6	Short transient receptor potential channel 4-associated protein	TRPC4AP	Homo sapiens	ISDEMSK	Oxidation (M)	BiancoLettera_3841	1	825.366	824.359	-3.5771	34.586	0.011234	9981	76.847	229480
Q8TEL6	Short transient receptor potential channel 4-associated protein	TRPC4AP	Homo sapiens	ISDEMSK	Oxidation (M)	BiancoLettera_3840	1	825.366	824.359	-3.8989	34.747	0.013462	9348	44.531	257730
Q96LC7	Sialic acid-binding Ig-like lectin 10	SIGLEC10	Homo sapiens	QDWTGSTPAYGYWFK	Dioxidation W,Tryptophan oxidation to kynurenin	BiancoLettera_3841	2	921.902	1841.79	2.1888	45.75	0.0097183	15064	53.567	1012500
O43805	Sjoegren syndrome nuclear autoantigen 1	SSNA1	Homo sapiens	IASRNEFDRTIAETEAAYLK	Unmodified	BiancoLettera_3839	3	766.729	2297.17	/	45.934	0.0044677	13850	53.453	<T
Q96NL6	Sodium channel and clathrin linker 1	SCLT1	Homo sapiens	IYREGRGNESDYR	2 Dioxidation Y	BiancoLettera_3840	2	839.874	1677.73	3.9285	47.494	0.0149	15224	44.318	1704600
P54709	Sodium/potassium-transporting ATPase subunit beta-3	ATP1B3	Homo sapiens	KSLNQSLAEWK	2 Deamidation (NQ)	BiancoLettera_3840	2	653.338	1304.66	4.0691	44.004	0.015928	13635	51.445	1632300
Q9Y5X0	Sorting nexin-10	SNX10	Homo sapiens	EEFVSVWVR	Glu->pyro-Glu,Tryptophan oxidation to oxolactone	BiancoLettera_3841	2	573.783	1145.55	1.6233	54.118	0.013954	19087	58.917	888600
O15020	Spectrin beta chain, non-erythrocytic 2	SPTBN2	Homo sapiens	NLHTKWQKHQAFMAELAANK	Oxidation (M),2 Deamidation (NQ)	BiancoLettera_3840	3	795.399	2383.17	3.41	51.303	0.01322	17111	45.138	1822100
Q76KD6	Speriolin	SPATC1	Homo sapiens	SMMEVERK	Oxidation (M)	BiancoLettera_3839	2	513.241	1024.47	-3.3019	35.131	0.014636	8885	50.703	24262000
Q8NA61	Spermatid-associated protein	SPERT	Homo sapiens	ELRALRK	Glu->pyro-Glu	BiancoLettera_3839	2	434.28	866.545	-0.28731	70.524	0.016054	24444	52.683	4089700
Q9P0W8	Spermatogenesis-associated protein 7	SPATA7	Homo sapiens	ATSVLPR	Unmodified	BiancoLettera_3839	1	743.441	742.434	0.11712	36.834	3.5947e-06	9844	138.48	4752000
P23246	Splicing factor, proline- and glutamine-rich	SFPQ	Homo sapiens	QDLMRRQEELR	2 Deamidation (NQ)	BiancoLettera_3839	3	492.581	1474.72	2.3444	26.953	0.014091	5996	48.188	3508000
P37268	Squalene synthase	FDFT1	Homo sapiens	AIIYQYMEEIYHR	3 Dioxidation Y	BiancoLettera_3839	2	912.909	1823.8	/	44.907	0.015187	13344	44.639	<T
Q9Y3M8	StAR-related lipid transfer protein 13	STARD13	Homo sapiens	HGWTWSVPKFMKR	Dioxidation W,Tryptophan oxidation to oxolactone	BiancoLettera_3840	2	853.417	1704.82	1.455	36.962	0.011584	10203	48.64	1041600
Q7RTU9	Stereocilin	STRC	Homo sapiens	RYWELPWSEQQAQFLWK	Deamidation (NQ)	BiancoLettera_3839	3	766.044	2295.11	0.1688	48.56	2.6441e-05	15360	55.66	4186900
Q96NU1	Sterile alpha motif domain-containing protein 11	SAMD11	Homo sapiens	MSKGILQVHPPICDCPGCR	Acetyl (Protein N-term),Oxidation (M)	BiancoLettera_3839	2	1142.03	2282.04	0.8299	49.749	0.0014011	15730	77.062	1035600
Q96NU1	Sterile alpha motif domain-containing protein 11	SAMD11	Homo sapiens	MSKGILQVHPPICDCPGCR	Acetyl (Protein N-term),Oxidation (M)	BiancoLettera_3841	2	1142.03	2282.04	-0.35482	49.852	0.0027524	17060	64.121	1056700
Q15738	Sterol-4-alpha-carboxylate 3-dehydrogenase, decarboxylating	NSDHL	Homo sapiens	KAMGYQPLVTMDDAMER	Dioxidation Y	BiancoLettera_3841	2	994.45	1986.88	-4.3025	50.537	0.014741	17386	40.767	307890
Q9BX79	Stimulated by retinoic acid gene 6 protein homolog	STRA6	Homo sapiens	LGSSYHTSK	Unmodified	BiancoLettera_3840	2	490.246	978.477	-0.93082	33.554	0.016214	8802	78.77	308500
Q14683	Structural maintenance of chromosomes protein 1A	SMC1A	Homo sapiens	VLTFDLTKYPDANPNPNEQ	3 Deamidation (NQ)	BiancoLettera_3840	2	1090.01	2178	0.088313	47.418	0.0044932	15199	66.393	1273500
Q9Y6N5	Sulfide:quinone oxidoreductase, mitochondrial	SQRDL	Homo sapiens	LSMYLMK	Oxidation (M),Dioxidation M	BiancoLettera_3841	2	467.225	932.435	-0.98522	32.246	0.017428	8978	59.609	1488600
Q9Y6N5	Sulfide:quinone oxidoreductase, mitochondrial	SQRDL	Homo sapiens	LSMYLMK	2 Dioxidation M	BiancoLettera_3841	2	475.222	948.43	/	32.445	0.016075	9060	48.761	<T
Q9BRV8	Suppressor of IKBKE 1	SIKE1	Homo sapiens	QMLQLMVAKK	Gln->pyro-Glu	BiancoLettera_3839	2	586.83	1171.65	-0.97669	45.038	0.0076674	13336	60.682	2060100
Q9NZC9	SWI/SNF-related matrix-associated actin-dependent regulator of chromatin subfamily A-like protein 1	SMARCAL1	Homo sapiens	AYFEADISYSQDLIALFKQMDSR	Oxidation (M),L-DOPA-quinone	BiancoLettera_3840	3	914.43	2740.27	/	48.807	0.009197	15892	43.12	<T
A0A1B0GX51	T cell receptor beta variable 7-8	TRBV7-8	Homo sapiens	PEGSVSTLKIQR	Unmodified	BiancoLettera_3839	2	657.872	1313.73	-0.029405	41.689	0.002616	11725	86.136	3717500
Q9BXI6	TBC1 domain family member 10A	TBC1D10A	Homo sapiens	WLDMLNNWDKWMAK	2 Oxidation (M),2 Dioxidation W	BiancoLettera_3840	2	973.924	1945.83	/	60.169	0.017169	21098	42.001	<T
Q9NRE2	Teashirt homolog 2	TSHZ2	Homo sapiens	YLFENSDQPIDLTK	2 Deamidation (NQ)	BiancoLettera_3839	2	842.901	1683.79	-0.98305	39.755	0.012121	10973	61.65	17532000
Q8IYF3	Testis-expressed sequence 11 protein	TEX11	Homo sapiens	TKDYPEMEILWLMVK	Oxidation (M),L-DOPA-quinone	BiancoLettera_3840	2	963.473	1924.93	-2.4364	52.879	0.0096998	17817	54.486	315480
Q6DKK2	Tetratricopeptide repeat protein 19, mitochondrial	TTC19	Homo sapiens	QINHPELHMVLSNLAAVLMHRER	Oxidation (M),2 Deamidation (NQ)	BiancoLettera_3841	3	909.467	2725.38	-2.649	50.427	0.013059	17231	43.12	251740
Q8NDW8	Tetratricopeptide repeat protein 21A	TTC21A	Homo sapiens	EQSYKDAVTNYK	Glu->pyro-Glu,Deamidation (NQ)	BiancoLettera_3841	2	714.836	1427.66	-2.5246	28.259	0.011099	7428	47.187	70262
Q9UDY2	Tight junction protein ZO-2	TJP2	Homo sapiens	LQRMQELQEAQNARIEIAQK	Oxidation (M)	BiancoLettera_3839	3	805.092	2412.25	/	46.512	0.010266	14133	43.454	<T
Q8WZ42	Titin	TTN	Homo sapiens	INKMYSDR	Deamidation (NQ)	BiancoLettera_3840	1	1027.49	1026.48	-1.8553	48.699	0.012891	15828	48.756	621780
Q8WZ42	Titin	TTN	Homo sapiens	INKMYSDR	Deamidation (NQ)	BiancoLettera_3841	1	1027.49	1026.48	0.00060663	48.728	0.012668	16514	62.714	606220
Q9BX73	TM2 domain-containing protein 2	TM2D2	Homo sapiens	ENKPCIK	Trioxidation (C)	BiancoLettera_3839	2	468.726	935.438	/	36.325	0.0026891	9457	66.993	<T
Q9UPV9	Trafficking kinesin-binding protein 1	TRAK1	Homo sapiens	GSLLHSYTPK	Oxidation Y	BiancoLettera_3840	1	1118.58	1117.58	0.71958	46.008	0.011812	14501	47.082	455450
Q96CG3	TRAF-interacting protein with FHA domain-containing protein A	TIFA	Homo sapiens	ELGYLNKMDLPYRCMVR	Oxidation (M)	BiancoLettera_3839	2	1087.53	2173.05	0.11179	47.322	0.010316	14486	71.555	19057000
Q96CG3	TRAF-interacting protein with FHA domain-containing protein A	TIFA	Homo sapiens	ELGYLNKMDLPYRCMVR	Oxidation Y	BiancoLettera_3840	2	1087.53	2173.05	-0.087228	47.407	0.014505	15172	50.354	16744000
P19484	Transcription factor EB	TFEB	Homo sapiens	MQLMREQAQQEEQR	Oxidation (M),2 Deamidation (NQ)	BiancoLettera_3839	2	911.907	1821.8	3.0868	51.981	0.00023612	16748	86.189	5988400
O15370	Transcription factor SOX-12	SOX12	Homo sapiens	MVQQRGAR	Deamidation (NQ)	BiancoLettera_3841	1	946.489	945.481	-0.3856	56.817	0.01354	20344	57.102	107130
P10071	Transcriptional activator GLI3	GLI3	Homo sapiens	EFVCRWLDCSREQK	Glu->pyro-Glu,Trioxidation (C)	BiancoLettera_3839	3	648.289	1941.85	3.0296	44.1	0.00036714	12973	90.793	1541600
O75528	Transcriptional adapter 3	TADA3	Homo sapiens	SLESRIK	Unmodified	BiancoLettera_3839	2	416.748	831.481	/	34.438	0.014463	8600	62.714	<T
O43294	Transforming growth factor beta-1-induced transcript 1 protein	TGFB1I1	Homo sapiens	GVPTQAK	Deamidation (NQ)	BiancoLettera_3839	1	701.383	700.376	0.36456	38.715	0.014203	10453	57.463	824050
Q96G46	tRNA-dihydrouridine(47) synthase [NAD(P)(+)]-like	DUS3L	Homo sapiens	DYLETLMASQKAADWIR	Oxidation (M),Dioxidation W	BiancoLettera_3840	2	1029.99	2057.97	2.4056	47.919	0.012154	15444	45.257	1091100
Q96G46	tRNA-dihydrouridine(47) synthase [NAD(P)(+)]-like	DUS3L	Homo sapiens	DYLETLMASQKAADWIR	Oxidation (M),Dioxidation W	BiancoLettera_3841	2	1029.99	2057.97	2.7661	47.93	0.0098235	16134	50.95	1157300
P35030	Trypsin-3	PRSS3	Homo sapiens	VLEGNEQFINAAK	Unmodified	BiancoLettera_3839	2	716.875	1431.74	0.31197	39.202	4.9947e-10	10488	136.63	3069100
P35030	Trypsin-3	PRSS3	Homo sapiens	VLEGNEQFINAAK	Unmodified	BiancoLettera_3841	2	716.875	1431.74	1.1254	39.01	0.00048882	11880	123.11	4188400
Q9Y274	Type 2 lactosamine alpha-2,3-sialyltransferase	ST3GAL6	Homo sapiens	PHDLRWLLELLMGDK	Oxidation (M),Tryptophan oxidation to oxolactone	BiancoLettera_3840	3	622.657	1864.95	1.0913	51.666	0.011243	17236	66.215	873480
Q9Y274	Type 2 lactosamine alpha-2,3-sialyltransferase	ST3GAL6	Homo sapiens	PHDLRWLLELLMGDK	Oxidation (M),Tryptophan oxidation to oxolactone	BiancoLettera_3841	2	933.483	1864.95	1.414	51.618	0.010261	17906	69.451	218330
P00519	Tyrosine-protein kinase ABL1	ABL1	Homo sapiens	LYVSSESR	L-DOPA-quinone	BiancoLettera_3839	2	477.73	953.445	-0.10555	32.542	0.015233	7809	71.715	4318700
P35590	Tyrosine-protein kinase receptor Tie-1	TIE1	Homo sapiens	PSDLVGVFSCVGGAGARR	Trioxidation (C)	BiancoLettera_3841	2	926.952	1851.89	0.82419	42.956	0.016459	13710	40.113	975640
P30530	Tyrosine-protein kinase receptor UFO	AXL	Homo sapiens	SYSRRTTEATLNSLGISEELK	Deamidation (NQ)	BiancoLettera_3839	3	786.071	2355.19	-2.0316	46.008	0.010014	13740	52.866	28562000
P07947	Tyrosine-protein kinase Yes	YES1	Homo sapiens	FQIINNTEGDWWEAR	Oxidation W,Dioxidation W	BiancoLettera_3841	2	963.934	1925.85	3.9741	41.269	0.014442	13066	40.496	4013200
Q9NVE5	Ubiquitin carboxyl-terminal hydrolase 40	USP40	Homo sapiens	SQAMTLPPFLEFGVPSPAHLR	Dioxidation M	BiancoLettera_3839	2	1164.1	2326.18	-4.3965	49.321	0.015859	15451	41.621	1721300
Q86SX3	Uncharacterized protein C14orf80	C14orf80	Homo sapiens	ELLLALSWLLAR	Oxidation W	BiancoLettera_3840	3	471.954	1412.84	-3.1222	39.819	0.016072	11319	46.73	982890
Q96LR7	Uncharacterized protein C2orf50	C2orf50	Homo sapiens	LEDQMQPI	Deamidation (NQ)	BiancoLettera_3839	2	487.729	973.443	/	37.641	0.015749	9983	51.787	<T
Q6NV74	Uncharacterized protein KIAA1211-like	KIAA1211L	Homo sapiens	ASYASTDQPSWMELARKK	Oxidation W	BiancoLettera_3841	3	695.674	2084	-0.25766	47.301	0.0081039	15818	58.658	586320
Q9HCM1	Uncharacterized protein KIAA1551	KIAA1551	Homo sapiens	TKTAFLPNKDVYK	Dioxidation Y	BiancoLettera_3841	2	778.92	1555.82	-2.5446	53.633	0.014689	18857	60.518	1928600
Q7Z7G8	Vacuolar protein sorting-associated protein 13B	VPS13B	Homo sapiens	LPTCWTKR	Unmodified	BiancoLettera_3839	2	531.282	1060.55	/	32.547	0.011854	7838	62.714	<T
Q5THJ4	Vacuolar protein sorting-associated protein 13D	VPS13D	Homo sapiens	LLAESLPR	Unmodified	BiancoLettera_3839	2	449.771	897.528	/	38.06	0.0022601	10173	69.176	<T
Q5THJ4	Vacuolar protein sorting-associated protein 13D	VPS13D	Homo sapiens	LLAESLPR	Unmodified	BiancoLettera_3840	2	449.771	897.528	/	37.764	0.0121	10593	64.803	<T
Q5THJ4	Vacuolar protein sorting-associated protein 13D	VPS13D	Homo sapiens	LLAESLPR	Unmodified	BiancoLettera_3841	2	449.771	897.528	/	38.768	0.00089571	11741	73.975	<T
Q86WA6	Valacyclovir hydrolase	BPHL	Homo sapiens	YPSYIHK	2 L-DOPA-quinone	BiancoLettera_3839	2	468.217	934.418	/	36.268	0.0036835	9435	65.263	<T
P37288	Vasopressin V1a receptor	AVPR1A	Homo sapiens	SPTNSTGMWKDSPK	Oxidation (M),Dioxidation W	BiancoLettera_3841	2	792.354	1582.69	3.4869	27.043	0.01613	7027	41.48	1114900
P98155	Very low-density lipoprotein receptor	VLDLR	Homo sapiens	NMKSMNFDNPVYLK	2 Oxidation (M),Dioxidation Y	BiancoLettera_3841	2	882.9	1763.79	/	39.448	0.013245	12080	45.661	<T
Q9Y2W2	WW domain-binding protein 11	WBP11	Homo sapiens	ELTPLQAMMLRMAGQEIPEEGR	Glu->pyro-Glu,Deamidation (NQ)	BiancoLettera_3839	3	828.408	2482.2	3.0705	49.345	0.0094916	15321	43.823	2333400
Q9NUA8	Zinc finger and BTB domain-containing protein 40	ZBTB40	Homo sapiens	HCLMTFTQASALAYHTKKK	Dioxidation Y	BiancoLettera_3840	2	1134.57	2267.12	-0.54639	44.05	0.0088573	13604	55.899	3857900
O75132	Zinc finger BED domain-containing protein 4	ZBED4	Homo sapiens	ENNLKTCPK	Acetyl (Protein N-term)	BiancoLettera_3841	2	573.285	1144.55	3.9103	29.747	0.017594	7886	47.574	2290100
Q86VM9	Zinc finger CCCH domain-containing protein 18	ZC3H18	Homo sapiens	TLSGSGSGSGSSYSGSSSRSR	Dioxidation Y	BiancoLettera_3840	2	991.936	1981.86	/	43.574	0.0082329	13399	45.213	<T
O95789	Zinc finger MYM-type protein 6	ZMYM6	Homo sapiens	VKTVTSSGVQVSCHSCK	Trioxidation (C)	BiancoLettera_3839	2	956.449	1910.88	/	46.85	0.012006	14301	47.062	<T
Q15973	Zinc finger protein 124	ZNF124	Homo sapiens	PCTCKQCQKTSLSVTR	2 Deamidation (NQ)	BiancoLettera_3840	2	978.453	1954.89	-2.2931	50.443	0.008429	16668	63.32	2824400
Q15973	Zinc finger protein 124	ZNF124	Homo sapiens	PCTCKQCQKTSLSVTR	2 Deamidation (NQ)	BiancoLettera_3841	2	978.453	1954.89	-1.4122	50.54	0.005018	17377	77.288	2868800
Q14590	Zinc finger protein 235	ZNF235	Homo sapiens	CEVCGKGFTQR	2 Trioxidation (C)	BiancoLettera_3841	2	719.29	1436.57	-3.1999	47.798	0.017503	16087	43.635	520220
Q9NRM2	Zinc finger protein 277	ZNF277	Homo sapiens	MAASKTQGAVARMQEDR	Acetyl (Protein N-term),2 Dioxidation M	BiancoLettera_3840	2	978.449	1954.88	1.7088	50.443	0.011628	16668	67.214	2824400
Q9NRM2	Zinc finger protein 277	ZNF277	Homo sapiens	MAASKTQGAVARMQEDR	Acetyl (Protein N-term),2 Dioxidation M	BiancoLettera_3841	2	978.449	1954.88	1.9369	50.54	0.01342	17377	69.261	2868800
Q9Y3M9	Zinc finger protein 337	ZNF337	Homo sapiens	THSEEKPYGCR	Dioxidation Y	BiancoLettera_3841	2	698.302	1394.59	/	29.988	0.012272	8023	57.59	<T
Q6P9A3	Zinc finger protein 549	ZNF549	Homo sapiens	THNAEKPYVCNICGK	Trioxidation (C)	BiancoLettera_3839	2	919.912	1837.81	/	42.062	0.014733	12062	43.297	<T
Q6ZS27	Zinc finger protein 662	ZNF662	Homo sapiens	MLENYGAVASLAAFPFPK	Oxidation (M),Oxidation Y	BiancoLettera_3839	2	979.49	1956.97	-1.5097	53.233	0.0042975	17367	57.836	186050
Q5HYK9	Zinc finger protein 667	ZNF667	Homo sapiens	MPSARGKSK	Unmodified	BiancoLettera_3841	1	961.525	960.517	-4.3051	48.013	0.014473	16167	45.972	416610
Q401N2	Zinc-activated ligand-gated ion channel	ZACN	Homo sapiens	LSWLDTR	Dioxidation W	BiancoLettera_3839	2	461.735	921.456	0.06938	32.525	0.0027897	7797	117.7	18400000
Q401N2	Zinc-activated ligand-gated ion channel	ZACN	Homo sapiens	LSWLDTR	Dioxidation W	BiancoLettera_3840	2	461.735	921.456	-0.85765	32.781	0.0027897	8477	117.7	19963000
Q401N2	Zinc-activated ligand-gated ion channel	ZACN	Homo sapiens	LSWLDTR	Dioxidation W	BiancoLettera_3841	2	461.735	921.456	-1.0126	32.706	0.013333	9126	99.919	17931000
P25311	Zinc-alpha-2-glycoprotein	AZGP1	Homo sapiens	AGEVQEPELR	Unmodified	BiancoLettera_3840	2	564.288	1126.56	-0.25815	33.401	0.0092835	8728	81.296	287980
P25311	Zinc-alpha-2-glycoprotein	AZGP1	Homo sapiens	AGEVQEPELR	Unmodified	BiancoLettera_3841	2	564.288	1126.56	0.83539	33.32	2.311e-07	9371	138.4	400620

## Sheet: DB_Bacteria
Leading razor protein	Protein name	Gene name	Organism	Sequence	Modifications	Raw file	Charge	Sperimental m/z	Theoretical Mass	Mass error [ppm]	Retention time	PEP	MS/MS scan number	Score	Intensity
A2BWR1	4-diphosphocytidyl-2-C-methyl-D-erythritol kinase	ispE	Prochlorococcus marinus (strain MIT 9515)	MFNNNGFEAWVCKLINSGITFL	Oxidation (M),Deamidation (NQ)	BiancoLettera_3841	3	864.747	2591.22	0.19309	50.496	0.013354	17400	45.257	144390
A2BWR1	4-diphosphocytidyl-2-C-methyl-D-erythritol kinase	ispE	Prochlorococcus marinus (strain MIT 9515)	NDLRINGFNDLNSSNQIIK	Deamidation (NQ)	BiancoLettera_3840	3	726.038	2175.09	/	40.667	0.0064738	11987	53.773	<T
A1ARG8	Elongation factor 4	lepA	Pelobacter propionicus (strain DSM 2379 / NBRC 103807 / OttBd1)	EMQNQFLDKMDLER	Glu->pyro-Glu,Dioxidation M	BiancoLettera_3839	2	905.909	1809.8	0.16678	43.644	0.0068469	12830	91.658	2680800
A1ARG8	Elongation factor 4	lepA	Pelobacter propionicus (strain DSM 2379 / NBRC 103807 / OttBd1)	EMQNQFLDKMDLERER	Glu->pyro-Glu,Dioxidation M	BiancoLettera_3839	3	699.323	2094.95	-3.7726	47.125	0.013345	14442	58.723	222470
B8DNB4	1-(5-phosphoribosyl)-5-[(5-phosphoribosylamino)methylideneamino]	hisA	Desulfovibrio vulgaris (strain DSM 19637 / Miyazaki F)	IGVSLDAEGGRLK	Unmodified	BiancoLettera_3841	2	657.872	1313.73	-0.40594	41.54	0.01408	13005	104.05	4905000
B8DNB4	1-(5-phosphoribosyl)-5-[(5-phosphoribosylamino)methylideneamino]	hisA	Desulfovibrio vulgaris (strain DSM 19637 / Miyazaki F)	IGVSLDAEGGRLK	Unmodified	BiancoLettera_3841	2	657.872	1313.73	-0.1261	41.54	0.0040165	13005	104.05	4905000
Q2N8I7	1-(5-phosphoribosyl)-5-[(5-phosphoribosylamino)methylideneamino] imidazole-4-carboxamide isomerase	hisA	Erythrobacter litoralis (strain HTCC2594)	EWENGIVVAVDAR	Glu->pyro-Glu,Oxidation W	BiancoLettera_3839	2	728.365	1454.72	0.43523	39.219	0.014217	10738	48.981	236090
Q165E2	1,4-alpha-glucan branching enzyme GlgB	glgB	Roseobacter denitrificans (strain ATCC 33942 / OCh 114) (Erythrobacter sp. (strain OCh 114)) (Roseobacter denitrificans)	ALVAACHR	Trioxidation (C)	BiancoLettera_3839	1	945.457	944.45	-4.179	40.413	0.012592	11262	46.351	159260
A7MXZ4	1-deoxy-D-xylulose 5-phosphate reductoisomerase	dxr	Vibrio campbellii (strain ATCC BAA-1116)	EQLKVIIHPQSVIHSMVQYR	Oxidation (M),Glu->pyro-Glu,L-DOPA-quinone	BiancoLettera_3840	3	806.43	2416.27	/	48.498	0.012476	15747	40.349	<T
A4SDG1	1-deoxy-D-xylulose-5-phosphate synthase	dxs	Chlorobium phaeovibrioides (strain DSM 265 / 1930) (Prosthecochloris vibrioformis (strain DSM 265))	NDVLVILNDNQMAISPSTGGLK	2 Deamidation (NQ)	BiancoLettera_3840	3	767.726	2300.16	4.2522	80.071	0.013076	27767	44.788	94558
B0T3X7	1-deoxy-D-xylulose-5-phosphate synthase	dxs	Caulobacter sp. (strain K31)	PDLMYAQAGLDAEGILR	Oxidation (M),Dioxidation Y	BiancoLettera_3840	2	940.957	1879.9	3.8844	43.315	0.012131	13142	53.013	9863200
B4T8R3	1-deoxy-D-xylulose-5-phosphate synthase	dxs	Salmonella heidelberg (strain SL476)	QMLLTGYHYNDGPTAVRYPR	Oxidation (M),Oxidation Y,Dioxidation Y	BiancoLettera_3839	2	1208.57	2415.13	/	50.9	0.011779	16263	47.189	<T
C0ZC10	1-deoxy-D-xylulose-5-phosphate synthase	dxs	Brevibacillus brevis (strain 47 / JCM 6285 / NBRC 100599)	DENELRHMMK	2 Oxidation (M)	BiancoLettera_3841	2	667.795	1333.58	-3.4599	43.219	0.014239	13907	44.349	769560
Q3J1A8	1-deoxy-D-xylulose-5-phosphate synthase 1	dxs1	Cereibacter sphaeroides (strain ATCC 17023 / DSM 158 / JCM 6121 / CCUG 31486 / LMG 2827 / NBRC 12203 / NCIMB 8253 / ATH 2.4.1.) (Rhodobacter sphaeroides)	FIEQASPEDMYADAGLR	Oxidation (M)	BiancoLettera_3839	2	964.938	1927.86	/	40.585	0.014073	11347	45.764	<T
B4SEI0	2,3-bisphosphoglycerate-dependent phosphoglycerate mutase	gpmA	Pelodictyon phaeoclathratiforme (strain DSM 5477 / BU-1)	DTVDRFLPIWHETIAPEIR	Dioxidation W	BiancoLettera_3840	4	585.805	2339.19	0.30714	45.563	0.012598	16980	41.86	47283000
Q9X519	2,3-bisphosphoglycerate-independent phosphoglycerate mutase	gpmI	Geobacillus stearothermophilus (Bacillus stearothermophilus)	VPTYDLKPEMSAYEVTDALLK	Unmodified	BiancoLettera_3841	3	795.075	2382.2	-0.92369	45.831	0.010105	15102	61.87	4336800
Q9X519	2,3-bisphosphoglycerate-independent phosphoglycerate mutase	gpmI	Geobacillus stearothermophilus (Bacillus stearothermophilus)	VPTYDLKPEMSAYEVTDALLK	Unmodified	BiancoLettera_3841	3	795.075	2382.2	-1.835	45.831	0.0085793	15102	61.87	4336800
Q8EBQ3	23S rRNA (uracil(1939)-C(5))-methyltransferase RlmD	rlmD	Shewanella oneidensis (strain MR-1)	AGAYESLQWLK	Oxidation W	BiancoLettera_3840	2	641.327	1280.64	/	28.154	0.01455	6744	48.283	<T
Q8YAB5	2-C-methyl-D-erythritol 4-phosphate cytidylyltransferase	ispD	Listeria monocytogenes serovar 1/2a (strain ATCC BAA-679 / EGD-e)	NYELVFLAAGQGKRMNAQK	Acetyl (Protein N-term),Dioxidation M	BiancoLettera_3841	3	738.044	2211.11	-1.5558	52.551	0.01028	24582	50.376	3025100
B8DM91	2-isopropylmalate synthase	leuA	Desulfovibrio vulgaris (strain DSM 19637 / Miyazaki F)	KQIYDEDIEALVLEEVYR	L-DOPA-quinone	BiancoLettera_3841	2	1120.06	2238.11	-3.7911	49.078	0.0043837	16635	81.239	43654000
Q50297	30S ribosomal protein S13	rpsM	Mycoplasma pneumoniae (strain ATCC 29342 / M129 / Subtype 1) (Mycoplasmoides pneumoniae)	VKDLTEEEFVAIRNVASAYK	Deamidation (NQ)	BiancoLettera_3840	3	761.734	2282.18	-4.1321	47.161	0.0080912	14846	66.939	13801000
Q7VIR3	30S ribosomal protein S15	rpsO	Helicobacter hepaticus (strain ATCC 51449 / 3B1)	KSLLSYLKK	L-DOPA-quinone	BiancoLettera_3839	2	547.334	1092.65	1.6042	67.321	0.011047	23318	57.177	1036300
Q11YV6	30S ribosomal protein S16	rpsP	Cytophaga hutchinsonii (strain ATCC 33406 / DSM 1761 / CIP 103989 / NBRC 15051 / NCIMB 9469 / D465)	EAKAEQVR	Deamidation (NQ)	BiancoLettera_3840	2	466.246	930.477	0.23566	31.204	0.0059424	7871	132.09	1771000
Q11YV6	30S ribosomal protein S16	rpsP	Cytophaga hutchinsonii (strain ATCC 33406 / DSM 1761 / CIP 103989 / NBRC 15051 / NCIMB 9469 / D465)	EAKAEQVR	Deamidation (NQ)	BiancoLettera_3841	2	466.246	930.477	-3.5263	31.08	0.0059424	8499	132.09	1889500
Q5NNL0	30S ribosomal protein S16	rpsP	Zymomonas mobilis subsp. mobilis (strain ATCC 31821 / ZM4 / CP4)	IGSYNPQLPK	L-DOPA-quinone	BiancoLettera_3839	2	565.796	1129.58	-3.6621	34.556	0.012243	8418	75.738	381740
Q9ZJ70	30S ribosomal protein S2	rpsB	Helicobacter pylori (strain J99 / ATCC 700824) (Campylobacter pylori J99)	EEMLAEIQKEITQGAE	Glu->pyro-Glu,Deamidation (NQ)	BiancoLettera_3841	3	601.289	1800.85	3.4755	27.046	0.0095296	7036	52.599	3371000
Q4JT53	30S ribosomal protein S3	rpsC	Corynebacterium jeikeium (strain K411)	SRWYADKQYADYLAEDIK	Oxidation Y,Dioxidation Y	BiancoLettera_3841	2	1142.03	2282.05	-2.0985	49.852	0.0054564	17060	72.652	1056700
A4J138	30S ribosomal protein S4	rpsD	Desulforamulus reducens (strain ATCC BAA-1160 / DSM 100696 / MI-1) (Desulfotomaculum reducens)	VNIPSFQVR	2 Deamidation (NQ)	BiancoLettera_3839	2	531.285	1060.56	3.5658	42.061	0.013113	11961	60.91	199150
Q661C5	30S ribosomal protein S5	rpsE	Borrelia garinii subsp. bavariensis (strain ATCC BAA-2496 / DSM 23469 / PBi) (Borrelia bavariensis)	FSFAAFMVVGDGEGYVGWGFGK	Oxidation Y	BiancoLettera_3839	2	1172.54	2343.07	/	51.543	0.011464	16566	41.644	<T
A5CCJ8	30S ribosomal protein S8	rpsH	Orientia tsutsugamushi (strain Boryong) (Rickettsia tsutsugamushi)	NAQRSRLMYVNVPSSR	Oxidation (M),Oxidation Y	BiancoLettera_3841	2	955.487	1908.96	2.1243	49.588	0.012946	16942	54.772	189350
Q2IJ72	30S ribosomal protein S8	rpsH	Anaeromyxobacter dehalogenans (strain 2CP-C)	EPAISDIKRVSK	Unmodified	BiancoLettera_3839	2	671.888	1341.76	-0.61718	41.019	0.014712	11554	86.898	1457700
B1KP72	3-dehydroquinate synthase	aroB	Shewanella woodyi (strain ATCC 51908 / MS32)	NLMSCGEHFARFLQDK	Oxidation (M)	BiancoLettera_3839	2	984.956	1967.9	/	43.106	0.012523	12539	51.998	<T
Q1QQW6	3-dehydroquinate synthase	aroB	Nitrobacter hamburgensis (strain DSM 10229 / NCIMB 13809 / X14)	QEGLADADGLMALMAQDK	2 Dioxidation M	BiancoLettera_3839	2	970.932	1939.85	-2.9319	38.274	0.012955	10526	54.871	2508900
Q83V26	3-hydroxyanthranilate 3,4-dioxygenase	nbaC	Pseudomonas fluorescens	GNAYLNIMDRGQMDRVELK	Oxidation (M)	BiancoLettera_3839	3	747.037	2238.09	1.6461	49.028	0.0051	15272	71.402	62693000
Q83V26	3-hydroxyanthranilate 3,4-dioxygenase	nbaC	Pseudomonas fluorescens	GNAYLNIMDRGQMDRVELK	Oxidation (M)	BiancoLettera_3839	3	747.037	2238.09	0.9333	49.028	0.0045372	15272	71.402	62693000
Q83V26	3-hydroxyanthranilate 3,4-dioxygenase	nbaC	Pseudomonas fluorescens	GNAYLNIMDRGQMDRVELK	Oxidation (M)	BiancoLettera_3839	3	747.037	2238.09	-0.20538	49.028	0.0043474	15272	71.402	62693000
Q0IDD5	3-isopropylmalate dehydratase large subunit	leuC	Synechococcus sp. (strain CC9311)	SSGTLYDK	L-DOPA-quinone	BiancoLettera_3841	1	884.4	883.392	0.58509	41.238	0.012675	12891	41.502	28950000
Q9K8F1	3-isopropylmalate dehydratase small subunit	leuD	Halalkalibacterium halodurans (strain ATCC BAA-125 / DSM 18197 / FERM 7344 / JCM 9153 / C-125) (Bacillus halodurans)	DTAYSLTVNLEAQTVTSEDGFEATFEIDGYWK	L-DOPA-quinone	BiancoLettera_3841	3	1205.55	3613.63	/	47.555	0.0035509	15960	50.144	<T
Q5LWZ5	3-isopropylmalate dehydrogenase	leuB	Ruegeria pomeroyi (strain ATCC 700808 / DSM 15171 / DSS-3) (Silicibacter pomeroyi)	SNPSLLILPGDGIGPEVMAEVRKIIGWFGDK	Tryptophan oxidation to oxolactone	BiancoLettera_3841	4	831.443	3321.74	-2.1363	49.722	0.0079009	17100	45.611	331680
P52997	3-methyl-2-oxobutanoate hydroxymethyltransferase	panB	Synechocystis sp. (strain PCC 6803 / Kazusa)	MAITPTQLLDWK	Acetyl (Protein N-term),Oxidation (M),Deamidation (NQ)	BiancoLettera_3840	2	738.376	1474.74	/	120.35	0.012471	38047	40.882	<T
Q2Y5S4	3-octaprenyl-4-hydroxybenzoate carboxy-lyase	ubiD	Nitrosospira multiformis (strain ATCC 25196 / NCIMB 11849 / C 71)	WPGETSREWGK	Dioxidation W,Tryptophan oxidation to oxolactone	BiancoLettera_3841	2	689.805	1377.59	0.29783	53.469	0.013497	18816	46.462	120070
Q6G0X3	3-phosphoshikimate 1-carboxyvinyltransferase	aroA	Bartonella quintana (strain Toulouse) (Rochalimaea quintana)	SRMGLIETLWEMDAK	Oxidation (M),Tryptophan oxidation to kynurenin	BiancoLettera_3839	2	900.437	1798.86	-2.6981	46.144	0.013026	13909	51.727	12493000
Q9A873	4-deoxy-L-threo-5-hexosulose-uronate ketol-isomerase	kduI	Caulobacter vibrioides (strain ATCC 19089 / CB15) (Caulobacter crescentus)	RSEAYFYFGLGENDR	Oxidation Y	BiancoLettera_3839	2	920.418	1838.82	1.3492	51.979	0.0042997	16756	78.548	2452600
Q1IEY5	4-diphosphocytidyl-2-C-methyl-D-erythritol kinase	ispE	Pseudomonas entomophila (strain L48)	KLQEQSGTR	Deamidation (NQ)	BiancoLettera_3840	2	524.275	1046.54	0.81683	28.165	0.011996	6698	70.919	8938600
Q9CBW4	4-hydroxy-tetrahydrodipicolinate synthase	dapA	Mycobacterium leprae (strain TN)	KINVAIGPLCSAMDR	Trioxidation (C),Dioxidation M	BiancoLettera_3839	2	862.919	1723.82	1.0053	57.507	0.013021	19367	41.689	64688
A4SSZ6	50S ribosomal protein L14	rplN	Aeromonas salmonicida (strain A449)	MIQMQSMLGVADNSGAR	Acetyl (Protein N-term),Oxidation (M),Dioxidation M	BiancoLettera_3840	2	949.924	1897.83	-1.1643	41.538	0.0088399	12465	62.528	1600200
B7IA29	50S ribosomal protein L14	rplN	Acinetobacter baumannii (strain AB0057)	MIQTETMLDVADNSGAR	Acetyl (Protein N-term),Oxidation (M),Dioxidation M	BiancoLettera_3840	2	971.43	1940.85	/	44.179	0.0096082	13684	50.222	<T
C4L7U0	50S ribosomal protein L14	rplN	Tolumonas auensis (strain DSM 9187 / TA4)	MIQMQSMLDVADNSGAR	Acetyl (Protein N-term),Dioxidation M	BiancoLettera_3839	2	970.929	1939.84	-1.3366	41.283	0.007875	11743	62.799	4024700
Q47LK0	50S ribosomal protein L16	rplP	Thermobifida fusca (strain YX)	GSPEWWVAPVK	2 Dioxidation W	BiancoLettera_3841	2	660.317	1318.62	2.6058	29.6	0.014688	7892	49.418	378780
B0UHW4	50S ribosomal protein L22	rplV	Methylobacterium sp. (strain 4-46)	VANALADLQFSR	Deamidation (NQ)	BiancoLettera_3840	3	435.898	1304.67	-4.4149	27.192	0.011861	6571	55.98	8030600
Q8NRV2	50S ribosomal protein L25	rplY	Corynebacterium glutamicum (strain ATCC 13032 / DSM 20300 / BCRC 11384 / JCM 1318 / LMG 3730 / NCIMB 10025)	MAKYQTIEAAVRSEFGK	Acetyl (Protein N-term),Oxidation (M)	BiancoLettera_3841	2	994.001	1985.99	3.3113	51.758	0.011174	18004	44.299	187130
B1XT34	50S ribosomal protein L27	rpmA	Polynucleobacter necessarius subsp. necessarius (strain STIR1)	AQVSVLPR	Deamidation (NQ)	BiancoLettera_3840	2	435.756	869.497	3.2342	40.101	0.0090694	11926	105.2	292370
A9BHA4	50S ribosomal protein L4	rplD	Petrotoga mobilis (strain DSM 10674 / SJ95)	MSQIDIYNIQNEKVGTLDIK	3 Deamidation (NQ)	BiancoLettera_3840	3	775.723	2324.15	-3.9566	47.901	0.013546	15445	52.814	367570
A0R8J2	50S ribosomal protein L5	rplE	Bacillus thuringiensis (strain Al Hakam)	LVSVSLPR	Unmodified	BiancoLettera_3840	1	870.541	869.533	1.7489	37.299	0.010108	10548	76.847	679220
A0R8J2	50S ribosomal protein L5	rplE	Bacillus thuringiensis (strain Al Hakam)	LVSVSLPR	Unmodified	BiancoLettera_3840	1	870.541	869.533	1.7499	37.299	0.0087334	10548	76.847	679220
A0R8J2	50S ribosomal protein L5	rplE	Bacillus thuringiensis (strain Al Hakam)	LVSVSLPR	Unmodified	BiancoLettera_3841	1	870.541	869.533	0.63873	37.242	0.013386	11341	60.788	613350
Q1D7U4	50S ribosomal protein L7/L12	rplL	Myxococcus xanthus (strain DK1622)	DLVEGAPKNVK	Unmodified	BiancoLettera_3840	2	585.33	1168.65	/	34.063	0.0043135	9043	81.95	<T
Q1D7U4	50S ribosomal protein L7/L12	rplL	Myxococcus xanthus (strain DK1622)	DLVEGAPKNVK	Unmodified	BiancoLettera_3839	2	585.33	1168.65	/	35.214	0.01471	8969	50.473	<T
Q1D7U4	50S ribosomal protein L7/L12	rplL	Myxococcus xanthus (strain DK1622)	DLVEGAPKNVK	Unmodified	BiancoLettera_3840	2	585.33	1168.65	/	34.063	0.0037716	9043	81.95	<T
A4JJS1	5-methyltetrahydropteroyltriglutamate--homocysteine methyltransferase	metE	Burkholderia vietnamiensis (strain G4 / LMG 22486) (Burkholderia cepacia (strain R1808))	NIWRTDLNAALDWLEPLAR	Oxidation W	BiancoLettera_3839	3	761.734	2282.18	-4.1201	47.555	0.012176	15398	46.873	12404000
Q02L76	5-methyltetrahydropteroyltriglutamate--homocysteine methyltransferase	metE	Pseudomonas aeruginosa (strain UCBPP-PA14)	SWLAFAVQKCR	Tryptophan oxidation to oxolactone	BiancoLettera_3841	2	690.348	1378.68	/	37.297	0.012693	11089	53.493	<T
B0SJM4	5'-nucleotidase SurE	surE	Leptospira biflexa serovar Patoc (strain Patoc 1 / ATCC 23582 / Paris)	ERSVTSMALTVFQGMRVER	Glu->pyro-Glu,Dioxidation M	BiancoLettera_3841	3	737.705	2210.09	1.2925	1.0827	0.01257	223	40.856	121850
Q30YV9	5'-nucleotidase SurE	surE	Oleidesulfovibrio alaskensis (strain ATCC BAA-1058 / DSM 17464 / G20) (Desulfovibrio alaskensis)	IFAENGFQGMGVYGTPTDCVK	Dioxidation Y	BiancoLettera_3839	2	1162.02	2322.03	-1.5277	49.349	0.011168	15512	57.802	5497700
Q30YV9	5'-nucleotidase SurE	surE	Oleidesulfovibrio alaskensis (strain ATCC BAA-1058 / DSM 17464 / G20) (Desulfovibrio alaskensis)	IFAENGFQGMGVYGTPTDCVK	Dioxidation Y	BiancoLettera_3839	3	775.017	2322.03	-0.41805	49.362	0.0075245	15533	57.173	2317400
Q5PB34	5'-nucleotidase SurE	surE	Anaplasma marginale (strain St. Maries)	RCDNNVETSWQNSRK	3 Deamidation (NQ)	BiancoLettera_3839	2	948.911	1895.81	4.2056	43.652	0.013345	12805	45.879	264110
Q735N3	5-oxoprolinase subunit A	pxpA	Bacillus cereus (strain ATCC 10987 / NRS 248)	IYRTFELNGISICAPK	Trioxidation (C)	BiancoLettera_3840	2	965.491	1928.97	1.2404	52.189	0.013508	17468	74.962	7341700
C0MDS5	6-phospho-beta-galactosidase	lacG	Streptococcus equi subsp. zooepidemicus (strain H70)	YPKKSAYWYQQLAATK	Oxidation Y,L-DOPA-quinone	BiancoLettera_3839	2	988.499	1974.98	/	67.371	0.011181	23231	54.259	<T
P47599	Acetate kinase	ackA	Mycoplasma genitalium (strain ATCC 33530 / DSM 19775 / NCTC 10195 / G37) (Mycoplasmoides genitalium)	YGFHGTSYKYINEFLEKK	Oxidation Y	BiancoLettera_3841	2	1120.55	2239.09	-3.6626	49.812	0.0013452	17057	90.434	2331400
Q6D2Q6	Acetate kinase	ackA	Pectobacterium atrosepticum (strain SCRI 1043 / ATCC BAA-672) (Erwinia carotovora subsp. atroseptica)	YGAHGTSHYFVSREAAK	Dioxidation Y,L-DOPA-quinone	BiancoLettera_3840	2	963.94	1925.87	-2.2258	41.25	0.012901	12140	68.786	4053000
A4W6T0	Acetyl-coenzyme A carboxylase carboxyl transferase subunit alpha	accA	Enterobacter sp. (strain 638)	RYQRLMNYGYA	Oxidation Y,L-DOPA-quinone	BiancoLettera_3839	2	732.838	1463.66	3.8407	49.656	0.012402	15828	51.854	174910
Q9A2I0	Acetyl-coenzyme A synthetase	acsA	Caulobacter vibrioides (strain ATCC 19089 / CB15) (Caulobacter crescentus)	FLDGATEGNLVITDSWPGQMR	Oxidation (M),Tryptophan oxidation to oxolactone	BiancoLettera_3839	3	779.699	2336.07	0.31983	56.094	0.0087232	18741	45.577	135460
B0SIF3	Acetylglutamate kinase	argB	Leptospira biflexa serovar Patoc (strain Patoc 1 / Ames)	GHRVTDEATMEVVEMVLTGK	2 Oxidation (M)	BiancoLettera_3840	3	745.365	2233.07	3.1348	44.055	0.012628	13514	43.383	3438000
B0SIF3	Acetylglutamate kinase	argB	Leptospira biflexa serovar Patoc (strain Patoc 1 / Ames)	GHRVTDEATMEVVEMVLTGK	2 Oxidation (M)	BiancoLettera_3840	3	745.365	2233.07	3.0716	44.055	0.012756	13514	43.383	3438000
P58584	Acyl-homoserine-lactone synthase	solI	Ralstonia solanacearum (strain GMI1000) (Pseudomonas solanacearum)	LLPTTRPYLLKDVFAPLLMR	Dioxidation Y	BiancoLettera_3840	2	1195.19	2388.36	/	29.049	0.012461	7016	47.915	<T
Q92YE2	Adenine deaminase 3	ade3	Rhizobium meliloti (strain 1021) (Ensifer meliloti) (Sinorhizobium meliloti)	MLQPWSEIAPR	Oxidation (M),Tryptophan oxidation to kynurenin	BiancoLettera_3839	2	674.34	1346.67	4.4928	58.179	0.014697	19628	47.198	1849800
Q64VR1	Adenylyl-sulfate kinase	cysC	Bacteroides fragilis (strain YCH46)	MEENNNIYPIFDRMLTR	Oxidation (M)	BiancoLettera_3841	2	1086.51	2171.01	3.2475	50.165	0.0094189	17288	68.536	1310700
A1VR25	ADP-L-glycero-D-manno-heptose-6-epimerase	hldD	Polaromonas naphthalenivorans (strain CJ2)	MASVAFHQFNQFQADGK	Deamidation (NQ)	BiancoLettera_3840	3	642.965	1925.87	-4.0633	41.189	0.010668	12258	53.565	3081900
A1VR25	ADP-L-glycero-D-manno-heptose-6-epimerase	hldD	Polaromonas naphthalenivorans (strain CJ2)	MASVAFHQFNQFQADGK	Deamidation (NQ)	BiancoLettera_3840	2	963.944	1925.87	/	37.801	0.0019966	10611	70.563	<T
Q3JEJ2	Alanine racemase	alr	Nitrosococcus oceani (strain ATCC 19707 / BCRC 17464 / JCM 30415 / NCIMB 11848 / C-107)	MNFPQAIIDASALRHNLQR	Oxidation (M),2 Deamidation (NQ)	BiancoLettera_3840	3	738.376	2212.11	/	89.11	0.011926	30646	42.095	<T
Q7NXM2	Alanine--tRNA ligase	alaS	Chromobacterium violaceum (strain ATCC 12472 / DSM 30191 / JCM 1249 / NBRC 12614 / NCIMB 9131 / NCTC 9757)	LSTVLQHVK	Deamidation (NQ)	BiancoLettera_3840	2	513.303	1024.59	2.9653	39.656	0.012763	11519	41.227	164490
B0TFY7	Alanine--tRNA ligase	alaS	Heliobacterium modesticaldum (strain ATCC 51547 / Ice1)	VQAPDMDALRSMSDLLKEK	2 Dioxidation M	BiancoLettera_3839	2	1106.04	2210.06	-0.99089	52.367	0.0065281	16978	64.827	1140000
Q49ZC7	Alkaline shock protein 23	asp23	Staphylococcus saprophyticus subsp. saprophyticus (strain ATCC 15305 / DSM 20229 / NCIMB 8711 / NCTC 7292 / S-41)	YITGLDVVEVNMRVEDVMTK	Oxidation (M)	BiancoLettera_3841	3	776.392	2326.15	4.1678	51.326	0.014816	18201	44.577	53786000
P04172	Amicyanin-alpha	mauC	Methylorubrum extorquens (strain ATCC 14718 / DSM 1338 / JCM 2805 / NCIMB 9133 / AM1) (Methylobacterium extorquens)	AGSAVTWTNTEALPHNVHFK	Dioxidation W	BiancoLettera_3839	3	738.031	2211.07	-0.58465	51.604	0.0089369	16629	48.848	5304400
O69192	Aminopeptidase C	pepC	Listeria monocytogenes serovar 1/2a (strain ATCC BAA-679 / EGD-e)	NKDNEFKQELQITPK	3 Deamidation (NQ)	BiancoLettera_3839	2	917.957	1833.9	-2.7244	46.749	0.01021	14212	56.087	309950
A1WYT2	Anthranilate phosphoribosyltransferase	trpD	Halorhodospira halophila (strain DSM 244 / SL1) (Ectothiorhodospira halophila (strain DSM 244 / SL1))	GETVQEMAAAASVMR	2 Oxidation (M),Deamidation (NQ)	BiancoLettera_3840	2	792.356	1582.7	0.033395	27.191	0.010763	6458	49.934	1733300
B5TTX7	Anti-lipopolysaccharide factor	/	Scylla serrata (Mud crab)	FWCPGWTHLEGNSR	2 Dioxidation W	BiancoLettera_3841	2	905.884	1809.75	-0.4618	47.269	0.014508	15828	41.399	491780
P75222	Arginine--tRNA ligase	argS	Mycoplasma pneumoniae (strain ATCC 29342 / M129 / Subtype 1) (Mycoplasmoides pneumoniae)	TTLYGDDK	Unmodified	BiancoLettera_3839	1	912.431	911.424	-0.088498	41.274	0.014404	11877	47.849	15799000
A0LE33	Argininosuccinate lyase	argH	Magnetococcus marinus (strain ATCC BAA-1437 / JCM 17883 / MC-1)	MSDGKPMGK	2 Oxidation (M)	BiancoLettera_3839	2	491.72	981.426	0.13267	26.93	0.011247	5975	71.877	830170
A0LE33	Argininosuccinate lyase	argH	Magnetococcus marinus (strain ATCC BAA-1437 / JCM 17883 / MC-1)	MSDGKPMGK	2 Oxidation (M)	BiancoLettera_3839	2	491.72	981.426	-0.074994	26.93	0.0080612	5975	71.877	830170
A4J412	Asparagine--tRNA ligase	asnS	Desulforamulus reducens (strain ATCC BAA-1160 / DSM 100696 / MI-1) (Desulfotomaculum reducens)	HVDEEVSIQGWLYNK	Unmodified	BiancoLettera_3840	2	908.947	1815.88	2.9609	46.295	0.011384	14648	84.658	1721800
A4J412	Asparagine--tRNA ligase	asnS	Desulforamulus reducens (strain ATCC BAA-1160 / DSM 100696 / MI-1) (Desulfotomaculum reducens)	HVDEEVSIQGWLYNK	Unmodified	BiancoLettera_3840	2	908.947	1815.88	2.2083	46.295	0.011649	14648	84.658	1721800
A8HXU1	Aspartate/glutamate leucyltransferase	bpt	Azorhizobium caulinodans (strain ATCC 43989 / DSM 5975 / JCM 20966 / LMG 6465 / NBRC 14845 / NCIMB 13405 / ORS 571)	LSPHGWER	Oxidation W	BiancoLettera_3840	1	997.485	996.478	-0.54418	48.108	0.014409	15564	40.103	372750
B4F0D5	Aspartate--ammonia ligase	asnA	Proteus mirabilis (strain HI4320)	EHIGQVQCGVWQQDTR	2 Deamidation (NQ)	BiancoLettera_3840	3	648.295	1941.86	-4.1606	48.971	0.012515	15981	43.69	350670
P81432	Aspartate--tRNA ligase	aspS	Buchnera aphidicola subsp. Schizaphis graminum (strain Sg)	FSSNHHPFTALKKNNQNK	3 Deamidation (NQ)	BiancoLettera_3839	2	1058.02	2114.02	-2.0957	48.453	0.012862	15183	43.382	997200
Q3JYL7	Aspartate--tRNA ligase	aspS	Streptococcus agalactiae serotype Ia (strain ATCC 27591 / A909 / CDC SS700)	FDMLLQDLTEVVKEVDFK	Oxidation (M)	BiancoLettera_3841	3	729.041	2184.1	/	44.366	0.0070481	14431	56.819	<T
Q3JYL7	Aspartate--tRNA ligase	aspS	Streptococcus agalactiae serotype Ia (strain ATCC 27591 / A909 / CDC SS700)	FDMLLQDLTEVVKEVDFK	Oxidation (M)	BiancoLettera_3841	3	729.041	2184.1	/	44.366	0.0082456	14431	56.819	<T
Q3JYL7	Aspartate--tRNA ligase	aspS	Streptococcus agalactiae serotype Ia (strain ATCC 27591 / A909 / CDC SS700)	FDMLLQDLTEVVKEVDFK	Oxidation (M)	BiancoLettera_3841	3	729.041	2184.1	/	44.366	0.012102	14431	56.819	<T
Q3JYL7	Aspartate--tRNA ligase	aspS	Streptococcus agalactiae serotype Ia (strain ATCC 27591 / A909 / CDC SS700)	FDMLLQDLTEVVKEVDFK	Oxidation (M)	BiancoLettera_3841	3	729.041	2184.1	/	44.366	0.005489	14431	56.819	<T
A0LUJ6	Aspartate--tRNA(Asp/Asn) ligase	aspS	Acidothermus cellulolyticus (strain ATCC 43068 / DSM 8971 / 11B)	VVLAGWVARRR	Dioxidation W	BiancoLettera_3840	2	657.891	1313.77	/	72.59	0.012583	25510	51.854	<T
Q9RQ86	ATP phosphoribosyltransferase	hisG	Buchnera aphidicola subsp. Schlechtendalia chinensis	DISCLNNSRIATSYPHLLK	Trioxidation (C)	BiancoLettera_3840	3	750.711	2249.11	-1.2942	47.823	0.012816	15396	40.962	483790
A4SUT3	ATP synthase gamma chain	atpG	Polynucleobacter asymbioticus (strain DSM 18221 / CIP 109841 / QLW-P1DMWA-1) (Polynucleobacter necessarius subsp. asymbioticus)	AGNSWDYIYEPDAESILNGLLKR	Dioxidation Y	BiancoLettera_3840	3	886.101	2655.28	/	42.769	0.010301	12995	45.696	<T
Q2J6M7	ATP synthase subunit a	atpB	Frankia casuarinae (strain DSM 45818 / CECT 9043 / CcI3)	IAVPMVLALVTYVLFNYAGIK	Oxidation (M),Oxidation Y	BiancoLettera_3840	2	1164.16	2326.3	/	63.863	0.011507	22549	42.797	<T
A0L2T3	ATP synthase subunit c	atpE	Shewanella sp. (strain ANA-3)	QPEMAPMLQVK	2 Oxidation (M),2 Deamidation (NQ)	BiancoLettera_3841	2	653.307	1304.6	/	44.685	0.011106	14577	61.65	<T
A6L4M3	ATP synthase subunit delta	atpH	Phocaeicola vulgatus (strain ATCC 8482 / DSM 1447 / JCM 5826 / CCUG 4940 / NBRC 14291 / NCTC 11154) (Bacteroides vulgatus)	EKFLQFMIMSYIDLYRK	Glu->pyro-Glu,Dioxidation M	BiancoLettera_3839	3	747.048	2238.12	1.9996	44.83	0.0088609	13262	62.646	8149200
A6L4M3	ATP synthase subunit delta	atpH	Phocaeicola vulgatus (strain ATCC 8482 / DSM 1447 / JCM 5826 / CCUG 4940 / NBRC 14291 / NCTC 11154) (Bacteroides vulgatus)	EKFLQFMIMSYIDLYRK	Glu->pyro-Glu,Dioxidation M	BiancoLettera_3840	3	747.048	2238.12	2.1493	44.45	0.0085966	13796	63.631	9499900
Q6GDQ0	ATP-dependent Clp protease ATP-binding subunit ClpL	clpL	Staphylococcus aureus (strain MRSA252)	RMMQDMQNSNQTSNKK	Oxidation (M)	BiancoLettera_3841	2	978.938	1955.86	/	44.414	0.012284	14454	53.211	<T
P36572	ATP-dependent dethiobiotin synthetase BioD	bioD	Serratia marcescens	SVASSALLQAANRAGYPSAGYK	2 Oxidation Y	BiancoLettera_3840	3	738.71	2213.11	/	85.256	0.012275	29478	42.309	<T
A7GAI7	ATP-dependent helicase/deoxyribonuclease subunit B	addB	Clostridium botulinum (strain Langeland / NCTC 10281 / Type F)	KGLEWDTMDLNWAEEEIDK	Tryptophan oxidation to kynurenin	BiancoLettera_3839	2	1163.53	2325.05	-2.1995	47.817	0.0071028	14761	56.951	2653800
A0PY67	ATP-dependent helicase/nuclease subunit A	addA	Clostridium novyi (strain NT)	NFNMQDLNK	Oxidation (M),Deamidation (NQ)	BiancoLettera_3841	2	570.753	1139.49	-0.61529	35.015	0.01247	10102	42.869	165860
A3DH19	ATP-dependent helicase/nuclease subunit A	addA	Acetivibrio thermocellus (strain ATCC 27405 / DSM 1237 / JCM 9322 / NBRC 103400 / NCIMB 10682 / NRRL B-4536 / VPI 7372) (Clostridium thermocellum)	TKWTDEQWEAITGNEK	Dioxidation W,Tryptophan oxidation to kynurenin	BiancoLettera_3840	2	986.45	1970.89	-0.72339	48.083	0.012039	15565	52.693	221160
A9BID3	ATP-dependent protease ATPase subunit HslU	hslU	Petrotoga mobilis (strain DSM 10674 / SJ95)	EMMEEVKDK	Oxidation (M),Glu->pyro-Glu	BiancoLettera_3840	2	568.752	1135.49	3.1329	33.145	0.012234	8623	64.265	294280
A9BID3	ATP-dependent protease ATPase subunit HslU	hslU	Petrotoga mobilis (strain DSM 10674 / SJ95)	EMMEEVKDK	Oxidation (M),Glu->pyro-Glu	BiancoLettera_3840	2	568.752	1135.49	2.4211	33.145	0.011911	8623	64.265	294280
A9BID3	ATP-dependent protease ATPase subunit HslU	hslU	Petrotoga mobilis (strain DSM 10674 / SJ95)	EMMEEVKDK	Oxidation (M),Glu->pyro-Glu	BiancoLettera_3840	2	568.752	1135.49	3.0008	33.145	0.011638	8623	64.265	294280
A9BID3	ATP-dependent protease ATPase subunit HslU	hslU	Petrotoga mobilis (strain DSM 10674 / SJ95)	EMMEEVKDK	Oxidation (M),Glu->pyro-Glu	BiancoLettera_3840	2	568.752	1135.49	3.3957	33.145	0.010672	8623	64.265	294280
Q8WTD3	Attacin-A	/	Glossina morsitans morsitans (Savannah tsetse fly)	MQSFKICFFISCLSVVLVK	Trioxidation (C)	BiancoLettera_3841	3	785.403	2353.19	-4.3705	51.604	0.0092468	17887	49.708	4939600
O68006	Bacitracin synthase 1	bacA	Bacillus licheniformis	EREYWQK	Oxidation W	BiancoLettera_3841	2	527.751	1053.49	-3.6801	28.611	0.011359	7536	70.912	145620
P22640	Basic phospholipase A2 homolog	/	Protobothrops mucrosquamatus (Taiwan habu) (Trimeresurus mucrosquamatus)	VTGCDPKK	Unmodified	BiancoLettera_3841	2	452.731	903.448	1.1516	32.713	0.013171	9117	73.975	14526000
A1A3T0	Beta-galactosidase BgaC	bgaC	Bifidobacterium adolescentis (strain ATCC 15703 / DSM 20083 / NCTC 11814 / E194a)	MCYGGDFGDR	Oxidation (M),L-DOPA-quinone	BiancoLettera_3840	2	604.211	1206.41	-2.1677	38.057	0.010325	10697	55.676	220310
P64117	Beta-ketoacyl-[acyl-carrier-protein] synthase III	fabH	Tropheryma whipplei (strain TW08/27) (Whipple's bacillus)	QEGSSIFRWAVWQMAKVAK	Oxidation (M),Deamidation (NQ)	BiancoLettera_3840	3	747.049	2238.13	-0.2825	44.45	0.0017993	13796	80.609	9499900
P13442	Bifunctional enzyme NodQ	nodQ	Rhizobium meliloti (strain 1021) (Ensifer meliloti) (Sinorhizobium meliloti)	ADNVHWHALEVNKSARSAMK	Tryptophan oxidation to kynurenin	BiancoLettera_3840	2	1134.57	2267.12	-2.5524	44.05	0.0037404	13604	71.529	3857900
Q5FS52	Bifunctional protein HldE [Includes: D-beta-D-heptose 7-phosphate kinase	hldE	Gluconobacter oxydans (strain 621H) (Gluconobacter suboxydans)	LWPTIETDGIVSSPDWTTITK	2 Tryptophan oxidation to kynurenin	BiancoLettera_3840	3	790.069	2367.18	2.1973	48.283	0.012455	15543	40.614	8117300
Q7N954	Bifunctional purine biosynthesis protein PurH	purH	Photorhabdus laumondii subsp. laumondii (strain DSM 15139 / CIP 105565 / TT01) (Photorhabdus luminescens subsp. laumondii)	IIEEMDNNQGSLTQSTR	Oxidation (M),3 Deamidation (NQ)	BiancoLettera_3841	2	977.931	1953.85	4.4159	44.416	0.0044732	14450	74.962	1336900
A6TT61	Biotin synthase	bioB	Alkaliphilus metalliredigens (strain QYMF)	EMLTQMGFHL	2 Oxidation (M)	BiancoLettera_3840	2	619.781	1237.55	-3.5907	40.245	0.012355	11788	45.081	213570
A6TT61	Biotin synthase	bioB	Alkaliphilus metalliredigens (strain QYMF)	EMLTQMGFHL	2 Oxidation (M)	BiancoLettera_3841	2	619.781	1237.55	-4.4535	40.186	0.013034	12466	53.166	255000
Q18D35	Biotin synthase	bioB	Clostridioides difficile (strain 630) (Peptoclostridium difficile)	AKEMESK	Oxidation (M)	BiancoLettera_3841	1	838.397	837.39	-2.7891	34.268	0.011846	9782	60.972	3237800
Q18D35	Biotin synthase	bioB	Clostridioides difficile (strain 630) (Peptoclostridium difficile)	AKEMESK	Oxidation (M)	BiancoLettera_3841	1	838.397	837.39	-3.4296	34.268	0.01131	9782	60.972	3237800
Q04H29	Carbamoyl-phosphate synthase large chain	carB	Oenococcus oeni (strain ATCC BAA-331 / PSU-1)	ATGEVMAIGRNFETALMKAIR	Oxidation (M),Dioxidation M	BiancoLettera_3841	2	1164.1	2326.18	-2.8208	49.334	0.012363	16777	48.14	1877000
Q6FZ66	Carbamoyl-phosphate synthase small chain	carA	Bartonella quintana (strain Toulouse) (Rochalimaea quintana)	MHQGHHGANHPVKDFITRK	Deamidation (NQ)	BiancoLettera_3839	3	737.704	2210.09	-2.1931	51.721	0.013254	17494	61.495	17193000
B1Y7V8	Catalase-peroxidase	katG	Leptothrix cholodnii (strain ATCC 51168 / LMG 8142 / SP-6) (Leptothrix discophora (strain SP-6))	NWQQRSFAVQPEEMLLDR	Oxidation (M),Tryptophan oxidation to kynurenin	BiancoLettera_3840	2	1134.05	2266.08	1.7647	51.513	0.012928	17137	47.039	1097500
Q1BYZ9	Catalase-peroxidase 1	katG1	Burkholderia orbicola (strain AU 1054)	MSNETKCPFNHTAGSGTTNK	Oxidation (M),Deamidation (NQ)	BiancoLettera_3840	3	733.653	2197.94	-0.96684	34.899	0.012936	9253	44.382	514090
Q8E981	Catalase-peroxidase 1	katG1	Shewanella oneidensis (strain MR-1)	QWLAPSDNPNSRYSGAR	Gln->pyro-Glu,L-DOPA-quinone	BiancoLettera_3839	2	958.438	1914.86	/	42.388	0.0071704	12196	55.258	<T
P26397	CDP-glucose 4,6-dehydratase	rfbG	Salmonella typhimurium (strain LT2 / SGSC1412 / ATCC 700720)	WGLTETLGRIVKWHK	Oxidation W,Tryptophan oxidation to oxolactone	BiancoLettera_3840	3	618.672	1852.99	-0.91688	50.617	0.014544	16718	40.477	199830
Q7VUQ6	Cell division protein FtsQ	ftsQ	Bordetella pertussis (strain Tohama I / ATCC BAA-589 / NCTC 13251)	RIWPNTLRVR	Tryptophan oxidation to kynurenin	BiancoLettera_3839	2	657.891	1313.77	-0.49411	38.916	0.0042089	11247	92.47	15545000
Q7VUQ6	Cell division protein FtsQ	ftsQ	Bordetella pertussis (strain Tohama I / ATCC BAA-589 / NCTC 13251)	RIWPNTLRVR	Tryptophan oxidation to kynurenin	BiancoLettera_3840	2	657.891	1313.77	0.40022	37.576	0.0091167	10827	77.923	14961000
Q7VUQ6	Cell division protein FtsQ	ftsQ	Bordetella pertussis (strain Tohama I / ATCC BAA-589 / NCTC 13251)	RIWPNTLRVR	Tryptophan oxidation to kynurenin	BiancoLettera_3841	2	657.891	1313.77	-0.15943	33.604	0.014526	9457	70.525	6593300
Q7VUQ6	Cell division protein FtsQ	ftsQ	Bordetella pertussis (strain Tohama I / ATCC BAA-589 / NCTC 13251)	RIWPNTLRVR	Tryptophan oxidation to kynurenin	BiancoLettera_3841	2	657.891	1313.77	-1.229	37.618	0.0030746	11879	90.37	15531000
Q7NSP3	Cell division topological specificity factor	minE	Chromobacterium violaceum (strain ATCC 12472 / DSM 30191 / JCM 1249 / NBRC 12614 / NCIMB 9131 / NCTC 9757)	QDDYEVLEVNIVLPEHQR	Oxidation Y	BiancoLettera_3840	2	1106.55	2211.08	3.0155	45.503	0.0053445	14824	77.527	2504200
O33522	Chaperone protein DnaK	dnaK	Cupriavidus metallidurans (strain ATCC 43123 / DSM 2839 / NBRC 102507 / CH34) (Ralstonia metallidurans)	ALGEYGEK	Dioxidation Y	BiancoLettera_3839	1	898.415	897.408	1.6371	41.099	0.01307	11553	46.37	7519800
Q9KWS7	Chaperone protein DnaK	dnaK	Parageobacillus thermoglucosidasius (Geobacillus thermoglucosidasius)	EAKDALK	Unmodified	BiancoLettera_3841	1	774.436	773.428	0.63188	40.912	0.013988	12784	67.035	3746600
B0TP05	Chaperone protein HtpG	htpG	Shewanella halifaxensis (strain HAW-EB4)	LMQAAGQDVPESK	Oxidation (M),2 Deamidation (NQ)	BiancoLettera_3841	2	696.322	1390.63	3.3297	37.647	0.0076241	11155	71.451	658480
B7KPG0	Chaperone protein HtpG	htpG	Methylorubrum extorquens (strain CM4 / NCIMB 13688) (Methylobacterium extorquens)	MFITDEAELLPNWLR	Oxidation (M),Tryptophan oxidation to kynurenin	BiancoLettera_3841	3	623.313	1866.92	-3.4445	40.516	0.011555	12344	51.009	814890
P39802	Chemotaxis protein CheW	cheW	Bacillus subtilis (strain 168)	VPGVEPYICGVINLR	Trioxidation (C)	BiancoLettera_3840	3	578.635	1732.88	1.0289	38.849	0.012656	10969	50.155	1075100
P36882	Chloramphenicol acetyltransferase	cat	Staphylococcus aureus	LENWDRK	Tryptophan oxidation to oxolactone	BiancoLettera_3841	2	487.738	973.462	1.573	38.773	0.011752	11733	71.715	607440
Q3AEF4	Chorismate synthase	aroC	Carboxydothermus hydrogenoformans (strain ATCC BAA-161 / DSM 6008 / Z-2901)	CLDAQVEGRMLKWVDR	Oxidation (M),Trioxidation (C)	BiancoLettera_3839	2	1020.49	2038.96	2.3612	54.954	0.012559	18173	46.352	521420
Q1RI85	Chromosomal replication initiator protein DnaA	dnaA	Rickettsia bellii (strain RML369-C)	LSDMSSPR	Unmodified	BiancoLettera_3839	2	446.713	891.412	-3.1155	32.123	0.011468	7795	82.671	3871900
Q1RI85	Chromosomal replication initiator protein DnaA	dnaA	Rickettsia bellii (strain RML369-C)	LSDMSSPR	Unmodified	BiancoLettera_3839	2	446.713	891.412	-3.1602	32.123	0.013543	7795	82.671	3871900
Q7P259	Chromosomal replication initiator protein DnaA	dnaA	Chromobacterium violaceum (strain ATCC 12472 / DSM 30191 / JCM 1249 / NBRC 12614 / NCIMB 9131 / NCTC 9757)	LSDMHSKK	Oxidation (M)	BiancoLettera_3839	2	481.242	960.47	-2.8924	30.991	0.0073088	7194	86.512	559100
Q7P259	Chromosomal replication initiator protein DnaA	dnaA	Chromobacterium violaceum (strain ATCC 12472 / DSM 30191 / JCM 1249 / NBRC 12614 / NCIMB 9131 / NCTC 9757)	LSDMHSKK	Oxidation (M)	BiancoLettera_3839	2	481.242	960.47	-2.8794	30.991	0.0079918	7194	86.512	559100
Q7P259	Chromosomal replication initiator protein DnaA	dnaA	Chromobacterium violaceum (strain ATCC 12472 / DSM 30191 / JCM 1249 / NBRC 12614 / NCIMB 9131 / NCTC 9757)	LSDMHSKK	Oxidation (M)	BiancoLettera_3841	2	481.242	960.47	-1.246	31.1	0.0074132	8500	76.847	501680
Q7P259	Chromosomal replication initiator protein DnaA	dnaA	Chromobacterium violaceum (strain ATCC 12472 / DSM 30191 / JCM 1249 / NBRC 12614 / NCIMB 9131 / NCTC 9757)	LSDMHSKK	Oxidation (M)	BiancoLettera_3839	2	481.242	960.47	-2.7329	30.991	0.010841	7194	86.512	559100
Q7P259	Chromosomal replication initiator protein DnaA	dnaA	Chromobacterium violaceum (strain ATCC 12472 / DSM 30191 / JCM 1249 / NBRC 12614 / NCIMB 9131 / NCTC 9757)	LSDMHSKK	Oxidation (M)	BiancoLettera_3841	2	481.242	960.47	-0.59383	31.1	0.0097899	8500	76.847	501680
Q7P259	Chromosomal replication initiator protein DnaA	dnaA	Chromobacterium violaceum (strain ATCC 12472 / DSM 30191 / JCM 1249 / NBRC 12614 / NCIMB 9131 / NCTC 9757)	LSDMHSKK	Oxidation (M)	BiancoLettera_3839	2	481.242	960.47	-3.1465	30.991	0.0074961	7194	86.512	559100
Q7P259	Chromosomal replication initiator protein DnaA	dnaA	Chromobacterium violaceum (strain ATCC 12472 / DSM 30191 / JCM 1249 / NBRC 12614 / NCIMB 9131 / NCTC 9757)	LSDMHSKK	Oxidation (M)	BiancoLettera_3841	2	481.242	960.47	-1.8286	31.1	0.0079048	8500	76.847	501680
P61987	Cobalt-precorrin-5B C(1)-methyltransferase	cbiD	Treponema denticola (strain ATCC 35405 / DSM 14222 / CIP 103919 / JCM 8153 / KCTC 15104)	IDTPAGLVLDLPVEHCRSYK	Oxidation Y	BiancoLettera_3840	3	767.063	2298.17	-0.77512	45.616	0.013069	16615	51.487	482840000
Q927P4	CRISPR-associated endonuclease Cas9	cas9	Listeria innocua serovar 6a (strain ATCC BAA-680 / CLIP 11262)	LSASMIER	Oxidation (M)	BiancoLettera_3839	2	461.737	921.459	-2.9743	29.948	0.012047	6795	90.986	2129000
Q03LF7	CRISPR-associated endonuclease Cas9 1	cas9-1	Streptococcus thermophilus (strain ATCC BAA-491 / LMD-9)	TTGKYEILGLKYADLQFEK	2 Dioxidation Y	BiancoLettera_3839	3	761.058	2280.15	0.61124	45.794	0.011268	13449	48.376	5530500
P29964	Cyclomaltodextrinase	/	Thermoanaerobacter pseudethanolicus (strain ATCC 33223 / 39E) (Clostridium thermohydrosulfuricum)	LYYTEAGFYK	Oxidation Y,2 Dioxidation Y	BiancoLettera_3839	2	667.793	1333.57	-0.56092	43.038	0.011708	12500	57.177	757990
P29964	Cyclomaltodextrinase	/	Thermoanaerobacter pseudethanolicus (strain ATCC 33223 / 39E) (Clostridium thermohydrosulfuricum)	LYYTEAGFYK	Oxidation Y,2 Dioxidation Y	BiancoLettera_3840	2	667.793	1333.57	0.25926	43.195	0.012391	13199	54.611	783650
A5FHM5	Cysteine--tRNA ligase	cysS	Flavobacterium johnsoniae (strain ATCC 17061 / DSM 2064 / JCM 8514 / NBRC 14942 / NCIMB 11054 / UW101) (Cytophaga johnsonae)	MPLYSSQPLKIYNSLSGEK	Acetyl (Protein N-term),Oxidation (M)	BiancoLettera_3841	3	738.377	2212.11	/	119.4	0.0059822	38535	53.008	<T
A5FHM5	Cysteine--tRNA ligase	cysS	Flavobacterium johnsoniae (strain ATCC 17061 / DSM 2064 / JCM 8514 / NBRC 14942 / NCIMB 11054 / UW101) (Cytophaga johnsonae)	MPLYSSQPLKIYNSLSGEK	Acetyl (Protein N-term),Oxidation (M)	BiancoLettera_3841	3	738.377	2212.11	/	119.4	0.010283	38535	53.008	<T
B5XP65	Cytidine deaminase	cdd	Klebsiella pneumoniae (strain 342)	QFMNELNSGLALR	Gln->pyro-Glu	BiancoLettera_3839	3	492.582	1474.72	-0.0876	26.953	0.011517	5996	71.268	3508000
P47572	Cytidylate kinase	cmk	Mycoplasma genitalium (strain ATCC 33530 / DSM 19775 / NCTC 10195 / G37) (Mycoplasmoides genitalium)	KAQDAIYLDTSELSFDAVVK	L-DOPA-quinone	BiancoLettera_3840	3	743.042	2226.11	/	43.777	0.012159	13503	40.614	<T
Q478L3	Cytochrome c biogenesis ATP-binding export protein CcmA	ccmA	Dechloromonas aromatica (strain RCB)	MLEADNLECVRGERR	Oxidation (M),Trioxidation (C)	BiancoLettera_3841	2	956.436	1910.86	-1.8675	44.591	0.0064574	14517	68.355	856340
Q8XKS9	D-alanine--D-alanine ligase A	ddlA	Clostridium perfringens (strain 13 / Type A)	DNIPYVLEVNTLPGMTKNSLFPK	Oxidation (M)	BiancoLettera_3841	3	869.456	2605.35	2.0211	45.329	0.013055	14645	43.823	522860
Q98QK2	DegV domain-containing protein MYPU_3590	MYPU_3590	Mycoplasmopsis pulmonis (strain UAB CTIP) (Mycoplasma pulmonis)	EYKNIHIVK	Glu->pyro-Glu	BiancoLettera_3841	2	563.324	1124.63	3.6054	51.564	0.012607	17900	40.778	98860
Q3SWG9	Dephospho-CoA kinase	coaE	Nitrobacter winogradskyi (strain ATCC 25391 / DSM 10237 / CIP 104748 / NCIMB 11846 / Nb-255)	QLPDAEKR	Unmodified	BiancoLettera_3841	2	478.762	955.509	2.5209	31.629	0.010817	8737	81.784	1142200
B0T542	Diaminopimelate epimerase	dapF	Caulobacter sp. (strain K31)	LSGKMAGDK	Oxidation (M)	BiancoLettera_3839	2	461.737	921.459	-3.0272	32.525	0.0039019	7797	127.12	18400000
B0T542	Diaminopimelate epimerase	dapF	Caulobacter sp. (strain K31)	LSGKMAGDK	Oxidation (M)	BiancoLettera_3840	2	461.737	921.459	-3.385	32.781	0.00061455	8477	139.31	19963000
B0T542	Diaminopimelate epimerase	dapF	Caulobacter sp. (strain K31)	LSGKMAGDK	Oxidation (M)	BiancoLettera_3839	2	461.737	921.459	-2.4625	32.525	0.009484	7797	127.12	18400000
B0T542	Diaminopimelate epimerase	dapF	Caulobacter sp. (strain K31)	LSGKMAGDK	Oxidation (M)	BiancoLettera_3839	2	461.737	921.459	-2.1785	35.178	0.0093305	8598	110.31	807160
B0T542	Diaminopimelate epimerase	dapF	Caulobacter sp. (strain K31)	LSGKMAGDK	Oxidation (M)	BiancoLettera_3840	2	461.737	921.459	-3.1215	32.781	0.00073098	8477	139.31	19963000
B0T542	Diaminopimelate epimerase	dapF	Caulobacter sp. (strain K31)	LSGKMAGDK	Oxidation (M)	BiancoLettera_3841	2	461.737	921.459	-2.5526	32.706	0.0067111	9126	120.62	17931000
Q9R9N3	Dihydrolipoyllysine-residue acetyltransferase component of pyruvate dehydrogenase complex	pdhC	Rhizobium meliloti (strain 1021) (Ensifer meliloti) (Sinorhizobium meliloti)	PEEYQGGTTAVSNMGMMGVK	3 Oxidation (M),Deamidation (NQ)	BiancoLettera_3839	2	1068.45	2134.89	/	41.236	0.013399	11661	43.382	<T
Q8NQ39	Dihydroorotase	pyrC	Corynebacterium glutamicum (strain ATCC 13032 / DSM 20300 / BCRC 11384 / JCM 1318 / LMG 3730 / NCIMB 10025)	VHICHASTEGTVELLRWAK	Dioxidation W	BiancoLettera_3840	3	747.048	2238.12	2.1559	44.45	0.0098332	13796	58.159	9499900
Q3Z3H6	Dihydroorotate dehydrogenase	pyrD	Shigella sonnei (strain Ss046)	SLVQGMKNCDQTGGLSGR	Trioxidation (C),Dioxidation M	BiancoLettera_3841	2	994.444	1986.87	4.0581	50.537	0.014028	17386	43.761	307890
P24171	Dipeptidyl carboxypeptidase	dcp	Escherichia coli (strain K12)	QRYATLSGTNTPR	Gln->pyro-Glu,Oxidation Y	BiancoLettera_3840	2	732.366	1462.72	/	51.683	0.013157	17264	46.706	<T
Q89AS3	DNA gyrase subunit A	gyrA	Buchnera aphidicola subsp. Baizongia pistaciae (strain Bp)	LKTYHWYSKHAQYTQILK	2 Oxidation Y,L-DOPA-quinone	BiancoLettera_3841	2	1177.6	2353.19	-2.5621	51.614	0.010835	17873	55.314	2140800
Q89AS3	DNA gyrase subunit A	gyrA	Buchnera aphidicola subsp. Baizongia pistaciae (strain Bp)	LKTYHWYSKHAQYTQILK	2 Oxidation Y,L-DOPA-quinone	BiancoLettera_3841	3	785.402	2353.19	-3.3927	51.604	0.010578	17887	57.703	4939600
Q1RHT8	DNA gyrase subunit B	gyrB	Rickettsia bellii (strain RML369-C)	GASELYLKNEQALQDYLVK	2 L-DOPA-quinone	BiancoLettera_3841	3	737.371	2209.09	/	43.889	0.00021704	14249	64.52	<T
Q8D2B9	DNA ligase	ligA	Wigglesworthia glossinidia brevipalpis	QLLNHFVSREALNIKGMGNK	Oxidation (M),Deamidation (NQ)	BiancoLettera_3839	3	762.739	2285.2	-2.0498	66.011	0.01354	22735	47.09	80161
Q6G0J4	DNA mismatch repair protein MutL	mutL	Bartonella quintana (strain Toulouse) (Rochalimaea quintana)	AEEMNALLR	Oxidation (M),Deamidation (NQ)	BiancoLettera_3839	2	532.258	1062.5	0.15054	29.502	0.012587	6636	65.246	1930700
Q6G0J4	DNA mismatch repair protein MutL	mutL	Bartonella quintana (strain Toulouse) (Rochalimaea quintana)	AEEMNALLR	Oxidation (M),Deamidation (NQ)	BiancoLettera_3840	2	532.258	1062.5	0.19207	29.639	0.0067408	7183	78.77	9188300
Q89A38	DNA mismatch repair protein MutL	mutL	Buchnera aphidicola subsp. Baizongia pistaciae (strain Bp)	FKCKDYLNTIFGNVLMVIK	Trioxidation (C),Dioxidation M	BiancoLettera_3841	3	795.073	2382.2	2.3149	46.784	0.0059751	15602	64.298	1373200
A1S4E6	DNA mismatch repair protein MutS	mutS	Shewanella amazonensis (strain ATCC BAA-1098 / SB2B)	EGYDSELDEWRKLSDGGIDYLEQMELR	Oxidation (M),Tryptophan oxidation to oxolactone	BiancoLettera_3841	3	1092.83	3275.46	/	18.616	0.012964	5125	43.176	<T
Q2GG13	DNA mismatch repair protein MutS	mutS	Ehrlichia chaffeensis (strain ATCC CRL-10679 / Arkansas)	AEDLMSK	Dioxidation M	BiancoLettera_3841	1	825.366	824.359	-2.4686	34.586	0.013682	9981	76.847	229480
Q8RFK2	DNA mismatch repair protein MutS	mutS	Fusobacterium nucleatum subsp. nucleatum (strain ATCC 25586 / DSM 15643 / BCRC 10681 / CIP 101130 / JCM 8532 / KCTC 2640 / LMG 13131 / VPI 4355)	NIDNIMELNISTQNNLNLVPK	2 Deamidation (NQ)	BiancoLettera_3841	3	800.409	2398.2	1.8856	45.471	0.012732	14960	45.82	1492100
P30313	DNA polymerase I, thermostable	polA	Thermus thermophilus	PEQWVDYR	Tryptophan oxidation to oxolactone	BiancoLettera_3841	2	553.749	1105.48	1.6867	38.624	0.01484	11601	42.109	104800
B3QYF0	DNA-directed RNA polymerase subunit alpha	rpoA	Chloroherpeton thalassium (strain ATCC 35110 / GB-78)	NLSFGMEVTKYRLNQ	Oxidation (M),Deamidation (NQ)	BiancoLettera_3841	2	908.949	1815.88	0.78157	46.349	0.012794	15335	52.167	1570500
Q3B1H7	DNA-directed RNA polymerase subunit beta	rpoB	Chlorobium luteolum (strain DSM 273 / BCRC 81028 / 2530) (Pelodictyon luteolum)	LSREFSEMDEYLGGKGELK	Unmodified	BiancoLettera_3839	2	1094.53	2187.05	4.0233	48.926	0.010529	15261	74.698	26999000
Q6MDM1	DNA-directed RNA polymerase subunit beta	rpoB	Protochlamydia amoebophila (strain UWE25)	IIRERMNLFDFSSDTLTPGK	Unmodified	BiancoLettera_3841	4	585.806	2339.19	-0.83651	45.469	0.0076567	15520	52.612	41309000
Q6MDM1	DNA-directed RNA polymerase subunit beta	rpoB	Protochlamydia amoebophila (strain UWE25)	IIRERMNLFDFSSDTLTPGK	Unmodified	BiancoLettera_3841	4	585.806	2339.19	-0.49276	45.469	0.0084819	15520	52.612	41309000
A0L5W7	DNA-directed RNA polymerase subunit beta'	rpoC	Magnetococcus marinus (strain ATCC BAA-1437 / JCM 17883 / MC-1)	ENMDDTTGLISK	Glu->pyro-Glu,Deamidation (NQ)	BiancoLettera_3840	2	653.795	1305.58	4.3495	37.404	0.0080876	10402	82.645	811090
B2UQY1	DNA-directed RNA polymerase subunit beta'	rpoC	Akkermansia muciniphila (strain ATCC BAA-835 / DSM 22959 / JCM 33894 / BCRC 81048 / CCUG 64013 / CIP 107961 / Muc)	GLADTALKTADSGYMTR	Dioxidation M	BiancoLettera_3839	3	601.624	1801.85	/	33.159	0.012941	8025	46.89	<T
A8FP27	Dual-specificity RNA methyltransferase RlmN	rlmN	Campylobacter jejuni subsp. jejuni serotype O:6 (strain 81116 / NCTC 11828)	QIYQWIYQKYANNFSDMSSLPKYLR	Oxidation (M),Oxidation Y	BiancoLettera_3839	3	1063.52	3187.54	/	32.245	0.012315	7727	47.392	<T
B9JCI9	Dual-specificity RNA methyltransferase RlmN	rlmN	Agrobacterium radiobacter (strain K84 / ATCC BAA-868)	ELMDACRAYPGLSNAR	Glu->pyro-Glu,Trioxidation (C)	BiancoLettera_3840	2	927.417	1852.82	/	42.62	0.0099201	12935	52.247	<T
B9L721	Dual-specificity RNA methyltransferase RlmN	rlmN	Nautilia profundicola (strain ATCC BAA-1463 / DSM 18972 / AmH)	KIFMDYLPEELMEFGIQPK	Unmodified	BiancoLettera_3841	3	776.727	2327.16	-1.8607	52.118	0.012436	18201	45.618	2033000
Q8RK12	Effector protein hopAB1	hopAB1	Pseudomonas savastanoi pv. glycinea (Pseudomonas syringae pv. glycinea)	TMLRNVMDNNAVAFSRVER	Oxidation (M),Dioxidation M	BiancoLettera_3839	2	1136.05	2270.09	/	51.111	0.011646	16361	53.252	<T
B9E6X5	Elongation factor 4	lepA	Macrococcus caseolyticus (strain JCSC5402)	SVATREMKAQLLDSMDLER	Oxidation (M),Deamidation (NQ)	BiancoLettera_3839	2	1105.54	2209.07	-1.719	51.601	0.0038014	16473	71.548	25105000
Q6MEF3	Elongation factor 4	lepA	Protochlamydia amoebophila (strain UWE25)	EKPVEQLRPGEVGYMIANIK	Oxidation (M),Glu->pyro-Glu,Dioxidation Y	BiancoLettera_3840	3	767.735	2300.18	/	115.8	0.011059	37179	50.252	<T
Q21RV5	Elongation factor G	fusA	Albidiferax ferrireducens (strain ATCC BAA-621 / DSM 15236 / T118) (Rhodoferax ferrireducens)	RGMVQGMEDMVGGGKAIK	Dioxidation M	BiancoLettera_3840	2	948.46	1894.91	/	44.025	0.010727	13630	51.359	<T
Q2JMX8	Elongation factor G	fusA	Synechococcus sp. (strain JA-2-3B'a(2-13)) (Cyanobacteria bacterium Yellowstone B-Prime)	MLREFNVEANVGNPQVAYR	Oxidation (M),Oxidation Y	BiancoLettera_3840	3	747.036	2238.09	3.0757	49.08	0.011	16607	48.314	95799000
Q8D3H2	Elongation factor G	fusA	Wigglesworthia glossinidia brevipalpis	SQTQGRASYSMEFLR	Oxidation (M),Deamidation (NQ)	BiancoLettera_3840	2	889.412	1776.81	-1.5795	48.829	0.010933	15894	54.471	747530
Q1D9P5	Elongation factor G 1	fusA1	Myxococcus xanthus (strain DK1622)	GKDGVGAIMDNMDLER	2 Oxidation (M)	BiancoLettera_3840	2	876.898	1751.78	3.2403	49.527	0.014795	16272	44.614	423500
Q9ZDT7	Elongation factor P	efp	Rickettsia prowazekii (strain Madrid E)	TPEHTQPGKGGAYVQVEMK	2 Deamidation (NQ)	BiancoLettera_3840	2	1029.99	2057.97	1.593	47.919	0.013077	15444	54.524	1091100
P18336	Endoglucanase	/	Cellulomonas uda	QWQDKRYATASDAITASLLK	Dioxidation W	BiancoLettera_3839	3	766.729	2297.17	/	45.934	6.3009e-07	13850	75.97	<T
Q8Z8I0	Endolytic peptidoglycan transglycosylase RlpA	rlpA	Salmonella typhi	FVVQVGAVSDQTRAQQYQQRLSQQFSVPGR	Deamidation (NQ)	BiancoLettera_3841	3	1136.92	3407.73	4.0011	52.616	0.0076409	18384	46.307	561050
A9ALQ1	Enoyl-[acyl-carrier-protein] reductase [NADH]	fabV	Burkholderia multivorans (strain ATCC 17616 / 249)	ELDPQIQK	Deamidation (NQ)	BiancoLettera_3839	2	486.256	970.497	0.14852	32.643	0.011253	7866	130.04	1907800
P30197	Epidermin decarboxylase	epiD	Staphylococcus epidermidis	LFIFPNMNIRMWGNPFLQK	Oxidation (M),Deamidation (NQ)	BiancoLettera_3839	3	795.075	2382.2	-1.5039	46.29	0.013547	14472	42.257	4693400
Q4KAD4	Error-prone DNA polymerase	dnaE2	Pseudomonas fluorescens (strain ATCC BAA-477 / NRRL B-23932 / Pf-5)	ELVPEGHDAGSWLR	Oxidation W	BiancoLettera_3839	3	527.927	1580.76	-1.7152	40.008	0.014645	10936	40.477	344520
L8FKX3	ESX-1 secretion-associated protein EspB	espB	Mycolicibacterium smegmatis (strain MKD8) (Mycobacterium smegmatis)	AAAGAYQK	Deamidation (NQ)	BiancoLettera_3841	1	780.389	779.381	1.2573	39.028	0.01341	11838	42.474	317660
Q1G9H2	Exodeoxyribonuclease 7 large subunit	xseA	Lactobacillus delbrueckii subsp. bulgaricus (strain ATCC 11842 / DSM 20081 / BCRC 10696 / JCM 1002 / NBRC 13953 / NCIMB 11778 / NCTC 12712 / WDCM 00102 / Lb 14)	LQHQAPDRR	Deamidation (NQ)	BiancoLettera_3839	2	561.294	1120.57	-1.4487	35.704	0.012396	9373	64.265	276870
Q8CP76	Extracellular matrix-binding protein ebh	ebh	Staphylococcus epidermidis (strain ATCC 12228 / FDA PCI 1200)	NNNELVGQAPNVTNSINK	3 Deamidation (NQ)	BiancoLettera_3840	2	964.963	1927.91	-2.8239	45.539	0.013053	14303	43.798	566340
P57779	Ferrochelatase	hemH	Zymomonas mobilis subsp. mobilis (strain ATCC 31821 / ZM4 / CP4)	MPNITVDYAMR	Oxidation (M),Dioxidation M	BiancoLettera_3839	3	453.541	1357.6	-4.0125	38.762	0.013014	10491	46.844	46155
Q06983	Flagellin	fliC	Salmonella senftenberg	SSFKNVTGYDTYAAGADK	Dioxidation Y,L-DOPA-quinone	BiancoLettera_3839	2	970.929	1939.84	-0.70537	41.283	0.0087295	11743	70.728	4024700
Q46W52	FMN-dependent NADH:quinone oxidoreductase 2	azoR2	Cupriavidus pinatubonensis (strain JMP 134 / LMG 1197) (Cupriavidus necator (strain JMP 134))	PKLLYLSVSPR	Acetyl (Protein N-term)	BiancoLettera_3839	2	657.893	1313.77	/	79.576	0.0083492	27196	59.245	<T
P60810	Foldase protein PrsA 2	prsA2	Lactobacillus johnsonii (strain CNCM I-12250 / La1 / NCC 533)	EAYGSKLNK	Glu->pyro-Glu,L-DOPA-quinone	BiancoLettera_3839	2	503.254	1004.49	1.2755	39.016	0.011793	10601	43.769	943430
A5FZ95	Formamidopyrimidine-DNA glycosylase	mutM	Acidiphilium cryptum (strain JF-5)	CPGPAACAGISRTVQSGR	2 Trioxidation (C)	BiancoLettera_3841	2	970.931	1939.85	-2.1119	38.263	0.010068	11270	54.7	3812500
O69294	Fumarate hydratase class II	fumC	Campylobacter jejuni subsp. jejuni serotype O:2 (strain ATCC 700819 / NCTC 11168)	ESTMELGLVSEEDFNKFVDPTK	Oxidation (M)	BiancoLettera_3840	3	844.4	2530.18	-0.9477	40.508	0.011101	11919	50.358	644140
Q5KUG0	Fused isobutyryl-CoA mutase	icmF	Geobacillus kaustophilus (strain HTA426)	FVTASSLFDGHDASINIMRR	Oxidation (M)	BiancoLettera_3840	2	1127.06	2252.1	2.1632	50.042	0.013166	16520	43.382	148650
Q97NZ6	Galactokinase	galK	Streptococcus pneumoniae serotype 4 (strain ATCC BAA-334 / TIGR4)	AIYLDTNTLEYDLVPLDLK	Oxidation Y,L-DOPA-quinone	BiancoLettera_3840	3	747.051	2238.13	-2.2059	44.45	0.008723	13796	70.96	9499900
Q0I8Z0	Gamma-glutamyl phosphate reductase	proA	Synechococcus sp. (strain CC9311)	GGSEAKCTNQAVMQSLK	Oxidation (M),3 Deamidation (NQ)	BiancoLettera_3841	2	914.409	1826.8	-1.1478	40.769	0.008507	12693	67.08	296440
Q31BU4	Gamma-glutamyl phosphate reductase	proA	Prochlorococcus marinus (strain MIT 9312)	DSMSMLNLEKYINLIIPR	2 Dioxidation M	BiancoLettera_3840	3	738.71	2213.11	/	2.8559	0.013078	493	47.548	<T
B1J2R4	Glucans biosynthesis glucosyltransferase H	opgH	Pseudomonas putida (strain W619)	LHAQVWAEHNAAWIDVWR	Tryptophan oxidation to oxolactone	BiancoLettera_3841	3	739.364	2215.07	-2.0209	62.738	0.012828	22807	47.916	804700
Q890J0	Glucose-1-phosphate adenylyltransferase	glgC	Lactiplantibacillus plantarum (strain ATCC BAA-793 / NCIMB 8826 / WCFS1) (Lactobacillus plantarum)	NVIPSYLANNESVYAYAFK	Oxidation Y,Dioxidation Y	BiancoLettera_3840	2	1106.03	2210.05	-1.9838	53.077	0.011469	17936	62.528	679320
Q9JYX3	Glucose-6-phosphate isomerase 1	pgi1	Neisseria meningitidis serogroup B (strain MC58)	QMFHGEKINTTENRAVLHVALR	Oxidation (M),Deamidation (NQ)	BiancoLettera_3839	3	861.115	2580.32	-2.2155	44.973	0.013201	13375	48.315	1280300
Q2JDP1	Glutamate 5-kinase	proB	Frankia casuarinae (strain DSM 45818 / CECT 9043 / CcI3)	PFVTDARR	Unmodified	BiancoLettera_3841	1	961.521	960.514	1.2638	48.013	0.012553	16167	60.358	416610
Q2JDP1	Glutamate 5-kinase	proB	Frankia casuarinae (strain DSM 45818 / CECT 9043 / CcI3)	PFVTDARR	Unmodified	BiancoLettera_3841	1	961.521	960.514	0.29184	48.013	0.011808	16167	60.358	416610
Q63QM1	Glutamate 5-kinase	proB	Burkholderia pseudomallei (strain K96243)	LIQRKPSGEIETVLGYMLEPELIHR	Oxidation Y	BiancoLettera_3839	3	979.867	2936.58	/	17.635	0.0066944	4049	52.169	<T
A5FZX8	Glutamate--tRNA ligase 1	gltX1	Acidiphilium cryptum (strain JF-5)	LAADVVAR	Unmodified	BiancoLettera_3841	1	814.478	813.471	0.33598	46.798	0.013052	15643	63.148	156570
A8EZB8	Glutamate--tRNA ligase 2	gltX2	Rickettsia canadensis (strain McKiel)	EITNITSR	Glu->pyro-Glu	BiancoLettera_3841	2	458.248	914.482	2.0717	33.475	0.014761	9514	45.081	896480
Q2SBG5	Glutamyl-tRNA(Gln) amidotransferase subunit A	gatA	Hahella chejuensis (strain KCTC 2396)	RRILIGTYALSAGYYDAYYR	Dioxidation Y,L-DOPA-quinone	BiancoLettera_3841	3	811.073	2430.2	/	55.94	0.013021	19945	43.454	<T
O51317	Glutamyl-tRNA(Gln) amidotransferase subunit A	gatA	Borreliella burgdorferi (strain ATCC 35210 / DSM 4680 / CIP 102532 / B31) (Borrelia burgdorferi)	MDLSNLTLTKIQELVLTRK	Acetyl (Protein N-term),2 Deamidation (NQ)	BiancoLettera_3841	3	754.087	2259.24	/	49.001	0.006134	16655	49.621	<T
P75064	Glycerol kinase	glpK	Mycoplasma pneumoniae (strain ATCC 29342 / M129 / Subtype 1) (Mycoplasmoides pneumoniae)	SKRWNEAVK	Unmodified	BiancoLettera_3839	2	559.309	1116.6	-1.0401	47.967	0.013465	14806	59.245	468300
Q12ID7	Glycerol-3-phosphate acyltransferase	plsB	Shewanella denitrificans (strain OS217 / ATCC BAA-1090 / DSM 15013)	MSNYDSIFIK	Oxidation (M),Dioxidation Y	BiancoLettera_3840	2	633.29	1264.56	-3.512	28.803	0.01239	6947	44.203	72279
Q491Y0	Glycerol-3-phosphate dehydrogenase	gpsA	Blochmannia pennsylvanicus (strain BPEN)	CNQAYLPGIAFPPSLYLEK	Dioxidation Y	BiancoLettera_3839	2	1107.05	2212.09	/	46.329	0.0001098	14043	71.558	<T
Q7W6L5	Glycogen synthase	glgA	Bordetella parapertussis (strain 12822 / ATCC BAA-587 / NCTC 13253)	PAVCDAMRR	Oxidation (M)	BiancoLettera_3839	2	546.258	1090.5	-3.9	30.451	0.013918	6939	46.426	164470
A1AXH0	GMP synthase [glutamine-hydrolyzing]	guaA	Ruthia magnifica subsp. Calyptogena magnifica	YDYVIALR	Dioxidation Y	BiancoLettera_3840	1	1044.54	1043.53	-3.8531	48.233	0.013114	15621	49.59	540330
Q3ZXH7	GMP synthase [glutamine-hydrolyzing]	guaA	Dehalococcoides mccartyi (strain CBDB1)	DEVRLLGKELGLPDEMIWR	Oxidation (M),Tryptophan oxidation to oxolactone	BiancoLettera_3839	3	767.063	2298.17	-0.1974	56.145	0.0093233	21917	48.423	1512200
Q47DK8	GMP synthase [glutamine-hydrolyzing]	guaA	Dechloromonas aromatica (strain RCB)	MASTASCPIAAMADESRK	Oxidation (M)	BiancoLettera_3839	2	956.932	1911.85	/	44.653	0.0063856	13248	61.48	<T
Q47DK8	GMP synthase [glutamine-hydrolyzing]	guaA	Dechloromonas aromatica (strain RCB)	MASTASCPIAAMADESRK	Oxidation (M)	BiancoLettera_3839	2	956.932	1911.85	/	44.653	0.0018306	13248	61.48	<T
Q7M8K2	GMP synthase [glutamine-hydrolyzing]	guaA	Wolinella succinogenes (strain ATCC 29543 / DSM 1740 / LMG 7466 / NCTC 11488 / FDC 602W) (Vibrio succinogenes)	RLREYGIYCEIVPYHEK	Dioxidation Y,2 L-DOPA-quinone	BiancoLettera_3840	3	762.36	2284.06	-2.3237	27.909	0.012742	6654	42.947	280110
Q18BW7	GTP cyclohydrolase 1	folE	Clostridioides difficile (strain 630) (Peptoclostridium difficile)	AEAMSLITMK	2 Oxidation (M)	BiancoLettera_3840	2	563.778	1125.54	/	32.195	0.0046076	8333	80.438	<T
Q18BW7	GTP cyclohydrolase 1	folE	Clostridioides difficile (strain 630) (Peptoclostridium difficile)	AEAMSLITMK	2 Oxidation (M)	BiancoLettera_3840	2	563.778	1125.54	/	32.195	0.0045559	8333	80.438	<T
Q18BW7	GTP cyclohydrolase 1	folE	Clostridioides difficile (strain 630) (Peptoclostridium difficile)	AEAMSLITMK	2 Oxidation (M)	BiancoLettera_3840	2	563.778	1125.54	/	32.195	0.0046686	8333	80.438	<T
A5FMX0	GTPase Obg	obg	Flavobacterium johnsoniae (strain ATCC 17061 / DSM 2064 / JCM 8514 / NBRC 14942 / NCIMB 11054 / UW101) (Cytophaga johnsonae)	LLVISKCDMLDDELKAELK	Trioxidation (C)	BiancoLettera_3840	3	761.06	2280.16	-0.11024	45.329	0.0027047	14468	73.593	7519200
B2UQ30	GTPase Obg	obg	Akkermansia muciniphila (strain ATCC BAA-835 / DSM 22959 / JCM 33894 / BCRC 81048 / CCUG 64013 / CIP 107961 / Muc)	MDLEGAEENLANFRMR	Dioxidation M	BiancoLettera_3839	2	964.435	1926.86	/	42.399	0.0066422	12200	63.624	<T
Q6N660	Heme A synthase	ctaA	Rhodopseudomonas palustris (strain ATCC BAA-98 / CGA009)	LWFESPWWK	2 Tryptophan oxidation to oxolactone	BiancoLettera_3840	2	653.798	1305.58	-1.8185	37.404	0.011993	10402	55.441	811090
A7GKI9	Heptaprenylglyceryl phosphate synthase	pcrB	Bacillus cytotoxicus (strain DSM 22905 / CIP 110041 / 391-98 / NVH 391-98)	LYYGGGISNVK	2 Dioxidation Y	BiancoLettera_3839	2	617.801	1233.59	-3.349	51.918	0.013046	16757	45.68	460020
P00264	High-potential iron-sulfur protein	hip	Halomonas halodenitrificans (strain ATCC 12084 / NCIMB 8669) (Paracoccus halodenitrificans)	QDLPPLDPSAEQAQALNYVK	L-DOPA-quinone	BiancoLettera_3839	3	737.702	2210.09	-0.19976	51.721	0.011976	18445	58.693	17193000
A8F593	Histidine--tRNA ligase	hisS	Pseudothermotoga lettingae (strain ATCC BAA-301 / DSM 14385 / NBRC 107922 / TMO) (Thermotoga lettingae)	FETNIMRLLDCKVDINVAK	Trioxidation (C)	BiancoLettera_3840	2	1164.09	2326.17	0.4342	49.282	0.012422	16081	49.28	2065600
Q252T8	Histidine--tRNA ligase	hisS	Chlamydia felis (strain Fe/C-56) (Chlamydophila felis)	EYFLEHFESLSSLSKER	Glu->pyro-Glu	BiancoLettera_3840	2	1042.01	2082.01	-2.1034	47.712	0.013458	15441	59.418	3945500
Q662M6	Histidine--tRNA ligase	hisS	Borrelia garinii subsp. bavariensis (strain ATCC BAA-2496 / DSM 23469 / PBi) (Borrelia bavariensis)	EQIEYALNKEIR	Glu->pyro-Glu,Oxidation Y	BiancoLettera_3840	2	752.394	1502.77	0.32776	49.482	0.0088643	16208	65.224	1514700
A7HL71	Holliday junction branch migration complex subunit RuvA	ruvA	Fervidobacterium nodosum (strain ATCC 35602 / DSM 5306 / Rt17-B1)	ILVYTKLIVSQEDMTIYGFDSKVK	Oxidation (M),Oxidation Y,Dioxidation Y	BiancoLettera_3841	2	1427.74	2853.47	/	15.711	0.0099639	3685	47.201	<T
Q7NGP9	Holliday junction branch migration complex subunit RuvB	ruvB	Gloeobacter violaceus (strain ATCC 29082 / PCC 7421)	VGALSSPLR	Unmodified	BiancoLettera_3839	2	450.269	898.524	2.021	37.182	0.00082021	10173	101.64	16088000
Q7NGP9	Holliday junction branch migration complex subunit RuvB	ruvB	Gloeobacter violaceus (strain ATCC 29082 / PCC 7421)	VGALSSPLR	Unmodified	BiancoLettera_3840	2	450.269	898.524	1.881	37.189	0.0012858	11248	81.191	21927000
Q7NGP9	Holliday junction branch migration complex subunit RuvB	ruvB	Gloeobacter violaceus (strain ATCC 29082 / PCC 7421)	VGALSSPLR	Unmodified	BiancoLettera_3841	2	450.269	898.524	1.2206	37.116	0.004604	11254	95.352	21849000
Q7NGP9	Holliday junction branch migration complex subunit RuvB	ruvB	Gloeobacter violaceus (strain ATCC 29082 / PCC 7421)	VGALSSPLR	Unmodified	BiancoLettera_3839	2	450.269	898.524	2.3378	37.182	0.0015066	10173	101.64	16088000
Q7NGP9	Holliday junction branch migration complex subunit RuvB	ruvB	Gloeobacter violaceus (strain ATCC 29082 / PCC 7421)	VGALSSPLR	Unmodified	BiancoLettera_3840	2	450.269	898.524	1.8603	37.189	0.0013522	11248	81.191	21927000
Q7NGP9	Holliday junction branch migration complex subunit RuvB	ruvB	Gloeobacter violaceus (strain ATCC 29082 / PCC 7421)	VGALSSPLR	Unmodified	BiancoLettera_3841	2	450.269	898.524	1.3299	37.116	0.0059635	11254	95.352	21849000
Q7NGP9	Holliday junction branch migration complex subunit RuvB	ruvB	Gloeobacter violaceus (strain ATCC 29082 / PCC 7421)	VGALSSPLR	Unmodified	BiancoLettera_3839	2	450.269	898.524	1.3194	37.182	0.00090945	10173	101.64	16088000
Q7NGP9	Holliday junction branch migration complex subunit RuvB	ruvB	Gloeobacter violaceus (strain ATCC 29082 / PCC 7421)	VGALSSPLR	Unmodified	BiancoLettera_3840	2	450.269	898.524	1.5207	37.189	0.0017234	11248	81.191	21927000
Q7NGP9	Holliday junction branch migration complex subunit RuvB	ruvB	Gloeobacter violaceus (strain ATCC 29082 / PCC 7421)	VGALSSPLR	Unmodified	BiancoLettera_3841	2	450.269	898.524	1.039	37.116	0.0031243	11254	95.352	21849000
A0A6J4B487	Hybrid PKS-NRPS synthetase LUC5	LUC5	Fusarium sp	KEWSADEGSWLLEQASK	2 Tryptophan oxidation to kynurenin	BiancoLettera_3841	2	986.468	1970.92	/	42.49	0.014761	13570	51.841	<T
Q8YHU1	Hydrogenobyrinate a,c-diamide synthase	cobB	Brucella melitensis biotype 1 (strain 16M / ATCC 23456 / NCTC 10094)	GVTVYGECGGYMVLGK	Dioxidation M	BiancoLettera_3839	2	861.397	1720.78	/	38.758	0.013057	10498	49.35	<T
P31101	Hydroxylamine reductase	hcp	Desulfovibrio vulgaris (strain ATCC 29579 / DSM 644 / NCIMB 8303 / VKM B-1760 / Hildenborough)	LYTTGVVGYEGAKHIADRPAGGAK	Oxidation Y,Dioxidation Y	BiancoLettera_3841	3	827.091	2478.25	/	44.137	0.012741	14358	44.441	<T
C0Q9D3	Imidazole glycerol phosphate synthase subunit HisF	hisF	Desulforapulum autotrophicum (strain ATCC 43914 / DSM 3382 / VKM B-1955 / HRM2) (Desulfobacterium autotrophicum)	QGSRAFGNQCVVLGMDVK	Gln->pyro-Glu,Trioxidation (C),Dioxidation M	BiancoLettera_3840	2	1014.96	2027.9	/	43.131	0.010908	13177	55.314	<T
Q4L677	Indole-3-glycerol phosphate synthase	trpC	Staphylococcus haemolyticus (strain JCSC1435)	MTILSEIVDYKEQLLKDGYYHDK	2 Dioxidation Y,L-DOPA-quinone	BiancoLettera_3841	3	960.46	2878.36	/	46.785	0.01089	15582	42.309	<T
Q723X5	Internalin I	inlI	Listeria monocytogenes serotype 4b (strain F2365)	EVSVIVKK	Unmodified	BiancoLettera_3839	2	451.289	900.564	-2.2415	69.607	0.014495	24095	49.358	186610
B8HMX3	Isoleucine--tRNA ligase	ileS	Cyanothece sp. (strain PCC 7425 / ATCC 29141)	DIINKYWMLQGRK	2 Deamidation (NQ)	BiancoLettera_3841	2	833.935	1665.85	-2.2204	52.091	0.0084791	18138	78.934	1333500
C4L8B5	L-arabinose isomerase	araA	Tolumonas auensis (strain DSM 9187 / TA4)	ESLYEAAR	Glu->pyro-Glu,Oxidation Y	BiancoLettera_3841	2	468.725	935.435	4.362	34.417	0.011217	9935	63.306	492810
Q03473	Lateral flagellin	lafA	Vibrio parahaemolyticus serotype O3:K6 (strain RIMD 2210633)	MNDLATQSLNGSNSDKDR	3 Deamidation (NQ)	BiancoLettera_3839	2	984.926	1967.84	-0.82535	44.276	0.0092258	13079	66.393	2894700
Q03473	Lateral flagellin	lafA	Vibrio parahaemolyticus serotype O3:K6 (strain RIMD 2210633)	MNDLATQSLNGSNSDKDR	3 Deamidation (NQ)	BiancoLettera_3839	2	984.926	1967.84	0.13969	47.348	0.0049189	14524	73.082	1868600
Q03473	Lateral flagellin	lafA	Vibrio parahaemolyticus serotype O3:K6 (strain RIMD 2210633)	MNDLATQSLNGSNSDKDR	3 Deamidation (NQ)	BiancoLettera_3840	2	984.926	1967.84	-1.7563	44.351	0.0080734	13717	67.519	2397200
Q03473	Lateral flagellin	lafA	Vibrio parahaemolyticus serotype O3:K6 (strain RIMD 2210633)	MNDLATQSLNGSNSDKDR	3 Deamidation (NQ)	BiancoLettera_3841	2	984.926	1967.84	-1.3574	44.431	0.0032544	14430	92.295	2273600
Q8YBN1	Leu/Ile/Val-binding protein homolog 7	/	Brucella melitensis biotype 1 (strain 16M / ATCC 23456 / NCTC 10094)	ANPYARDFAQMIVEMLQKK	Oxidation (M),2 Deamidation (NQ)	BiancoLettera_3839	2	1136.06	2270.11	/	51.111	0.002088	16361	64.224	<T
A9NET8	Leucine--tRNA ligase	leuS	Acholeplasma laidlawii (strain PG-8A)	DWLYVDINGKK	Deamidation (NQ)	BiancoLettera_3840	2	676.348	1350.68	/	34.909	0.011396	9426	55.112	<T
P18771	Long-tail fiber proximal subunit	34	Enterobacteria phage T4 (Bacteriophage T4)	TDANWITVSSGSYQLK	Dioxidation W	BiancoLettera_3840	3	601.292	1800.85	-2.7496	27.199	0.012348	6457	52.008	2492100
B2FQN4	L-threonine 3-dehydrogenase	tdh	Stenotrophomonas maltophilia (strain K279a)	IAMLGIMPKGAGCDWDK	2 Dioxidation M	BiancoLettera_3839	3	642.963	1925.87	-4.354	41.306	0.01179	11575	53.038	2796600
Q6LUN2	Lysine--tRNA ligase	lysS	Photobacterium profundum (strain SS9)	MTDQVQDENK	Acetyl (Protein N-term),Oxidation (M),Deamidation (NQ)	BiancoLettera_3841	2	633.761	1265.51	/	91.988	0.010399	32208	45.081	<T
Q7V1M1	Magnesium-protoporphyrin IX monomethyl ester [oxidative] cyclase	acsF	Prochlorococcus marinus subsp. pastoris (strain CCMP1986 / NIES-2087 / MED4)	AQPRTVK	Deamidation (NQ)	BiancoLettera_3839	1	800.462	799.455	-3.0441	88.488	0.011757	29936	43	253830
Q5SKV7	Malate dehydrogenase	mdh	Thermus thermophilus (strain ATCC 27634 / DSM 579 / HB8)	KRMEITAQELLDEMEQVK	Oxidation (M),Dioxidation M	BiancoLettera_3840	2	1120.05	2238.09	3.7075	47.817	0.01001	15362	62.338	5229100
B1MB69	Malate synthase G	glcB	Mycobacteroides abscessus (strain ATCC 19977 / DSM 44196 / CCUG 20993 / CIP 104536 / JCM 13569 / NCTC 13031 / TMC 1543 / L948) (Mycobacterium abscessus)	VVTDLAPR	Unmodified	BiancoLettera_3839	2	435.756	869.497	0.9499	36.16	0.011569	9406	77.741	10271000
B1MB69	Malate synthase G	glcB	Mycobacteroides abscessus (strain ATCC 19977 / DSM 44196 / CCUG 20993 / CIP 104536 / JCM 13569 / NCTC 13031 / TMC 1543 / L948) (Mycobacterium abscessus)	VVTDLAPR	Unmodified	BiancoLettera_3840	2	435.756	869.497	0.99657	36.471	0.011596	10102	94.006	14557000
B1MB69	Malate synthase G	glcB	Mycobacteroides abscessus (strain ATCC 19977 / DSM 44196 / CCUG 20993 / CIP 104536 / JCM 13569 / NCTC 13031 / TMC 1543 / L948) (Mycobacterium abscessus)	VVTDLAPR	Unmodified	BiancoLettera_3841	2	435.756	869.497	0.65571	36.333	0.013072	10732	84.244	14048000
B1MB69	Malate synthase G	glcB	Mycobacteroides abscessus (strain ATCC 19977 / DSM 44196 / CCUG 20993 / CIP 104536 / JCM 13569 / NCTC 13031 / TMC 1543 / L948) (Mycobacterium abscessus)	VVTDLAPR	Unmodified	BiancoLettera_3839	2	435.756	869.497	1.2916	36.16	0.011429	9406	77.741	10271000
B1MB69	Malate synthase G	glcB	Mycobacteroides abscessus (strain ATCC 19977 / DSM 44196 / CCUG 20993 / CIP 104536 / JCM 13569 / NCTC 13031 / TMC 1543 / L948) (Mycobacterium abscessus)	VVTDLAPR	Unmodified	BiancoLettera_3840	2	435.756	869.497	0.98167	36.471	0.011211	10102	94.006	14557000
B1MB69	Malate synthase G	glcB	Mycobacteroides abscessus (strain ATCC 19977 / DSM 44196 / CCUG 20993 / CIP 104536 / JCM 13569 / NCTC 13031 / TMC 1543 / L948) (Mycobacterium abscessus)	VVTDLAPR	Unmodified	BiancoLettera_3841	2	435.756	869.497	0.652	36.333	0.013519	10732	84.244	14048000
P42450	Malate synthase G	glcB	Corynebacterium glutamicum (strain ATCC 13032 / DSM 20300 / BCRC 11384 / JCM 1318 / LMG 3730 / NCIMB 10025)	EEMDNNCQSILGYVVR	Unmodified	BiancoLettera_3840	2	963.938	1925.86	0.62193	41.751	0.01217	12645	78.488	3654000
P42450	Malate synthase G	glcB	Corynebacterium glutamicum (strain ATCC 13032 / DSM 20300 / BCRC 11384 / JCM 1318 / LMG 3730 / NCIMB 10025)	EEMDNNCQSILGYVVR	Unmodified	BiancoLettera_3840	2	963.938	1925.86	0.030103	41.751	0.01385	12645	78.488	3654000
P42450	Malate synthase G	glcB	Corynebacterium glutamicum (strain ATCC 13032 / DSM 20300 / BCRC 11384 / JCM 1318 / LMG 3730 / NCIMB 10025)	EEMDNNCQSILGYVVR	Oxidation Y	BiancoLettera_3840	3	648.293	1941.86	-0.71206	41.954	0.0097385	12588	69.261	995790
A7N5Q9	Maltoporin	lamB	Vibrio campbellii (strain ATCC BAA-1116)	TIFEAGYAIDDNDGAENK	Unmodified	BiancoLettera_3839	2	971.937	1941.86	-2.2913	44.084	0.0056602	12895	85.522	2835200
A7N5Q9	Maltoporin	lamB	Vibrio campbellii (strain ATCC BAA-1116)	TIFEAGYAIDDNDGAENK	Unmodified	BiancoLettera_3841	2	971.937	1941.86	-1.0789	44.051	0.0049202	14267	83.182	4808300
A7N5Q9	Maltoporin	lamB	Vibrio campbellii (strain ATCC BAA-1116)	TIFEAGYAIDDNDGAENK	Unmodified	BiancoLettera_3839	2	971.937	1941.86	-3.2466	44.084	0.0086901	12895	85.522	2835200
A7N5Q9	Maltoporin	lamB	Vibrio campbellii (strain ATCC BAA-1116)	TIFEAGYAIDDNDGAENK	Unmodified	BiancoLettera_3841	2	971.937	1941.86	-2.2135	44.051	0.0085869	14267	83.182	4808300
Q6LG56	Mannonate dehydratase	uxuA	Photobacterium profundum (strain SS9)	TQTGNYQLWIDNYKQTLR	Unmodified	BiancoLettera_3839	3	748.047	2241.12	/	46.075	0.011431	13917	50.387	<T
B3QYV6	Membrane protein insertase YidC	yidC	Chloroherpeton thalassium (strain ATCC 35110 / GB-78)	ATGSELEKIIDFGWEWVTR	Oxidation W,Tryptophan oxidation to oxolactone	BiancoLettera_3840	3	756.371	2266.09	-1.313	54.769	0.011543	18717	40.856	764620
P29431	Membrane protein insertase YidC	yidC	Buchnera aphidicola subsp. Schizaphis graminum (strain Sg)	ELQRNFFIFAFLFVSFLLWQAWQSQSLK	Dioxidation W,Tryptophan oxidation to kynurenin	BiancoLettera_3839	3	1177.28	3528.82	/	49.786	0.010514	15735	40.086	<T
Q085S2	Membrane-bound lytic murein transglycosylase F	mltF	Shewanella frigidimarina (strain NCIMB 400)	IWFALASYNIGLGHVEDARR	Tryptophan oxidation to oxolactone	BiancoLettera_3840	3	768.062	2301.17	3.8644	56.643	0.0056817	19627	71.685	109920
Q5L5Z1	Methionine import ATP-binding protein MetN	metN	Chlamydia abortus (strain DSM 27085 / S26/3) (Chlamydophila abortus)	TVFENIAYPLKIRCPEMTK	Oxidation (M)	BiancoLettera_3840	3	776.069	2325.19	-2.0556	61.203	0.014043	21540	40.52	101270
Q0AAG6	Methionine--tRNA ligase	metG	Alkalilimnicola ehrlichii (strain ATCC BAA-1101 / DSM 17681 / MLHE-1)	EIMALADQANQYVDEQK	Oxidation (M),2 Deamidation (NQ)	BiancoLettera_3839	2	992.446	1982.88	/	36.966	0.0059548	9697	60.301	<T
Q6MHW5	Methylenetetrahydrofolate--tRNA-(uracil-5-)-methyltransferase TrmFO	trmFO	Bdellovibrio bacteriovorus (strain ATCC 15356 / DSM 50701 / NCIMB 9529 / HD100)	NVMEQWNP	Oxidation (M),Oxidation W	BiancoLettera_3839	2	525.221	1048.43	-4.4393	35.134	0.010126	8929	63.565	258430
B3R5L0	Molybdenum cofactor guanylyltransferase	mobA	Cupriavidus taiwanensis (strain DSM 17343 / BCRC 17206 / CCUG 44338 / CIP 107171 / LMG 19424 / R1) (Ralstonia taiwanensis (strain LMG 19424))	KIETWAASHR	Tryptophan oxidation to oxolactone	BiancoLettera_3840	2	606.81	1211.6	/	44.051	0.012548	13643	62.546	<T
O53901	Mycocerosic acid synthase-like polyketide synthase	pks5	Mycobacterium tuberculosis (strain ATCC 25618 / H37Rv)	DLVAAWEQR	Deamidation (NQ)	BiancoLettera_3840	1	1088.54	1087.53	0.3145	63.56	0.011255	22429	54.611	80072
Q9K188	N-acetylmuramate/N-acetylglucosamine kinase	amgK	Neisseria meningitidis serogroup B (strain MC58)	EGVLPEYDR	Glu->pyro-Glu,Dioxidation Y	BiancoLettera_3840	2	546.254	1090.49	2.7627	30.67	0.0098783	7609	63.565	374770
Q9K188	N-acetylmuramate/N-acetylglucosamine kinase	amgK	Neisseria meningitidis serogroup B (strain MC58)	EGVLPEYDR	Glu->pyro-Glu,Dioxidation Y	BiancoLettera_3841	2	546.254	1090.49	2.937	30.59	0.0079647	8269	70.525	252810
A1WXW4	NADH-quinone oxidoreductase subunit D	nuoD	Halorhodospira halophila (strain DSM 244 / SL1) (Ectothiorhodospira halophila (strain DSM 244 / SL1))	LDYVSMMCNEHGYVRAIEK	Oxidation (M),L-DOPA-quinone	BiancoLettera_3841	2	1173.02	2344.03	-3.9992	49.517	0.011882	16935	46.88	235950
Q9K1C0	NADH-quinone oxidoreductase subunit D	nuoD	Neisseria meningitidis serogroup B (strain MC58)	QCSEWLRVNPGPVITTNHK	Dioxidation W	BiancoLettera_3839	3	756.711	2267.11	1.3764	44.402	0.013626	13476	49.224	81959000
A0QU29	NADH-quinone oxidoreductase subunit H	nuoH	Mycolicibacterium smegmatis (strain ATCC 700084 / mc(2)155) (Mycobacterium smegmatis)	THPDPTLFGHDPWWLMLAK	Oxidation W,Tryptophan oxidation to kynurenin	BiancoLettera_3840	3	761.374	2281.1	0.24675	43.085	0.011561	13153	41.386	374970
Q82SM6	NADPH-dependent 7-cyano-7-deazaguanine reductase	queF	Nitrosomonas europaea (strain ATCC 19718 / CIP 103999 / KCTC 2705 / NBRC 14298)	MTTQPSKQLETFENPVQTR	Dioxidation M	BiancoLettera_3841	3	756.371	2266.09	-1.1323	51.477	0.011234	17847	52.731	1448600
Q99UA1	Nickel import system permease protein NikC	nikC	Staphylococcus aureus (strain Mu50 / ATCC 700699)	SIVNSEMNKPYIK	Oxidation (M),L-DOPA-quinone	BiancoLettera_3839	2	776.887	1551.76	-1.5044	48.945	0.011933	15328	69.276	290200
Q8PSJ3	Nicotinate phosphoribosyltransferase	pncB	Methanosarcina mazei (strain ATCC BAA-159 / DSM 3647 / Goe1 / Go1 / JCM 11833 / OCM 88) (Methanosarcina frisia)	LTEEEYRWLGEKCPFLK	L-DOPA-quinone	BiancoLettera_3840	2	1106.54	2211.07	/	53.53	0.0083051	18146	54.65	<T
Q47G67	Nitrogenase iron protein	nifH	Dechloromonas aromatica (strain RCB)	RMTMVEYDPKHK	2 Oxidation (M)	BiancoLettera_3841	2	783.874	1565.73	-0.70354	40.939	0.014754	12759	66.299	4670000
Q47G67	Nitrogenase iron protein	nifH	Dechloromonas aromatica (strain RCB)	RMTMVEYDPKHK	2 Oxidation (M)	BiancoLettera_3841	2	783.874	1565.73	-0.55573	40.939	0.0082481	12759	66.299	4670000
P53419	Nodulation protein K	nodK	Bradyrhizobium elkanii	ARLSIAIQGESK	Acetyl (Protein N-term)	BiancoLettera_3841	2	657.872	1313.73	-0.021291	41.54	0.0058201	13005	112.3	4905000
Q53514	Nodulation protein S	nodS	Rhizobium tropici	LDGNPFER	Deamidation (NQ)	BiancoLettera_3839	1	948.442	947.435	-0.010777	40.519	0.0085814	11309	82.671	482270
Q8ZPV0	N-succinylglutamate 5-semialdehyde dehydrogenase	astD	Salmonella typhimurium (strain LT2 / SGSC1412 / ATCC 700720)	MTLWINGDWITGQGER	Oxidation (M),Dioxidation W,Tryptophan oxidation to oxolactone	BiancoLettera_3840	2	969.936	1937.86	1.7203	50.448	0.011966	16650	89.301	7274200
P44711	Nucleoid-associated protein HI_0442	/	Haemophilus influenzae (strain ATCC 51907 / DSM 11121 / KW20 / Rd)	MFGKGGLGGLMKQAQQMQEK	Acetyl (Protein N-term),Deamidation (NQ)	BiancoLettera_3839	2	1105.54	2209.07	-0.58727	51.601	0.0074869	17088	58.674	25105000
Q65EH0	Nucleotide-binding protein BLi03725/BL03417	BLi03725	Bacillus licheniformis (strain ATCC 14580 / DSM 13 / JCM 2505 / CCUG 7422 / NBRC 12200 / NCIMB 9375 / NCTC 10341 / NRRL NRS-1264 / Gibson 46)	FLPNPYYIDSMRPLTGK	Oxidation (M),L-DOPA-quinone	BiancoLettera_3840	2	1021.51	2041	-1.4114	42.911	0.0084253	13085	70.488	180000
C3KV10	Nucleotide-binding protein CLJ_B3680	/	Clostridium botulinum (strain 657 / Type Ba4)	EEGYKYEILFLDASDEVLIK	Glu->pyro-Glu	BiancoLettera_3841	3	786.07	2355.19	0.57414	46.448	0.0086389	15726	48.907	12165000
C3KV10	Nucleotide-binding protein CLJ_B3680	/	Clostridium botulinum (strain 657 / Type Ba4)	EEGYKYEILFLDASDEVLIK	Glu->pyro-Glu	BiancoLettera_3841	3	786.07	2355.19	-0.29238	46.448	0.0077254	15726	48.907	12165000
Q6DA71	Ornithine carbamoyltransferase	argI	Pectobacterium atrosepticum (strain SCRI 1043 / ATCC BAA-672) (Erwinia carotovora subsp. atroseptica)	PYQVNMAMIAATGNPQVK	2 Deamidation (NQ)	BiancoLettera_3839	2	967.971	1933.93	-2.9886	52.099	0.013214	16827	55.291	1077800
Q9A077	Orotidine 5'-phosphate decarboxylase	pyrF	Streptococcus pyogenes serotype M1	IGMELYYAQGPDIVRYIK	2 Dioxidation Y	BiancoLettera_3841	3	731.701	2192.08	1.209	45.503	0.011499	14905	49.066	2335600
Q01969	Outer membrane protein alpha	omp-alpha	Thermotoga maritima (strain ATCC 43589 / DSM 3109 / JCM 10099 / NBRC 100826 / MSB8)	IESVKAYNR	Dioxidation Y	BiancoLettera_3839	2	556.291	1110.57	0.70774	38.156	0.01296	9957	41.029	413930
B2VE18	Outer membrane protein assembly factor BamA	bamA	Erwinia tasmaniensis (strain DSM 17950 / CFBP 7177 / CIP 109463 / NCPPB 4357 / Et1/99)	LHINVDAGNRYYVRK	Oxidation Y,Dioxidation Y	BiancoLettera_3841	2	933.484	1864.95	1.647	51.618	0.0099912	17906	66.595	218330
A8FW15	Outer membrane protein assembly factor BamC	bamC	Shewanella sediminis (strain HAW-EB3)	LRIVLPEMGFEIVDMDSNK	2 Oxidation (M),Deamidation (NQ)	BiancoLettera_3840	2	1120.05	2238.09	/	52.204	0.011485	17515	40.113	<T
Q04707	Penicillin-binding protein 1A	ponA	Streptococcus pneumoniae serotype 4 (strain ATCC BAA-334 / TIGR4)	AMKETTAYMMTDMMKTVLTYGTGR	Oxidation (M),Dioxidation Y	BiancoLettera_3839	3	927.087	2778.24	3.4467	52.702	0.010051	17096	49.528	282160
C4L0I9	Peptidase T	pepT	Exiguobacterium sp. (strain ATCC BAA-1283 / AT1b)	NKMVNSMKLAMAFQNR	Oxidation (M),Deamidation (NQ)	BiancoLettera_3841	2	950.466	1898.92	-4.0784	51.674	0.01233	17907	55.426	428260
Q8F9S6	Peptide chain release factor 1	prfA	Leptospira interrogans serogroup Icterohaemorrhagiae serovar Lai (strain 56601)	SRLTPLYLK	Oxidation Y	BiancoLettera_3840	2	553.832	1105.65	-3.1714	62.899	0.010582	22196	54.205	52340
Q8F9S6	Peptide chain release factor 1	prfA	Leptospira interrogans serogroup Icterohaemorrhagiae serovar Lai (strain 56601)	SRLTPLYLK	Oxidation Y	BiancoLettera_3841	2	553.832	1105.65	0.19685	62.83	0.011703	22855	57.281	55810
B2V4B1	Peptide deformylase	def	Clostridium botulinum (strain Alaska E43 / Type E3)	QVDEEGCLSLPGKTEPVMR	Trioxidation (C)	BiancoLettera_3840	3	731.677	2192.01	3.4153	49.1	0.011316	16015	45.618	1270400
O53168	Peptidoglycan endopeptidase RipA	ripA	Mycobacterium tuberculosis (strain ATCC 25618 / H37Rv)	TLSASSQAVMANLQRARTER	3 Deamidation (NQ)	BiancoLettera_3839	3	731.702	2192.09	-1.2182	48.809	0.01265	15160	43.955	9721400
A1TR35	Phenylalanine--tRNA ligase alpha subunit	pheS	Acidovorax citrulli (strain AAC00-1) (Acidovorax avenae subsp. citrulli)	MFADAATPTDLENAKAQFLGK	Unmodified	BiancoLettera_3840	2	1120.06	2238.1	-2.0016	49.084	0.01326	15979	69.345	51195000
A1TR35	Phenylalanine--tRNA ligase alpha subunit	pheS	Acidovorax citrulli (strain AAC00-1) (Acidovorax avenae subsp. citrulli)	MFADAATPTDLENAKAQFLGK	Unmodified	BiancoLettera_3840	2	1120.06	2238.1	-3.6363	49.084	0.012904	15979	69.345	51195000
Q9WZS9	Phenylalanine--tRNA ligase beta subunit	pheT	Thermotoga maritima (strain ATCC 43589 / DSM 3109 / JCM 10099 / NBRC 100826 / MSB8)	FWDVYPRK	Oxidation W	BiancoLettera_3839	2	563.788	1125.56	-3.1279	36.235	0.010453	9133	70.912	1000800
Q9WZS9	Phenylalanine--tRNA ligase beta subunit	pheT	Thermotoga maritima (strain ATCC 43589 / DSM 3109 / JCM 10099 / NBRC 100826 / MSB8)	FWDVYPRK	Oxidation W	BiancoLettera_3840	2	563.788	1125.56	-3.742	35.737	0.014735	9860	54.787	1507200
Q2SRZ9	Phosphate acyltransferase	plsX	Mycoplasma capricolum subsp. capricolum (strain California kid / ATCC 27343 / NCTC 10154)	NKYEILPTTQVIDMNGSILDIR	Oxidation (M),Dioxidation Y	BiancoLettera_3839	3	861.111	2580.31	2.3703	44.973	0.011876	13375	54.668	1280300
A4VZZ0	Phosphoenolpyruvate carboxylase	ppc	Streptococcus suis (strain 98HAH33)	MCESEEVR	Oxidation (M)	BiancoLettera_3839	2	528.21	1054.41	-0.4226	36.21	0.011702	9365	74.415	1037800
A4VZZ0	Phosphoenolpyruvate carboxylase	ppc	Streptococcus suis (strain 98HAH33)	MCESEEVR	Oxidation (M)	BiancoLettera_3840	2	528.21	1054.41	1.3231	36.49	0.012569	10073	83.614	1204100
A4VZZ0	Phosphoenolpyruvate carboxylase	ppc	Streptococcus suis (strain 98HAH33)	MCESEEVR	Oxidation (M)	BiancoLettera_3841	2	528.21	1054.41	-0.09431	36.338	0.011702	10699	74.415	1093700
A4VZZ0	Phosphoenolpyruvate carboxylase	ppc	Streptococcus suis (strain 98HAH33)	MCESEEVR	Oxidation (M)	BiancoLettera_3839	2	528.21	1054.41	-0.49605	36.21	0.01361	9365	74.415	1037800
A4VZZ0	Phosphoenolpyruvate carboxylase	ppc	Streptococcus suis (strain 98HAH33)	MCESEEVR	Oxidation (M)	BiancoLettera_3840	2	528.21	1054.41	0.16339	36.49	0.011383	10073	83.614	1204100
A4VZZ0	Phosphoenolpyruvate carboxylase	ppc	Streptococcus suis (strain 98HAH33)	MCESEEVR	Oxidation (M)	BiancoLettera_3841	2	528.21	1054.41	-0.48728	36.338	0.01361	10699	74.415	1093700
A4VZZ0	Phosphoenolpyruvate carboxylase	ppc	Streptococcus suis (strain 98HAH33)	MCESEEVR	Oxidation (M)	BiancoLettera_3839	2	528.21	1054.41	0.056968	36.21	0.013753	9365	74.415	1037800
A4VZZ0	Phosphoenolpyruvate carboxylase	ppc	Streptococcus suis (strain 98HAH33)	MCESEEVR	Oxidation (M)	BiancoLettera_3840	2	528.21	1054.41	-0.070993	36.49	0.011986	10073	83.614	1204100
A4VZZ0	Phosphoenolpyruvate carboxylase	ppc	Streptococcus suis (strain 98HAH33)	MCESEEVR	Oxidation (M)	BiancoLettera_3841	2	528.21	1054.41	0.37376	36.338	0.013753	10699	74.415	1093700
A4VZZ0	Phosphoenolpyruvate carboxylase	ppc	Streptococcus suis (strain 98HAH33)	MCESEEVR	Oxidation (M)	BiancoLettera_3840	2	528.21	1054.41	0.83218	36.49	0.011601	10073	83.614	1204100
A1U2U4	Phosphoenolpyruvate carboxylase	ppc	Marinobacter nauticus (strain ATCC 700491 / DSM 11845 / VT8) (Marinobacter aquaeolei)	EVMDWLTER	Glu->pyro-Glu,Oxidation W	BiancoLettera_3840	2	588.771	1175.53	-0.79864	47.717	0.012089	15384	51.787	154090
A8AW99	Phosphoenolpyruvate carboxylase	ppc	Streptococcus gordonii (strain Challis / ATCC 35105 / BCRC 15272 / CH1 / DL1 / V288)	DLVFGDER	Unmodified	BiancoLettera_3841	2	475.733	949.451	1.8038	45.466	0.013171	14973	78.616	797800
A8AW99	Phosphoenolpyruvate carboxylase	ppc	Streptococcus gordonii (strain Challis / ATCC 35105 / BCRC 15272 / CH1 / DL1 / V288)	DLVFGDER	Unmodified	BiancoLettera_3841	2	475.733	949.451	1.7672	45.466	0.013784	14973	78.616	797800
C4Z1Z8	Phosphoglucosamine mutase	glmM	Lachnospira eligens (strain ATCC 27750 / DSM 3376 / VPI C15-48 / C15-B4) (Eubacterium eligens)	NRYMGYLMSLAIYSFKGIR	Oxidation (M)	BiancoLettera_3839	3	767.062	2298.17	1.3798	69.371	0.011512	24051	47.113	408660
C4Z1Z8	Phosphoglucosamine mutase	glmM	Lachnospira eligens (strain ATCC 27750 / DSM 3376 / VPI C15-48 / C15-B4) (Eubacterium eligens)	NRYMGYLMSLAIYSFKGIR	Oxidation (M)	BiancoLettera_3839	3	767.062	2298.17	0.66015	69.371	0.01328	24051	47.113	408660
Q9N3S4	Poly(U)-binding-splicing factor rnp-6	rnp-6	Caenorhabditis elegans	LPQNMPQAQPIIDMVQKDAK	3 Deamidation (NQ)	BiancoLettera_3840	3	756.713	2267.12	/	47.547	0.0077846	15290	52.52	<T
Q72K55	Polyamine aminopropyltransferase	speE	Thermus thermophilus (strain ATCC BAA-163 / DSM 7039 / HB27)	DEYIYHETLVHPAMLTHPEPK	Oxidation (M),Dioxidation Y,L-DOPA-quinone	BiancoLettera_3840	3	861.4	2581.18	/	45.352	0.010194	14225	49.537	<T
Q8R977	Polyamine aminopropyltransferase 2	speE2	Caldanaerobacter subterraneus subsp. tengcongensis (strain DSM 15242 / JCM 11007 / NBRC 100824 / MB4) (Thermoanaerobacter tengcongensis)	DLKYYDEYTNERIFTLAK	L-DOPA-quinone	BiancoLettera_3841	3	766.043	2295.11	4.4295	48.677	0.0070589	16403	71.697	4375200
B2UG65	Probable allantoicase	alc	Ralstonia pickettii (strain 12J)	MLMPGRGVNMGDGWETR	2 Oxidation (M)	BiancoLettera_3841	2	969.935	1937.85	3.4935	50.534	0.0091079	17355	68.355	6708200
B2UG65	Probable allantoicase	alc	Ralstonia pickettii (strain 12J)	MLMPGRGVNMGDGWETR	Oxidation (M),Oxidation W	BiancoLettera_3839	2	969.935	1937.85	2.3014	50.436	0.011856	16009	65.842	7797100
Q31ET3	Probable cytosol aminopeptidase	pepA	Hydrogenovibrio crunogenus (strain DSM 25203 / XCL-2) (Thiomicrospira crunogena)	NDQAWAIYQNTLAFQRSLYDYEHESRNK	Deamidation (NQ)	BiancoLettera_3841	3	1154.54	3460.61	2.2969	47.213	0.011831	15775	43.658	896130
Q46ZK2	Probable Fe(2+)-trafficking protein	Reut_A2067	Cupriavidus pinatubonensis (strain JMP 134 / LMG 1197) (Cupriavidus necator (strain JMP 134))	EAWAGWLKHQTMLINENR	Glu->pyro-Glu,Tryptophan oxidation to oxolactone	BiancoLettera_3839	2	1097.04	2192.06	/	52.423	0.0095659	16989	57.164	<T
Q1LTY0	Probable GTP-binding protein EngB	engB	Baumannia cicadellinicola subsp. Homalodisca coagulata	EIAFTGSSNVGKSSVINTLTNQK	2 Deamidation (NQ)	BiancoLettera_3841	3	799.743	2396.21	3.3264	46.884	0.011751	15612	47.089	253750
P13329	Probable mobile endonuclease B	mobB	Enterobacteria phage T4 (Bacteriophage T4)	TAGGFQWK	Oxidation W	BiancoLettera_3839	2	455.725	909.434	-3.1878	32.702	0.014603	7875	57.281	1530600
Q45592	Probable peptide export permease protein YydJ	yydJ	Bacillus subtilis (strain 168)	NILFYKLIGENIYTFFYK	L-DOPA-quinone	BiancoLettera_3841	3	767.405	2299.19	/	70.798	0.012257	25571	51.606	<T
Q4KGQ4	Probable periplasmic serine endoprotease DegP-like	mucD	Pseudomonas fluorescens (strain ATCC BAA-477 / NRRL B-23932 / Pf-5)	NVELTVGAIPEEDKDLSMLPK	Deamidation (NQ)	BiancoLettera_3841	4	575.549	2298.17	2.3421	45.53	0.012093	14862	49.773	2234100
A8YUL5	Probable tRNA sulfurtransferase	thiI	Lactobacillus helveticus (strain DPC 4571)	IEEDQDLL	Unmodified	BiancoLettera_3841	2	487.737	973.46	2.3754	38.773	0.013685	11865	85.359	607440
Q8EVH8	Probable tRNA sulfurtransferase	thiI	Malacoplasma penetrans (strain HF-2) (Mycoplasma penetrans)	GQQVDYLTFITDDVTEITLNK	Unmodified	BiancoLettera_3839	3	805.076	2412.21	0.32958	46.152	0.014752	13885	45.357	1894900
Q8NP31	Proline--tRNA ligase	proS	Corynebacterium glutamicum (strain ATCC 13032 / DSM 20300 / BCRC 11384 / JCM 1318 / LMG 3730 / NCIMB 10025)	DLYNSYK	2 Oxidation Y	BiancoLettera_3840	2	467.711	933.408	-2.7589	41.55	0.012226	12383	62.715	940570
Q5NFG6	Protein GrpE	grpE	Francisella tularensis subsp. tularensis (strain SCHU S4 / Schu 4)	AKAEMENIR	Deamidation (NQ)	BiancoLettera_3840	2	531.766	1061.52	-0.69205	40.931	0.011617	12112	98.582	840040
P18682	Protein kil	kil	Escherichia phage HK022 (Bacteriophage HK022)	AMKSAINLPWYRR	Oxidation (M),Dioxidation W	BiancoLettera_3841	2	827.43	1652.85	0.59561	47.153	0.0099369	15684	64.04	1726000
P18682	Protein kil	kil	Escherichia phage HK022 (Bacteriophage HK022)	AMKSAINLPWYRR	Oxidation (M),Dioxidation Y	BiancoLettera_3841	2	827.43	1652.85	1.1337	47.153	0.012543	15684	64.04	1726000
A7Z4W5	Protein RecA	recA	Bacillus velezensis (strain DSM 23117 / BGSC 10A6 / LMG 26770 / FZB42) (Bacillus amyloliquefaciens subsp. plantarum)	ENKDIMLMIQEQIR	Glu->pyro-Glu	BiancoLettera_3839	3	581.636	1741.89	-4.3958	48.494	0.011059	15097	49.356	1608100
C0QI90	Protein RecA	recA	Desulforapulum autotrophicum (strain ATCC 43914 / DSM 3382 / VKM B-1955 / HRM2) (Desulfobacterium autotrophicum)	VFFTDNPEIFNQIQAR	2 Deamidation (NQ)	BiancoLettera_3841	2	970.973	1939.93	-1.4576	46.73	0.012026	15531	64.103	5896200
P72204	Protein TonB	tonB	Mannheimia haemolytica (Pasteurella haemolytica)	ANNSYPQREKMNAENR	Oxidation (M),Deamidation (NQ)	BiancoLettera_3839	2	969.94	1937.86	-1.9619	50.436	0.0071677	16009	70.488	7797100
P72204	Protein TonB	tonB	Mannheimia haemolytica (Pasteurella haemolytica)	ANNSYPQREKMNAENR	Oxidation (M),Deamidation (NQ)	BiancoLettera_3840	2	969.94	1937.86	-2.9559	50.448	0.0040345	16650	84.479	7274200
B1I6D8	Protein translocase subunit SecA	secA	Desulforudis audaxviator (strain MP104C)	EDLRRLFLNEMEQAYAAR	Glu->pyro-Glu,Dioxidation M	BiancoLettera_3841	3	747.036	2238.09	4.1618	47.86	0.011564	16069	46.319	3300700
B1XT18	Protein translocase subunit SecA	secA	Polynucleobacter necessarius subsp. necessarius (strain STIR1)	DKQDQIFKSSR	Deamidation (NQ)	BiancoLettera_3840	3	451.565	1351.67	/	39.243	0.011463	11295	52.167	<T
C4LA32	Protein translocase subunit SecA	secA	Tolumonas auensis (strain DSM 9187 / TA4)	ARQAYLTENGQIFVEGWLK	2 Deamidation (NQ)	BiancoLettera_3839	3	742.379	2224.12	-2.7445	45.957	0.0084398	13118	58.024	9884900
Q98RA6	Protein translocase subunit SecA	secA	Mycoplasmopsis pulmonis (strain UAB CTIP) (Mycoplasma pulmonis)	PSMSPEEKK	Dioxidation M	BiancoLettera_3839	2	532.75	1063.49	-2.5279	39.673	0.013008	11058	54.611	154100
Q2SFK0	Protein-glutamate methylesterase/protein-glutamine glutaminase 3	cheB3	Hahella chejuensis (strain KCTC 2396)	VIGEASNGVEALR	Deamidation (NQ)	BiancoLettera_3839	2	658.346	1314.68	-1.1795	41.957	0.0012427	12030	80.916	298630
Q57071	PTS system glucose-specific EIICBA component	ptsG	Staphylococcus carnosus (strain TM300)	VEVNDKAK	Unmodified	BiancoLettera_3839	1	902.494	901.487	0.13641	45.49	0.0095449	13627	89.55	826370
Q57071	PTS system glucose-specific EIICBA component	ptsG	Staphylococcus carnosus (strain TM300)	VEVNDKAK	Unmodified	BiancoLettera_3839	1	902.494	901.487	-0.73735	45.49	0.010357	13627	89.55	826370
Q8XBJ0	Putative D-alanyl-D-alanine carboxypeptidase	yfeW	Escherichia coli O157:H7	DNQIVYR	2 Deamidation (NQ)	BiancoLettera_3841	1	909.431	908.424	1.3281	37.247	0.012649	11039	44.692	553400
P9WKB5	Putative diacyglycerol O-acyltransferase Rv2285	Rv2285	Mycobacterium tuberculosis (strain ATCC 25618 / H37Rv)	PLWELHLIEGLTGRQFAMYFK	Dioxidation W	BiancoLettera_3839	3	861.114	2580.32	-1.8687	44.973	0.01039	13365	52.731	1280300
A0Q149	Putative pre-16S rRNA nuclease	/	Clostridium novyi (strain NT)	EDIDELKK	Glu->pyro-Glu	BiancoLettera_3839	2	486.256	970.497	0.23901	32.643	0.0079336	7866	105.2	1907800
A0Q149	Putative pre-16S rRNA nuclease	/	Clostridium novyi (strain NT)	EDIDELKK	Glu->pyro-Glu	BiancoLettera_3839	2	486.256	970.497	0.70006	32.643	0.0063706	7866	105.2	1907800
A0Q149	Putative pre-16S rRNA nuclease	/	Clostridium novyi (strain NT)	EDIDELKK	Glu->pyro-Glu	BiancoLettera_3839	2	486.256	970.497	0.45971	32.643	0.0056099	7866	105.2	1907800
Q5M292	Putative pre-16S rRNA nuclease	stu1960	Streptococcus thermophilus (strain ATCC BAA-250 / LMG 18311)	NMNNTEGPR	Oxidation (M),Deamidation (NQ)	BiancoLettera_3839	2	525.219	1048.42	-1.9845	35.134	0.0126	8929	49.423	258430
Q13FD9	Putative ribose/galactose/methyl galactoside import ATP-binding protein	Bxeno_C1272	Paraburkholderia xenovorans (strain LB400)	ILAGVYTR	L-DOPA-quinone	BiancoLettera_3840	2	453.756	905.497	-0.92338	27.191	0.0098125	6447	86.086	535550
P39587	Putative ribosomal RNA large subunit methyltransferase YwbD	ywbD	Bacillus subtilis (strain 168)	DMLISALDEMDLDYKAIYEKK	2 Oxidation (M),Oxidation Y,Dioxidation Y	BiancoLettera_3839	3	862.073	2583.2	/	47.875	0.01083	14809	46.663	<T
P25549	Putative sulfatase AslA	aslA	Escherichia coli (strain K12)	HIPMGVPLQTEMHAYMEILK	Oxidation (M)	BiancoLettera_3840	2	1177.59	2353.16	3.962	51.635	0.011001	17211	64.945	1991200
P0DV39	Pycsar effector protein SaPycTM	pycTM	Staphylococcus aureus	KDEYIKLHQSYLNEYIK	2 L-DOPA-quinone	BiancoLettera_3841	2	1106.55	2211.08	3.3569	45.524	0.0010504	14836	90.697	2612900
P46212	Pyridoxine 5'-phosphate synthase	pdxJ	Aquifex pyrophilus	ELVNIPVNLEMAPTEEMR	Oxidation (M),Glu->pyro-Glu,Deamidation (NQ)	BiancoLettera_3839	2	1042.51	2083	-0.51535	48.388	0.010181	15036	40.577	219470
Q7BSX2	Replication regulatory protein repA2	repA2	Escherichia coli O157:H7	SQTENAVTSSSGAKRAYR	Acetyl (Protein N-term),Deamidation (NQ)	BiancoLettera_3841	2	978.475	1954.93	2.772	50.333	0.010627	17264	46.88	366970
P95479	Reverse gyrase [Includes: Helicase	rgy	Pyrococcus furiosus (strain ATCC 43587 / DSM 3638 / JCM 8422 / Vc1)	ASKNIDRSLMMLGFNEEIIK	Oxidation (M),Deamidation (NQ)	BiancoLettera_3839	3	776.064	2325.17	1.4759	46.326	0.010214	13812	54.368	37533000
O67226	Reverse gyrase 2 [Includes: Helicase	rgy2	Aquifex aeolicus (strain VF5)	VYPYTQGTLIQEMK	Oxidation (M),2 L-DOPA-quinone	BiancoLettera_3839	2	857.903	1713.79	-4.4173	46.756	0.010353	14230	55.401	839150
Q2SRV0	Ribonuclease HII	rnhB	Mycoplasma capricolum subsp. capricolum (strain California kid / ATCC 27343 / NCTC 10154)	ILDQYDQIYPNYGFK	Oxidation Y,Dioxidation Y,L-DOPA-quinone	BiancoLettera_3840	2	969.941	1937.87	-3.9512	50.448	0.004058	16650	76.228	7274200
Q6MNQ3	Ribonuclease Y 1	rny1	Bdellovibrio bacteriovorus (strain ATCC 15356 / DSM 50701 / NCIMB 9529 / HD100)	EVEDQFKQKMEENER	2 Deamidation (NQ)	BiancoLettera_3841	2	970.931	1939.85	-2.9623	41.19	0.0087905	12815	65.5	5675600
Q9PL93	Ribonucleoside-diphosphate reductase subunit alpha	nrdA	Chlamydia muridarum (strain MoPn / Nigg)	QKWIDMGQSLNLYLAQPDGK	Oxidation (M),3 Deamidation (NQ)	BiancoLettera_3841	2	1162.56	2323.1	2.5372	50.81	0.013379	17571	48.467	129310
A2BY60	Ribosomal protein L11 methyltransferase	prmA	Prochlorococcus marinus (strain MIT 9515)	MEINYWYK	Acetyl (Protein N-term),Deamidation (NQ)	BiancoLettera_3841	2	595.265	1188.52	1.0327	28.618	0.013245	7517	56.122	1644600
Q0C0U1	Ribosomal protein S12 methylthiotransferase RimO	rimO	Hyphomonas neptunium (strain ATCC 15444)	ELLVISQDTSAYGLDIRYK	2 L-DOPA-quinone	BiancoLettera_3841	3	738.043	2211.11	0.43534	52.551	0.010008	25893	55.33	3025100
A5V9D8	Ribosomal RNA large subunit methyltransferase H	rlmH	Rhizorhabdus wittichii (strain DSM 6014 / CCUG 31198 / JCM 15750 / NBRC 105917 / EY 4224 / RW1) (Sphingomonas wittichii)	LGRWRDDGR	Unmodified	BiancoLettera_3839	2	565.794	1129.57	-2.2751	34.556	0.013312	9000	51.335	381740
Q47Z09	Ribosomal RNA large subunit methyltransferase K/L	rlmL	Colwellia psychrerythraea (strain 34H / ATCC BAA-681) (Vibrio psychroerythus)	DNVTIFLDFSGRGLFQRGYR	L-DOPA-quinone	BiancoLettera_3839	3	792.401	2374.18	/	57.6	0.013003	19404	40.798	<T
A6TEU2	Ribosomal RNA small subunit methyltransferase B	rsmB	Klebsiella pneumoniae subsp. pneumoniae (strain ATCC 700721 / MGH 78578)	YLQPENGERILDLCAAPGGK	Dioxidation Y	BiancoLettera_3841	3	745.035	2232.08	-3.2134	44.077	0.013183	14214	49.924	3949800
Q5E5C7	Ribosomal RNA small subunit methyltransferase F	rsmF	Aliivibrio fischeri (strain ATCC 700601 / ES114) (Vibrio fischeri)	QWDLEPVPWCDTGFWITR	Oxidation W,Tryptophan oxidation to kynurenin	BiancoLettera_3840	3	776.025	2325.05	-3.3146	47.89	0.0099527	15445	50.077	1894100
B9MR45	Ribosome maturation factor RimP	rimP	Caldicellulosiruptor bescii (strain ATCC BAA-1888 / DSM 6725 / Z-1320) (Anaerocellum thermophilum)	YGFDLVDIEFKK	Unmodified	BiancoLettera_3840	2	737.385	1472.76	/	79.496	0.0075278	27628	63.816	<T
Q1MN36	Ribosome maturation factor RimP	rimP	Rhizobium leguminosarum bv. viciae (strain 3841)	VRMMNQNGATMQVMAER	3 Oxidation (M),Deamidation (NQ)	BiancoLettera_3840	2	1008.44	2014.87	/	37.207	0.011994	10371	50.95	<T
P57288	Ribosome-binding ATPase YchF	ychF	Buchnera aphidicola subsp. Acyrthosiphon pisum (strain APS) (Acyrthosiphon pisum symbiotic bacterium)	CFKDDNITHIYNQVQPIK	Deamidation (NQ)	BiancoLettera_3839	3	745.369	2233.08	/	44.107	0.0079102	13029	55.755	<T
Q59459	Ribulose bisphosphate carboxylase small subunit 1	cbbS1	Hydrogenovibrio marinus	MSQELDYPSSLSAPTSR	Acetyl (Protein N-term)	BiancoLettera_3841	2	955.944	1909.87	-2.5149	43.941	0.01324	14303	71.268	33125000
P40431	RutC family protein in vnfA 5'region	/	Azotobacter vinelandii	MSKSVINTDK	Acetyl (Protein N-term)	BiancoLettera_3840	2	582.8	1163.59	-3.1071	45.042	0.012936	14046	102.62	1599200
A6W3D6	S-adenosylmethionine synthase	metK	Marinomonas sp. (strain MWYL1)	EGENFTWEK	Tryptophan oxidation to oxolactone	BiancoLettera_3841	2	577.243	1152.47	-0.13799	36.236	0.012056	10684	81.548	915920
B3R0G5	Serine hydroxymethyltransferase	glyA	Phytoplasma mali (strain AT)	YYESYFYGLNSK	2 Oxidation Y	BiancoLettera_3839	2	783.343	1564.67	2.7884	37.747	0.0056257	10200	83.998	479670
Q21NP8	Serine hydroxymethyltransferase	glyA	Saccharophagus degradans (strain 2-40 / ATCC 43961 / DSM 17024)	AYQKQVVANAKAMAATFNER	2 Deamidation (NQ)	BiancoLettera_3839	3	738.372	2212.09	-1.9253	69.745	0.013569	24046	43.752	230520
Q5HW65	Serine hydroxymethyltransferase	glyA	Campylobacter jejuni (strain RM1221)	EMEIVSNYIADILDDVNNEK	2 Deamidation (NQ)	BiancoLettera_3839	2	1163.54	2325.06	-2.3789	47.817	0.0056901	14761	76.522	2653800
Q9ZKJ5	Serine/threonine-protein kinase CtkA	ctkA	Helicobacter pylori (strain J99 / ATCC 700824) (Campylobacter pylori J99)	EFLHTMLDERK	Oxidation (M)	BiancoLettera_3840	2	717.856	1433.7	-1.8804	53.205	0.013554	17955	46.129	2078500
P54736	Serine/threonine-protein kinase pkn2	pkn2	Myxococcus xanthus	DRLRAHYEDLAEEAYSLR	Dioxidation Y,L-DOPA-quinone	BiancoLettera_3841	3	751.689	2252.05	/	43.541	0.011344	14073	52.52	<T
A7HN78	Serine--tRNA ligase	serS	Fervidobacterium nodosum (strain ATCC 35602 / DSM 5306 / Rt17-B1)	EISSCSNVTDFQARRGNIR	Deamidation (NQ)	BiancoLettera_3840	2	1106.03	2210.05	-0.86333	53.077	0.013059	17936	86.288	679320
O51244	Serine--tRNA ligase	serS	Borreliella burgdorferi (strain ATCC 35210 / DSM 4680 / CIP 102532 / B31) (Borrelia burgdorferi)	IIDLTLPIRMAGFSHCFR	Oxidation (M),Trioxidation (C)	BiancoLettera_3840	3	737.706	2210.1	0.37206	82.107	0.014029	28527	40.547	195640
Q3A7Q8	Serine--tRNA ligase	serS	Syntrophotalea carbinolica (strain DSM 2380 / NBRC 103641 / GraBd1) (Pelobacter carbinolicus)	PEESDQELLKLLDNAEEVLR	Unmodified	BiancoLettera_3840	4	585.804	2339.19	2.8609	45.563	0.0073985	15956	55.33	47283000
Q3A7Q8	Serine--tRNA ligase	serS	Syntrophotalea carbinolica (strain DSM 2380 / NBRC 103641 / GraBd1) (Pelobacter carbinolicus)	PEESDQELLKLLDNAEEVLR	Unmodified	BiancoLettera_3840	4	585.804	2339.19	2.5947	45.563	0.0078616	15956	55.33	47283000
B5EH68	Shikimate dehydrogenase	aroE	Citrifermentans bemidjiense (strain ATCC BAA-1014 / DSM 16622 / JCM 12645 / Bem) (Geobacter bemidjiensis)	SPDAGRCLAEAMRER	Oxidation (M),Trioxidation (C)	BiancoLettera_3841	2	891.897	1781.78	-3.3492	42.781	0.013062	13644	41.218	1378100
Q64YJ1	Small ribosomal subunit biogenesis GTPase RsgA	rsgA	Bacteroides fragilis (strain YCH46)	AVEEHYISESRYTSYLSMLEDK	Oxidation (M),Dioxidation Y,L-DOPA-quinone	BiancoLettera_3839	2	1356.6	2711.19	/	36.155	0.011175	9396	44.426	<T
Q8EUL6	Small ribosomal subunit biogenesis GTPase RsgA	rsgA	Malacoplasma penetrans (strain HF-2) (Mycoplasma penetrans)	MVDENKIYKQR	Oxidation (M),Oxidation Y	BiancoLettera_3839	2	728.367	1454.72	-1.5417	40.304	0.012467	11200	50.04	2773400
Q8NX01	Succinate--CoA ligase [ADP-forming] subunit alpha	sucD	Staphylococcus aureus (strain MW2)	MSVFIDK	Oxidation (M)	BiancoLettera_3841	1	855.428	854.421	-0.53599	54.739	0.013896	19384	60.294	128340
Q8NX01	Succinate--CoA ligase [ADP-forming] subunit alpha	sucD	Staphylococcus aureus (strain MW2)	MSVFIDK	Oxidation (M)	BiancoLettera_3841	1	855.428	854.421	-1.1345	54.739	0.012646	19384	60.294	128340
Q8NX01	Succinate--CoA ligase [ADP-forming] subunit alpha	sucD	Staphylococcus aureus (strain MW2)	MSVFIDK	Oxidation (M)	BiancoLettera_3841	1	855.428	854.421	-0.75316	54.739	0.012406	19384	60.294	128340
Q8DIA0	Sulfate/thiosulfate import ATP-binding protein CysA	cysA	Thermosynechococcus vestitus (strain NIES-2133 / IAM M-273 / BP-1)	EAKSFPLYYSI	Dioxidation Y,L-DOPA-quinone	BiancoLettera_3840	2	682.324	1362.63	2.3262	28.262	0.009144	6777	72.879	533390
Q68WK0	Superoxide dismutase [Mn/Fe]	sodB	Rickettsia typhi (strain ATCC VR-144 / Wilmington)	NSEVTVFNNASQIWNHTFFWYSIK	Deamidation (NQ)	BiancoLettera_3840	3	978.468	2932.38	1.1404	50.363	0.01112	16668	56.684	409350
Q68WK0	Superoxide dismutase [Mn/Fe]	sodB	Rickettsia typhi (strain ATCC VR-144 / Wilmington)	NSEVTVFNNASQIWNHTFFWYSIK	Deamidation (NQ)	BiancoLettera_3841	3	978.468	2932.38	2.3861	50.528	0.0099181	17377	55.302	379330
A1SJ90	Threonine--tRNA ligase	thrS	Nocardioides sp. (strain ATCC BAA-499 / JS614)	AMNCPMHNLIFRSR	Oxidation (M),Trioxidation (C)	BiancoLettera_3839	2	905.911	1809.81	-1.5478	40.227	0.01076	11046	56.548	804690
A8LQX9	Threonine--tRNA ligase	thrS	Dinoroseobacter shibae (strain DSM 16493 / NCIMB 14021 / DFL 12)	MLSTIYRDLGFESFDIK	Oxidation (M),L-DOPA-quinone	BiancoLettera_3840	2	1033	2063.99	/	43.942	0.0077507	13586	55.98	<T
Q3APV9	Threonine--tRNA ligase	thrS	Chlorobium chlorochromatii (strain CaD3)	EQANGEVSLRR	2 Deamidation (NQ)	BiancoLettera_3839	2	630.813	1259.61	/	33.606	0.012235	8218	50.473	<T
Q5KWD2	Threonine--tRNA ligase	thrS	Geobacillus kaustophilus (strain HTA426)	EVALGYDHVYTPVLGSVELYK	Dioxidation Y	BiancoLettera_3841	3	795.406	2383.19	-2.475	50.521	0.0087517	17350	53.779	1391000
C7BKP9	Toxin PAU_02230	/	Photorhabdus asymbiotica subsp. asymbiotica (strain ATCC 43949 / 3105-77) (Xenorhabdus luminescens (strain 2))	MAEIYYFLNKTENEK	Oxidation (M),Dioxidation Y,L-DOPA-quinone	BiancoLettera_3840	2	977.941	1953.87	-4.1709	37.57	0.0099789	10423	64.73	2290400
B2GBN7	Translation initiation factor IF-2	infB	Limosilactobacillus fermentum (strain NBRC 3956 / LMG 18251) (Lactobacillus fermentum)	SEAETNNIDIR	Deamidation (NQ)	BiancoLettera_3841	2	631.797	1261.58	/	43.984	0.012709	14297	49.715	<T
Q30SS6	Translation initiation factor IF-2	infB	Sulfurimonas denitrificans (strain ATCC 33889 / DSM 1251) (Thiomicrospira denitrificans (strain ATCC 33889 / DSM 1251))	TYSIIYQLLDDMTGMLMGMMAPK	3 Oxidation (M),Oxidation Y	BiancoLettera_3841	3	896.41	2686.21	/	35.83	0.013151	10520	42.172	<T
Q3K302	Translation initiation factor IF-2	infB	Streptococcus agalactiae serotype Ia (strain ATCC 27591 / A909 / CDC SS700)	QFSNENEDGQKQTKNK	2 Deamidation (NQ)	BiancoLettera_3840	2	948.932	1895.85	1.0071	43.836	0.0051744	13507	76.332	500380
Q04KW9	Translation initiation factor IF-3	infC	Streptococcus pneumoniae serotype 2 (strain D39 / NCTC 7466)	QMFMQLAPATDK	Oxidation (M),Dioxidation M	BiancoLettera_3840	2	714.829	1427.64	/	58.29	0.013273	20304	56.013	<T
A1VXS1	Trigger factor	tig	Campylobacter jejuni subsp. jejuni serotype O:23/36 (strain 81-176)	VTFPKEYGAAHLADKDAVFK	Dioxidation Y	BiancoLettera_3840	2	1120.07	2238.13	/	35.152	0.01304	9540	40.725	<T
B1XUT0	Trigger factor	tig	Polynucleobacter necessarius subsp. necessarius (strain STIR1)	DIENLVLEDNVIKYFTSQAK	Deamidation (NQ)	BiancoLettera_3839	4	585.805	2339.19	1.7982	46.343	0.012613	13506	45.347	39359000
Q9RT21	Trigger factor	tig	Deinococcus radiodurans (strain ATCC 13939 / DSM 20539 / JCM 16871 / LMG 4051 / NBRC 15346 / NCIMB 9279 / R1 / VKM B-1422)	REGMMSEIQDDLRR	Oxidation (M),Deamidation (NQ)	BiancoLettera_3839	2	876.904	1751.79	-3.9843	49.418	0.013073	15545	51.436	296790
Q73FR9	tRNA	tilS	Wolbachia pipientis wMel	WIEDRSNHDLK	Tryptophan oxidation to oxolactone	BiancoLettera_3841	2	713.839	1425.66	/	46.798	0.012952	15588	51.528	<T
Q6AEA3	tRNA (guanine-N(1)-)-methyltransferase	trmD	Leifsonia xyli subsp. xyli (strain CTCB07)	LVSLGDYVLNGGEVATMAMIEAVGR	Oxidation (M),Dioxidation Y	BiancoLettera_3841	3	871.768	2612.28	2.0942	47.317	0.012925	15765	43.176	1586400
Q92L41	tRNA (guanine-N(1)-)-methyltransferase	trmD	Rhizobium meliloti (strain 1021) (Ensifer meliloti) (Sinorhizobium meliloti)	GDWSMEAVQIRDFAGDK	Oxidation (M),Tryptophan oxidation to oxolactone	BiancoLettera_3839	2	977.934	1953.85	2.4096	37.527	0.011349	10212	53.557	1977400
Q5HTJ5	tRNA 5-methylaminomethyl-2-thiouridine biosynthesis bifunctional protein MnmC	mnmC	Campylobacter jejuni (strain RM1221)	NLQMFDENLIFEVARLSKK	3 Deamidation (NQ)	BiancoLettera_3839	3	766.728	2297.16	/	45.934	3.9015e-05	13850	84.508	<T
Q8DT87	tRNA dimethylallyltransferase	miaA	Streptococcus mutans serotype c (strain ATCC 700610 / UA159)	EVDENYSAFDFVQEATK	Glu->pyro-Glu,Deamidation (NQ)	BiancoLettera_3840	2	987.934	1973.85	-3.0914	43.983	0.012172	13510	45.28	1212900
Q97I21	tRNA dimethylallyltransferase	miaA	Clostridium acetobutylicum (strain ATCC 824 / DSM 792 / JCM 1419 / LMG 5710 / VKM B-1787)	VIRALEVYK	Oxidation Y	BiancoLettera_3841	2	553.832	1105.65	0.23103	64.232	0.01252	23496	43.083	787710
P75104	tRNA modification GTPase MnmE	mnmE	Mycoplasma pneumoniae (strain ATCC 29342 / M129 / Subtype 1) (Mycoplasmoides pneumoniae)	LSGPDVYR	L-DOPA-quinone	BiancoLettera_3839	2	460.727	919.44	2.7281	26.931	0.011331	5982	115.46	3769700
P75104	tRNA modification GTPase MnmE	mnmE	Mycoplasma pneumoniae (strain ATCC 29342 / M129 / Subtype 1) (Mycoplasmoides pneumoniae)	LSGPDVYR	L-DOPA-quinone	BiancoLettera_3839	2	460.727	919.44	0.60419	29.536	0.011657	6680	106.42	1039300
P75104	tRNA modification GTPase MnmE	mnmE	Mycoplasma pneumoniae (strain ATCC 29342 / M129 / Subtype 1) (Mycoplasmoides pneumoniae)	LSGPDVYR	L-DOPA-quinone	BiancoLettera_3840	2	460.727	919.44	1.3037	27.19	0.010302	6449	111.04	3370800
P75104	tRNA modification GTPase MnmE	mnmE	Mycoplasma pneumoniae (strain ATCC 29342 / M129 / Subtype 1) (Mycoplasmoides pneumoniae)	LSGPDVYR	Oxidation Y	BiancoLettera_3840	2	461.735	921.456	-0.65612	30.167	0.0094868	7420	92.467	3961000
Q65JH8	tRNA pseudouridine synthase B	truB	Bacillus licheniformis (strain ATCC 14580 / DSM 13 / JCM 2505 / CCUG 7422 / NBRC 12200 / NCIMB 9375 / NCTC 10341 / NRRL NRS-1264 / Gibson 46)	VGHTGTLDPEVSGVLPICVGR	Trioxidation (C)	BiancoLettera_3840	3	737.707	2210.1	-0.66387	127.18	0.011382	39611	46.663	263040
Q92C26	tRNA pseudouridine synthase B	truB	Listeria innocua serovar 6a (strain ATCC BAA-680 / CLIP 11262)	LAEYVTDEGKVYVAEITLGK	2 L-DOPA-quinone	BiancoLettera_3839	3	742.711	2225.11	0.64567	44.554	0.0094381	13227	52.498	4006200
C6DFE2	tRNA U34 carboxymethyltransferase	cmoB	Pectobacterium carotovorum subsp. carotovorum (strain PC1)	TDWMITESLAEFLDPEDPSK	Oxidation W	BiancoLettera_3839	3	780.691	2339.05	2.548	49.355	0.0098067	15514	46.663	2503900
A7ZE07	tRNA-2-methylthio-N(6)-dimethylallyladenosine synthase	miaB	Campylobacter concisus (strain 13826)	ICKSMHMPLQSGNTK	Trioxidation (C),Dioxidation M	BiancoLettera_3841	2	906.408	1810.8	0.38822	51.828	0.013544	18008	49.5	512720
A9FST8	tRNA-2-methylthio-N(6)-dimethylallyladenosine synthase	hslU	Sorangium cellulosum (strain So ce56) (Polyangium cellulosum (strain So ce56))	EVGFKGLFGFKYSR	Dioxidation Y	BiancoLettera_3840	2	833.933	1665.85	-0.97456	52.1	7.1471e-17	17473	150.1	1217700
A9FST8	tRNA-2-methylthio-N(6)-dimethylallyladenosine synthase	miaB	Sorangium cellulosum (strain So ce56) (Polyangium cellulosum (strain So ce56))	EVGFKGLFGFKYSR	Dioxidation Y	BiancoLettera_3841	2	833.933	1665.85	1.1553	52.091	0.0064677	18138	88.681	1333500
Q6G5E1	tRNA-cytidine(32) 2-sulfurtransferase	ttcA	Bartonella henselae (strain ATCC 49882 / DSM 28221 / Houston 1) (Rochalimaea henselae)	KWLVALSGGK	Tryptophan oxidation to kynurenin	BiancoLettera_3839	2	531.819	1061.62	-3.2655	63.708	0.013516	21876	42.599	1006900
A6W961	Tryptophan 2,3-dioxygenase	kynA	Kineococcus radiotolerans (strain ATCC BAA-149 / DSM 14245 / SRS30216)	SGTAEENTR	Unmodified	BiancoLettera_3840	1	964.433	963.426	-4.088	39.064	0.013705	11215	42.109	75725
Q2NT53	Tryptophan synthase alpha chain	trpA	Sodalis glossinidius (strain morsitans)	HEDNPAVMLEQLAQFVRELK	3 Deamidation (NQ)	BiancoLettera_3840	3	790.726	2369.16	3.7319	51.701	0.0081145	17275	54.764	240670
Q03CY3	Tryptophan synthase beta chain	trpB	Lacticaseibacillus paracasei (strain ATCC 334 / BCRC 17002 / CCUG 31169 / CIP 107868 / KCTC 3260 / NRRL B-441) (Lactobacillus paracasei)	MKTLNETTQQSTRAGR	Acetyl (Protein N-term),Oxidation (M),2 Deamidation (NQ)	BiancoLettera_3839	2	941.452	1880.89	/	44.467	0.0030272	13191	75.479	<T
Q849P2	Tryptophan synthase beta chain	trpB	Pseudomonas savastanoi pv. phaseolicola (Pseudomonas syringae pv. phaseolicola)	GDKDMQTVMNHMAAAEK	2 Oxidation (M),Dioxidation M	BiancoLettera_3841	2	970.911	1939.81	1.2723	47.207	0.0088801	15774	62.088	738210
P23191	Type II restriction enzyme MboII	mboIIR	Moraxella bovis	NYVSNINLGNSSLK	Dioxidation Y	BiancoLettera_3839	2	777.892	1553.77	3.8865	45.822	0.0045167	13662	77.744	5501000
P17823	Type IV major fimbrial protein FimA	fimA	Dichelobacter nodosus (Bacteroides nodosus)	ESATVKDK	Glu->pyro-Glu	BiancoLettera_3840	2	430.23	858.445	-0.12174	33.667	0.0088136	8849	69.198	682720
P17823	Type IV major fimbrial protein FimA	fimA	Dichelobacter nodosus (Bacteroides nodosus)	ESATVKDK	Glu->pyro-Glu	BiancoLettera_3841	2	430.23	858.445	0.86128	33.571	0.010747	9456	72.789	815720
P17823	Type IV major fimbrial protein FimA	fimA	Dichelobacter nodosus (Bacteroides nodosus)	ESATVKDK	Glu->pyro-Glu	BiancoLettera_3841	2	430.23	858.445	1.0215	33.571	0.0092348	9456	72.789	815720
Q9AHD4	Tyrosine-protein phosphatase CpsB	cpsB	Streptococcus pneumoniae serotype 4 (strain ATCC BAA-334 / TIGR4)	KGMFETPEEKIAENFLQVR	2 Deamidation (NQ)	BiancoLettera_3840	3	756.712	2267.11	/	49.617	0.013082	16290	40.798	<T
Q9AHD4	Tyrosine-protein phosphatase CpsB	cpsB	Streptococcus pneumoniae serotype 4 (strain ATCC BAA-334 / TIGR4)	KGMFETPEEKIAENFLQVR	2 Deamidation (NQ)	BiancoLettera_3841	2	1134.56	2267.11	1.2261	44.059	0.0033463	14313	71.976	5268000
P37747	UDP-galactopyranose mutase	glf	Escherichia coli (strain K12)	YGAHIFHTNDK	Dioxidation Y	BiancoLettera_3839	2	667.81	1333.61	2.3315	38.241	0.011239	10249	75.213	429790
Q2JHP5	UDP-N-acetylmuramoylalanine--D-glutamate ligase	murD	Synechococcus sp. (strain JA-2-3B'a(2-13)) (Cyanobacteria bacterium Yellowstone B-Prime)	LKPDWIVAELSSYQLEASSR	Oxidation W	BiancoLettera_3839	3	770.066	2307.17	-3.4158	56.949	0.011148	19050	46.131	2026100
O05954	UDP-N-acetylmuramoyl-L-alanyl-D-glutamate--2,6-diaminopimelate ligase	murE	Rickettsia prowazekii (strain Madrid E)	QDDILLIAGKGHETYQIIGDK	Gln->pyro-Glu,Oxidation Y	BiancoLettera_3841	3	776.069	2325.19	/	67.895	0.01171	24633	45.257	<T
P33343	Uncharacterized fimbrial-like protein YehD	yehD	Escherichia coli (strain K12)	YSTYDDAVGVTSSMLK	Oxidation (M),Dioxidation Y,L-DOPA-quinone	BiancoLettera_3840	2	899.888	1797.76	1.5498	45.521	0.012626	14254	61.213	2153100
P44757	Uncharacterized HTH-type transcriptional regulator HI_0570	/	Haemophilus influenzae (strain ATCC 51907 / DSM 11121 / KW20 / Rd)	EVAREAGIAPTSFYR	Unmodified	BiancoLettera_3840	2	833.931	1665.85	1.5496	52.1	0.01199	17473	101.38	1217700
P40950	Uncharacterized HTH-type transcriptional regulator YuxN	yuxN	Bacillus subtilis (strain 168)	IDDMVKGMSER	Oxidation (M)	BiancoLettera_3840	2	648.8	1295.58	/	34.852	0.014647	9399	52.255	<T
P9WG93	Uncharacterized membrane protein Rv2723	Rv2723	Mycobacterium tuberculosis (strain ATCC 25618 / H37Rv)	MQPGQDDDLMTLLCR	2 Oxidation (M)	BiancoLettera_3839	2	912.9	1823.79	-1.5554	40.332	0.011499	11550	51.727	1967800
P9WG93	Uncharacterized membrane protein Rv2723	Rv2723	Mycobacterium tuberculosis (strain ATCC 25618 / H37Rv)	MQPGQDDDLMTLLCR	2 Oxidation (M)	BiancoLettera_3839	2	912.9	1823.79	-0.1847	40.332	0.01273	11550	51.727	1967800
O05389	Uncharacterized oxidoreductase YrbE	yrbE	Bacillus subtilis (strain 168)	TSGGLFMDMSIHDFDMAR	2 Oxidation (M)	BiancoLettera_3841	2	1031.94	2061.86	0.86224	44.346	0.011217	14377	51.013	7202300
O66915	Uncharacterized protein aq_693	/	Aquifex aeolicus (strain VF5)	NIKNEEATVWGGDIFGR	Tryptophan oxidation to oxolactone	BiancoLettera_3841	2	960.466	1918.92	/	46.108	0.012516	15246	49.632	<T
Q92F66	Uncharacterized protein Lin0241	lin0241	Listeria innocua serovar 6a (strain ATCC BAA-680 / CLIP 11262)	ETLQSESNR	Glu->pyro-Glu,2 Deamidation (NQ)	BiancoLettera_3840	2	524.233	1046.45	-4.2624	35.396	0.01358	9650	40.882	1083700
P47363	Uncharacterized protein MG117	MG117	Mycoplasma genitalium (strain ATCC 33530 / DSM 19775 / NCTC 10195 / G37) (Mycoplasmoides genitalium)	QTWLYVDQLWIVDLSNNK	Tryptophan oxidation to kynurenin	BiancoLettera_3839	3	747.051	2238.13	-3.3441	44.83	0.0070979	13262	62.438	8149200
P75380	Uncharacterized protein MG285 homolog	/	Mycoplasma pneumoniae (strain ATCC 29342 / M129 / Subtype 1) (Mycoplasmoides pneumoniae)	LGNWSSEK	Oxidation W	BiancoLettera_3839	2	468.725	935.435	1.4167	34.99	0.014298	8952	53.351	362110
P75407	Uncharacterized protein MPN_374	/	Mycoplasma pneumoniae (strain ATCC 29342 / M129 / Subtype 1) (Mycoplasmoides pneumoniae)	NFNLDKLLIPK	Unmodified	BiancoLettera_3840	3	438.931	1313.77	-3.639	37.676	0.013186	11744	86.189	73199000
P75407	Uncharacterized protein MPN_374	/	Mycoplasma pneumoniae (strain ATCC 29342 / M129 / Subtype 1) (Mycoplasmoides pneumoniae)	NFNLDKLLIPK	Unmodified	BiancoLettera_3839	3	438.931	1313.77	-3.0761	39.272	0.010786	10211	82.417	70087000
P75407	Uncharacterized protein MPN_374	/	Mycoplasma pneumoniae (strain ATCC 29342 / M129 / Subtype 1) (Mycoplasmoides pneumoniae)	NFNLDKLLIPK	Unmodified	BiancoLettera_3840	3	438.931	1313.77	-3.2278	37.676	0.0083137	11744	86.189	73199000
Q9HT89	Uncharacterized protein PA5481	PA5481	Pseudomonas aeruginosa (strain ATCC 15692 / DSM 22644 / CIP 104116 / JCM 14847 / LMG 12228 / 1C / PRS 101 / PAO1)	SHAYGLYVQVPEGLPQDKSPSK	Oxidation Y	BiancoLettera_3840	3	806.076	2415.21	/	44.56	0.013056	13836	41.905	<T
Q9ZD73	Uncharacterized protein RP471	RP471	Rickettsia prowazekii (strain Madrid E)	MPQIYFNGPEGRIEGRYAK	Acetyl (Protein N-term)	BiancoLettera_3839	3	756.713	2267.12	0.3367	44.402	0.0071394	13978	57.936	81959000
Q9ZD73	Uncharacterized protein RP471	RP471	Rickettsia prowazekii (strain Madrid E)	MPQIYFNGPEGRIEGRYAK	Acetyl (Protein N-term)	BiancoLettera_3840	3	756.713	2267.12	0.55819	44.065	0.0075959	14289	54.768	78816000
Q9ZD73	Uncharacterized protein RP471	RP471	Rickettsia prowazekii (strain Madrid E)	MPQIYFNGPEGRIEGRYAK	Acetyl (Protein N-term)	BiancoLettera_3841	3	756.713	2267.12	1.0096	44.103	0.012227	14033	42.716	78371000
P55378	Uncharacterized protein y4bK	/	Sinorhizobium fredii (strain NBRC 101917 / NGR234)	GPEMLSADEFAEEIGATR	Dioxidation M	BiancoLettera_3840	2	977.939	1953.86	-2.5382	44.339	0.010939	13733	82.85	1968600
P77427	Uncharacterized protein YbeU	ybeU	Escherichia coli (strain K12)	WLTEEESLWLQSRVYVR	Tryptophan oxidation to kynurenin,Tryptophan oxidation to oxolactone	BiancoLettera_3840	2	1106.56	2211.1	-3.4446	45.503	0.0033379	14324	95.401	2504200
P77427	Uncharacterized protein YbeU	ybeU	Escherichia coli (strain K12)	WLTEEESLWLQSRVYVR	Tryptophan oxidation to kynurenin,Tryptophan oxidation to oxolactone	BiancoLettera_3841	2	1106.56	2211.1	-2.4788	45.524	1.1e-05	14836	116.01	2612900
Q45062	Uncharacterized protein YneQ	yneQ	Bacillus subtilis (strain 168)	AGCADIDKLVQWGAAYGLKK	Trioxidation (C)	BiancoLettera_3839	3	738.04	2211.1	0.24532	77.611	0.012685	26677	45.342	230200
O34471	Uncharacterized protein YtlQ	ytlQ	Bacillus subtilis (strain 168)	ILRYLTQQLPDSYFIMYK	Oxidation (M),2 Oxidation Y	BiancoLettera_3841	3	780.736	2339.19	3.1215	45.465	0.011844	14945	48.899	12863000
P46325	Uncharacterized protein YxbA	yxbA	Bacillus subtilis (strain 168)	NPEMPSRK	Oxidation (M)	BiancoLettera_3840	2	487.74	973.465	-2.7614	38.786	0.0096927	11058	72.789	610080
P46325	Uncharacterized protein YxbA	yxbA	Bacillus subtilis (strain 168)	NPEMPSRK	Oxidation (M)	BiancoLettera_3840	2	487.74	973.465	-2.5717	38.786	0.01305	11058	72.789	610080
P46325	Uncharacterized protein YxbA	yxbA	Bacillus subtilis (strain 168)	NPEMPSRK	Oxidation (M)	BiancoLettera_3840	2	487.74	973.465	-3.0724	38.786	0.0088737	11058	72.789	610080
Q7N0K1	UPF0234 protein plu3881	/	Photorhabdus laumondii subsp. laumondii (strain DSM 15139 / CIP 105565 / TT01) (Photorhabdus luminescens subsp. laumondii)	IASESDFQVNQLVDIMREK	Oxidation (M),Deamidation (NQ)	BiancoLettera_3839	3	747.035	2238.08	2.139	49.028	0.0027454	15272	83.894	62693000
Q7N0K1	UPF0234 protein plu3881	/	Photorhabdus laumondii subsp. laumondii (strain DSM 15139 / CIP 105565 / TT01) (Photorhabdus luminescens subsp. laumondii)	IASESDFQVNQLVDIMREK	Oxidation (M),Deamidation (NQ)	BiancoLettera_3841	2	1120.05	2238.08	3.1712	49.078	0.0021073	16635	75.483	43654000
Q7N0K1	UPF0234 protein plu3881	/	Photorhabdus laumondii subsp. laumondii (strain DSM 15139 / CIP 105565 / TT01) (Photorhabdus luminescens subsp. laumondii)	IASESDFQVNQLVDIMREK	Oxidation (M),2 Deamidation (NQ)	BiancoLettera_3840	3	747.363	2239.07	4.365	49.73	0.012323	16346	60.334	2928400
Q9CNB3	UPF0339 protein PM0519	PM0519	Pasteurella multocida (strain Pm70)	NDKPYFVLK	L-DOPA-quinone	BiancoLettera_3841	2	569.301	1136.59	-3.662	41.231	0.0091352	13044	71.692	173420
C0MGL2	UPF0342 protein SZO_10960	/	Streptococcus equi subsp. zooepidemicus (strain H70)	MSQDIYDYANKLERAVR	Acetyl (Protein N-term),Deamidation (NQ)	BiancoLettera_3840	2	1058.01	2114.01	-0.27945	46.72	0.013266	14754	40.475	3127500
B1I374	UPF0473 protein Daud_0916	Daud_0916	Desulforudis audaxviator (strain MP104C)	VADAWQEK	Oxidation W	BiancoLettera_3840	1	962.458	961.451	1.0246	35.257	0.013402	9592	47.916	132840
B3H340	UPF0758 protein APP7_2058	APP7_2058	Actinobacillus pleuropneumoniae serotype 7 (strain AP76)	LEMACDLVGIR	Dioxidation M	BiancoLettera_3839	2	654.818	1307.62	/	36.318	0.0072142	9453	62.546	<T
Q4JTK4	Uracil phosphoribosyltransferase	upp	Corynebacterium jeikeium (strain K411)	LSIMRDKNSDNAQFR	Oxidation (M),3 Deamidation (NQ)	BiancoLettera_3840	2	907.423	1812.83	0.98999	59.65	0.011404	20862	45.359	108790
B3CM33	Uroporphyrinogen decarboxylase	hemE	Wolbachia pipientis subsp. Culex pipiens (strain wPip)	TFPILNAIRKVR	Deamidation (NQ)	BiancoLettera_3840	3	476.961	1427.86	/	37.896	0.011276	10657	54.471	<T
Q6G8A2	Uroporphyrinogen decarboxylase	hemE	Staphylococcus aureus (strain MSSA476)	GEETSHTPVWFMRQAGRSQPEYR	Oxidation (M)	BiancoLettera_3840	3	922.433	2764.28	-0.38728	48.664	0.0065786	15852	54.668	392500
Q6G8A2	Uroporphyrinogen decarboxylase	hemE	Staphylococcus aureus (strain MSSA476)	GEETSHTPVWFMRQAGRSQPEYR	Oxidation (M)	BiancoLettera_3840	3	922.433	2764.28	1.4328	48.664	0.0062886	15852	54.668	392500
Q6G8A2	Uroporphyrinogen decarboxylase	hemE	Staphylococcus aureus (strain MSSA476)	GEETSHTPVWFMRQAGRSQPEYR	Oxidation (M)	BiancoLettera_3840	3	922.433	2764.28	0.63412	48.664	0.0071818	15852	54.668	392500
Q6G8A2	Uroporphyrinogen decarboxylase	hemE	Staphylococcus aureus (strain MSSA476)	GEETSHTPVWFMRQAGRSQPEYR	Oxidation (M)	BiancoLettera_3840	3	922.433	2764.28	0.38443	48.664	0.0077678	15852	54.668	392500
Q8YXS9	UvrABC system protein B	uvrB	Nostoc sp. (strain PCC 7120 / SAG 25.82 / UTEX 2576)	RRGIQVAYNK	Oxidation Y	BiancoLettera_3839	2	610.847	1219.68	0.75997	45.104	0.010854	13677	48.561	1079200
B9DUK9	UvrABC system protein C	uvrC	Streptococcus uberis (strain ATCC BAA-854 / 0140J)	KQLVALATKNAR	2 Deamidation (NQ)	BiancoLettera_3839	3	438.93	1313.77	-0.9082	39.272	0.0049133	11631	96.604	70087000
B9DUK9	UvrABC system protein C	uvrC	Streptococcus uberis (strain ATCC BAA-854 / 0140J)	KQLVALATKNAR	2 Deamidation (NQ)	BiancoLettera_3839	3	438.93	1313.77	0.010243	44.643	0.012056	13505	65.241	2533900
B9DUK9	UvrABC system protein C	uvrC	Streptococcus uberis (strain ATCC BAA-854 / 0140J)	KQLVALATKNAR	2 Deamidation (NQ)	BiancoLettera_3839	3	438.93	1313.77	/	59.648	0.011171	20295	50.484	<T
B9DUK9	UvrABC system protein C	uvrC	Streptococcus uberis (strain ATCC BAA-854 / 0140J)	KQLVALATKNAR	2 Deamidation (NQ)	BiancoLettera_3839	3	438.93	1313.77	/	115.9	0.010126	36688	55.98	<T
B9DUK9	UvrABC system protein C	uvrC	Streptococcus uberis (strain ATCC BAA-854 / 0140J)	KQLVALATKNAR	2 Deamidation (NQ)	BiancoLettera_3840	3	438.93	1313.77	-0.43839	33.774	0.0083297	8850	84.507	24886000
B9DUK9	UvrABC system protein C	uvrC	Streptococcus uberis (strain ATCC BAA-854 / 0140J)	KQLVALATKNAR	2 Deamidation (NQ)	BiancoLettera_3840	3	438.93	1313.77	1.2333	37.676	0.010565	10336	81.676	73199000
B9DUK9	UvrABC system protein C	uvrC	Streptococcus uberis (strain ATCC BAA-854 / 0140J)	KQLVALATKNAR	2 Deamidation (NQ)	BiancoLettera_3840	3	438.93	1313.77	/	46.111	0.010804	14579	57.885	<T
B9DUK9	UvrABC system protein C	uvrC	Streptococcus uberis (strain ATCC BAA-854 / 0140J)	KQLVALATKNAR	2 Deamidation (NQ)	BiancoLettera_3840	3	438.93	1313.77	/	51.628	0.010164	17237	56.087	<T
B9DUK9	UvrABC system protein C	uvrC	Streptococcus uberis (strain ATCC BAA-854 / 0140J)	KQLVALATKNAR	2 Deamidation (NQ)	BiancoLettera_3840	3	438.93	1313.77	/	52.639	0.011354	17719	50.149	<T
B9DUK9	UvrABC system protein C	uvrC	Streptococcus uberis (strain ATCC BAA-854 / 0140J)	KQLVALATKNAR	2 Deamidation (NQ)	BiancoLettera_3841	3	438.93	1313.77	-1.4837	37.55	0.0068838	12382	89.805	71042000
B9DUK9	UvrABC system protein C	uvrC	Streptococcus uberis (strain ATCC BAA-854 / 0140J)	KQLVALATKNAR	2 Deamidation (NQ)	BiancoLettera_3841	3	438.93	1313.77	-0.73937	42.664	0.012753	13853	63.944	2566100
B9DUK9	UvrABC system protein C	uvrC	Streptococcus uberis (strain ATCC BAA-854 / 0140J)	KQLVALATKNAR	2 Deamidation (NQ)	BiancoLettera_3841	3	438.93	1313.77	-0.71706	44.087	0.011734	14354	65.842	3168000
B9DUK9	UvrABC system protein C	uvrC	Streptococcus uberis (strain ATCC BAA-854 / 0140J)	KQLVALATKNAR	2 Deamidation (NQ)	BiancoLettera_3841	3	438.93	1313.77	/	70.545	0.01222	25484	48.568	<T
A3DJ07	UvrABC system protein C	uvrC	Acetivibrio thermocellus (strain ATCC 27405 / DSM 1237 / JCM 9322 / NBRC 103400 / NCIMB 10682 / NRRL B-4536 / VPI 7372) (Clostridium thermocellum)	EAADNLEFERAARIR	Glu->pyro-Glu	BiancoLettera_3839	2	871.95	1741.89	-4.1788	48.49	0.013666	15061	47.894	5029100
B1W0Y8	UvrABC system protein C	uvrC	Streptomyces griseus subsp. griseus (strain JCM 4626 / NBRC 13350)	YFGPYGHAWAIRETVDLMLR	Oxidation (M),Oxidation Y,Dioxidation Y	BiancoLettera_3840	3	820.399	2458.17	/	17.879	0.012127	4407	41.386	<T
B4SQQ3	UvrABC system protein C	uvrC	Stenotrophomonas maltophilia (strain R551-3)	IMSMISQITRMDVTVTR	3 Oxidation (M)	BiancoLettera_3839	2	1015.51	2029	-3.6594	48.064	0.0056763	14872	64.439	1133500
B4SQQ3	UvrABC system protein C	uvrC	Stenotrophomonas maltophilia (strain R551-3)	IMSMISQITRMDVTVTR	3 Oxidation (M)	BiancoLettera_3840	2	1015.51	2029	-2.9784	48.156	0.01182	15566	45.077	947280
Q8EWS6	UvrABC system protein C	uvrC	Malacoplasma penetrans (strain HF-2) (Mycoplasma penetrans)	KDVMDTAFNNAVEIMKNK	2 Oxidation (M)	BiancoLettera_3840	2	1050.51	2099	-0.13103	47.708	0.013381	15329	43.991	12005000
Q8YTI9	UvrABC system protein C	uvrC	Nostoc sp. (strain PCC 7120 / SAG 25.82 / UTEX 2576)	VAMVFQGRTQELIDILSEQMEK	Oxidation (M),Dioxidation M	BiancoLettera_3840	3	871.768	2612.28	1.2717	47.294	0.0089601	15110	54.511	1630400
Q7MZ25	Valine--tRNA ligase	valS	Photorhabdus laumondii subsp. laumondii (strain DSM 15139 / CIP 105565 / TT01) (Photorhabdus luminescens subsp. laumondii)	ERFTMDEGLSNAVKEAFVR	Glu->pyro-Glu,Deamidation (NQ)	BiancoLettera_3841	3	728.025	2181.05	/	43.97	0.012426	14290	49.425	<T
Q8FN65	Valine--tRNA ligase	valS	Corynebacterium efficiens (strain DSM 44549 / YS-314 / AJ 12310 / JCM 11189 / NBRC 100395)	AVQTIFKKLYDSGMIYQANR	L-DOPA-quinone	BiancoLettera_3839	3	787.407	2359.2	/	61.115	0.012893	20896	43.208	<T
Q7UVG2	Xylose isomerase	xylA	Rhodopirellula baltica (strain DSM 10527 / NCIMB 13988 / SH1)	PWDNGSESVENAQK	Tryptophan oxidation to kynurenin	BiancoLettera_3840	2	782.847	1563.68	-2.5842	37.251	0.012346	10450	74.841	1227200

## Sheet: DB_Viruses
Leading razor protein	Protein names	Gene names	Organism	Sequence	Modifications	Raw file	Charge	Sperimental m/z	Theoretical Mass	Mass error [ppm]	Retention time	PEP	MS/MS scan number	Score	Intensity
A0MD28	Replicase polyprotein 1ab	/	Porcine reproductive and respiratory syndrome virus (isolate Pig/United States/SD 01-08/2001) (PRRSV)	QDGYSFPGPAFFMSMWEK	Gln->pyro-Glu	BiancoLettera_3839	2	1054.45	2106.89	0.11861	50.983	0.01488	16288	44.616	561720
A0MD28	Replicase polyprotein 1ab	/	Porcine reproductive and respiratory syndrome virus (isolate Pig/United States/SD 01-08/2001) (PRRSV)	MLKDCPSPEQAMALLAK	2 Oxidation (M)	BiancoLettera_3839	2	967.973	1933.93	-3.3151	52.099	0.015682	16827	42.475	1077800
A0MD28	Replicase polyprotein 1ab	/	Porcine reproductive and respiratory syndrome virus (isolate Pig/United States/SD 01-08/2001) (PRRSV)	QDGYSFPGPAFFMSMWEK	Gln->pyro-Glu	BiancoLettera_3839	2	1054.45	2106.89	0.75812	50.983	0.012854	16288	44.616	561720
C8XPB2	Genome polyprotein	/	Edge Hill virus (EHV)	VQLIRMAEGEGVISRHDIER	Dioxidation M	BiancoLettera_3841	4	585.808	2339.2	-2.4913	63	0.01065	22979	40.614	231160
C8XPB2	Genome polyprotein	/	Edge Hill virus (EHV)	RLTPHWASVK	Tryptophan oxidation to oxolactone	BiancoLettera_3841	3	403.556	1207.65	-1.4716	30.779	0.015307	8363	40.715	224140
P26192	Protein VP3	/	Rotavirus C (strain RVC/Pig/United States/Cowden/1980) (RV-C)	VRTNGVYIDVRSDFDK	Dioxidation Y	BiancoLettera_3841	2	958.479	1914.94	3.9501	50.702	0.0089839	17437	53.211	3456200
P26192	Protein VP3	/	Rotavirus C (strain RVC/Pig/United States/Cowden/1980) (RV-C)	NYMNFLTLMFYIKNMK	2 Oxidation (M)	BiancoLettera_3839	2	1052.01	2102	2.7879	56.041	0.0034273	18667	64.103	943680
Q3V4W3	Uncharacterized protein ORF211	/	Acidianus two-tailed virus (ATV)	EVIGRMVYK	Oxidation (M)	BiancoLettera_3839	2	555.802	1109.59	/	50.752	0.015367	16195	45.718	<T
Q3V4W3	Uncharacterized protein ORF211	/	Acidianus two-tailed virus (ATV)	ILYPYKATTSILYIDGAVYPDIVDFVALR	2 Dioxidation Y	BiancoLettera_3839	4	839.194	3352.75	-0.86182	49.371	0.0010761	15523	46.145	19571000
Q3V4W3	Uncharacterized protein ORF211	/	Acidianus two-tailed virus (ATV)	ILYPYKATTSILYIDGAVYPDIVDFVALR	2 Dioxidation Y	BiancoLettera_3841	4	839.194	3352.75	-1.557	48.532	0.0020211	16309	42.321	22531000
Q3V4W3	Uncharacterized protein ORF211	/	Acidianus two-tailed virus (ATV)	EVIGRMVYK	Oxidation (M)	BiancoLettera_3839	2	555.802	1109.59	/	50.752	0.014992	16195	45.718	<T
Q5UPV5	Putative ankyrin repeat protein L279	/	Acanthamoeba polyphaga mimivirus (APMV)	DGLNIYKTSNTITNISSDNK	L-DOPA-quinone	BiancoLettera_3839	3	738.029	2211.07	2.8813	51.604	0.0066881	16629	47.047	5304400
Q5UPV5	Putative ankyrin repeat protein L279	/	Acanthamoeba polyphaga mimivirus (APMV)	EGITYLDPSK	Glu->pyro-Glu,L-DOPA-quinone	BiancoLettera_3839	2	559.772	1117.53	-2.2529	57.267	0.015021	19194	40.002	74213
Q9QJ12	Uncharacterized protein U95	U95	Human herpesvirus 6B (strain Z29) (HHV-6 variant B) (Human B lymphotropic virus)	APCLLLK	Trioxidation (C)	BiancoLettera_3839	2	431.739	861.463	-0.49034	37.081	0.0090525	9755	46.351	755110
Q9QJ12	Uncharacterized protein U95	U95	Human herpesvirus 6B (strain Z29) (HHV-6 variant B) (Human B lymphotropic virus)	MYLDYEIPSK	Oxidation Y,Dioxidation Y	BiancoLettera_3840	2	653.797	1305.58	-0.99245	37.404	0.006379	10734	70.525	811090
Q9QJ12	Uncharacterized protein U95	U95	Human herpesvirus 6B (strain Z29) (HHV-6 variant B) (Human B lymphotropic virus)	SHPGSKANVLIAADKNLGIYGYHK	2 L-DOPA-quinone	BiancoLettera_3839	3	861.11	2580.31	3.581	44.973	0.0061934	13365	45.992	1280300
A0A345MJY6	Anti-Pycsar protein Apyc1	/	Bacillus phage BSP38	YSDTYDDLSLSDYFTVR	Oxidation Y,Dioxidation Y	BiancoLettera_3840	2	1054.45	2106.89	-3.6489	51.039	0.012124	16960	45.879	399660
A0R3R7	Multifunctional non-homologous end joining protein LigD	ligD	Mycolicibacterium smegmatis (strain ATCC 700084 / mc(2)155) (Mycobacterium smegmatis)	QPSWRGLRPDK	Dioxidation W	BiancoLettera_3841	2	686.36	1370.71	-1.146	48.796	0.014338	16563	48.602	560070
A2T3T1	Non-structural protein 1	/	Rotavirus A (isolate RVA/Monkey/United States/TUCH/2003/G3P[24]) (RV-A)	EKLQCIIDLYNLLFPISPGIINR	Glu->pyro-Glu,Deamidation (NQ)	BiancoLettera_3840	3	904.831	2711.47	/	18.251	0.013142	4592	42.711	<T
A4ZUA5	Putative glycosyltransferase ORF315	ORF315	Acidianus bottle-shaped virus (isolate Italy/Pozzuoli) (ABV)	CVALLDSALMTIPYRNPVFK	Oxidation (M),Dioxidation Y	BiancoLettera_3839	3	786.073	2355.2	-3.6558	46.008	0.0041833	13740	54.768	28562000
A4ZUB9	Uncharacterized protein ORF59	ORF59	Acidianus bottle-shaped virus (isolate Italy/Pozzuoli) (ABV)	YLFYVLLSSLFLSALIYVIGK	Dioxidation Y,L-DOPA-quinone	BiancoLettera_3839	2	1234.69	2467.37	/	40.011	0.0081373	11076	49.12	<T
B2C4J1	Nucleoprotein	N	Chapare mammarenavirus (isolate Human/Bolivia/810419/2003)	SPVGGVYLGNLSQSQLSK	Dioxidation Y	BiancoLettera_3841	2	933.484	1864.95	-0.18928	51.618	0.0094925	17906	47.189	218330
B2ZDY2	RNA-directed RNA polymerase L	L	Whitewater Arroyo mammarenavirus (isolate Rat/United States/AV 9310135/1995) (WWAV)	TKLMEAIR	Oxidation (M)	BiancoLettera_3841	2	489.276	976.538	/	37.866	0.014489	11314	41.227	<T
B3F2X6	Inner capsid protein VP2	/	Rotavirus A (isolate RVA/Monkey/United States/TUCH/2003/G3P[24]) (RV-A)	QDDRMQEKEENK	Oxidation (M),Deamidation (NQ)	BiancoLettera_3841	2	783.839	1565.66	-2.8858	46.32	0.010407	15354	61.765	212500
B3F2X7	Protein VP3	/	Rotavirus A (isolate RVA/Monkey/United States/TUCH/2003/G3P[24]) (RV-A)	RNADWREWR	Tryptophan oxidation to kynurenin	BiancoLettera_3841	2	646.816	1291.62	/	33.788	0.012925	9591	49.097	<T
B4YNF0	Putative integrase V10	/	Sputnik virophage	VLQDTESTANAKR	Unmodified	BiancoLettera_3839	2	716.873	1431.73	3.0281	39.202	0.0057569	10488	73.233	3069100
B4YNF0	Putative integrase V10	/	Sputnik virophage	VLQDTESTANAKR	Unmodified	BiancoLettera_3839	2	716.873	1431.73	3.0511	39.202	0.0001078	10488	73.233	3069100
B4YNF0	Putative integrase V10	/	Sputnik virophage	VLQDTESTANAKR	Unmodified	BiancoLettera_3839	2	716.873	1431.73	3.3596	39.202	0.0068593	10488	73.233	3069100
B4YNF0	Putative integrase V10	/	Sputnik virophage	VLQDTESTANAKR	Unmodified	BiancoLettera_3840	2	716.873	1431.73	2.7129	39.074	0.010086	11437	44.318	4209400
B4YNF0	Putative integrase V10	/	Sputnik virophage	VLQDTESTANAKR	Unmodified	BiancoLettera_3841	2	716.873	1431.73	2.6771	39.01	0.011029	12090	42.336	4188400
B5YL10	CRISPR-associated endonuclease Cas1 2	cas1-2	Thermodesulfovibrio yellowstonii (strain ATCC 51303 / DSM 11347 / YP87)	EHLNSGYMILKQAEHYLDTGK	L-DOPA-quinone	BiancoLettera_3840	2	1231.09	2460.17	/	15.318	0.014097	3168	40.552	<T
C0MHL9	Genome polyprotein	/	Saffold virus (SafV) (Human TMEV-like virus-Saffold)	ADTAFKVDANWQK	Unmodified	BiancoLettera_3840	3	498.584	1492.73	-1.7544	29.161	0.0083685	7243	48.044	1810800
C1JCT1	Polyprotein	/	Solenopsis invicta virus 3 (SINV-3)	WPEMSTVVNKSLAAGAEVFK	Oxidation (M),Dioxidation W	BiancoLettera_3840	2	1106.55	2211.09	0.12692	45.503	0.0037748	14824	49.483	2504200
C8XPA8	Genome polyprotein	/	Banzi virus (BANV)	MLRKGEFTMLDYHPGAGK	Dioxidation Y	BiancoLettera_3841	2	1042.01	2082	-0.28135	47.758	0.012257	16125	42.095	3932000
D8V071	Phosphoprotein	P	Tibrogargan virus (strain CS132) (TIBV)	GKYYFDINNPSLNINKIANVDCQDK	2 Deamidation (NQ)	BiancoLettera_3841	3	982.471	2944.39	2.9254	46.247	0.0070478	15225	42.325	1144700
K9N638	Replicase polyprotein 1a	1a	Middle East respiratory syndrome-related coronavirus (isolate United Kingdom/H123990006/2012) (MERS-CoV) (Betacoronavirus England 1)	MSFVAGVTAQGAR	Acetyl (Protein N-term),Oxidation (M),Deamidation (NQ)	BiancoLettera_3841	2	677.327	1352.64	/	19.117	0.011622	5367	44.203	<T
O21884	Baseplate protein gp16	/	Lactococcus phage SK1 (Lactococcus lactis bacteriophage SK1)	KKLNLDMVYLVTDVDESNK	Oxidation (M),Deamidation (NQ)	BiancoLettera_3841	3	747.715	2240.12	/	45.389	0.0062024	14920	48.883	<T
O35893	Nuclear autoantigen Sp-100	Sp100	Mus caroli (Ryukyu mouse) (Ricefield mouse)	EDSNASPR	Glu->pyro-Glu	BiancoLettera_3840	2	429.191	856.368	/	35.391	0.015584	9652	41.652	<T
O42049	Matrix protein	M	Human respiratory syncytial virus B (strain B1)	DLNSLENIATTEFKNAITNAK	2 Deamidation (NQ)	BiancoLettera_3841	3	770.388	2308.14	3.2068	50.755	0.0087402	17472	46.494	696590
O48471	Endolysin	25	Bacillus phage SPP1 (Bacteriophage SPP1)	TVTVNGSKMYK	Oxidation (M),Dioxidation Y	BiancoLettera_3840	2	638.316	1274.62	4.308	27.213	0.0090233	6473	66.621	718980
O55716	Ribonucleoside-diphosphate reductase large subunit	/	Invertebrate iridescent virus 6 (IIV-6) (Chilo iridescent virus)	LFISSSGLYHLSEQGFETRR	Unmodified	BiancoLettera_3840	2	1164.09	2326.17	-3.2653	49.282	0.007189	16081	43.544	2065600
O56043	Outer capsid protein VP2	S2	Rice ragged stunt virus (isolate Thailand) (RRSV)	YKSDGQVIDPYESHRGK	Dioxidation Y	BiancoLettera_3839	2	1005.98	2009.94	-3.3436	58.045	0.013554	19609	43.544	247620
O56861	Envelope glycoprotein gp130	env	Feline foamy virus (FFV) (Feline syncytial virus)	MEQEHVMTLK	Acetyl (Protein N-term),Oxidation (M),Deamidation (NQ)	BiancoLettera_3839	2	652.797	1303.58	/	31.904	0.0066699	7620	43.083	<T
O57249	Protein A49	/	Vaccinia virus (strain Ankara) (VACV)	ENILQLSNNIR	2 Deamidation (NQ)	BiancoLettera_3841	2	658.346	1314.68	-0.040121	41.942	0.0048108	13290	60.064	377590
O64197	Gene 1 protein	1	Mycobacterium phage D29 (Mycobacteriophage D29)	MTFPSSSAYEIPDLR	Oxidation (M)	BiancoLettera_3839	2	865.409	1728.8	1.1796	49.588	0.0079071	15651	51.927	193900
O72907	Nucleoside triphosphatase I	NPH1	Fowlpox virus (strain NVSL) (FPV)	LVYNYIAK	Dioxidation Y	BiancoLettera_3841	2	508.277	1014.54	/	32.566	0.01231	9093	50.025	<T
O91729	Nucleoside triphosphatase I	NPH1	Choristoneura fumiferana entomopoxvirus (CfEPV)	NINFSKEFINAFKNNEIK	4 Deamidation (NQ)	BiancoLettera_3839	2	1087.54	2173.06	-4.0967	47.322	0.0071257	14486	82.505	19057000
P00527	Tyrosine-protein kinase transforming protein Yes	V-YES	Y73 avian sarcoma virus (Y73SV) (Avian sarcoma virus (strain Y73))	FQIINNTEGDWWEAR	Oxidation W,Dioxidation W	BiancoLettera_3841	2	963.934	1925.85	3.4528	41.269	0.01514	13066	40.496	4013200
P00544	Tyrosine-protein kinase transforming protein Fgr	V-FGR	Feline sarcoma virus (strain Gardner-Rasheed)	AGFAGDDAPR	Unmodified	BiancoLettera_3839	2	488.728	975.441	1.0919	30.917	0.0129	7156	80.455	587910
P00544	Tyrosine-protein kinase transforming protein Fgr	V-FGR	Feline sarcoma virus (strain Gardner-Rasheed)	AGFAGDDAPR	Unmodified	BiancoLettera_3840	2	488.728	975.441	-1.0009	31.158	0.015648	7859	85.676	387220
P00544	Tyrosine-protein kinase transforming protein Fgr	V-FGR	Feline sarcoma virus (strain Gardner-Rasheed)	AGFAGDDAPR	Unmodified	BiancoLettera_3839	2	488.728	975.441	0.59107	30.917	0.0072021	7156	80.455	587910
P00544	Tyrosine-protein kinase transforming protein Fgr	V-FGR	Feline sarcoma virus (strain Gardner-Rasheed)	AGFAGDDAPR	Unmodified	BiancoLettera_3840	2	488.728	975.441	0.22513	31.158	0.0020414	7859	85.676	387220
P00544	Tyrosine-protein kinase transforming protein Fgr	V-FGR	Feline sarcoma virus (strain Gardner-Rasheed)	AGFAGDDAPR	Unmodified	BiancoLettera_3841	2	488.728	975.441	-0.27598	31.031	0.0079872	8477	75.378	437360
P00544	Tyrosine-protein kinase transforming protein Fgr	V-FGR	Feline sarcoma virus (strain Gardner-Rasheed)	AGFAGDDAPR	Unmodified	BiancoLettera_3839	2	488.728	975.441	0.75367	30.917	0.013431	7156	80.455	587910
P00544	Tyrosine-protein kinase transforming protein Fgr	V-FGR	Feline sarcoma virus (strain Gardner-Rasheed)	AGFAGDDAPR	Unmodified	BiancoLettera_3840	2	488.728	975.441	0.098588	31.158	0.011685	7859	85.676	387220
P00544	Tyrosine-protein kinase transforming protein Fgr	V-FGR	Feline sarcoma virus (strain Gardner-Rasheed)	AGFAGDDAPR	Unmodified	BiancoLettera_3841	2	488.728	975.441	-0.33439	31.031	0.012857	8477	75.378	437360
P00545	Tyrosine-protein kinase transforming protein fms	V-FMS	Feline sarcoma virus (strain McDonough)	EDAVLKVAVK	Glu->pyro-Glu	BiancoLettera_3839	2	527.319	1052.62	0.61706	39.361	0.011238	10801	42.599	257330
P03090	Major capsid protein VP1	/	Murine polyomavirus (strain A2) (MPyV)	KSGVSKCETK	Trioxidation (C)	BiancoLettera_3840	2	586.285	1170.56	/	56.973	0.015474	19741	48.091	<T
P03290	Uncharacterized protein E-115	/	Human adenovirus C serotype 2 (HAdV-2) (Human adenovirus 2)	GWTMTPWSNATWPTR	Oxidation (M),Dioxidation W,Tryptophan oxidation to oxolactone	BiancoLettera_3839	2	927.399	1852.78	1.9471	51.995	0.013669	16783	40.496	521740
P03355	Gag-Pol polyprotein	gag-pol	Moloney murine leukemia virus (isolate Shinnick) (MoMLV)	PLAAAYQEQLDRPVVPHPYR	Dioxidation Y,L-DOPA-quinone	BiancoLettera_3841	2	1183.6	2365.18	/	55.862	0.012501	19907	41.684	<T
P03564	Nuclear shuttle protein	BR1	Tomato golden mosaic virus (strain Yellow vein) (TGMV)	SSKYVHGNDDSKMANQR	Oxidation (M),2 Deamidation (NQ)	BiancoLettera_3841	2	977.932	1953.85	3.3616	47.421	0.015183	15855	47.429	895870
P04485	Transcriptional regulator ICP22	ICP22	Human herpesvirus 1 (strain 17) (HHV-1) (Human herpes simplex virus 1)	LPCLETR	Trioxidation (C)	BiancoLettera_3840	2	468.726	935.438	0.89847	32.792	0.012163	8525	54.525	8107100
P04857	Nucleoprotein	N	Sendai virus (strain Enders) (SeV)	IAMRLAER	Oxidation (M)	BiancoLettera_3840	2	488.274	974.533	/	43.869	0.014883	13549	68.915	<T
P05903	Virion infectivity factor	vif	Simian immunodeficiency virus (isolate Mm142-83) (SIV-mac) (Simian immunodeficiency virus rhesus monkey)	VAKQNSRGDK	2 Deamidation (NQ)	BiancoLettera_3840	2	552.786	1103.56	2.2422	28.725	0.013858	6903	43.083	164650
P05904	Virion infectivity factor	vif	Simian immunodeficiency virus agm.vervet (isolate AGM TYO-1) (SIV-agm.ver) (Simian immunodeficiency virus African green monkey vervet)	MNPNKEWVMR	2 Oxidation (M)	BiancoLettera_3841	2	668.81	1335.61	2.0272	30.918	0.014423	8424	51.193	802310
P05904	Virion infectivity factor	vif	Simian immunodeficiency virus agm.vervet (isolate AGM TYO-1) (SIV-agm.ver) (Simian immunodeficiency virus African green monkey vervet)	MNPNKEWVMR	2 Oxidation (M)	BiancoLettera_3841	2	668.81	1335.61	1.727	30.918	0.013011	8424	51.193	802310
P06938	Protein Vpr	vpr	Human immunodeficiency virus type 2 subtype A (isolate ROD) (HIV-2)	LLIALGKYIYTR	2 Oxidation Y	BiancoLettera_3840	2	728.432	1454.85	-2.5961	46.493	0.015308	14714	41.427	9077300
P06938	Protein Vpr	vpr	Human immunodeficiency virus type 2 subtype A (isolate ROD) (HIV-2)	LLIALGKYIYTR	2 Oxidation Y	BiancoLettera_3841	2	728.432	1454.85	-2.5553	46.542	0.014473	15418	47.96	8992800
P08361	Gag-Pol polyprotein	gag-pol	Cas-Br-E murine leukemia virus	TGTLFNWGPDQQKAFQEIK	Tryptophan oxidation to kynurenin	BiancoLettera_3841	3	738.039	2211.1	1.9404	52.551	0.011883	19157	42.044	3025100
P0C568	Large structural protein	L	Mokola virus (MOKV)	LLANHIIPLFDALTMTDNLNKVFKK	Oxidation (M),Deamidation (NQ)	BiancoLettera_3839	3	962.865	2885.57	/	18.197	0.012027	4327	41.115	<T
P0C6F4	Replicase polyprotein 1a	/	Breda virus 1 (BRV-1)	ERGLFKATDFETPR	Unmodified	BiancoLettera_3840	2	833.931	1665.85	0.32177	52.1	0.0074034	17473	86.014	1217700
P0C6F4	Replicase polyprotein 1a	/	Breda virus 1 (BRV-1)	ERGLFKATDFETPR	Unmodified	BiancoLettera_3840	2	833.931	1665.85	1.1269	52.1	0.00053865	17473	86.014	1217700
P0C6F4	Replicase polyprotein 1a	/	Breda virus 1 (BRV-1)	ERGLFKATDFETPR	Unmodified	BiancoLettera_3840	2	833.931	1665.85	1.1508	52.1	0.0031814	17473	86.014	1217700
P0C6T5	Replicase polyprotein 1a	1a	Bat coronavirus HKU5 (BtCoV) (BtCoV/HKU5/2004)	LYVYTSVGFVVVGDYSSQLLK	Dioxidation Y,L-DOPA-quinone	BiancoLettera_3841	3	795.074	2382.2	-0.47448	46.784	0.0075213	15602	41.912	1373200
P0C6V6	Replicase polyprotein 1a	1a	Porcine epidemic diarrhea virus (strain CV777) (PEDV)	RGGNIVPVDQYMCGADGK	Oxidation (M),L-DOPA-quinone	BiancoLettera_3839	2	983.941	1965.87	1.1644	39.857	0.010186	10851	56.951	1050300
P0C6V7	Replicase polyprotein 1ab	rep	Berne virus (BEV)	QQLEGVKVSK	2 Deamidation (NQ)	BiancoLettera_3839	2	559.309	1116.6	0.68614	47.967	0.01323	14806	47.198	468300
P0C6W0	Replicase polyprotein 1ab	rep	Bat coronavirus 512/2005 (BtCoV) (BtCoV/512/2005)	ITEFSWNKK	Tryptophan oxidation to oxolactone	BiancoLettera_3839	2	583.796	1165.58	/	32.408	0.014143	7788	41.652	<T
P0C6X4	Replicase polyprotein 1ab	rep	Human coronavirus HKU1 (isolate N5) (HCoV-HKU1)	IQNQTLPR	Deamidation (NQ)	BiancoLettera_3839	2	485.769	969.524	/	32.051	0.0149	7664	71.296	<T
P0C8K2	DNA-directed RNA polymerase RPB2 homolog	Ken-065	African swine fever virus (isolate Pig/Kenya/KEN-50/1950) (ASFV)	PLLIVDNNIEKYNEACYK	Oxidation Y	BiancoLettera_3840	2	1106.55	2211.09	-0.086331	45.503	0.0095287	14324	57.567	2504200
P0CK06	P3N-PIPO polyprotein	/	Potato virus Y (strain Hungarian) (PVY)	LSKSLER	Unmodified	BiancoLettera_3839	2	416.748	831.481	/	34.438	0.0013748	8600	65.803	<T
P0CK06	P3N-PIPO polyprotein	/	Potato virus Y (strain Hungarian) (PVY)	LSKSLER	Unmodified	BiancoLettera_3839	2	416.748	831.481	/	34.438	2.3257e-08	8600	65.803	<T
P0CK06	P3N-PIPO polyprotein	/	Potato virus Y (strain Hungarian) (PVY)	LSKSLER	Unmodified	BiancoLettera_3839	2	416.748	831.481	/	34.438	0.0012145	8600	65.803	<T
P0CK06	P3N-PIPO polyprotein	/	Potato virus Y (strain Hungarian) (PVY)	LSKSLER	Unmodified	BiancoLettera_3839	2	416.748	831.481	/	34.438	0.0011218	8600	65.803	<T
P0CK79	Protein PA-X	PA	Influenza A virus (strain A/China:Nanchang/11/1996 H1N1)	DLKSQEQCAGSLTKAFR	2 Deamidation (NQ)	BiancoLettera_3841	2	970.973	1939.93	-2.102	46.73	0.013748	15531	50.149	5896200
P0DOC6	CRISPR-associated endoribonuclease Cas13a	cas13a	Leptotrichia shahii (strain DSM 19757 / CCUG 47503 / CIP 107916 / JCM 16776 / LB37)	ERDLQGTQDDYNK	Glu->pyro-Glu,Deamidation (NQ)	BiancoLettera_3839	2	782.847	1563.68	-4.1404	36.113	0.013609	9357	51.445	298470
P0DTA8	Poly(A) polymerase catalytic subunit	PAPL	Fowlpox virus (FPV)	RIDEYFSKQK	Deamidation (NQ)	BiancoLettera_3841	2	657.838	1313.66	-2.8756	38.788	0.013861	11879	46.129	187580
P0DTC9	Nucleoprotein	N	Severe acute respiratory syndrome coronavirus 2 (2019-nCoV) (SARS-CoV-2)	WYFYYLGTGPEAGLPYGANK	3 L-DOPA-quinone	BiancoLettera_3839	2	1155.01	2308.01	3.9	47.811	0.0089047	14753	41.54	5173500
P0DTI3	Uncharacterized protein pNG7	pNG7	African swine fever virus (strain Badajoz 1971 Vero-adapted) (Ba71V) (ASFV)	MCMIIRR	Trioxidation (C)	BiancoLettera_3840	1	1027.48	1026.48	1.1194	48.699	0.0062741	15828	46.351	621780
P10202	Triplex capsid protein 2	TRX2	Human herpesvirus 1 (strain 17) (HHV-1) (Human herpes simplex virus 1)	EAAQLIHPEAPALMQDGER	Glu->pyro-Glu,Deamidation (NQ)	BiancoLettera_3840	2	1030	2057.98	-4.0839	47.919	0.009998	15444	46.069	1091100
P11040	Uncharacterized protein ETS	ETS	Autographa californica nuclear polyhedrosis virus (AcMNPV)	MMERTVTR	Acetyl (Protein N-term)	BiancoLettera_3840	2	533.263	1064.51	2.83	50.053	0.013321	16483	67.981	578600
P12419	Protein mu-NS	M3	Reovirus type 3 (strain Dearing) (T3D) (Mammalian orthoreovirus 3)	IYPTYDEHDGRMADQK	Oxidation (M)	BiancoLettera_3841	2	977.934	1953.85	1.3389	37.225	0.0095248	11051	74.944	855220
P12419	Protein mu-NS	M3	Reovirus type 3 (strain Dearing) (T3D) (Mammalian orthoreovirus 3)	IYPTYDEHDGRMADQK	Oxidation (M)	BiancoLettera_3841	2	977.934	1953.85	1.6604	37.225	0.0007309	11051	74.944	855220
P12419	Protein mu-NS	M3	Reovirus type 3 (strain Dearing) (T3D) (Mammalian orthoreovirus 3)	IYPTYDEHDGRMADQK	Oxidation (M)	BiancoLettera_3841	2	977.934	1953.85	1.7017	37.225	0.0027265	11051	74.944	855220
P12419	Protein mu-NS	M3	Reovirus type 3 (strain Dearing) (T3D) (Mammalian orthoreovirus 3)	IYPTYDEHDGRMADQK	Oxidation (M)	BiancoLettera_3841	2	977.934	1953.85	1.8429	37.225	0.0052745	11051	74.944	855220
P12538	Penton protein	L2	Human adenovirus C serotype 5 (HAdV-5) (Human adenovirus 5)	SHWGGDLK	Dioxidation W	BiancoLettera_3839	1	931.427	930.42	-1.0907	56.155	0.014994	18759	44.611	73372
P12894	Intracisternal A-particle Pol-related polyprotein	/	Mouse intracisternal a-particle IL3 (IAP-IL3)	DWTFDLLTGQRAYSAKPDK	Unmodified	BiancoLettera_3841	3	738.039	2211.1	1.6599	52.551	0.012312	18685	47.222	3025100
P12894	Intracisternal A-particle Pol-related polyprotein	/	Mouse intracisternal a-particle IL3 (IAP-IL3)	DWTFDLLTGQRAYSAKPDK	Unmodified	BiancoLettera_3841	3	738.039	2211.1	2.0712	52.551	0.007924	18685	47.222	3025100
P12894	Intracisternal A-particle Pol-related polyprotein	/	Mouse intracisternal a-particle IL3 (IAP-IL3)	DWTFDLLTGQRAYSAKPDK	Unmodified	BiancoLettera_3841	3	738.039	2211.1	1.9404	52.551	0.0091037	18685	47.222	3025100
P13179	RNA-directed RNA polymerase L	L	Chandipura virus (strain I653514) (CHPV)	LGNDGYELIK	Dioxidation Y	BiancoLettera_3839	2	577.29	1152.57	0.38018	45.844	0.0079408	13802	62.546	1484300
P13179	RNA-directed RNA polymerase L	L	Chandipura virus (strain I653514) (CHPV)	LGNDGYELIK	Dioxidation Y	BiancoLettera_3841	2	577.29	1152.57	0.38189	46.025	0.013818	15192	51.854	1310500
P13305	Uncharacterized 8.3 kDa protein in ri-tk intergenic region	y05Q	Enterobacteria phage T4 (Bacteriophage T4)	MLQLTEK	Oxidation (M),Deamidation (NQ)	BiancoLettera_3841	2	440.228	878.442	0.16837	31.817	0.014453	8820	69.383	897250
P13327	Uncharacterized 7.9 kDa protein in mobB-Gp55 intergenic region	y03G	Enterobacteria phage T4 (Bacteriophage T4)	ISEKEYR	L-DOPA-quinone	BiancoLettera_3839	2	469.733	937.451	/	33.538	0.0033096	8184	58.981	<T
P13339	Baseplate tail-tube junction protein gp48	48	Enterobacteria phage T4 (Bacteriophage T4)	LSNGLISNNNSGTISK	3 Deamidation (NQ)	BiancoLettera_3839	2	811.399	1620.78	-3.2782	38.509	0.010096	10455	53.211	283840
P14355	Protein Bel-3	bel3	Human spumaretrovirus (SFVcpz(hu)) (Human foamy virus)	EIGVMQLCNMLIRLK	Oxidation (M),Dioxidation M	BiancoLettera_3841	2	933.486	1864.96	-2.2851	51.618	0.0086317	17906	51.436	218330
P14365	Uncharacterized protein FPV236	/	Fowlpox virus (strain NVSL) (FPV)	MNITDIKICGINEYFMSMK	Oxidation (M),Oxidation Y	BiancoLettera_3841	2	1170.54	2339.07	-3.4888	49.505	0.0033468	16896	60.49	3317000
P14365	Uncharacterized protein FPV236	/	Fowlpox virus (strain NVSL) (FPV)	MNITDIKICGINEYFMSMK	2 Oxidation (M)	BiancoLettera_3841	2	1170.54	2339.07	-3.2407	49.505	0.0096051	16896	42.809	3317000
P15916	Cap-specific mRNA	OPG102	Fowlpox virus (strain NVSL) (FPV)	YDYFYMFYILKDIVLPTYKEFSTYK	Oxidation (M),Oxidation Y,Dioxidation Y,2 L-DOPA-quinone	BiancoLettera_3841	3	1114.85	3341.54	0.94355	49.262	0.0083784	16761	42.904	1902000
P16518	Gene product 16.8	16.8	Bacillus phage phi29 (Bacteriophage phi-29)	KMREMGYIVISEWQHANK	Oxidation (M),Tryptophan oxidation to kynurenin	BiancoLettera_3841	3	747.37	2239.09	-3.5254	49.824	0.014532	17129	41.422	2822900
P17595	Replication protein alpha-A	/	Barley stripe mosaic virus (BSMV)	ITSGLLPR	Unmodified	BiancoLettera_3839	2	428.766	855.518	-1.617	35.797	0.00064848	9176	110.34	49565000
P17595	Replication protein alpha-A	/	Barley stripe mosaic virus (BSMV)	ITSGLLPR	Unmodified	BiancoLettera_3840	2	428.766	855.518	-1.1617	36.145	0.0066387	9924	104.11	78598000
P17595	Replication protein alpha-A	/	Barley stripe mosaic virus (BSMV)	ITSGLLPR	Unmodified	BiancoLettera_3840	2	428.766	855.518	0.48812	36.873	0.012626	10296	90.986	146060000
P17595	Replication protein alpha-A	/	Barley stripe mosaic virus (BSMV)	ITSGLLPR	Unmodified	BiancoLettera_3841	2	428.766	855.518	-1.7729	35.996	0.0088748	10546	95.793	67425000
P17595	Replication protein alpha-A	/	Barley stripe mosaic virus (BSMV)	ITSGLLPR	Unmodified	BiancoLettera_3841	2	428.766	855.518	-0.32971	36.824	0.008317	10918	99.384	137510000
P17595	Replication protein alpha-A	/	Barley stripe mosaic virus (BSMV)	ITSGLLPR	Unmodified	BiancoLettera_3839	2	428.766	855.518	-1.4607	35.797	0.00043713	9176	110.34	49565000
P17595	Replication protein alpha-A	/	Barley stripe mosaic virus (BSMV)	ITSGLLPR	Unmodified	BiancoLettera_3840	2	428.766	855.518	-1.5875	36.145	0.003856	9924	104.11	78598000
P17595	Replication protein alpha-A	/	Barley stripe mosaic virus (BSMV)	ITSGLLPR	Unmodified	BiancoLettera_3840	2	428.766	855.518	-0.11541	36.873	0.015019	10296	90.986	146060000
P17595	Replication protein alpha-A	/	Barley stripe mosaic virus (BSMV)	ITSGLLPR	Unmodified	BiancoLettera_3841	2	428.766	855.518	-1.9989	35.996	0.010194	10546	95.793	67425000
P17595	Replication protein alpha-A	/	Barley stripe mosaic virus (BSMV)	ITSGLLPR	Unmodified	BiancoLettera_3841	2	428.766	855.518	-0.60182	36.824	0.0084705	10918	99.384	137510000
P17595	Replication protein alpha-A	/	Barley stripe mosaic virus (BSMV)	ITSGLLPR	Unmodified	BiancoLettera_3839	2	428.766	855.518	-1.6901	35.797	0.00030374	9176	110.34	49565000
P17595	Replication protein alpha-A	/	Barley stripe mosaic virus (BSMV)	ITSGLLPR	Unmodified	BiancoLettera_3840	2	428.766	855.518	-1.7134	36.145	0.0063619	9924	104.11	78598000
P17595	Replication protein alpha-A	/	Barley stripe mosaic virus (BSMV)	ITSGLLPR	Unmodified	BiancoLettera_3841	2	428.766	855.518	-1.9032	35.996	0.014868	10546	95.793	67425000
P17595	Replication protein alpha-A	/	Barley stripe mosaic virus (BSMV)	ITSGLLPR	Unmodified	BiancoLettera_3841	2	428.766	855.518	-0.47375	36.824	0.014204	10918	99.384	137510000
P18682	Protein kil	kil	Escherichia phage HK022 (Bacteriophage HK022)	AMKSAINLPWYRR	Oxidation (M),Dioxidation Y	BiancoLettera_3841	2	827.43	1652.85	-0.19249	47.153	0.0075813	15684	64.04	1726000
P18682	Protein kil	kil	Escherichia phage HK022 (Bacteriophage HK022)	AMKSAINLPWYRR	Oxidation (M),Dioxidation W	BiancoLettera_3841	2	827.43	1652.85	-0.21653	47.153	0.0047649	15684	64.04	1726000
P18771	Long-tail fiber proximal subunit	34	Enterobacteria phage T4 (Bacteriophage T4)	TDANWITVSSGSYQLK	Dioxidation W	BiancoLettera_3840	3	601.292	1800.85	-0.62111	27.199	0.013787	6457	52.008	2492100
P19061	Baseplate wedge protein gp7	7	Enterobacteria phage T4 (Bacteriophage T4)	SYDFYSTK	L-DOPA-quinone	BiancoLettera_3840	2	512.717	1023.42	/	39.164	0.014978	11256	47.849	<T
P19691	Nucleoprotein	N	Infectious hematopoietic necrosis virus (strain Round Butte) (IHNV)	YGVMMSRMLGVGYFK	2 Oxidation (M)	BiancoLettera_3841	2	885.922	1769.83	-4.4628	44.97	0.0039289	14696	55.806	232820
P20179	RNA-directed RNA polymerase 2a	ORF2a	Cowpea chlorotic mottle virus (CCMV)	AMNSSLK	Oxidation (M),Deamidation (NQ)	BiancoLettera_3839	1	767.36	766.353	-4.3777	37.242	0.013707	9804	46.663	1798900
P21081	RNA-binding protein OPG065	OPG065	Vaccinia virus (strain Copenhagen) (VACV)	MSKIYIDERSDAEIVCAAIK	Acetyl (Protein N-term)	BiancoLettera_3841	2	1177.59	2353.17	1.551	51.614	0.0066964	17873	48.704	2140800
P21104	Uncharacterized protein C20L	B26R	Vaccinia virus (strain Copenhagen) (VACV)	MEQTLTR	Acetyl (Protein N-term),Oxidation (M)	BiancoLettera_3841	2	468.726	935.438	-0.68926	34.417	0.0096515	9723	40.778	492810
P22173	RNA-directed RNA polymerase	VP1	Infectious pancreatic necrosis virus (strain Jasper) (IPNV)	VSTLRDQALALK	Unmodified	BiancoLettera_3840	3	438.93	1313.77	-0.068729	37.676	0.015671	11744	44.614	73199000
P22382	Gag-Pol polyprotein	gag-pol	Simian immunodeficiency virus (isolate GB1) (SIV-mnd) (Simian immunodeficiency virus mandrill)	VKQYDNVYVEIRGK	2 Dioxidation Y	BiancoLettera_3841	2	887.952	1773.89	0.2599	45.992	0.0031617	15134	79.974	3705200
P22956	RNA-directed RNA polymerase	ORF1	Red clover necrotic mosaic virus (RCNMV)	EEWLRKLSHK	Dioxidation W	BiancoLettera_3841	2	679.365	1356.71	-1.1971	60.492	0.014564	21880	42.287	914020
P26712	Protein MGF 360-4L	LIS382	African swine fever virus (isolate Portugal/Lis 57/1957) (ASFV)	EEEMTRNTLVLK	Oxidation (M),Glu->pyro-Glu	BiancoLettera_3840	2	730.874	1459.73	-3.0448	49.439	0.012779	16225	44.203	641670
P27220	Replication protein E1	E1	Human papillomavirus 35	EMTMSQWIK	2 Oxidation (M),Tryptophan oxidation to kynurenin	BiancoLettera_3840	2	595.265	1188.52	1.5901	28.721	0.013342	6900	51.335	1651900
P27220	Replication protein E1	E1	Human papillomavirus 35	EMTMSQWIK	2 Oxidation (M),Tryptophan oxidation to kynurenin	BiancoLettera_3841	2	595.265	1188.52	0.76629	28.618	0.013205	7517	51.854	1644600
P27314	RNA-directed RNA polymerase L	L	Seoul virus (strain 80-39)	PATILSDQLDSR	Unmodified	BiancoLettera_3840	2	658.346	1314.68	-0.14565	41.88	0.013213	12606	42.338	309950
P27314	RNA-directed RNA polymerase L	L	Seoul virus (strain 80-39)	PATILSDQLDSR	Unmodified	BiancoLettera_3841	2	658.346	1314.68	-0.030707	41.942	0.0099115	13290	48.091	377590
P29152	Genome polyprotein	/	Pea seed-borne mosaic virus (strain DPD1)	DKWEKFDR	Tryptophan oxidation to kynurenin	BiancoLettera_3839	2	564.278	1126.54	/	36.658	0.013216	9581	43.808	<T
P29170	Protein Bel-2	bel2	Simian foamy virus type 1 (SFVmac) (SFV-1)	PYPYGPIGEDPNLQYAVGVK	Oxidation Y	BiancoLettera_3839	3	731.7	2192.08	2.7576	45.802	0.0052251	13566	47.916	2161600
P29170	Protein Bel-2	bel2	Simian foamy virus type 1 (SFVmac) (SFV-1)	PYPYGPIGEDPNLQYAVGVK	Oxidation Y	BiancoLettera_3840	3	731.7	2192.08	2.5793	45.436	0.0057147	14245	47.113	2868700
P29170	Protein Bel-2	bel2	Simian foamy virus type 1 (SFVmac) (SFV-1)	PYPYGPIGEDPNLQYAVGVK	Oxidation Y	BiancoLettera_3841	3	731.7	2192.08	2.1247	45.503	0.0047777	14905	48.711	2335600
P29838	Genome polyprotein	/	Langat virus (strain Yelantsev)	VEGWVWK	Dioxidation W,Tryptophan oxidation to oxolactone	BiancoLettera_3841	2	475.224	948.434	/	45.505	0.0098203	14973	53.522	<T
P29839	UL84 protein	UL84	Human cytomegalovirus (strain Towne) (HHV-5) (Human herpesvirus 5)	MPRADPNLR	Acetyl (Protein N-term),Oxidation (M)	BiancoLettera_3840	2	564.285	1126.56	4.0297	33.401	0.015413	8728	47.849	287980
P29999	Phosphoprotein p30	/	African swine fever virus (isolate Pig/Spain/E-75/1975) (ASFV)	MDFILNISMKMEVIFKTDLR	2 Oxidation (M),Deamidation (NQ)	BiancoLettera_3840	2	1239.13	2476.24	3.1794	44.107	0.0077592	13534	46.069	1509400
P32270	ATP-dependent DNA helicase dda	dda	Enterobacteria phage T4 (Bacteriophage T4)	DFIVGEIIVMQEPLFKTYK	Oxidation (M),L-DOPA-quinone	BiancoLettera_3840	3	767.401	2299.18	-4.4625	63.295	0.0086834	22508	44.005	619870
P33463	Nucleoprotein	N	Porcine respiratory coronavirus (strain 86/137004 / isolate British) (PRCoV) (PRCV)	LGVYTEKQQQR	2 Deamidation (NQ)	BiancoLettera_3840	3	451.233	1350.68	/	36.169	0.012063	9989	53.327	<T
P33464	Membrane protein	M	Porcine respiratory coronavirus (strain 86/137004 / isolate British) (PRCoV) (PRCV)	MKILLILACAIACTCGER	Acetyl (Protein N-term),Trioxidation (C),Dioxidation M	BiancoLettera_3841	2	1108.03	2214.05	-2.8925	46.76	0.011201	15558	53.569	473250
P35929	Uncharacterized 48 kDa protein	/	Erysimum latent virus (ELV)	PGTPSLPNFCIAAK	Deamidation (NQ)	BiancoLettera_3841	2	737.374	1472.73	/	43.889	0.0067366	14249	51.762	<T
P35956	Gag-Pol polyprotein	pol	Maedi visna virus (strain KV1772) (MVV) (Visna lentivirus)	QGPEKMNIVTDSRYAYEFMLR	Oxidation Y	BiancoLettera_3840	3	855.414	2563.22	0.40817	45.461	0.015807	14022	43.164	2801200
P35971	Hemagglutinin glycoprotein	H	Measles virus (strain Edmonston-AIK-C vaccine) (MeV) (Subacute sclerose panencephalitis virus)	SPTDMQSWVTLSTDDPVIDR	Unmodified	BiancoLettera_3840	4	566.519	2262.05	0.87718	49.094	0.012596	16019	42.382	809340
P35971	Hemagglutinin glycoprotein	H	Measles virus (strain Edmonston-AIK-C vaccine) (MeV) (Subacute sclerose panencephalitis virus)	SPTDMQSWVTLSTDDPVIDR	Unmodified	BiancoLettera_3840	4	566.519	2262.05	0.91866	49.094	0.0083886	16019	42.382	809340
P35971	Hemagglutinin glycoprotein	H	Measles virus (strain Edmonston-AIK-C vaccine) (MeV) (Subacute sclerose panencephalitis virus)	SPTDMQSWVTLSTDDPVIDR	Unmodified	BiancoLettera_3840	4	566.519	2262.05	0.95634	49.094	0.0082453	16019	42.382	809340
P35971	Hemagglutinin glycoprotein	H	Measles virus (strain Edmonston-AIK-C vaccine) (MeV) (Subacute sclerose panencephalitis virus)	SPTDMQSWVTLSTDDPVIDR	Unmodified	BiancoLettera_3840	4	566.519	2262.05	0.82805	49.094	0.0084917	16019	42.382	809340
P36278	Capsid protein	V1	Tomato leaf curl virus (strain Australia) (ToLCV)	KWSATVTGGQYASKEQAIINR	Dioxidation W	BiancoLettera_3840	4	585.804	2339.19	2.5257	45.563	0.0044158	15533	47.752	47283000
P36280	Transcriptional activator protein	C2 L2	Tomato leaf curl virus (strain Australia) (ToLCV)	QNSSPSTSHYTQVPIKVQHK	2 Deamidation (NQ)	BiancoLettera_3840	3	756.713	2267.12	-0.085327	47.495	0.0096997	15796	49.141	1240800
P36324	RNA2 polyprotein	/	Raspberry ringspot virus (strain S) (RpRSV)	AAIFDSAVWRQWVRDGCLK	Trioxidation (C)	BiancoLettera_3840	3	776.051	2325.13	0.47792	44.654	0.016055	13874	42.647	770410
P36337	Envelope glycoprotein H	gH	Meleagrid herpesvirus 1 (MeHV-1) (Turkey herpesvirus)	IYAMADVVFYPDIQQYLKKK	Oxidation (M),Oxidation Y,L-DOPA-quinone	BiancoLettera_3841	3	827.091	2478.25	/	44.137	0.011034	14358	46.621	<T
P36700	Protein F11 homolog	FPV110	Fowlpox virus (strain NVSL) (FPV)	ELNHTIDK	Glu->pyro-Glu	BiancoLettera_3840	2	476.248	950.482	/	35.428	0.012843	9670	45.081	<T
P36870	Uncharacterized 33.9 kDa protein in PE 3'region	/	Lymantria dispar multicapsid nuclear polyhedrosis virus (LdMNPV)	RRNNGIDCMNEQYVLAQNK	3 Deamidation (NQ)	BiancoLettera_3840	3	776.023	2325.05	-1.4014	47.89	0.005304	15445	54.768	1894100
P41458	Protein AC54	AC54	Autographa californica nuclear polyhedrosis virus (AcMNPV)	KTILNADSVYECMLIRPIR	Oxidation (M),Dioxidation Y	BiancoLettera_3839	4	585.807	2339.2	-2.0429	46.343	0.0048365	15506	52.52	39359000
P41466	Uncharacterized 18.5 kDa protein in FP-SLP intergenic region	/	Autographa californica nuclear polyhedrosis virus (AcMNPV)	MYDKFMIYLHLNGLHGEAK	Oxidation Y	BiancoLettera_3841	3	766.047	2295.12	-2.1659	48.677	0.0094438	16403	45.618	4375200
P41466	Uncharacterized 18.5 kDa protein in FP-SLP intergenic region	/	Autographa californica nuclear polyhedrosis virus (AcMNPV)	MYDKFMIYLHLNGLHGEAK	Oxidation (M)	BiancoLettera_3841	3	766.047	2295.12	-2.2486	48.677	0.0096288	16403	45.618	4375200
P51739	Uncharacterized 58.7 kDa protein in lys 3'region	/	Haemophilus phage HP1 (strain HP1c1) (Bacteriophage HP1)	IVGLAQRVSDEK	Unmodified	BiancoLettera_3841	2	657.872	1313.73	1.4043	38.838	0.0082867	11879	48.794	354570
P52353	Envelope glycoprotein H	gH	Human herpesvirus 7 (strain JI) (HHV-7) (Human T lymphotropic virus)	NLDAYTNK	2 Deamidation (NQ)	BiancoLettera_3840	1	940.426	939.419	0.42242	43.009	0.014493	13122	52.403	353060
P63185	Tyrosine-protein kinase transforming protein Src	V-SRC	Rous sarcoma virus subgroup E (strain Schmidt-Ruppin) (RSV-SR-E)	TAAPDTHRTPSRSFGTVATEPK	Unmodified	BiancoLettera_3840	3	776.396	2326.17	-2.9125	51.322	0.011099	17038	41.257	45318000
P63185	Tyrosine-protein kinase transforming protein Src	V-SRC	Rous sarcoma virus subgroup E (strain Schmidt-Ruppin) (RSV-SR-E)	TAAPDTHRTPSRSFGTVATEPK	Unmodified	BiancoLettera_3840	3	776.396	2326.17	-2.485	51.322	0.0087358	17038	41.257	45318000
P68324	Envelope glycoprotein H	gH	Human herpesvirus 6A (strain Uganda-1102) (HHV-6 variant A) (Human B lymphotropic virus)	EFLKYEPSDYSYITK	Oxidation Y,2 L-DOPA-quinone	BiancoLettera_3839	2	963.936	1925.86	2.6493	41.318	0.0071178	11719	55.806	3238100
P68835	Small t antigen	/	Murine polyomavirus (strain A2) (MPyV)	MQQAYKQQSLLLHPDK	2 Deamidation (NQ)	BiancoLettera_3839	2	965.491	1928.97	0.89541	52.101	0.010504	16789	54.486	6916800
P68835	Small t antigen	/	Murine polyomavirus (strain A2) (MPyV)	MQQAYKQQSLLLHPDK	2 Deamidation (NQ)	BiancoLettera_3840	2	965.491	1928.97	-1.3457	52.189	0.015785	17468	49.466	7341700
P68835	Small t antigen	/	Murine polyomavirus (strain A2) (MPyV)	MQQAYKQQSLLLHPDK	2 Deamidation (NQ)	BiancoLettera_3841	2	965.491	1928.97	-0.47651	49.905	0.010727	17096	54.259	844680
P69521	Ribonucleoside-diphosphate reductase small subunit	RIR2	Human herpesvirus 2 (strain HG52) (HHV-2) (Human herpes simplex virus 2)	SLSILNR	Unmodified	BiancoLettera_3839	2	401.743	801.471	/	34.447	0.0014035	8605	74.439	<T
P69521	Ribonucleoside-diphosphate reductase small subunit	RIR2	Human herpesvirus 2 (strain HG52) (HHV-2) (Human herpes simplex virus 2)	SLSILNR	Unmodified	BiancoLettera_3840	2	401.743	801.471	/	35.01	0.0059129	9472	93.593	<T
P69521	Ribonucleoside-diphosphate reductase small subunit	RIR2	Human herpesvirus 2 (strain HG52) (HHV-2) (Human herpes simplex virus 2)	SLSILNR	Unmodified	BiancoLettera_3839	2	401.743	801.471	/	34.447	4.173e-07	8605	74.439	<T
P69521	Ribonucleoside-diphosphate reductase small subunit	RIR2	Human herpesvirus 2 (strain HG52) (HHV-2) (Human herpes simplex virus 2)	SLSILNR	Unmodified	BiancoLettera_3840	2	401.743	801.471	/	35.01	1.616e-13	9472	93.593	<T
P69521	Ribonucleoside-diphosphate reductase small subunit	RIR2	Human herpesvirus 2 (strain HG52) (HHV-2) (Human herpes simplex virus 2)	SLSILNR	Unmodified	BiancoLettera_3839	2	401.743	801.471	/	34.447	1.8254e-05	8605	74.439	<T
P69521	Ribonucleoside-diphosphate reductase small subunit	RIR2	Human herpesvirus 2 (strain HG52) (HHV-2) (Human herpes simplex virus 2)	SLSILNR	Unmodified	BiancoLettera_3840	2	401.743	801.471	/	35.01	1.5357e-11	9472	93.593	<T
P69521	Ribonucleoside-diphosphate reductase small subunit	RIR2	Human herpesvirus 2 (strain HG52) (HHV-2) (Human herpes simplex virus 2)	SLSILNR	Unmodified	BiancoLettera_3839	2	401.743	801.471	/	34.447	1.5559e-05	8605	74.439	<T
P69521	Ribonucleoside-diphosphate reductase small subunit	RIR2	Human herpesvirus 2 (strain HG52) (HHV-2) (Human herpes simplex virus 2)	SLSILNR	Unmodified	BiancoLettera_3840	2	401.743	801.471	/	35.01	1.261e-13	9472	93.593	<T
P84392	Protein UL20 homolog	41	Equine herpesvirus 1 (strain V592) (EHV-1) (Equine abortion virus)	MWMCILMRSSSVK	2 Oxidation (M),Dioxidation M	BiancoLettera_3839	2	846.882	1691.75	3.1714	47.62	0.0030037	14676	74.533	514130
P89202	Replicase large subunit	/	Sunn-hemp mosaic virus (SHMV) (TMV strain cowpea)	EACEMIR	Oxidation (M),Glu->pyro-Glu	BiancoLettera_3840	2	453.694	905.374	1.8411	41.206	0.01054	12303	41.302	556330
P89440	Capsid vertex component 1	CVC1	Human herpesvirus 2 (strain HG52) (HHV-2) (Human herpes simplex virus 2)	LAWGPWATCAR	Tryptophan oxidation to oxolactone	BiancoLettera_3840	2	651.806	1301.6	2.247	36.789	0.012331	10256	41.427	423950
P89440	Capsid vertex component 1	CVC1	Human herpesvirus 2 (strain HG52) (HHV-2) (Human herpes simplex virus 2)	LAWGPWATCAR	Tryptophan oxidation to oxolactone	BiancoLettera_3841	2	651.806	1301.6	2.3466	37.214	0.015037	11056	40.724	456500
P89522	Nucleoprotein	N	Crimean-Congo hemorrhagic fever virus (strain Nigeria/IbAr10200/1970) (CCHFV)	GNATSANII	Deamidation (NQ)	BiancoLettera_3840	1	861.431	860.424	0.44759	41.774	0.01339	12485	65.252	6411100
P89657	Replicase large subunit	/	Pepper mild mottle virus (strain Japan) (PMMV-J)	TYQSKALTYANVLSFVESIR	2 Dioxidation Y	BiancoLettera_3840	2	1177.6	2353.18	-3.1648	49.73	0.0098732	16411	45.115	155900
Q00305	Uncharacterized 12.9 kDa protein in Gp30-rIII intergenic region	y12M	Enterobacteria phage T4 (Bacteriophage T4)	KTINLNAAVK	Acetyl (Protein N-term)	BiancoLettera_3841	2	557.335	1112.66	-0.51704	39.744	0.010357	12160	62.582	774650
Q008X2	Nucleoprotein	N	White bream virus (isolate Blicca bjoerkna L./Germany/DF24/00) (WBV)	SGMYPQPLMMMPQQQR	Oxidation Y	BiancoLettera_3839	3	646.961	1937.86	-1.0937	50.441	0.014467	16010	44.968	6283100
Q01015	Probable ganciclovir kinase	36	Saimiriine herpesvirus 2 (strain 11) (SaHV-2) (Herpesvirus saimiri)	DIKPSREFYNK	Dioxidation Y	BiancoLettera_3839	2	714.86	1427.7	0.99298	53.977	0.0076709	17694	63.534	552520
Q01015	Probable ganciclovir kinase	36	Saimiriine herpesvirus 2 (strain 11) (SaHV-2) (Herpesvirus saimiri)	DIKPSREFYNK	Dioxidation Y	BiancoLettera_3840	2	714.86	1427.7	0.56254	54.008	0.0074942	18351	61.679	481780
Q01977	Spike glycoprotein	S	Porcine transmissible gastroenteritis coronavirus (strain NEB72-rt) (TGEV)	YCYVHYNGTALK	Oxidation Y,Dioxidation Y,L-DOPA-quinone	BiancoLettera_3840	2	775.833	1549.65	-3.573	55.878	0.0066309	19305	60.064	300750
Q02262	Replication protein E1	E1	Pygmy chimpanzee papillomavirus type 1 (PCPV-1)	NAEMKKMTMNQWIK	Oxidation (M),Deamidation (NQ)	BiancoLettera_3839	2	885.423	1768.83	-1.947	42.643	0.014288	12262	50.452	885710
Q02512	Replication protein E1	E1	Human papillomavirus 17	FKEAFGVGYMDLTRQYK	Dioxidation M	BiancoLettera_3841	3	695.675	2084	-2.1206	47.301	0.0083966	15818	50.158	586320
Q02941	RNA1 polyprotein	/	Andean potato mottle virus (APMV)	DEKLPLR	Unmodified	BiancoLettera_3840	1	870.504	869.497	0.32685	46.047	0.0092147	14475	48.174	36698000
Q02941	RNA1 polyprotein	/	Andean potato mottle virus (APMV)	DEKLPLR	Unmodified	BiancoLettera_3841	1	870.504	869.497	0.34509	46.087	0.0083274	15164	44.721	35963000
Q02951	Capsid protein	ORF	Cauliflower mosaic virus (strain BBC) (CaMV)	ELIRNTRWNR	Dioxidation W	BiancoLettera_3839	2	695.371	1388.73	-1.2894	35.7	0.0067984	9168	64.265	1134200
Q03JI6	CRISPR-associated endonuclease Cas9 2	cas9-2	Streptococcus thermophilus (strain ATCC BAA-491 / LMD-9)	DDTKNGYAGYIDGK	Oxidation Y,Dioxidation Y	BiancoLettera_3840	2	782.842	1563.67	/	36.388	0.012152	10056	57.225	<T
Q04916	Outer capsid protein VP4	/	Rotavirus B (isolate RVB/Human/China/ADRV/1982) (RV-B) (Rotavirus B (isolate adult diarrhea rotavirus))	LIIYEQEDGFWK	Unmodified	BiancoLettera_3839	2	770.888	1539.76	-1.1875	45.773	0.012836	13918	56.432	2382600
Q0A2F5	Polymerase basic protein 2	PB2	Influenza A virus (strain A/Turkey/Ireland/1378/1983 H5N8)	TSGSSVKREEEMLTGNLQTLK	Deamidation (NQ)	BiancoLettera_3840	3	770.393	2308.16	2.1914	45.533	0.015711	14298	53.188	880520
Q0A2F5	Polymerase basic protein 2	PB2	Influenza A virus (strain A/Turkey/Ireland/1378/1983 H5N8)	TSGSSVKREEEMLTGNLQTLK	Unmodified	BiancoLettera_3841	3	770.065	2307.17	-3.8063	45.534	0.010186	14976	44.831	966370
Q0A2F5	Polymerase basic protein 2	PB2	Influenza A virus (strain A/Turkey/Ireland/1378/1983 H5N8)	TSGSSVKREEEMLTGNLQTLK	Unmodified	BiancoLettera_3841	3	770.065	2307.17	-3.7789	45.534	0.0070734	14976	44.831	966370
Q0A2F5	Polymerase basic protein 2	PB2	Influenza A virus (strain A/Turkey/Ireland/1378/1983 H5N8)	TSGSSVKREEEMLTGNLQTLK	Unmodified	BiancoLettera_3841	3	770.065	2307.17	-3.541	45.534	0.0068169	14976	44.831	966370
Q0A2F5	Polymerase basic protein 2	PB2	Influenza A virus (strain A/Turkey/Ireland/1378/1983 H5N8)	TSGSSVKREEEMLTGNLQTLK	Unmodified	BiancoLettera_3841	3	770.065	2307.17	-3.6092	45.534	0.0066002	14976	44.831	966370
Q0HD54	Non-structural protein 1	NS	Influenza A virus (strain A/Hickox/1940 H1N1)	TLQRFAWRSSNENGGPPLTPK	Deamidation (NQ)	BiancoLettera_3840	2	1179.1	2356.19	/	45.785	0.011461	14423	40.477	<T
Q18LF3	Protein U4	/	Elephantid herpesvirus 1 (isolate Asian elephant/Berlin/Kiba/1998) (EIHV-1) (Elephant endotheliotropic herpesvirus)	QSLYNSK	Gln->pyro-Glu,Oxidation Y	BiancoLettera_3840	2	419.701	837.387	-0.12189	34.434	0.015279	9193	52.299	1423300
Q18LF3	Protein U4	/	Elephantid herpesvirus 1 (isolate Asian elephant/Berlin/Kiba/1998) (EIHV-1) (Elephant endotheliotropic herpesvirus)	QSLYNSK	Gln->pyro-Glu,Oxidation Y	BiancoLettera_3841	2	419.701	837.387	-0.30271	34.266	0.015279	9797	52.299	1525900
Q196X3	Putative helicase 087L	/	Invertebrate iridescent virus 3 (IIV-3) (Mosquito iridescent virus)	NLAKMSTNEK	Oxidation (M),2 Deamidation (NQ)	BiancoLettera_3841	2	577.274	1152.53	-2.9197	39.807	0.011991	12269	60.118	366990
Q197C1	Immediate-early protein ICP-46 homolog	/	Invertebrate iridescent virus 3 (IIV-3) (Mosquito iridescent virus)	NKLINKGVITK	2 Deamidation (NQ)	BiancoLettera_3839	2	615.377	1228.74	-3.8547	53.434	0.014943	17441	42.109	71190
Q1A268	Gag polyprotein	gag	Simian immunodeficiency virus (isolate MB66) (SIV-cpz) (Chimpanzee immunodeficiency virus)	EEEPAQK	Glu->pyro-Glu,Deamidation (NQ)	BiancoLettera_3841	2	407.185	812.355	3.9447	31.191	0.012178	8521	46.37	1293600
Q1I0V0	RNA-directed RNA polymerase VP2	S2	Micromonas pusilla reovirus (isolate Netherlands/2005) (MpRV)	EWSIEDRK	Dioxidation W	BiancoLettera_3841	2	547.759	1093.5	-0.38796	33.242	0.011952	9319	58.981	508970
Q27YH0	Uncharacterized ORF1 protein	ORF1	Nora virus	MINNQTNK	Oxidation (M),2 Deamidation (NQ)	BiancoLettera_3841	2	490.721	979.428	0.82133	30.431	0.015405	8179	43.066	208080
Q2HRD3	Major DNA-binding protein	DBP	Human herpesvirus 8 type P (isolate GK18) (HHV-8) (Kaposi's sarcoma-associated herpesvirus)	LNSSILR	Unmodified	BiancoLettera_3841	2	401.743	801.471	/	34.851	0.0014035	10075	83.377	<T
Q2HRD3	Major DNA-binding protein	DBP	Human herpesvirus 8 type P (isolate GK18) (HHV-8) (Kaposi's sarcoma-associated herpesvirus)	LNSSILR	Unmodified	BiancoLettera_3841	2	401.743	801.471	/	34.851	2.0598e-07	10075	83.377	<T
Q2HRD3	Major DNA-binding protein	DBP	Human herpesvirus 8 type P (isolate GK18) (HHV-8) (Kaposi's sarcoma-associated herpesvirus)	LNSSILR	Unmodified	BiancoLettera_3841	2	401.743	801.471	/	34.851	1.0917e-07	10075	83.377	<T
Q2HRD3	Major DNA-binding protein	DBP	Human herpesvirus 8 type P (isolate GK18) (HHV-8) (Kaposi's sarcoma-associated herpesvirus)	LNSSILR	Unmodified	BiancoLettera_3841	2	401.743	801.471	/	34.851	2.0141e-07	10075	83.377	<T
Q2RL67	CRISPR-associated endoribonuclease Cas2 1	cas2-1	Moorella thermoacetica (strain ATCC 39073 / JCM 9320)	VQKSVFECSVNEAQFEQLK	Deamidation (NQ)	BiancoLettera_3839	2	1136.05	2270.09	/	51.111	0.011452	16361	49.627	<T
Q2UPA9	Nonribosomal peptide synthetase aclP	aclP	Aspergillus oryzae (strain ATCC 42149 / RIB 40) (Yellow koji mold)	QYSPLAPR	Deamidation (NQ)	BiancoLettera_3841	2	466.745	931.476	-3.5949	27.046	0.013385	7049	79.451	4072000
Q32ZD7	Genome polyprotein	/	Ilheus virus (ILHV)	ATPWMDTTKTTK	Oxidation (M),Dioxidation W	BiancoLettera_3840	2	714.837	1427.66	-3.7488	28.403	0.013177	6831	49.715	70090
Q37988	Terminal protein	4	Streptococcus phage Cp-1 (Bacteriophage Cp-1)	ERYIQALEEMHYNTR	Oxidation (M),Oxidation Y,L-DOPA-quinone	BiancoLettera_3839	2	999.952	1997.89	3.3542	50.569	0.013552	16093	48.004	310270
Q38305	Probable tape measure protein	l10	Lactococcus phage c2	IYVQSSADGQRIAKEIYNK	2 L-DOPA-quinone	BiancoLettera_3840	2	1106.06	2210.1	-0.74674	47.965	0.011879	15399	50.145	263920
Q4JQV9	DNA polymerase processivity factor	/	Varicella-zoster virus (strain Oka vaccine) (HHV-3) (Human herpesvirus 3)	RNEKNTGNK	2 Deamidation (NQ)	BiancoLettera_3840	2	531.762	1061.51	4.2872	40.931	0.010008	12112	62.659	840040
Q573C2	Uncharacterized protein ORF107a	/	Acidianus filamentous virus 2 (isolate Italy/Pozzuoli) (AFV-2)	DTELCRSSDR	Unmodified	BiancoLettera_3841	2	619.775	1237.54	/	36.499	0.011672	10771	58.981	<T
Q573C2	Uncharacterized protein ORF107a	/	Acidianus filamentous virus 2 (isolate Italy/Pozzuoli) (AFV-2)	DTELCRSSDR	Unmodified	BiancoLettera_3841	2	619.775	1237.54	/	36.499	0.0055719	10771	58.981	<T
Q573C2	Uncharacterized protein ORF107a	/	Acidianus filamentous virus 2 (isolate Italy/Pozzuoli) (AFV-2)	DTELCRSSDR	Unmodified	BiancoLettera_3841	2	619.775	1237.54	/	36.499	0.0099251	10771	58.981	<T
Q573C2	Uncharacterized protein ORF107a	/	Acidianus filamentous virus 2 (isolate Italy/Pozzuoli) (AFV-2)	DTELCRSSDR	Unmodified	BiancoLettera_3841	2	619.775	1237.54	/	36.499	0.0037296	10771	58.981	<T
Q57826	CRISPR-associated protein Cas7/Cst2/DevR	cas7	Methanocaldococcus jannaschii (strain ATCC 43067 / DSM 2661 / JAL-1 / JCM 10045 / NBRC 100440) (Methanococcus jannaschii)	LNSHSLNAQGGGGTNYVEITK	L-DOPA-quinone	BiancoLettera_3840	2	1087.53	2173.04	3.1743	47.407	0.012669	15172	47.606	16744000
Q5I160	I-Kappa-B like protein C1	C1	Microplitis demolitor bracovirus (isolate Webb) (MdBV)	MERQCSTKSQSWCVR	Unmodified	BiancoLettera_3839	3	648.294	1941.86	-3.7883	44.1	0.0057459	12973	54.898	1541600
Q5UNY7	Uncharacterized protein L737	/	Acanthamoeba polyphaga mimivirus (APMV)	NNSINCLTEFNPDATIK	4 Deamidation (NQ)	BiancoLettera_3841	2	977.933	1953.85	1.4244	44.416	0.0027315	14450	62.694	1336900
Q5UP79	Uncharacterized putative helicase R8	/	Acanthamoeba polyphaga mimivirus (APMV)	KPYLDIEHYYPSEKEFK	2 Oxidation Y,L-DOPA-quinone	BiancoLettera_3839	3	744.688	2231.04	2.2653	51.605	0.011326	16557	45.723	918920
Q5UPC7	Putative BTB/POZ domain-containing protein L55	/	Acanthamoeba polyphaga mimivirus (APMV)	DKQPMTGK	Dioxidation M	BiancoLettera_3839	2	468.726	935.438	/	36.325	5.6418e-05	9457	62.659	<T
Q5UPD5	Putative ankyrin repeat protein L59	/	Acanthamoeba polyphaga mimivirus (APMV)	MELSQYHQILSLLNNFSNK	Oxidation (M),Deamidation (NQ)	BiancoLettera_3839	2	1148.57	2295.12	-1.8702	47.399	0.0091516	14441	56.295	245830
Q5UPE1	Uncharacterized protein L64	/	Acanthamoeba polyphaga mimivirus (APMV)	ILDDNTR	Unmodified	BiancoLettera_3841	2	423.719	845.424	-0.1481	31.886	0.010394	8849	97.068	8531200
Q5UPE1	Uncharacterized protein L64	/	Acanthamoeba polyphaga mimivirus (APMV)	ILDDNTR	Unmodified	BiancoLettera_3840	2	423.719	845.424	/	32.001	1.5377e-18	8252	97.473	<T
Q5UPE1	Uncharacterized protein L64	/	Acanthamoeba polyphaga mimivirus (APMV)	ILDDNTR	Unmodified	BiancoLettera_3841	2	423.719	845.424	-0.12001	31.886	0.012675	8849	97.068	8531200
Q5UPE1	Uncharacterized protein L64	/	Acanthamoeba polyphaga mimivirus (APMV)	ILDDNTR	Unmodified	BiancoLettera_3840	2	423.719	845.424	/	32.001	9.5023e-15	8252	97.473	<T
Q5UPE1	Uncharacterized protein L64	/	Acanthamoeba polyphaga mimivirus (APMV)	ILDDNTR	Unmodified	BiancoLettera_3841	2	423.719	845.424	0.0042566	31.886	0.010253	8849	97.068	8531200
Q5UPE1	Uncharacterized protein L64	/	Acanthamoeba polyphaga mimivirus (APMV)	ILDDNTR	Unmodified	BiancoLettera_3840	2	423.719	845.424	/	32.001	3.6811e-14	8252	97.473	<T
Q5UPP7	Putative ankyrin repeat protein R760	/	Acanthamoeba polyphaga mimivirus (APMV)	CLVDTGLNLNSK	2 Deamidation (NQ)	BiancoLettera_3839	2	668.327	1334.64	4.476	43.002	0.0034962	12500	62.463	267250
Q5UPP7	Putative ankyrin repeat protein R760	/	Acanthamoeba polyphaga mimivirus (APMV)	CLVDTGLNLNSK	2 Deamidation (NQ)	BiancoLettera_3841	2	668.327	1334.64	4.4462	43.204	0.0031464	13907	63.216	187920
Q5UPQ6	Putative ankyrin repeat protein L767	/	Acanthamoeba polyphaga mimivirus (APMV)	TDSNGFTINCELDTFQIKK	Deamidation (NQ)	BiancoLettera_3839	3	744.688	2231.04	2.3569	51.605	0.0045215	16557	55.589	918920
Q5UPQ6	Putative ankyrin repeat protein L767	/	Acanthamoeba polyphaga mimivirus (APMV)	TDSNGFTINCELDTFQIKK	Deamidation (NQ)	BiancoLettera_3841	3	744.688	2231.04	1.3837	51.656	0.013846	17884	43.208	1094200
Q5UPY0	Uncharacterized protein L294	/	Acanthamoeba polyphaga mimivirus (APMV)	ISQINNDK	Unmodified	BiancoLettera_3840	2	466.246	930.477	-0.63389	31.204	0.00851	7871	101.64	1771000
Q5UPY0	Uncharacterized protein L294	/	Acanthamoeba polyphaga mimivirus (APMV)	ISQINNDK	Unmodified	BiancoLettera_3841	2	466.246	930.477	-0.11589	31.08	0.011912	8499	91.9	1889500
Q5UPY0	Uncharacterized protein L294	/	Acanthamoeba polyphaga mimivirus (APMV)	ISQINNDK	Unmodified	BiancoLettera_3840	2	466.246	930.477	0.21224	31.204	0.0064726	7871	101.64	1771000
Q5UPY0	Uncharacterized protein L294	/	Acanthamoeba polyphaga mimivirus (APMV)	ISQINNDK	Unmodified	BiancoLettera_3841	2	466.246	930.477	-0.16506	31.08	0.013896	8499	91.9	1889500
Q5UPY0	Uncharacterized protein L294	/	Acanthamoeba polyphaga mimivirus (APMV)	ISQINNDK	Unmodified	BiancoLettera_3840	2	466.246	930.477	0.27484	31.204	0.010456	7871	101.64	1771000
Q5UPZ0	DNA ligase	/	Acanthamoeba polyphaga mimivirus (APMV)	MDIIKKIK	Acetyl (Protein N-term)	BiancoLettera_3840	2	515.82	1029.63	-0.17673	73.95	0.015759	25925	42.914	148020
Q5UPZ3	Putative RING finger protein R311	/	Acanthamoeba polyphaga mimivirus (APMV)	IVYQLKYTEIPRYFNFNLEFESYQSNK	3 L-DOPA-quinone	BiancoLettera_3839	3	1159.22	3474.64	-1.302	48.252	0.0056575	14957	43.64	1107200
Q5UQ05	Uncharacterized protein R790	/	Acanthamoeba polyphaga mimivirus (APMV)	LQECLRNK	Deamidation (NQ)	BiancoLettera_3839	2	531.274	1060.53	-3.8529	48.609	0.012499	15154	76.035	452270
Q5UQ26	Uncharacterized protein R203	/	Acanthamoeba polyphaga mimivirus (APMV)	TFPQNKTRQCSNTK	3 Deamidation (NQ)	BiancoLettera_3839	2	856.899	1711.78	-1.6126	49.582	0.0069627	15597	60.598	2529300
Q5UQ26	Uncharacterized protein R203	/	Acanthamoeba polyphaga mimivirus (APMV)	TFPQNKTRQCSNTK	3 Deamidation (NQ)	BiancoLettera_3841	2	856.899	1711.78	-2.2544	49.722	0.0045344	16989	69.721	2527400
Q5UQ91	Uncharacterized protein L531	/	Acanthamoeba polyphaga mimivirus (APMV)	DFIVMDLNDFHSKFKSK	Dioxidation M	BiancoLettera_3839	2	1052.01	2102.01	-1.3204	56.041	0.0045851	18667	54.471	943680
Q5UQ92	Uncharacterized protein R530	/	Acanthamoeba polyphaga mimivirus (APMV)	VLESYIKSNINASDKDLSNK	Deamidation (NQ)	BiancoLettera_3840	3	747.053	2238.14	-4.398	44.45	0.0035034	13796	59.342	9499900
Q5UQB0	Putative ankyrin repeat protein R219	/	Acanthamoeba polyphaga mimivirus (APMV)	TTSQEILKTNNCLEWLFEK	Unmodified	BiancoLettera_3840	2	1177.59	2353.16	2.2323	51.635	0.010208	17211	57.267	1991200
Q5UQE4	Uncharacterized protein R472	/	Acanthamoeba polyphaga mimivirus (APMV)	DVNTNYFQIIDNLIKDHINKIK	Deamidation (NQ)	BiancoLettera_3840	2	1330.21	2658.4	/	34.65	0.013406	9306	43.813	<T
Q5UQK9	Putative replication factor C large subunit	/	Acanthamoeba polyphaga mimivirus (APMV)	TYYTTLYNK	Oxidation Y,L-DOPA-quinone	BiancoLettera_3840	2	598.777	1195.54	/	31.498	0.014147	8016	50.703	<T
Q5UQP4	Putative ADP-ribosyl glycohydrolase L444	/	Acanthamoeba polyphaga mimivirus (APMV)	NLDILSPR	Unmodified	BiancoLettera_3839	2	464.267	926.519	/	44.632	0.013108	13241	49.442	<T
Q5UQT9	Uncharacterized protein R353	/	Acanthamoeba polyphaga mimivirus (APMV)	DMEVMMFKKPWTK	Tryptophan oxidation to oxolactone	BiancoLettera_3839	2	842.898	1683.78	1.9173	38.819	0.0055608	10504	57.348	1111800
Q5UQT9	Uncharacterized protein R353	/	Acanthamoeba polyphaga mimivirus (APMV)	DMEVMMFKKPWTK	Tryptophan oxidation to oxolactone	BiancoLettera_3839	2	842.898	1683.78	2.0185	39.755	0.0081561	11449	53.327	17532000
Q5UR28	Uncharacterized protein R549	/	Acanthamoeba polyphaga mimivirus (APMV)	MSNPCLTMNITKDNLK	Acetyl (Protein N-term),2 Oxidation (M),3 Deamidation (NQ)	BiancoLettera_3841	2	978.934	1955.85	/	44.414	0.00033453	14454	57.164	<T
Q5UR76	Uncharacterized protein R632	/	Acanthamoeba polyphaga mimivirus (APMV)	HNYTIAINYRNSNESNQSR	2 Deamidation (NQ)	BiancoLettera_3841	2	1142.02	2282.03	1.8293	49.852	0.014772	17060	42.809	1056700
Q5URB4	Putative transposase R186	/	Acanthamoeba polyphaga mimivirus (APMV)	LQQVADR	Unmodified	BiancoLettera_3839	2	415.23	828.445	0.1973	31.953	0.013818	7758	77.374	1268600
Q5URB4	Putative transposase R186	/	Acanthamoeba polyphaga mimivirus (APMV)	LQQVADR	Unmodified	BiancoLettera_3840	2	415.23	828.445	0.22927	30.59	0.015295	8018	89.903	9931500
Q64963	Movement and silencing protein TGBp1	/	Apple stem pitting virus (isolate PA66) (ASPV)	EDIVEKK	Glu->pyro-Glu	BiancoLettera_3841	2	421.735	841.455	0.057586	30.72	0.0098309	8300	50.025	5245000
Q64963	Movement and silencing protein TGBp1	/	Apple stem pitting virus (isolate PA66) (ASPV)	EDIVEKK	Glu->pyro-Glu	BiancoLettera_3841	2	421.735	841.455	0.011382	30.72	0.013832	8300	50.025	5245000
Q65211	Protein MGF 360-18R	/	African swine fever virus (strain Badajoz 1971 Vero-adapted) (Ba71V) (ASFV)	PEKVRNK	Deamidation (NQ)	BiancoLettera_3839	2	436.253	870.492	/	63.401	0.013922	21789	52.299	<T
Q66095	Movement protein	/	Carnation ringspot virus (isolate Lommel) (CRSV)	IRISNNGIPTKK	2 Deamidation (NQ)	BiancoLettera_3839	2	671.888	1341.76	-0.51089	41.807	0.0080172	12046	65.278	31002000
Q66095	Movement protein	/	Carnation ringspot virus (isolate Lommel) (CRSV)	IRISNNGIPTKK	2 Deamidation (NQ)	BiancoLettera_3840	2	671.888	1341.76	0.5652	38.885	0.014717	11076	42.001	856900
Q66095	Movement protein	/	Carnation ringspot virus (isolate Lommel) (CRSV)	IRISNNGIPTKK	2 Deamidation (NQ)	BiancoLettera_3840	2	671.888	1341.76	0.90494	41.684	0.0079119	12779	66.663	37597000
Q66095	Movement protein	/	Carnation ringspot virus (isolate Lommel) (CRSV)	IRISNNGIPTKK	2 Deamidation (NQ)	BiancoLettera_3841	2	671.888	1341.76	-0.22248	41.75	0.014961	13490	47.302	39605000
Q66431	RNA-directed RNA polymerase L	L	Dugbe virus (isolate ArD44313) (DUGV)	NISNVDNR	3 Deamidation (NQ)	BiancoLettera_3841	2	467.709	933.404	1.705	41.586	0.011837	13097	61.999	1001300
Q66613	Envelope glycoprotein B	gB	Equine herpesvirus 2 (strain 86/87) (EHV-2)	CIWNNTQEEIQK	3 Deamidation (NQ)	BiancoLettera_3839	2	783.343	1564.67	2.2575	37.14	0.013199	9748	51.066	782900
Q67477	3 beta-hydroxysteroid dehydrogenase/Delta 5-->4-isomerase	FPV046	Fowlpox virus (strain NVSL) (FPV)	FTNDSIMDVNINGTK	Oxidation (M)	BiancoLettera_3841	2	842.896	1683.78	4.175	39.557	0.013769	12337	63.073	24996000
Q69422	Genome polyprotein	/	Hepatitis GB virus B (GBV-B) (GB virus B)	EENLKKGR	Glu->pyro-Glu,Deamidation (NQ)	BiancoLettera_3840	2	478.762	955.509	-1.1599	31.807	0.012064	8138	62.464	1211300
Q698V5	RNA-directed RNA polymerase	/	Eriocheir sinensis reovirus (isolate China/905) (EsRV)	PIPYDPNYSKCLILSPDKYK	Oxidation Y,2 L-DOPA-quinone	BiancoLettera_3840	3	819.067	2454.18	0.056541	48.957	0.0065288	15888	47.222	682730
Q6DN65	Uncharacterized 54 kDa protein	54K	Citrus psorosis virus (isolate Spain/P-121) (CPsV) (Citrus ringspot virus)	SITDKLR	Unmodified	BiancoLettera_3839	2	416.748	831.481	1.8531	37.131	2.8843e-17	9510	131.04	4645500
Q6DN65	Uncharacterized 54 kDa protein	54K	Citrus psorosis virus (isolate Spain/P-121) (CPsV) (Citrus ringspot virus)	SITDKLR	Unmodified	BiancoLettera_3839	2	416.748	831.481	/	39.536	0.014817	10862	50.966	<T
Q6DN65	Uncharacterized 54 kDa protein	54K	Citrus psorosis virus (isolate Spain/P-121) (CPsV) (Citrus ringspot virus)	SITDKLR	Unmodified	BiancoLettera_3841	2	416.748	831.481	1.9742	36.755	0.0035811	11298	108.24	5759800
Q6DN65	Uncharacterized 54 kDa protein	54K	Citrus psorosis virus (isolate Spain/P-121) (CPsV) (Citrus ringspot virus)	SITDKLR	Unmodified	BiancoLettera_3839	2	416.748	831.481	1.9102	37.131	1.9327e-18	9510	131.04	4645500
Q6DN65	Uncharacterized 54 kDa protein	54K	Citrus psorosis virus (isolate Spain/P-121) (CPsV) (Citrus ringspot virus)	SITDKLR	Unmodified	BiancoLettera_3839	2	416.748	831.481	/	39.536	0.014766	10862	50.966	<T
Q6DN65	Uncharacterized 54 kDa protein	54K	Citrus psorosis virus (isolate Spain/P-121) (CPsV) (Citrus ringspot virus)	SITDKLR	Unmodified	BiancoLettera_3841	2	416.748	831.481	1.6987	36.755	0.0068044	11298	108.24	5759800
Q6DN65	Uncharacterized 54 kDa protein	54K	Citrus psorosis virus (isolate Spain/P-121) (CPsV) (Citrus ringspot virus)	SITDKLR	Unmodified	BiancoLettera_3839	2	416.748	831.481	2.0142	37.131	3.5299e-21	9510	131.04	4645500
Q6DN65	Uncharacterized 54 kDa protein	54K	Citrus psorosis virus (isolate Spain/P-121) (CPsV) (Citrus ringspot virus)	SITDKLR	Unmodified	BiancoLettera_3841	2	416.748	831.481	1.8096	36.755	0.0082026	11298	108.24	5759800
Q6GZU4	Uncharacterized protein 032R	/	Frog virus 3 (isolate Goorha) (FV-3)	ESDGKPKTK	Glu->pyro-Glu	BiancoLettera_3839	2	486.261	970.508	0.98943	38.797	0.0070007	10487	73.665	9702100
Q6GZU4	Uncharacterized protein 032R	/	Frog virus 3 (isolate Goorha) (FV-3)	ESDGKPKTK	Glu->pyro-Glu	BiancoLettera_3840	2	486.261	970.508	0.26503	39.139	0.0063884	11206	75.043	9065700
Q6GZU4	Uncharacterized protein 032R	/	Frog virus 3 (isolate Goorha) (FV-3)	ESDGKPKTK	Glu->pyro-Glu	BiancoLettera_3840	1	971.516	970.508	-0.30361	39.148	0.011921	11265	57.047	448750
Q6GZU4	Uncharacterized protein 032R	/	Frog virus 3 (isolate Goorha) (FV-3)	ESDGKPKTK	Glu->pyro-Glu	BiancoLettera_3839	2	486.261	970.508	0.65765	38.797	0.0084287	10487	73.665	9702100
Q6GZU4	Uncharacterized protein 032R	/	Frog virus 3 (isolate Goorha) (FV-3)	ESDGKPKTK	Glu->pyro-Glu	BiancoLettera_3840	2	486.261	970.508	-0.051621	39.139	0.005897	11206	75.043	9065700
Q6GZU4	Uncharacterized protein 032R	/	Frog virus 3 (isolate Goorha) (FV-3)	ESDGKPKTK	Glu->pyro-Glu	BiancoLettera_3840	1	971.516	970.508	0.10635	39.148	0.010586	11265	57.047	448750
Q6GZU4	Uncharacterized protein 032R	/	Frog virus 3 (isolate Goorha) (FV-3)	ESDGKPKTK	Glu->pyro-Glu	BiancoLettera_3839	2	486.261	970.508	0.64054	38.797	0.0082651	10487	73.665	9702100
Q6GZU4	Uncharacterized protein 032R	/	Frog virus 3 (isolate Goorha) (FV-3)	ESDGKPKTK	Glu->pyro-Glu	BiancoLettera_3840	2	486.261	970.508	0.030573	39.139	0.007318	11206	75.043	9065700
Q6GZU4	Uncharacterized protein 032R	/	Frog virus 3 (isolate Goorha) (FV-3)	ESDGKPKTK	Glu->pyro-Glu	BiancoLettera_3840	1	971.516	970.508	0.092719	39.148	0.012272	11265	57.047	448750
Q6GZU4	Uncharacterized protein 032R	/	Frog virus 3 (isolate Goorha) (FV-3)	ESDGKPKTK	Glu->pyro-Glu	BiancoLettera_3839	2	486.261	970.508	0.58393	38.797	0.0077645	10487	73.665	9702100
Q6GZU4	Uncharacterized protein 032R	/	Frog virus 3 (isolate Goorha) (FV-3)	ESDGKPKTK	Glu->pyro-Glu	BiancoLettera_3840	2	486.261	970.508	-0.22161	39.139	0.0061199	11206	75.043	9065700
Q6GZU4	Uncharacterized protein 032R	/	Frog virus 3 (isolate Goorha) (FV-3)	ESDGKPKTK	Glu->pyro-Glu	BiancoLettera_3840	1	971.516	970.508	0.083535	39.148	0.010706	11265	57.047	448750
Q6IUF8	RNA-directed RNA polymerase L	L	Machupo virus (MACV)	CNFFLEEVLDVCPLGLLLK	Trioxidation (C)	BiancoLettera_3841	3	776.394	2326.16	0.89223	51.326	0.010689	17714	40.187	53786000
Q6J8E4	Neuraminidase	NA	Influenza A virus (strain A/Hong Kong/212/2003 H5N1 genotype Z+)	YNGIITDTIKSWRNNIMR	Oxidation (M),Tryptophan oxidation to oxolactone	BiancoLettera_3841	2	1113.06	2224.11	3.2027	44.764	0.013918	14578	45.28	298630
Q6R7B5	Uncharacterized protein ORF4	ORF4	Ostreid herpesvirus 1 (isolate France) (OsHV-1) (Pacific oyster herpesvirus)	QHDMAIAAIRGELYVPPELR	Oxidation (M),Dioxidation Y	BiancoLettera_3839	2	1164.09	2326.17	3.1639	46.186	0.0089845	13969	43.03	890410
Q6R7D7	Uncharacterized protein ORF92	ORF92	Ostreid herpesvirus 1 (isolate France) (OsHV-1) (Pacific oyster herpesvirus)	HNMKRHPLSSAGVDDVSMLK	Oxidation (M),Deamidation (NQ)	BiancoLettera_3839	3	747.037	2238.09	1.6729	49.028	0.0093652	15389	49.773	62693000
Q6R7F9	Uncharacterized protein ORF69	ORF69	Ostreid herpesvirus 1 (isolate France) (OsHV-1) (Pacific oyster herpesvirus)	GNGFVSKDFR	Unmodified	BiancoLettera_3839	2	563.786	1125.56	-0.016986	36.235	0.014892	9581	40.002	1000800
Q6UDH0	Portal protein	UL6	Psittacid herpesvirus 1 (isolate Amazon parrot/-/97-0001/1997) (PsHV-1) (Pacheco's disease virus)	LSALWER	Dioxidation W	BiancoLettera_3840	2	453.738	905.461	0.50045	30.051	0.013929	7617	59.641	6473000
Q6UDJ4	Inner tegument protein	UL37	Psittacid herpesvirus 1 (isolate Amazon parrot/-/97-0001/1997) (PsHV-1) (Pacheco's disease virus)	RQQQAARGAGMAWR	Oxidation (M),Dioxidation W	BiancoLettera_3839	2	817.9	1633.79	-1.5436	36.329	0.014464	9235	46.606	768550
Q6WQ42	Genome polyprotein	/	Avian encephalomyelitis virus (strain L2Z) (AEV)	DRVIDDSF	Unmodified	BiancoLettera_3839	2	483.73	965.445	/	33.82	0.0033887	8316	58.167	<T
Q6WQ42	Genome polyprotein	/	Avian encephalomyelitis virus (strain L2Z) (AEV)	DRVIDDSF	Unmodified	BiancoLettera_3839	2	483.73	965.445	/	34.832	0.012673	8787	48.174	<T
Q6WQ42	Genome polyprotein	/	Avian encephalomyelitis virus (strain L2Z) (AEV)	DRVIDDSF	Unmodified	BiancoLettera_3839	2	483.73	965.445	/	40.54	0.011138	11325	50.632	<T
Q6WQ42	Genome polyprotein	/	Avian encephalomyelitis virus (strain L2Z) (AEV)	DRVIDDSF	Unmodified	BiancoLettera_3839	2	483.73	965.445	/	33.82	0.0059583	8316	58.167	<T
Q6WQ42	Genome polyprotein	/	Avian encephalomyelitis virus (strain L2Z) (AEV)	DRVIDDSF	Unmodified	BiancoLettera_3839	2	483.73	965.445	/	34.832	0.011502	8787	48.174	<T
Q6WQ42	Genome polyprotein	/	Avian encephalomyelitis virus (strain L2Z) (AEV)	DRVIDDSF	Unmodified	BiancoLettera_3839	2	483.73	965.445	/	40.54	0.011983	11325	50.632	<T
Q6WQ42	Genome polyprotein	/	Avian encephalomyelitis virus (strain L2Z) (AEV)	DRVIDDSF	Unmodified	BiancoLettera_3839	2	483.73	965.445	/	33.82	0.0036934	8316	58.167	<T
Q6WQ42	Genome polyprotein	/	Avian encephalomyelitis virus (strain L2Z) (AEV)	DRVIDDSF	Unmodified	BiancoLettera_3839	2	483.73	965.445	/	34.832	0.013857	8787	48.174	<T
Q6WQ42	Genome polyprotein	/	Avian encephalomyelitis virus (strain L2Z) (AEV)	DRVIDDSF	Unmodified	BiancoLettera_3839	2	483.73	965.445	/	40.54	0.012626	11325	50.632	<T
Q6WQ42	Genome polyprotein	/	Avian encephalomyelitis virus (strain L2Z) (AEV)	IQWAQDK	Dioxidation W	BiancoLettera_3840	2	460.727	919.44	3.5546	27.19	0.0085022	6449	74.439	3370800
Q6WQ42	Genome polyprotein	/	Avian encephalomyelitis virus (strain L2Z) (AEV)	IQWAQDK	Dioxidation W	BiancoLettera_3841	2	460.727	919.44	0.57524	27.046	0.013131	7035	60.972	4483300
Q6XSW4	Non-structural protein 1	NS	Influenza A virus (strain A/England/878/1969 H3N2)	VEGPLCIR	Trioxidation (C)	BiancoLettera_3839	2	496.247	990.48	-2.9356	34.933	0.014154	8824	50.025	282200
Q6XSW4	Non-structural protein 1	NS	Influenza A virus (strain A/England/878/1969 H3N2)	VEGPLCIR	Trioxidation (C)	BiancoLettera_3840	2	496.247	990.48	-3.5898	35.199	0.015262	9570	51.572	245580
Q6XSW4	Non-structural protein 1	NS	Influenza A virus (strain A/England/878/1969 H3N2)	VEGPLCIR	Trioxidation (C)	BiancoLettera_3841	2	496.247	990.48	-3.87	35.076	0.0097084	10184	60.358	235520
Q6XW15	Genome polyprotein	/	Beet mosaic virus (BtMV)	QKCMEDDDELIDFIK	Deamidation (NQ)	BiancoLettera_3839	3	633.95	1898.83	1.7657	37.83	0.0071569	10001	57.267	476650
Q77JX3	Suppressor of RNA silencing	/	Tobacco rattle virus (isolate PpK20) (TRV)	NQAENMSATAKK	Oxidation (M)	BiancoLettera_3841	2	654.814	1307.61	3.1248	36.153	0.0091582	10499	46.158	326480
Q77MS6	Nuclear protein UL4 homolog	MDV016	Gallid herpesvirus 2 (strain Chicken/Md5/ATCC VR-987) (GaHV-2) (Marek's disease herpesvirus type 1)	QFYPTVVAEPR	Unmodified	BiancoLettera_3840	3	436.231	1305.67	1.6681	37.814	0.0092393	10944	54.784	943160
Q77MS6	Nuclear protein UL4 homolog	MDV016	Gallid herpesvirus 2 (strain Chicken/Md5/ATCC VR-987) (GaHV-2) (Marek's disease herpesvirus type 1)	QFYPTVVAEPR	Unmodified	BiancoLettera_3840	3	436.231	1305.67	-1.0783	39.291	0.014532	11433	50.284	290790
Q77MS6	Nuclear protein UL4 homolog	MDV016	Gallid herpesvirus 2 (strain Chicken/Md5/ATCC VR-987) (GaHV-2) (Marek's disease herpesvirus type 1)	QFYPTVVAEPR	Unmodified	BiancoLettera_3840	3	436.231	1305.67	-1.4753	41.515	0.0043434	12422	67.334	80486
Q77MS6	Nuclear protein UL4 homolog	MDV016	Gallid herpesvirus 2 (strain Chicken/Md5/ATCC VR-987) (GaHV-2) (Marek's disease herpesvirus type 1)	QFYPTVVAEPR	Unmodified	BiancoLettera_3841	3	436.231	1305.67	-0.76833	37.942	0.0061207	12059	61.353	429090
Q77MS6	Nuclear protein UL4 homolog	MDV016	Gallid herpesvirus 2 (strain Chicken/Md5/ATCC VR-987) (GaHV-2) (Marek's disease herpesvirus type 1)	QFYPTVVAEPR	Unmodified	BiancoLettera_3840	3	436.231	1305.67	-2.7737	41.515	0.0098292	12422	67.334	80486
Q77MS6	Nuclear protein UL4 homolog	MDV016	Gallid herpesvirus 2 (strain Chicken/Md5/ATCC VR-987) (GaHV-2) (Marek's disease herpesvirus type 1)	QFYPTVVAEPR	Unmodified	BiancoLettera_3841	3	436.231	1305.67	-0.93643	37.942	0.01089	12059	61.353	429090
Q77MS6	Nuclear protein UL4 homolog	MDV016	Gallid herpesvirus 2 (strain Chicken/Md5/ATCC VR-987) (GaHV-2) (Marek's disease herpesvirus type 1)	QFYPTVVAEPR	Unmodified	BiancoLettera_3840	3	436.231	1305.67	-2.7205	41.515	0.0056258	12422	67.334	80486
Q77MS6	Nuclear protein UL4 homolog	MDV016	Gallid herpesvirus 2 (strain Chicken/Md5/ATCC VR-987) (GaHV-2) (Marek's disease herpesvirus type 1)	QFYPTVVAEPR	Unmodified	BiancoLettera_3841	3	436.231	1305.67	-1.0112	37.942	0.01045	12059	61.353	429090
Q77MS6	Nuclear protein UL4 homolog	MDV016	Gallid herpesvirus 2 (strain Chicken/Md5/ATCC VR-987) (GaHV-2) (Marek's disease herpesvirus type 1)	QFYPTVVAEPR	Unmodified	BiancoLettera_3840	3	436.231	1305.67	-2.8824	41.515	0.0072746	12422	67.334	80486
Q77MS6	Nuclear protein UL4 homolog	MDV016	Gallid herpesvirus 2 (strain Chicken/Md5/ATCC VR-987) (GaHV-2) (Marek's disease herpesvirus type 1)	QFYPTVVAEPR	Unmodified	BiancoLettera_3841	3	436.231	1305.67	-0.87781	37.942	0.01018	12059	61.353	429090
Q80873	RNA-directed RNA polymerase	/	Barley stripe mosaic virus (BSMV)	PVLRTAMPEKR	Unmodified	BiancoLettera_3840	3	433.252	1296.73	2.601	39.841	0.014704	11591	42.243	80995
Q82684	Non-virion protein	NV	Infectious hematopoietic necrosis virus (strain WRAC) (IHNV)	YKNEVAGHGFSFDDGDLVWR	L-DOPA-quinone	BiancoLettera_3840	3	776.022	2325.05	-0.53352	47.89	0.011976	15445	40.616	1894100
Q83048	Protein p59	/	Lettuce infectious yellows virus (isolate United States/92) (LIYV)	SNLALGYFK	Dioxidation Y	BiancoLettera_3839	1	1044.54	1043.53	-2.0516	48.056	0.015802	14926	44.447	580420
Q83928	Capsid protein	/	Oat chlorotic stunt virus (isolate United Kingdom) (OCSV)	CDNAYRFTGTHVAADNK	Deamidation (NQ)	BiancoLettera_3839	2	970.931	1939.85	-3.7868	41.283	0.0018025	11743	84.188	4024700
Q83928	Capsid protein	/	Oat chlorotic stunt virus (isolate United Kingdom) (OCSV)	CDNAYRFTGTHVAADNK	Unmodified	BiancoLettera_3839	2	970.439	1938.86	/	44.605	0.01238	13234	47.712	<T
Q84687	Replicase large subunit	rep ORF1-1bis	Peanut clump virus (isolate 87/TGTA2) (PCV)	KNGSKLLSEIYVSICDNYK	Dioxidation Y,L-DOPA-quinone	BiancoLettera_3841	2	1139.06	2276.1	-2.82	51.075	0.011003	17650	40.725	154650
Q85444	Uncharacterized protein S3	S2	Diadromus pulchellus idnoreovirus 1 (DpIRV-1)	VGLAERISNINK	Deamidation (NQ)	BiancoLettera_3841	2	657.872	1313.73	1.7828	38.838	7.7985e-05	11879	70.816	354570
Q85444	Uncharacterized protein S3	S2	Diadromus pulchellus idnoreovirus 1 (DpIRV-1)	VGLAERISNINK	Deamidation (NQ)	BiancoLettera_3841	2	657.872	1313.73	0.023011	41.54	0.0031935	13290	64.841	4905000
Q859P9	Virion DNA-directed RNA polymerase	50	Enterobacteria phage N4 (Bacteriophage N4)	DIAVNIPR	Deamidation (NQ)	BiancoLettera_3839	1	898.499	897.492	0.50111	47.455	0.0085831	14580	78.616	1827100
Q859P9	Virion DNA-directed RNA polymerase	50	Enterobacteria phage N4 (Bacteriophage N4)	DIAVNIPR	Deamidation (NQ)	BiancoLettera_3840	1	898.499	897.492	0.037673	47.564	0.014971	15271	67.035	1417600
Q859P9	Virion DNA-directed RNA polymerase	50	Enterobacteria phage N4 (Bacteriophage N4)	DIAVNIPR	Deamidation (NQ)	BiancoLettera_3841	1	898.499	897.492	-0.31468	47.626	0.010159	15972	86.512	1449000
Q86284	Uncharacterized protein S8	/	Diadromus pulchellus idnoreovirus 1 (DpIRV-1)	KILYKNANVPK	2 Deamidation (NQ)	BiancoLettera_3839	2	645.377	1288.74	/	38.119	0.014057	10201	49.536	<T
Q8B8X3	RNA1 polyprotein	/	Tomato black ring virus (strain MJ) (TBRV)	NMAKCAYTGFK	Oxidation (M)	BiancoLettera_3840	2	653.8	1305.58	-4.4266	37.404	0.0057549	10734	60.436	811090
Q8BDE5	Nucleoprotein	N	Parana mammarenavirus (isolate Rat/Paraguay/12056/1965) (PARV) (Paran mammarenavirus)	GLSNWTEPVK	Unmodified	BiancoLettera_3839	2	565.796	1129.58	-4.0862	34.556	0.013314	9000	58.23	381740
Q8BDE5	Nucleoprotein	N	Parana mammarenavirus (isolate Rat/Paraguay/12056/1965) (PARV) (Paran mammarenavirus)	GLSNWTEPVK	Unmodified	BiancoLettera_3839	2	565.796	1129.58	-4.0415	34.556	0.015037	9000	58.23	381740
Q8JU58	Microtubule-associated protein VP5	S5	Aquareovirus C (isolate Golden shiner/USA/GSRV/1977) (AQRV-C)	EVMTPAQR	Oxidation (M),Deamidation (NQ)	BiancoLettera_3839	1	948.446	947.438	-3.2177	40.519	0.013133	11309	57.559	482270
Q8QME4	E3 ubiquitin-protein ligase IE2	IE2	Choristoneura fumiferana nuclear polyhedrosis virus (CfMNPV)	QLGATMALENR	Oxidation (M),Gln->pyro-Glu	BiancoLettera_3841	2	601.795	1201.58	-2.6746	40.315	0.0146	12513	43.442	265580
Q8QVL9	Capsid protein	ORF1	Torque teno sus virus 1 (isolate Sd-TTV31)	ISAWNPK	Oxidation W	BiancoLettera_3839	2	416.222	830.429	/	33.266	0.0047992	8062	68.485	<T
Q8QZQ9	Uncharacterized protein 209R	/	Invertebrate iridescent virus 6 (IIV-6) (Chilo iridescent virus)	ENCYDNVTKSTIQCKQIK	Glu->pyro-Glu	BiancoLettera_3839	2	1106.03	2210.05	4.2909	52.367	0.012124	16978	47.606	1140000
Q8QZQ9	Uncharacterized protein 209R	/	Invertebrate iridescent virus 6 (IIV-6) (Chilo iridescent virus)	ENCYDNVTKSTIQCKQIK	Glu->pyro-Glu	BiancoLettera_3840	2	1106.03	2210.05	-0.70623	53.077	0.004562	17936	70.563	679320
Q8QZQ9	Uncharacterized protein 209R	/	Invertebrate iridescent virus 6 (IIV-6) (Chilo iridescent virus)	ENCYDNVTKSTIQCKQIK	Glu->pyro-Glu	BiancoLettera_3841	2	1106.03	2210.05	1.476	52.371	0.0027951	18277	60.364	1836000
Q8QZQ9	Uncharacterized protein 209R	/	Invertebrate iridescent virus 6 (IIV-6) (Chilo iridescent virus)	ENCYDNVTKSTIQCKQIK	Glu->pyro-Glu	BiancoLettera_3840	2	1106.03	2210.05	1.1944	53.077	1.1543e-05	17936	70.563	679320
Q8QZQ9	Uncharacterized protein 209R	/	Invertebrate iridescent virus 6 (IIV-6) (Chilo iridescent virus)	ENCYDNVTKSTIQCKQIK	Glu->pyro-Glu	BiancoLettera_3841	2	1106.03	2210.05	2.7799	52.371	0.0017374	18277	60.364	1836000
Q8QZQ9	Uncharacterized protein 209R	/	Invertebrate iridescent virus 6 (IIV-6) (Chilo iridescent virus)	ENCYDNVTKSTIQCKQIK	Glu->pyro-Glu	BiancoLettera_3840	2	1106.03	2210.05	1.1038	53.077	0.0023128	17936	70.563	679320
Q8QZQ9	Uncharacterized protein 209R	/	Invertebrate iridescent virus 6 (IIV-6) (Chilo iridescent virus)	ENCYDNVTKSTIQCKQIK	Glu->pyro-Glu	BiancoLettera_3841	2	1106.03	2210.05	2.2858	52.371	0.0042297	18277	60.364	1836000
Q8QZQ9	Uncharacterized protein 209R	/	Invertebrate iridescent virus 6 (IIV-6) (Chilo iridescent virus)	ENCYDNVTKSTIQCKQIK	Glu->pyro-Glu	BiancoLettera_3840	2	1106.03	2210.05	1.4407	53.077	0.0024747	17936	70.563	679320
Q91E96	Inner capsid protein VP2	/	Rotavirus C (isolate RVC/Human/United Kingdom/Bristol/1989) (RV-C)	SKEILIELYQDQMTEGYIR	Oxidation (M),Dioxidation Y,L-DOPA-quinone	BiancoLettera_3839	3	797.718	2390.13	-2.4607	46.878	0.0057417	14386	49.049	799960
Q91E96	Inner capsid protein VP2	/	Rotavirus C (isolate RVC/Human/United Kingdom/Bristol/1989) (RV-C)	SKEILIELYQDQMTEGYIR	Oxidation (M),Dioxidation Y,L-DOPA-quinone	BiancoLettera_3840	3	797.718	2390.13	-2.5936	46.631	0.0058855	14737	48.547	684870
Q91E96	Inner capsid protein VP2	/	Rotavirus C (isolate RVC/Human/United Kingdom/Bristol/1989) (RV-C)	SKEILIELYQDQMTEGYIR	Oxidation (M),Dioxidation Y,L-DOPA-quinone	BiancoLettera_3841	3	797.718	2390.13	-2.4668	46.615	0.010715	15436	40.52	618880
Q91FF1	Uncharacterized protein 373L	/	Invertebrate iridescent virus 6 (IIV-6) (Chilo iridescent virus)	EIPLQNITLSENNEVTVEDK	Glu->pyro-Glu,Deamidation (NQ)	BiancoLettera_3839	2	1134.57	2267.12	0.58572	44.443	0.013537	13189	50.155	4209700
Q91FF1	Uncharacterized protein 373L	/	Invertebrate iridescent virus 6 (IIV-6) (Chilo iridescent virus)	EIPLQNITLSENNEVTVEDK	Glu->pyro-Glu,Deamidation (NQ)	BiancoLettera_3840	2	1134.57	2267.12	-0.22547	44.05	0.0080375	13604	54.276	3857900
Q91MF7	Replication-associated protein A	/	Maize streak virus genotype D (isolate Raw) (MSV)	DEIMQDIISHATSKPEYLSMVR	Unmodified	BiancoLettera_3839	3	855.089	2562.25	/	45.939	0.011758	13853	40.097	<T
Q91MF7	Replication-associated protein A	/	Maize streak virus genotype D (isolate Raw) (MSV)	DEIMQDIISHATSKPEYLSMVR	Unmodified	BiancoLettera_3839	3	855.089	2562.25	/	45.939	0.010566	13853	40.097	<T
Q91MF7	Replication-associated protein A	/	Maize streak virus genotype D (isolate Raw) (MSV)	DEIMQDIISHATSKPEYLSMVR	Unmodified	BiancoLettera_3839	3	855.089	2562.25	/	45.939	0.015343	13853	40.097	<T
Q91TW9	Genome polyprotein	/	Maize rayado fino virus (isolate Costa Rica/Guapiles) (MRFV)	VDRQPPLPDPPR	Deamidation (NQ)	BiancoLettera_3840	2	694.37	1386.73	-3.1091	60.587	0.0017519	21303	66.595	119130
Q927P4	CRISPR-associated endonuclease Cas9	cas9	Listeria innocua serovar 6a (strain ATCC BAA-680 / CLIP 11262)	LSASMIER	Oxidation (M)	BiancoLettera_3839	2	461.737	921.459	-2.3704	29.948	0.010897	6795	90.986	2129000
Q927P4	CRISPR-associated endonuclease Cas9	cas9	Listeria innocua serovar 6a (strain ATCC BAA-680 / CLIP 11262)	LSASMIER	Oxidation (M)	BiancoLettera_3839	2	461.737	921.459	-2.9026	32.525	0.0066628	7797	103.29	18400000
Q927P4	CRISPR-associated endonuclease Cas9	cas9	Listeria innocua serovar 6a (strain ATCC BAA-680 / CLIP 11262)	LSASMIER	Oxidation (M)	BiancoLettera_3839	2	461.737	921.459	-3.0404	32.525	0.0090124	7797	103.29	18400000
Q927P4	CRISPR-associated endonuclease Cas9	cas9	Listeria innocua serovar 6a (strain ATCC BAA-680 / CLIP 11262)	LSASMIER	Oxidation (M)	BiancoLettera_3840	2	461.737	921.459	-3.6862	32.781	0.0090124	8477	103.29	19963000
Q927P4	CRISPR-associated endonuclease Cas9	cas9	Listeria innocua serovar 6a (strain ATCC BAA-680 / CLIP 11262)	LSASMIER	Oxidation (M)	BiancoLettera_3839	2	461.737	921.459	-3.309	32.525	0.010891	7797	103.29	18400000
Q927P4	CRISPR-associated endonuclease Cas9	cas9	Listeria innocua serovar 6a (strain ATCC BAA-680 / CLIP 11262)	LSASMIER	Oxidation (M)	BiancoLettera_3840	2	461.737	921.459	-3.5757	32.781	0.010891	8477	103.29	19963000
Q96662	Genome polyprotein	/	Bovine viral diarrhea virus (strain CP7) (BVDV) (Mucosal disease virus)	DLLEEEEKKPK	Unmodified	BiancoLettera_3839	3	453.245	1356.71	-1.783	39.798	0.014023	11236	44.425	541760
Q98218	RNA helicase NPH-II	NPH2 50R	Molluscum contagiosum virus subtype 1 (MOCV) (MCVI)	QMLISPAMR	Gln->pyro-Glu,Dioxidation M	BiancoLettera_3839	2	531.26	1060.5	-0.42688	44.23	0.0061868	13063	75.738	767700
Q98776	RNA-directed RNA polymerase L	L	Vesicular stomatitis Indiana virus (strain Mudd-Summers) (VSIV)	THFVPMFKGLTMADDLTAVIK	Oxidation (M),Dioxidation M	BiancoLettera_3841	3	795.073	2382.2	0.32548	45.831	0.0092281	15102	40.952	4336800
Q99D35	Genome polyprotein	/	Dengue virus type 3 (strain China/80-2/1980) (DENV-3)	LSAQWQK	Oxidation W	BiancoLettera_3840	2	438.732	875.45	-0.372	32.661	0.0065098	8463	77.748	955180
Q9DSN8	Structural polyprotein	ORF2	Acute bee paralysis virus (strain Rothamsted) (ABPV)	NVTMQINSKK	2 Deamidation (NQ)	BiancoLettera_3840	2	582.8	1163.59	-1.8516	45.042	0.0097719	14046	58.596	1599200
Q9DUB7	Capsid protein	ORF1	Torque teno douroucouli virus (isolate At-TTV3)	NPANWSFFVRSDYTWPR	Dioxidation W,Tryptophan oxidation to kynurenin	BiancoLettera_3841	2	1090	2177.99	4.2443	47.431	0.012075	15891	47.288	1250900
Q9E784	RNA-directed RNA polymerase L	L	Bovine ephemeral fever virus (strain BB7721) (BEFV)	VICVMNARSNIELKNLQSK	Oxidation (M),Trioxidation (C)	BiancoLettera_3841	3	761.059	2280.16	-0.11913	45.369	0.011192	14608	41.422	6085300
Q9IKD2	Hemagglutinin-esterase	HE	Rat coronavirus (strain 681) (RCV-SDAV) (Sialodacryoadenitis virus SDAV-681)	TLTLNNPTFISK	Deamidation (NQ)	BiancoLettera_3841	2	675.369	1348.72	/	36.51	0.0064316	10774	54.416	<T
Q9J4Z6	Putative ankyrin repeat protein FPV244	FPV244	Fowlpox virus (strain NVSL) (FPV)	ELIQQNPK	2 Deamidation (NQ)	BiancoLettera_3841	2	486.256	970.497	-0.72081	32.824	0.01053	9177	77.741	2282100
Q9J516	Putative ankyrin repeat protein FPV219	FPV219	Fowlpox virus (strain NVSL) (FPV)	MKLIEAIDNNNLK	Oxidation (M),2 Deamidation (NQ)	BiancoLettera_3841	2	767.395	1532.78	/	69.785	0.0027654	25215	56.632	<T
Q9J5B9	Protein E2 homolog	/	Fowlpox virus (strain NVSL) (FPV)	LLFEYPLCETSTTVAIEELK	Unmodified	BiancoLettera_3840	3	786.071	2355.19	-1.2597	45.52	0.0054055	14029	55.322	38044000
Q9J5B9	Protein E2 homolog	/	Fowlpox virus (strain NVSL) (FPV)	LLFEYPLCETSTTVAIEELK	Unmodified	BiancoLettera_3841	3	786.071	2355.19	-2.2978	45.526	0.01579	14752	45.876	33393000
Q9J5B9	Protein E2 homolog	/	Fowlpox virus (strain NVSL) (FPV)	LLFEYPLCETSTTVAIEELK	Unmodified	BiancoLettera_3840	3	786.071	2355.19	-2.0149	45.52	0.0077302	14029	55.322	38044000
Q9J5B9	Protein E2 homolog	/	Fowlpox virus (strain NVSL) (FPV)	LLFEYPLCETSTTVAIEELK	Unmodified	BiancoLettera_3841	3	786.071	2355.19	-2.0127	45.526	0.015115	14752	45.876	33393000
Q9J5B9	Protein E2 homolog	/	Fowlpox virus (strain NVSL) (FPV)	LLFEYPLCETSTTVAIEELK	Unmodified	BiancoLettera_3840	3	786.071	2355.19	-2.0739	45.52	0.0065698	14029	55.322	38044000
Q9Q944	Poly(A) polymerase catalytic subunit	PAPL	Rabbit fibroma virus (strain Kasza) (RFV) (Shope fibroma virus (strain Kasza))	LATLMEYVR	Oxidation (M),Dioxidation Y	BiancoLettera_3841	2	572.289	1142.56	3.0742	28.43	0.00989	7492	86.953	165310
Q9QEJ5	Genome polyprotein	ORF1	Porcine enteric sapovirus (isolate Swine/United States/Cowden/1980) (Sw/SV/Cowden/1980/US)	EVIRTQVMRAPR	Deamidation (NQ)	BiancoLettera_3839	2	728.906	1455.8	-4.2826	51.376	0.015412	16467	51.528	160160
Q9QJ36	Protein U33	U33	Human herpesvirus 6B (strain Z29) (HHV-6 variant B) (Human B lymphotropic virus)	FRVYPSYK	2 Oxidation Y	BiancoLettera_3841	2	546.28	1090.54	-3.9062	33.287	0.014419	9756	49.442	1550800
Q9QNA9	Non-structural protein 1	/	Rotavirus A (strain RVA/Human/Japan/KU/1995/G1P1A[8]) (RV-A)	RINKLNNTVLK	2 Deamidation (NQ)	BiancoLettera_3841	2	657.891	1313.77	-0.10555	33.604	0.0087323	9457	60.828	6593300
Q9T1S4	Major capsid protein	24	Acyrthosiphon pisum secondary endosymbiont phage 1 (Bacteriophage APSE-1)	LNQLDQILSPIHER	2 Deamidation (NQ)	BiancoLettera_3841	2	839.444	1676.87	/	68.195	0.014864	24736	50.353	<T
Q9T1U4	Putative protein p4	4	Acyrthosiphon pisum secondary endosymbiont phage 1 (Bacteriophage APSE-1)	RNNLVLIR	Deamidation (NQ)	BiancoLettera_3840	2	499.809	997.603	/	37.138	0.014873	10348	66.993	<T
Q9T1U4	Putative protein p4	4	Acyrthosiphon pisum secondary endosymbiont phage 1 (Bacteriophage APSE-1)	RNNLVLIR	Deamidation (NQ)	BiancoLettera_3841	2	499.809	997.603	/	38.438	0.014863	11586	71.715	<T
Q9T1V6	Probable tape measure protein	Mup42	Escherichia phage Mu (Bacteriophage Mu)	LAAVLVSVWLANK	Oxidation W	BiancoLettera_3841	3	467.282	1398.82	-3.5588	36.484	0.012858	10752	40.015	967980
Q9YQR5	RNA-directed RNA polymerase L	/	Tula orthohantavirus (TULV) (Tula virus)	ANEQDPKAWLSALYFEGR	Dioxidation Y	BiancoLettera_3841	3	709.676	2126.01	1.1193	51.052	0.013271	17619	45.14	508910
Q9YUS3	DNA polymerase catalytic subunit	DPOL	Tupaiid herpesvirus 1 (strain 1) (TuHV-1) (Herpesvirus tupaia (strain 1))	VSAPDYKLNTVCELYLGRQK	2 Deamidation (NQ)	BiancoLettera_3839	3	786.067	2355.18	4.0421	46.008	0.012111	14238	51.089	28562000
Q9Z0D3	Para-Rep C3	C3	Milk vetch dwarf virus (isolate N) (MDV)	ISEDRMK	Oxidation (M)	BiancoLettera_3839	2	447.721	893.428	-2.9124	32.111	0.015333	7659	83.287	8060400
Q9Z0D3	Para-Rep C3	C3	Milk vetch dwarf virus (isolate N) (MDV)	ISEDRMK	Oxidation (M)	BiancoLettera_3839	2	447.721	893.428	-3.0176	32.111	0.011815	7659	83.287	8060400

## Sheet: DB_Fungi
Leading razor protein	Protein names	Gene names	Organism	Sequence	Modifications	Raw file	Charge	Sperimental m/z	TheoreticalMass	Mass error [ppm]	Retention time	PEP	MS/MS scan number	Score	Intensity
Q4PB56	Glycylpeptide N-tetradecanoyltransferase	NMT1	Ustilago maydis (strain 521 / FGSC 9021) (Corn smut fungus)	EMERRDVAQVGK	Oxidation (M),Deamidation (NQ)	BiancoLettera_3840	2	717.854	1433.69	1.6971	53.205	0.011077	17955	50.805	2078500
Q4PB56	Glycylpeptide N-tetradecanoyltransferase	NMT1	Ustilago maydis (strain 521 / FGSC 9021) (Corn smut fungus)	VMAMMNLERDAMLK	2 Oxidation (M)	BiancoLettera_3840	2	842.898	1683.78	2.8645	39.551	0.011487	11688	51.445	25660000
Q4PB56	Glycylpeptide N-tetradecanoyltransferase	NMT1	Ustilago maydis (strain 521 / FGSC 9021) (Corn smut fungus)	VMAMMNLERDAMLK	2 Oxidation (M)	BiancoLettera_3839	2	842.898	1683.78	1.5119	39.755	0.0099378	10973	59.067	17532000
Q5AZJ7	2-(3-amino-3-carboxypropyl)histidine synthase subunit 1	dph1	Emericella nidulans (strain FGSC A4 / ATCC 38163 / CBS 112.46 / NRRL 194 / M139) (Aspergillus nidulans)	RDAIAAAR	Unmodified	BiancoLettera_3841	2	422.243	842.472	/	34.111	0.0054593	9737	53.351	<T
Q5AZJ7	2-(3-amino-3-carboxypropyl)histidine synthase subunit 1	dph1	Emericella nidulans (strain FGSC A4 / ATCC 38163 / CBS 112.46 / NRRL 194 / M139) (Aspergillus nidulans)	RDAIAAAR	Unmodified	BiancoLettera_3841	2	422.243	842.472	/	34.111	0.0092906	9737	53.351	<T
P06208	2-isopropylmalate synthase	LEU4	Saccharomyces cerevisiae (strain ATCC 204508 / S288c) (Baker's yeast)	SLGLDLPR	Unmodified	BiancoLettera_3839	2	435.756	869.497	0.77897	36.16	0.012221	9378	86.512	10271000
P06208	2-isopropylmalate synthase	LEU4	Saccharomyces cerevisiae (strain ATCC 204508 / S288c) (Baker's yeast)	SLGLDLPR	Unmodified	BiancoLettera_3840	2	435.756	869.497	0.72988	36.471	0.012221	10071	86.512	14557000
A0A0S6XHQ0	2-oxoglutarate-dependent dioxygenase frbJ	frbJ	Fungal sp. (strain No.11243)	QDDVEFTFR	Gln->pyro-Glu	BiancoLettera_3839	2	570.254	1138.49	/	59.536	0.014725	20245	41.029	<T
K0DZA0	2-oxoglutarate-dependent dioxygenase htyE	htyE	Aspergillus rugulosus (Emericella rugulosa)	ISGFEQNK	Unmodified	BiancoLettera_3840	2	461.735	921.456	-1.6301	32.781	0.003454	8477	124.89	19963000
K0DZA0	2-oxoglutarate-dependent dioxygenase htyE	htyE	Aspergillus rugulosus (Emericella rugulosa)	ISGFEQNK	Unmodified	BiancoLettera_3841	2	461.735	921.456	1.253	32.706	0.013019	9126	119.56	17931000
K0DZA0	2-oxoglutarate-dependent dioxygenase htyE	htyE	Aspergillus rugulosus (Emericella rugulosa)	ISGFEQNK	Unmodified	BiancoLettera_3839	2	461.735	921.456	2.6084	32.525	0.013385	7797	114.19	18400000
K0DZA0	2-oxoglutarate-dependent dioxygenase htyE	htyE	Aspergillus rugulosus (Emericella rugulosa)	ISGFEQNK	Unmodified	BiancoLettera_3840	2	461.735	921.456	0.86784	32.781	0.0058291	8477	124.89	19963000
K0DZA0	2-oxoglutarate-dependent dioxygenase htyE	htyE	Aspergillus rugulosus (Emericella rugulosa)	ISGFEQNK	Unmodified	BiancoLettera_3841	2	461.735	921.456	1.1627	30.114	0.0095228	8063	88.029	2772800
K0DZA0	2-oxoglutarate-dependent dioxygenase htyE	htyE	Aspergillus rugulosus (Emericella rugulosa)	ISGFEQNK	Unmodified	BiancoLettera_3841	2	461.735	921.456	1.1494	32.706	0.003491	9126	119.56	17931000
K0DZA0	2-oxoglutarate-dependent dioxygenase htyE	htyE	Aspergillus rugulosus (Emericella rugulosa)	ISGFEQNK	Unmodified	BiancoLettera_3839	2	461.735	921.456	2.4899	32.525	0.013529	7797	114.19	18400000
K0DZA0	2-oxoglutarate-dependent dioxygenase htyE	htyE	Aspergillus rugulosus (Emericella rugulosa)	ISGFEQNK	Unmodified	BiancoLettera_3839	2	461.735	921.456	1.919	35.178	0.012223	8598	92.467	807160
K0DZA0	2-oxoglutarate-dependent dioxygenase htyE	htyE	Aspergillus rugulosus (Emericella rugulosa)	ISGFEQNK	Unmodified	BiancoLettera_3840	2	461.735	921.456	0.4366	32.781	0.0048005	8477	124.89	19963000
K0DZA0	2-oxoglutarate-dependent dioxygenase htyE	htyE	Aspergillus rugulosus (Emericella rugulosa)	ISGFEQNK	Unmodified	BiancoLettera_3841	2	461.735	921.456	1.0548	30.114	0.011928	8063	88.029	2772800
K0DZA0	2-oxoglutarate-dependent dioxygenase htyE	htyE	Aspergillus rugulosus (Emericella rugulosa)	ISGFEQNK	Unmodified	BiancoLettera_3841	2	461.735	921.456	1.353	32.706	0.0034792	9126	119.56	17931000
Q03430	37S ribosomal protein RSM28, mitochondrial	RSM28	Saccharomyces cerevisiae (strain ATCC 204508 / S288c) (Baker's yeast)	RNGNQNRNSMNNK	Oxidation (M),2 Deamidation (NQ)	BiancoLettera_3839	2	782.848	1563.68	/	37.091	0.0050373	9748	64.711	<T
Q2GVC2	37S ribosomal protein S25, mitochondrial	RSM25	Chaetomium globosum (strain ATCC 6205 / CBS 148.51 / DSM 1962 / NBRC 6347 / NRRL 1970) (Soil fungus)	QPGMAVVQR	Oxidation (M),Deamidation (NQ)	BiancoLettera_3840	2	501.755	1001.5	/	32.746	0.010483	8491	45.718	<T
P87257	3-isopropylmalate dehydrogenase B	leu2B	Aspergillus niger	LAAELALR	Unmodified	BiancoLettera_3839	2	428.766	855.518	-1.3049	35.797	0.013019	9176	119.56	49565000
P87257	3-isopropylmalate dehydrogenase B	leu2B	Aspergillus niger	LAAELALR	Unmodified	BiancoLettera_3840	2	428.766	855.518	-1.3995	36.145	0.007976	9924	128.38	78598000
P87257	3-isopropylmalate dehydrogenase B	leu2B	Aspergillus niger	LAAELALR	Unmodified	BiancoLettera_3839	2	428.766	855.518	-1.0483	35.797	0.003491	9176	119.56	49565000
P87257	3-isopropylmalate dehydrogenase B	leu2B	Aspergillus niger	LAAELALR	Unmodified	BiancoLettera_3839	2	428.766	855.518	-0.95456	37.086	0.00511	10006	118.69	106690000
P87257	3-isopropylmalate dehydrogenase B	leu2B	Aspergillus niger	LAAELALR	Unmodified	BiancoLettera_3840	2	428.766	855.518	-1.2404	36.145	0.0079814	9924	128.38	78598000
P87257	3-isopropylmalate dehydrogenase B	leu2B	Aspergillus niger	LAAELALR	Unmodified	BiancoLettera_3839	2	428.766	855.518	-1.4889	35.797	0.0034792	9176	119.56	49565000
P87257	3-isopropylmalate dehydrogenase B	leu2B	Aspergillus niger	LAAELALR	Unmodified	BiancoLettera_3839	2	428.766	855.518	-1.5891	37.086	0.0050277	10006	118.69	106690000
P87257	3-isopropylmalate dehydrogenase B	leu2B	Aspergillus niger	LAAELALR	Unmodified	BiancoLettera_3840	2	428.766	855.518	-1.6076	36.145	0.0067038	9924	128.38	78598000
Q6BNP0	3-keto-steroid reductase	ERG27	Debaryomyces hansenii (strain ATCC 36239 / CBS 767 / BCRC 21394 / JCM 1990 / NBRC 0083 / IGC 2968) (Yeast) (Torulaspora hansenii)	EVITNINQYSKTK	Glu->pyro-Glu,L-DOPA-quinone	BiancoLettera_3839	2	767.399	1532.78	/	77.879	0.0048131	26672	61.56	<T
Q9C0Z7	40S ribosomal protein S6-B	rps602	Schizosaccharomyces pombe (strain 972 / ATCC 24843) (Fission yeast)	EVVKARR	Glu->pyro-Glu	BiancoLettera_3841	2	420.264	838.514	1.8646	64.191	0.011311	23571	54.525	4621000
Q2UCP5	5'-3' exoribonuclease 2	rat1	Aspergillus oryzae (strain ATCC 42149 / RIB 40) (Yellow koji mold)	DNIPVMGGYLTKDGHVEFKK	Oxidation (M),Dioxidation Y	BiancoLettera_3841	3	766.047	2295.12	-3.0817	48.677	0.0071244	16403	50.831	4375200
Q9UWE4	60S ribosomal protein L44	RPL44	Coprinopsis cinerea (Inky cap fungus) (Hormographiella aspergillata)	QSGYGGQTK	Gln->pyro-Glu	BiancoLettera_3839	2	454.709	907.404	4.0912	32.109	0.0051474	7674	85.67	3180200
Q6BTA4	60S ribosomal protein L7	RPL7	Debaryomyces hansenii (strain ATCC 36239 / CBS 767 / BCRC 21394 / JCM 1990 / NBRC 0083 / IGC 2968) (Yeast) (Torulaspora hansenii)	QANNFLWPFKLSNPNGGFR	3 Deamidation (NQ)	BiancoLettera_3841	2	1105.54	2209.06	3.0032	51.645	0.010677	17790	49.627	31339000
Q5AV01	ABC transporter atnG	atnG	Emericella nidulans (strain FGSC A4 / ATCC 38163 / CBS 112.46 / NRRL 194 / M139) (Aspergillus nidulans)	IAMMAGER	2 Oxidation (M)	BiancoLettera_3839	1	910.412	909.405	4.3334	45.885	0.014064	13791	46.37	652890
P78820	Acetyl-CoA carboxylase;Biotin carboxylase	cut6	Schizosaccharomyces pombe (strain 972 / ATCC 24843) (Fission yeast)	QDWDESDK	Gln->pyro-Glu,Tryptophan oxidation to oxolactone	BiancoLettera_3839	2	510.183	1018.35	/	35.223	0.013876	8973	40.268	<T
Q2H922	Actin cytoskeleton-regulatory complex protein PAN1	PAN1	Chaetomium globosum (strain ATCC 6205 / CBS 148.51 / DSM 1962 / NBRC 6347 / NRRL 1970) (Soil fungus)	ARTEKENNER	2 Deamidation (NQ)	BiancoLettera_3839	2	624.794	1247.57	2.0695	40.512	0.0068784	11306	86.136	890770
P10982	Actin-1	ACT1	Absidia glauca (Pin mould)	AGFAGDDAPR	Unmodified	BiancoLettera_3840	2	488.728	975.441	1.4546	31.158	0.0064178	7859	85.676	387220
Q52C47	AdoMet-dependent rRNA methyltransferase SPB1	SPB1	Magnaporthe oryzae (strain 70-15 / ATCC MYA-4617 / FGSC 8958) (Rice blast fungus) (Pyricularia oryzae)	TADKKAAK	Unmodified	BiancoLettera_3839	2	416.748	831.481	/	39.536	0.0045432	10862	66.429	<T
Q52C47	AdoMet-dependent rRNA methyltransferase SPB1	SPB1	Magnaporthe oryzae (strain 70-15 / ATCC MYA-4617 / FGSC 8958) (Rice blast fungus) (Pyricularia oryzae)	TADKKAAK	Unmodified	BiancoLettera_3839	2	416.748	831.481	/	39.536	0.0057747	10862	66.429	<T
Q09840	Alpha-amylase 2	aah2	Schizosaccharomyces pombe (strain 972 / ATCC 24843) (Fission yeast)	SVQRQEENYVNTRSTILSVK	3 Deamidation (NQ)	BiancoLettera_3840	2	1177.6	2353.18	0.75602	51.635	0.0027231	17211	73.877	1991200
A3LYQ7	Altered inheritance of mitochondria protein 23, mitochondrial	AIM23	Scheffersomyces stipitis (strain ATCC 58785 / CBS 6054 / NBRC 10063 / NRRL Y-11545) (Yeast) (Pichia stipitis)	RNQGFNIESLIKNR	2 Deamidation (NQ)	BiancoLettera_3841	2	845.947	1689.88	/	55.175	0.013317	19577	42.001	<T
Q0CSL5	Altered inheritance of mitochondria protein 24, mitochondrial	aim24	Aspergillus terreus (strain NIH 2624 / FGSC A1156)	GLTIGPRK	Unmodified	BiancoLettera_3839	2	421.266	840.518	-0.37055	33.7	0.0092661	8228	79.454	979140
Q0CSL5	Altered inheritance of mitochondria protein 24, mitochondrial	aim24	Aspergillus terreus (strain NIH 2624 / FGSC A1156)	GLTIGPRK	Unmodified	BiancoLettera_3841	2	421.266	840.518	0.70153	33.81	0.0092661	9565	79.454	831820
Q0CSL5	Altered inheritance of mitochondria protein 24, mitochondrial	aim24	Aspergillus terreus (strain NIH 2624 / FGSC A1156)	GLTIGPRK	Unmodified	BiancoLettera_3839	2	421.266	840.518	0.74782	33.7	0.0083324	8228	79.454	979140
Q0CSL5	Altered inheritance of mitochondria protein 24, mitochondrial	aim24	Aspergillus terreus (strain NIH 2624 / FGSC A1156)	GLTIGPRK	Unmodified	BiancoLettera_3839	2	421.266	840.518	/	34.633	0.0065489	8693	50.966	<T
Q0CSL5	Altered inheritance of mitochondria protein 24, mitochondrial	aim24	Aspergillus terreus (strain NIH 2624 / FGSC A1156)	GLTIGPRK	Unmodified	BiancoLettera_3841	2	421.266	840.518	0.96934	33.81	0.0083324	9565	79.454	831820
Q0CSL5	Altered inheritance of mitochondria protein 24, mitochondrial	aim24	Aspergillus terreus (strain NIH 2624 / FGSC A1156)	GLTIGPRK	Unmodified	BiancoLettera_3839	2	421.266	840.518	0.73653	33.7	0.0070334	8228	79.454	979140
Q0CSL5	Altered inheritance of mitochondria protein 24, mitochondrial	aim24	Aspergillus terreus (strain NIH 2624 / FGSC A1156)	GLTIGPRK	Unmodified	BiancoLettera_3839	2	421.266	840.518	/	34.633	0.0092267	8693	50.966	<T
Q0CSL5	Altered inheritance of mitochondria protein 24, mitochondrial	aim24	Aspergillus terreus (strain NIH 2624 / FGSC A1156)	GLTIGPRK	Unmodified	BiancoLettera_3841	2	421.266	840.518	0.99486	33.81	0.0070334	9565	79.454	831820
Q6FWH9	Altered inheritance of mitochondria protein 6	AIM6	Candida glabrata (strain ATCC 2001 / CBS 138 / JCM 3761 / NBRC 0622 / NRRL Y-65) (Yeast) (Torulopsis glabrata)	MAVTASTSLSEILKMVGSSNLK	Dioxidation M	BiancoLettera_3840	3	767.068	2298.18	-3.2617	56.112	0.00086234	20513	78.917	1891400
O42659	Anaphase-promoting complex subunit 14	apc14	Schizosaccharomyces pombe (strain 972 / ATCC 24843) (Fission yeast)	TFGNVFQRLSMSGNPKPLAK	Oxidation (M),3 Deamidation (NQ)	BiancoLettera_3840	3	737.709	2210.1	-3.3755	10.012	0.011521	1702	41.348	119850
O43005	AP-2 complex subunit beta	apl1	Schizosaccharomyces pombe (strain 972 / ATCC 24843) (Fission yeast)	KLCYLYLKIYASVK	Oxidation Y,L-DOPA-quinone	BiancoLettera_3840	2	896.489	1790.96	/	48.97	0.012714	15972	48.44	<T
A1CAP4	Arginine biosynthesis bifunctional protein ArgJ, mitochondrial	/	Aspergillus clavatus (strain ATCC 1007 / CBS 513.65 / DSM 816 / NCTC 3887 / NRRL 1 / QM 1276 / 107)	MVKGQVRNYSAPLDMAIPASK	Oxidation (M),Oxidation Y	BiancoLettera_3841	3	770.064	2307.17	-2.4571	45.534	0.0087288	14976	47.082	966370
A7TFK6	Assembly factor CBP4	CBP4	Vanderwaltozyma polyspora (strain ATCC 22028 / DSM 70294 / BCRC 21397 / CBS 2163 / NBRC 10782 / NRRL Y-8283 / UCD 57-17) (Kluyveromyces polysporus)	LQYETERK	Unmodified	BiancoLettera_3839	2	533.78	1065.55	/	42.165	0.0031305	12116	58.981	<T
Q75G39	ATP synthase subunit a	ATP6	Ashbya gossypii (strain ATCC 10895 / CBS 109.51 / FGSC 9923 / NRRL Y-1056) (Yeast) (Eremothecium gossypii)	MYLNNNNNMK	Oxidation (M),3 Deamidation (NQ)	BiancoLettera_3839	2	637.755	1273.5	/	91.238	0.011702	30866	44.447	<T
Q9C0Y5	ATP-binding cassette transporter pdr1	pdr1	Schizosaccharomyces pombe (strain 972 / ATCC 24843) (Fission yeast)	ALCGIVEENERLNGSLHYDGLDYK	L-DOPA-quinone	BiancoLettera_3839	3	927.105	2778.29	/	48.913	0.010387	15310	40.996	<T
P16862	ATP-dependent 6-phosphofructokinase subunit beta	PFK2	Saccharomyces cerevisiae (strain ATCC 204508 / S288c) (Baker's yeast)	QLYDYETEVSMRMPKVIHWQATR	2 Oxidation (M)	BiancoLettera_3841	3	971.806	2912.39	/	19.009	0.0094575	5318	44.729	<T
P16862	ATP-dependent 6-phosphofructokinase subunit beta	PFK2	Saccharomyces cerevisiae (strain ATCC 204508 / S288c) (Baker's yeast)	QLYDYETEVSMRMPKVIHWQATR	2 Oxidation (M)	BiancoLettera_3841	3	971.806	2912.39	/	19.009	0.0082099	5318	44.729	<T
P16862	ATP-dependent 6-phosphofructokinase subunit beta	PFK2	Saccharomyces cerevisiae (strain ATCC 204508 / S288c) (Baker's yeast)	QLYDYETEVSMRMPKVIHWQATR	2 Oxidation (M)	BiancoLettera_3841	3	971.806	2912.39	/	19.009	0.011308	5318	44.729	<T
Q04182	ATP-dependent permease PDR15	PDR15	Saccharomyces cerevisiae (strain ATCC 204508 / S288c) (Baker's yeast)	CSNYEMVK	Trioxidation (C),Dioxidation M	BiancoLettera_3839	2	555.708	1109.4	/	81.842	0.0079294	27898	46.994	<T
A4REU9	ATP-dependent RNA helicase MAK5	MAK5	Magnaporthe oryzae (strain 70-15 / ATCC MYA-4617 / FGSC 8958) (Rice blast fungus) (Pyricularia oryzae)	EAKEMSK	Oxidation (M)	BiancoLettera_3841	2	419.702	837.39	-3.7222	34.266	0.013042	9797	59.609	1525900
A4REU9	ATP-dependent RNA helicase MAK5	MAK5	Magnaporthe oryzae (strain 70-15 / ATCC MYA-4617 / FGSC 8958) (Rice blast fungus) (Pyricularia oryzae)	EAKEMSK	Oxidation (M)	BiancoLettera_3841	1	838.397	837.39	-3.1184	34.268	0.012928	9782	50.025	3237800
A4REU9	ATP-dependent RNA helicase MAK5	MAK5	Magnaporthe oryzae (strain 70-15 / ATCC MYA-4617 / FGSC 8958) (Rice blast fungus) (Pyricularia oryzae)	EAKEMSK	Oxidation (M)	BiancoLettera_3841	2	419.702	837.39	-3.5145	34.266	0.013051	9797	59.609	1525900
Q2UMY7	ATP-dependent RNA helicase mak5	mak5	Aspergillus oryzae (strain ATCC 42149 / RIB 40) (Yellow koji mold)	DQKGPGSFAK	Unmodified	BiancoLettera_3840	2	517.767	1033.52	3.4803	33.015	0.0072736	8575	84.568	3198300
Q2UMY7	ATP-dependent RNA helicase mak5	mak5	Aspergillus oryzae (strain ATCC 42149 / RIB 40) (Yellow koji mold)	DQKGPGSFAK	Unmodified	BiancoLettera_3840	2	517.767	1033.52	2.7812	33.015	0.0098264	8575	84.568	3198300
Q2UMY7	ATP-dependent RNA helicase mak5	mak5	Aspergillus oryzae (strain ATCC 42149 / RIB 40) (Yellow koji mold)	DQKGPGSFAK	Unmodified	BiancoLettera_3840	2	517.767	1033.52	4.3636	33.015	0.0049716	8575	84.568	3198300
Q2UMY7	ATP-dependent RNA helicase mak5	mak5	Aspergillus oryzae (strain ATCC 42149 / RIB 40) (Yellow koji mold)	DQKGPGSFAK	Unmodified	BiancoLettera_3841	2	517.767	1033.52	2.6568	32.958	0.013007	9226	78.77	3550400
Q4WY31	Autophagy-related protein 11	atg11	Aspergillus fumigatus (strain ATCC MYA-4609 / CBS 101355 / FGSC A1100 / Af293) (Neosartorya fumigata)	EAHAERLSNTDKIQEAQSTK	Glu->pyro-Glu,2 Deamidation (NQ)	BiancoLettera_3841	2	1120.54	2239.07	4.4813	49.812	0.012366	17057	72.209	2331400
A1DI95	Autophagy-related protein 22-2	atg22-2	Neosartorya fischeri (strain ATCC 1020 / DSM 3700 / CBS 544.65 / FGSC A1164 / JCM 1740 / NRRL 181 / WB 181) (Aspergillus fischerianus)	ISGTLPMR	Oxidation (M)	BiancoLettera_3841	2	445.742	889.469	-3.0799	32.708	0.0017184	9125	128.48	50097000
A1DI95	Autophagy-related protein 22-2	atg22-2	Neosartorya fischeri (strain ATCC 1020 / DSM 3700 / CBS 544.65 / FGSC A1164 / JCM 1740 / NRRL 181 / WB 181) (Aspergillus fischerianus)	ISGTLPMR	Oxidation (M)	BiancoLettera_3839	2	445.742	889.469	-2.1983	32.518	0.0047346	7800	106.42	59445000
A1DI95	Autophagy-related protein 22-2	atg22-2	Neosartorya fischeri (strain ATCC 1020 / DSM 3700 / CBS 544.65 / FGSC A1164 / JCM 1740 / NRRL 181 / WB 181) (Aspergillus fischerianus)	ISGTLPMR	Oxidation (M)	BiancoLettera_3839	2	445.742	889.469	-2.2274	32.518	0.004453	7795	106.42	59445000
A1DI95	Autophagy-related protein 22-2	atg22-2	Neosartorya fischeri (strain ATCC 1020 / DSM 3700 / CBS 544.65 / FGSC A1164 / JCM 1740 / NRRL 181 / WB 181) (Aspergillus fischerianus)	ISGTLPMR	Oxidation (M)	BiancoLettera_3840	2	445.742	889.469	-3.8516	32.774	0.0018126	8476	128.48	55212000
A1DI95	Autophagy-related protein 22-2	atg22-2	Neosartorya fischeri (strain ATCC 1020 / DSM 3700 / CBS 544.65 / FGSC A1164 / JCM 1740 / NRRL 181 / WB 181) (Aspergillus fischerianus)	ISGTLPMR	Oxidation (M)	BiancoLettera_3841	2	445.742	889.469	-2.8492	32.708	0.0018126	9125	128.48	50097000
A2QTX8	Autophagy-related protein 22-2	atg22-2	Aspergillus niger (strain ATCC MYA-4892 / CBS 513.88 / FGSC A1513)	ESSPAMFR	Glu->pyro-Glu	BiancoLettera_3840	2	453.711	905.407	-0.27478	28.963	0.014981	6968	44.721	3443400
P25356	Beige protein homolog 1	BPH1	Saccharomyces cerevisiae (strain ATCC 204508 / S288c) (Baker's yeast)	LILTMLCK	Oxidation (M),Trioxidation (C)	BiancoLettera_3841	2	528.277	1054.54	0.99785	42.282	0.0074757	13509	74.415	1960800
A0A384XLH1	Beta-lactamase-like protein str6	str6	Strobilurus tenacellus	VALWSMR	Oxidation W	BiancoLettera_3840	1	878.455	877.448	4.3323	33.032	0.012588	8588	51.809	598740
P10069	C2H2 type master regulator of conidiophore development brlA	brlA	Emericella nidulans (strain FGSC A4 / ATCC 38163 / CBS 112.46 / NRRL 194 / M139) (Aspergillus nidulans)	QNLMLENLPQVIK	Oxidation (M),Deamidation (NQ)	BiancoLettera_3839	2	778.921	1555.83	-3.1334	53.649	0.013083	17573	52.79	1692400
P15790	Casein kinase II subunit alpha	CKA1	Saccharomyces cerevisiae (strain ATCC 204508 / S288c) (Baker's yeast)	YLLKYEITLPR	Oxidation Y,Dioxidation Y	BiancoLettera_3839	2	728.906	1455.8	-3.2143	51.376	0.011055	16467	59.35	160160
P78574	Catalase A	catA	Aspergillus fumigatus (strain ATCC MYA-4609 / CBS 101355 / FGSC A1100 / Af293) (Neosartorya fumigata)	ITQGTVNYWPNR	3 Deamidation (NQ)	BiancoLettera_3841	2	726.344	1450.67	-0.43087	51.384	0.013057	17750	44.98	428950
P11927	Cell division control protein KAR1	KAR1	Saccharomyces cerevisiae (strain ATCC 204508 / S288c) (Baker's yeast)	KYREYFLWTICILILLYCNIYVYYR	2 Dioxidation Y,2 L-DOPA-quinone	BiancoLettera_3841	3	1177.58	3529.71	/	48.372	0.0074272	16353	44.415	<T
Q09854	Cell wall alpha-1,3-glucan synthase mok11	mok11	Schizosaccharomyces pombe (strain 972 / ATCC 24843) (Fission yeast)	LKDLNCK	Trioxidation (C)	BiancoLettera_3839	2	469.734	937.454	/	31.721	0.0043347	7533	56.122	<T
Q6FLZ2	Chitobiosyldiphosphodolichol beta-mannosyltransferase	ALG1	Candida glabrata (strain ATCC 2001 / CBS 138 / JCM 3761 / NBRC 0622 / NRRL Y-65) (Yeast) (Torulopsis glabrata)	WNSSWQSAMQELK	Oxidation (M),3 Deamidation (NQ)	BiancoLettera_3841	2	807.343	1612.67	-2.687	38.752	0.012711	11734	42.718	401980
Q6BGY8	Chromatin-remodeling ATPase INO80	INO80	Debaryomyces hansenii (strain ATCC 36239 / CBS 767 / BCRC 21394 / JCM 1990 / NBRC 0083 / IGC 2968) (Yeast) (Torulaspora hansenii)	DGPKVSR	Unmodified	BiancoLettera_3840	1	758.416	757.408	0.34141	42.206	0.0079422	12740	64.803	629430
Q6BGY8	Chromatin-remodeling ATPase INO80	INO80	Debaryomyces hansenii (strain ATCC 36239 / CBS 767 / BCRC 21394 / JCM 1990 / NBRC 0083 / IGC 2968) (Yeast) (Torulaspora hansenii)	DGPKVSR	Unmodified	BiancoLettera_3839	1	758.416	757.408	-0.67222	42.061	0.011485	12047	53.554	627380
Q6BGY8	Chromatin-remodeling ATPase INO80	INO80	Debaryomyces hansenii (strain ATCC 36239 / CBS 767 / BCRC 21394 / JCM 1990 / NBRC 0083 / IGC 2968) (Yeast) (Torulaspora hansenii)	DGPKVSR	Unmodified	BiancoLettera_3840	1	758.416	757.408	0.59433	42.206	0.0041117	12740	64.803	629430
Q6BGY8	Chromatin-remodeling ATPase INO80	INO80	Debaryomyces hansenii (strain ATCC 36239 / CBS 767 / BCRC 21394 / JCM 1990 / NBRC 0083 / IGC 2968) (Yeast) (Torulaspora hansenii)	DGPKVSR	Unmodified	BiancoLettera_3839	1	758.416	757.408	-0.41007	42.061	0.012621	12047	53.554	627380
Q6BGY8	Chromatin-remodeling ATPase INO80	INO80	Debaryomyces hansenii (strain ATCC 36239 / CBS 767 / BCRC 21394 / JCM 1990 / NBRC 0083 / IGC 2968) (Yeast) (Torulaspora hansenii)	DGPKVSR	Unmodified	BiancoLettera_3840	1	758.416	757.408	0.59705	42.206	0.0087002	12740	64.803	629430
Q872I5	Chromatin-remodeling ATPase INO80	crf2-1	Neurospora crassa (strain ATCC 24698 / 74-OR23-1A / CBS 708.71 / DSM 1257 / FGSC 987)	NATQTSASNKTR	3 Deamidation (NQ)	BiancoLettera_3839	2	641.299	1280.58	3.4309	32.868	0.011608	7953	43.651	920820
Q9US25	Chromodomain helicase hrp1	hrp1	Schizosaccharomyces pombe (strain 972 / ATCC 24843) (Fission yeast)	QNIIYDR	Gln->pyro-Glu	BiancoLettera_3839	2	452.73	903.445	3.6502	35.021	0.010446	8167	58.981	665060
Q03690	Clustered mitochondria protein 1	CLU1	Saccharomyces cerevisiae (strain ATCC 204508 / S288c) (Baker's yeast)	WWNNKVEK	Oxidation W,Tryptophan oxidation to oxolactone	BiancoLettera_3839	2	567.272	1132.53	-0.91387	28.012	0.011604	6243	58.981	2224300
Q03690	Clustered mitochondria protein 1	CLU1	Saccharomyces cerevisiae (strain ATCC 204508 / S288c) (Baker's yeast)	WWNNKVEK	Oxidation W,Tryptophan oxidation to oxolactone	BiancoLettera_3840	2	567.272	1132.53	-1.2562	28.199	0.0087989	6737	68.422	2134500
P0CR87	Clustered mitochondria protein homolog	CLU1	Cryptococcus neoformans var. neoformans serotype D (strain B-3501A) (Filobasidiella neoformans)	ELASRVGFQLAQR	Glu->pyro-Glu	BiancoLettera_3841	3	486.272	1455.79	/	32.202	0.012445	8983	47.712	<T
Q8J0F9	Compactin nonaketide synthase, enoyl reductase component	mlcG	Penicillium citrinum	PSKKTYVLIYGGSTATATIAMQFMR	2 Oxidation (M),L-DOPA-quinone	BiancoLettera_3839	3	927.803	2780.39	4.3628	48.474	0.010523	15127	48.182	178980
Q3E7A4	COX assembly mitochondrial protein 2	CMC2	Saccharomyces cerevisiae (strain ATCC 204508 / S288c) (Baker's yeast)	EASLNNKKR	2 Deamidation (NQ)	BiancoLettera_3840	2	531.283	1060.55	-2.1745	32.449	0.0070459	8413	80.229	504530
L8AXV5	Cytochrome P450 monooxygenase ACRTS1	ACRTS1	Alternaria alternata (Alternaria rot fungus) (Torula alternata)	IGMNAMVVQFNK	Unmodified	BiancoLettera_3840	3	451.234	1350.68	/	36.169	0.014826	9989	48.44	<T
G4MWA8	Cytochrome P450 monooxygenase CYP2	MGG_15928	Magnaporthe oryzae (strain 70-15 / ATCC MYA-4617 / FGSC 8958) (Rice blast fungus) (Pyricularia oryzae)	AESKSSDWTK	Tryptophan oxidation to oxolactone	BiancoLettera_3839	2	576.762	1151.51	/	32.503	0.012548	7822	51.193	<T
S0ENB0	Cytochrome P450 monooxygenase FFUJ_09176	/	Gibberella fujikuroi (strain CBS 195.34 / IMI 58289 / NRRL A-6831) (Bakanae and foot rot disease fungus) (Fusarium fujikuroi)	DIMYKNYR	Oxidation (M),Oxidation Y	BiancoLettera_3839	2	567.766	1133.52	-3.5593	35.09	0.0088933	8892	67.032	1299800
W7MLD1	Cytochrome P450 monooxygenase FUS8	FUS8	Gibberella moniliformis (strain M3125 / FGSC 7600) (Maize ear and stalk rot fungus) (Fusarium verticillioides)	SLEPLMKSCVDAGVAHLNK	Trioxidation (C)	BiancoLettera_3840	2	1059.02	2116.03	0.37344	47.716	0.004272	15344	59.198	3974800
B8NJG8	Cytochrome P450 monooxygenase lepD	lepD	Aspergillus flavus (strain ATCC 200026 / FGSC A1120 / IAM 13836 / NRRL 3357 / JCM 12722 / SRRC 167)	LMDSFQTQWKAFNLAQIK	Oxidation (M),3 Deamidation (NQ)	BiancoLettera_3841	2	1094.54	2187.06	3.6537	49.101	0.011075	16680	73.082	25919000
P78621	Cytokinesis protein sepA	sepA	Emericella nidulans (strain FGSC A4 / ATCC 38163 / CBS 112.46 / NRRL 194 / M139) (Aspergillus nidulans)	QIAEAALAERDEMK	Gln->pyro-Glu	BiancoLettera_3839	2	779.383	1556.75	/	44.865	0.0071289	13325	51.252	<T
P78621	Cytokinesis protein sepA	sepA	Emericella nidulans (strain FGSC A4 / ATCC 38163 / CBS 112.46 / NRRL 194 / M139) (Aspergillus nidulans)	QIAEAALAERDEMK	Gln->pyro-Glu	BiancoLettera_3839	2	779.383	1556.75	/	44.865	0.0099021	13325	51.252	<T
Q5AAT0	Decapping nuclease RAI1	RAI1	Candida albicans (strain SC5314 / ATCC MYA-2876) (Yeast)	MKQTNTVERYDYMK	Oxidation (M),2 Deamidation (NQ)	BiancoLettera_3839	2	912.911	1823.81	/	44.907	0.010614	13344	44.425	<T
Q753P9	Decapping nuclease RAI1	RAI1	Ashbya gossypii (strain ATCC 10895 / CBS 109.51 / FGSC 9923 / NRRL Y-1056) (Yeast) (Eremothecium gossypii)	DATNFEQKLFSVWLQCFLVGINR	Tryptophan oxidation to oxolactone	BiancoLettera_3841	3	933.802	2798.39	/	45.085	0.010856	14775	41.912	<T
Q04216	Defect at low temperature protein 1	DLT1	Saccharomyces cerevisiae (strain ATCC 204508 / S288c) (Baker's yeast)	SLTDRLK	Unmodified	BiancoLettera_3839	2	416.748	831.481	/	34.438	0.00086671	8600	70.912	<T
Q4WQ08	Disintegrin and metalloproteinase domain-containing protein B	ADM-B	Aspergillus fumigatus (strain ATCC MYA-4609 / CBS 101355 / FGSC A1100 / Af293) (Neosartorya fumigata)	NLTMTDK	Oxidation (M)	BiancoLettera_3840	1	838.397	837.39	-3.0159	34.413	0.013431	9180	56.122	3206100
Q4WQ08	Disintegrin and metalloproteinase domain-containing protein B	ADM-B	Aspergillus fumigatus (strain ATCC MYA-4609 / CBS 101355 / FGSC A1100 / Af293) (Neosartorya fumigata)	NLTMTDK	Oxidation (M)	BiancoLettera_3840	1	838.397	837.39	-3.0085	34.413	0.012883	9180	56.122	3206100
Q6BW83	DNA mismatch repair protein MSH3	MSH3	Debaryomyces hansenii (strain ATCC 36239 / CBS 767 / BCRC 21394 / JCM 1990 / NBRC 0083 / IGC 2968) (Yeast) (Torulaspora hansenii)	FPNNIQSCMIELIK	2 Deamidation (NQ)	BiancoLettera_3840	3	570.281	1707.82	/	45.892	0.0088969	14471	47.712	<T
P46957	DNA polymerase delta small subunit	POL31	Saccharomyces cerevisiae (strain ATCC 204508 / S288c) (Baker's yeast)	SLQDENLSQPR	2 Deamidation (NQ)	BiancoLettera_3839	2	644.804	1287.59	/	36.576	0.0091455	9550	78.556	<T
P0CN25	DNA polymerase epsilon subunit B	DPB2	Cryptococcus neoformans var. neoformans serotype D (strain B-3501A) (Filobasidiella neoformans)	EGEEMNMKR	Oxidation (M),Deamidation (NQ)	BiancoLettera_3840	2	570.737	1139.46	/	43.718	0.010202	13472	46.426	<T
O74944	DNA polymerase kappa	mug40	Schizosaccharomyces pombe (strain 972 / ATCC 24843) (Fission yeast)	EWTIRQESVDTTVEDFRAK	Glu->pyro-Glu,Tryptophan oxidation to kynurenin	BiancoLettera_3840	2	1148.56	2295.11	2.2979	48.957	0.0074558	15955	57.434	1404000
P40377	DNA replication licensing factor mcm2;DNA replication licensing factor MCM2	mcm2;MCM2	Schizosaccharomyces pombe (strain 972 / ATCC 24843) (Fission yeast)	GVCLIDEFDKMNDQDR	Unmodified	BiancoLettera_3839	2	977.935	1953.86	0.080227	44.257	0.0025255	13080	82.831	1741900
P40377	DNA replication licensing factor mcm2;DNA replication licensing factor MCM2	mcm2;MCM2	Schizosaccharomyces pombe (strain 972 / ATCC 24843) (Fission yeast)	GVCLIDEFDKMNDQDR	Unmodified	BiancoLettera_3839	2	977.935	1953.86	0.35303	44.257	0.0015965	13080	82.831	1741900
P40377	DNA replication licensing factor mcm2;DNA replication licensing factor MCM2	mcm2;MCM2	Schizosaccharomyces pombe (strain 972 / ATCC 24843) (Fission yeast)	GVCLIDEFDKMNDQDR	Unmodified	BiancoLettera_3839	2	977.935	1953.86	-0.4982	44.257	0.0016854	13080	82.831	1741900
P38132	DNA replication licensing factor MCM7	MCM7	Saccharomyces cerevisiae (strain ATCC 204508 / S288c) (Baker's yeast)	MLQETGKNTLSYENIVKTVR	3 Deamidation (NQ)	BiancoLettera_3839	2	1164.09	2326.17	0.49329	49.321	0.010602	15451	51.135	1721300
Q4HW93	DNA replication regulator SLD2	SLD2	Gibberella zeae (strain ATCC MYA-4620 / CBS 123657 / FGSC 9075 / NRRL 31084 / PH-1) (Wheat head blight fungus) (Fusarium graminearum)	MAKMRPVR	2 Dioxidation M	BiancoLettera_3839	2	526.771	1051.53	/	33.368	0.011819	8103	40.573	<T
Q7S438	DNA replication regulator sld2	drc-4	Neurospora crassa (strain ATCC 24698 / 74-OR23-1A / CBS 708.71 / DSM 1257 / FGSC 987)	KMEEEKLDEELDMLR	Oxidation (M),Dioxidation M	BiancoLettera_3841	2	978.45	1954.89	0.97537	50.54	0.0056692	17377	66.19	2868800
P22276	DNA-directed RNA polymerase III subunit RPC2	RET1	Saccharomyces cerevisiae (strain ATCC 204508 / S288c) (Baker's yeast)	IDTLLYLMTYPQQPMVKTK	Oxidation (M),2 L-DOPA-quinone	BiancoLettera_3841	2	1164.09	2326.16	1.7151	51.326	0.010402	17715	47.062	20262000
O13601	DnaJ-related protein rsp1	rsp1	Schizosaccharomyces pombe (strain 972 / ATCC 24843) (Fission yeast)	NKCFQLDLMNTPGQSR	Oxidation (M),2 Deamidation (NQ)	BiancoLettera_3839	3	642.961	1925.86	-0.86355	41.306	0.0057737	11575	63.212	2796600
O13601	DnaJ-related protein rsp1	rsp1	Schizosaccharomyces pombe (strain 972 / ATCC 24843) (Fission yeast)	NKCFQLDLMNTPGQSR	Oxidation (M),2 Deamidation (NQ)	BiancoLettera_3840	2	963.938	1925.86	0.22923	41.751	0.0092971	12645	57.164	3654000
O13601	DnaJ-related protein rsp1	rsp1	Schizosaccharomyces pombe (strain 972 / ATCC 24843) (Fission yeast)	NKCFQLDLMNTPGQSR	2 Deamidation (NQ)	BiancoLettera_3841	2	955.94	1909.87	-0.76936	43.941	0.013392	14094	60.49	33125000
Q06409	DOCK-like protein YLR422W	DCK1	Saccharomyces cerevisiae (strain ATCC 204508 / S288c) (Baker's yeast)	ARLMRPR	Unmodified	BiancoLettera_3840	2	450.271	898.528	-3.7177	37.189	0.008008	10437	88.734	21927000
Q06409	DOCK-like protein YLR422W	DCK1	Saccharomyces cerevisiae (strain ATCC 204508 / S288c) (Baker's yeast)	ARLMRPR	Unmodified	BiancoLettera_3841	2	450.271	898.528	-3.5482	37.116	0.01006	11064	89.903	21849000
Q06409	DOCK-like protein YLR422W	DCK1	Saccharomyces cerevisiae (strain ATCC 204508 / S288c) (Baker's yeast)	EYLLKESAR	Glu->pyro-Glu	BiancoLettera_3840	2	545.798	1089.58	-2.9442	42.224	0.0096272	12705	68.787	2234400
Q06409	DOCK-like protein YLR422W	DCK1	Saccharomyces cerevisiae (strain ATCC 204508 / S288c) (Baker's yeast)	EYLLKESAR	Glu->pyro-Glu	BiancoLettera_3841	2	545.798	1089.58	-3.0188	42.282	0.0092618	13424	66.799	2516100
Q06409	DOCK-like protein YLR422W	DCK1	Saccharomyces cerevisiae (strain ATCC 204508 / S288c) (Baker's yeast)	ARLMRPR	Unmodified	BiancoLettera_3840	2	450.271	898.528	-3.0952	37.189	0.0054391	10437	88.734	21927000
Q06409	DOCK-like protein YLR422W	DCK1	Saccharomyces cerevisiae (strain ATCC 204508 / S288c) (Baker's yeast)	ARLMRPR	Unmodified	BiancoLettera_3841	2	450.271	898.528	-3.791	37.116	0.0072876	11064	89.903	21849000
Q06409	DOCK-like protein YLR422W	DCK1	Saccharomyces cerevisiae (strain ATCC 204508 / S288c) (Baker's yeast)	ARLMRPR	Unmodified	BiancoLettera_3840	2	450.271	898.528	-3.8213	37.189	0.005039	10437	88.734	21927000
Q06409	DOCK-like protein YLR422W	DCK1	Saccharomyces cerevisiae (strain ATCC 204508 / S288c) (Baker's yeast)	ARLMRPR	Unmodified	BiancoLettera_3841	2	450.271	898.528	-3.7809	37.116	0.0046695	11064	89.903	21849000
Q06409	DOCK-like protein YLR422W	DCK1	Saccharomyces cerevisiae (strain ATCC 204508 / S288c) (Baker's yeast)	EYLLKESAR	Glu->pyro-Glu	BiancoLettera_3840	2	545.798	1089.58	-3.7251	42.224	0.011623	12705	68.787	2234400
Q06409	DOCK-like protein YLR422W	DCK1	Saccharomyces cerevisiae (strain ATCC 204508 / S288c) (Baker's yeast)	EYLLKESAR	Glu->pyro-Glu	BiancoLettera_3841	2	545.798	1089.58	-3.1241	42.282	0.013433	13424	66.799	2516100
Q06409	DOCK-like protein YLR422W	DCK1	Saccharomyces cerevisiae (strain ATCC 204508 / S288c) (Baker's yeast)	ARLMRPR	Unmodified	BiancoLettera_3840	2	450.271	898.528	-3.6439	37.189	0.012889	10437	88.734	21927000
Q06409	DOCK-like protein YLR422W	DCK1	Saccharomyces cerevisiae (strain ATCC 204508 / S288c) (Baker's yeast)	EYLLKESAR	Glu->pyro-Glu	BiancoLettera_3840	2	545.798	1089.58	-3.6435	42.224	0.0151	12705	68.787	2234400
Q06409	DOCK-like protein YLR422W	DCK1	Saccharomyces cerevisiae (strain ATCC 204508 / S288c) (Baker's yeast)	EYLLKESAR	Glu->pyro-Glu	BiancoLettera_3841	2	545.798	1089.58	-3.0646	42.282	0.015231	13424	66.799	2516100
P39940	E3 ubiquitin-protein ligase RSP5	RSP5	Saccharomyces cerevisiae (strain ATCC 204508 / S288c) (Baker's yeast)	AGEVQQLPK	2 Deamidation (NQ)	BiancoLettera_3839	2	486.256	970.497	0.62117	33.478	0.0071843	8373	73.248	241850
P0CN59	Enhancer of polycomb-like protein 1	EPL1	Cryptococcus neoformans var. neoformans serotype D (strain B-3501A) (Filobasidiella neoformans)	ERLQALQQK	2 Deamidation (NQ)	BiancoLettera_3839	2	558.306	1114.6	-0.02858	31.248	0.010217	7291	75.189	395600
Q9HDT3	Enolase	ENO	Alternaria alternata (Alternaria rot fungus) (Torula alternata)	DQSAVDAFLNKLDGTTNK	3 Deamidation (NQ)	BiancoLettera_3839	2	970.46	1938.91	-1.2735	57.586	0.013442	19382	41.401	177170
O94726	ER degradation-enhancing alpha-mannosidase-like protein 1	mnl1	Schizosaccharomyces pombe (strain 972 / ATCC 24843) (Fission yeast)	PEFAESTYYLYRATK	Dioxidation Y,2 L-DOPA-quinone	BiancoLettera_3840	2	949.926	1897.84	-3.1884	41.538	0.0073561	12465	59.418	1600200
P40540	ER membrane protein complex subunit 5	EMC5	Saccharomyces cerevisiae (strain ATCC 204508 / S288c) (Baker's yeast)	EWASNTVK	Glu->pyro-Glu,Tryptophan oxidation to kynurenin	BiancoLettera_3840	2	460.727	919.44	1.4962	27.19	0.0032443	6449	101.69	3370800
W6QP10	Eremophilane O-acetyltransferase ORF8	ORF8	Penicillium roqueforti (strain FM164)	MYELQQHR	Oxidation (M),L-DOPA-quinone	BiancoLettera_3841	2	567.753	1133.49	/	0.25186	0.013599	77	41.302	<T
A1D379	Eukaryotic translation initiation factor 3 subunit H	/	Neosartorya fischeri (strain ATCC 1020 / DSM 3700 / CBS 544.65 / FGSC A1164 / JCM 1740 / NRRL 181 / WB 181) (Aspergillus fischerianus)	ISAWQQK	Oxidation W	BiancoLettera_3840	2	438.732	875.45	0.55853	32.661	0.013221	8463	77.748	955180
D4AUH1	Exo-beta-D-glucosaminidase ARB_07888	/	Arthroderma benhamiae (strain ATCC MYA-4681 / CBS 112371) (Trichophyton mentagrophytes)	LILKDDAGKVLSR	Unmodified	BiancoLettera_3839	2	714.433	1426.85	-1.0626	40.898	0.0054402	11499	87.568	2817600
D4AUH1	Exo-beta-D-glucosaminidase ARB_07888	/	Arthroderma benhamiae (strain ATCC MYA-4681 / CBS 112371) (Trichophyton mentagrophytes)	LILKDDAGKVLSR	Unmodified	BiancoLettera_3839	2	714.433	1426.85	-1.5479	40.898	0.0029995	11499	87.568	2817600
D4AUH1	Exo-beta-D-glucosaminidase ARB_07888	/	Arthroderma benhamiae (strain ATCC MYA-4681 / CBS 112371) (Trichophyton mentagrophytes)	LILKDDAGKVLSR	Unmodified	BiancoLettera_3839	2	714.433	1426.85	-1.27	40.898	0.0037196	11499	87.568	2817600
D4AUH1	Exo-beta-D-glucosaminidase ARB_07888	/	Arthroderma benhamiae (strain ATCC MYA-4681 / CBS 112371) (Trichophyton mentagrophytes)	LILKDDAGKVLSR	Unmodified	BiancoLettera_3839	2	714.433	1426.85	-1.6351	40.898	0.0029921	11499	87.568	2817600
Q4HYZ2	Exocyst complex component EXO84	EXO84	Gibberella zeae (strain ATCC MYA-4620 / CBS 123657 / FGSC 9075 / NRRL 31084 / PH-1) (Wheat head blight fungus) (Fusarium graminearum)	GPMMKLVADR	2 Oxidation (M)	BiancoLettera_3841	2	575.291	1148.57	/	45.744	0.012422	15073	47.082	<T
Q4HYZ2	Exocyst complex component EXO84	EXO84	Gibberella zeae (strain ATCC MYA-4620 / CBS 123657 / FGSC 9075 / NRRL 31084 / PH-1) (Wheat head blight fungus) (Fusarium graminearum)	GPMMKLVADR	Dioxidation M	BiancoLettera_3841	2	575.291	1148.57	/	45.744	0.0045407	15073	64.265	<T
Q4HYZ2	Exocyst complex component EXO84	EXO84	Gibberella zeae (strain ATCC MYA-4620 / CBS 123657 / FGSC 9075 / NRRL 31084 / PH-1) (Wheat head blight fungus) (Fusarium graminearum)	GPMMKLVADR	2 Oxidation (M)	BiancoLettera_3841	2	575.291	1148.57	/	45.744	0.010979	15073	47.082	<T
Q59XM1	Exocyst complex component EXO84	EXO84	Candida albicans (strain SC5314 / ATCC MYA-2876) (Yeast)	WFEVNVGNWK	2 Tryptophan oxidation to oxolactone	BiancoLettera_3841	2	653.796	1305.58	/	36.384	0.011945	10739	49.423	<T
Q92400	Exoglucanase	cel2	Agaricus bisporus (White button mushroom)	LYLMADDSNYEIFNLLNK	3 Deamidation (NQ)	BiancoLettera_3841	2	1090.01	2178.01	-2.7318	47.431	0.0070344	15891	61.48	1250900
A8W7I5	Extracellular exo-inulinase inuE	/	Meyerozyma guilliermondii (Yeast) (Candida guilliermondii)	RAFLALIFLTFVMNVESSR	Dioxidation M	BiancoLettera_3839	3	749.405	2245.19	2.7465	47.038	0.013053	14356	40.844	996260
Q2U1G7	Extracellular metalloproteinase NpI	NpI	Aspergillus oryzae (strain ATCC 42149 / RIB 40) (Yellow koji mold)	RDYTDPVAALR	Dioxidation Y	BiancoLettera_3840	3	436.89	1307.65	-1.0523	27.261	0.0002483	6498	67.726	488550
Q2U1G7	Extracellular metalloproteinase NpI	NpI	Aspergillus oryzae (strain ATCC 42149 / RIB 40) (Yellow koji mold)	RDYTDPVAALR	Dioxidation Y	BiancoLettera_3841	3	436.89	1307.65	0.035885	27.1	0.0002483	7070	56.404	618930
Q5ATK1	FAD-binding monooxygenase ausB	ausB	Emericella nidulans (strain FGSC A4 / ATCC 38163 / CBS 112.46 / NRRL 194 / M139) (Aspergillus nidulans)	NQVTDPVWWK	Dioxidation W,Tryptophan oxidation to kynurenin	BiancoLettera_3839	2	654.815	1307.61	/	36.318	0.0076032	9453	53.968	<T
Q5ATK1	FAD-binding monooxygenase ausB	ausB	Emericella nidulans (strain FGSC A4 / ATCC 38163 / CBS 112.46 / NRRL 194 / M139) (Aspergillus nidulans)	NQVTDPVWWK	Dioxidation W,Tryptophan oxidation to kynurenin	BiancoLettera_3841	2	654.815	1307.61	/	35.787	0.0071269	10499	67.993	<T
A0A0M9ER62	FAD-dependent monooxygenase DEP4	DEP4	Fusarium langsethiae	EEMETEAANFNAWTRK	Oxidation (M),Glu->pyro-Glu,Oxidation W	BiancoLettera_3839	2	970.926	1939.84	1.6426	41.283	0.011929	11743	65.232	4024700
P15368	Fatty acid synthase subunit alpha	FAS2	Penicillium patulum (Penicillium griseofulvum)	QDVEALVEYIYDTK	Gln->pyro-Glu,Oxidation Y	BiancoLettera_3839	2	842.901	1683.79	-1.6574	39.755	0.0041439	10973	72.434	17532000
P15368	Fatty acid synthase subunit alpha	FAS2	Penicillium patulum (Penicillium griseofulvum)	QDVEALVEYIYDTK	Gln->pyro-Glu,Oxidation Y	BiancoLettera_3841	2	842.901	1683.79	-1.8326	39.557	0.0039963	12337	73.067	24996000
P78615	Fatty acid synthase subunit alpha	fasA	Emericella nidulans (Aspergillus nidulans)	QDVEALVDYIYDTK	Gln->pyro-Glu,2 Oxidation Y	BiancoLettera_3841	2	843.891	1685.77	/	40.557	0.009063	12616	54.784	<T
P07149	Fatty acid synthase subunit beta;3-hydroxyacyl-[acyl-carrier-protein] dehydratase	FAS1	Saccharomyces cerevisiae (strain ATCC 204508 / S288c) (Baker's yeast)	EIIDNWEK	Oxidation W	BiancoLettera_3841	2	531.759	1061.5	/	44.453	0.0113	14472	60.76	<T
P40466	Fork head protein homolog 1	FKH1	Saccharomyces cerevisiae (strain ATCC 204508 / S288c) (Baker's yeast)	FSQMAWQNSVRHNLSLNK	Tryptophan oxidation to oxolactone	BiancoLettera_3839	2	1087.53	2173.05	0.7452	47.322	0.0058622	14486	62.088	19057000
Q8SSM8	Fructose-bisphosphate aldolase	/	Encephalitozoon cuniculi (strain GB-M1) (Microsporidian parasite)	MDCDHLLRLGMTAK	Acetyl (Protein N-term),2 Oxidation (M),Trioxidation (C)	BiancoLettera_3840	2	891.895	1781.77	-1.8725	42.747	0.0095944	12963	70.028	1572300
Q4WAW8	Fumitremorgin C synthase	ftmP450-2	Aspergillus fumigatus (strain ATCC MYA-4609 / CBS 101355 / FGSC A1100 / Af293) (Neosartorya fumigata)	WRSLTPMGSPR	Oxidation (M),Dioxidation W	BiancoLettera_3839	2	668.327	1334.64	2.507	43.002	0.012232	12500	60.91	267250
Q4WAW8	Fumitremorgin C synthase	ftmP450-2	Aspergillus fumigatus (strain ATCC MYA-4609 / CBS 101355 / FGSC A1100 / Af293) (Neosartorya fumigata)	WRSLTPMGSPR	Oxidation (M),Dioxidation W	BiancoLettera_3840	2	668.327	1334.64	3.6654	43.148	0.0097809	13199	63.419	222650
Q5SBL6	Fusaridione A synthetase fsdS	fsdS	Fusarium heterosporum	DLLGSIPR	Unmodified	BiancoLettera_3839	1	870.504	869.497	1.0847	45.904	0.0051742	13779	100.07	50289000
Q5SBL6	Fusaridione A synthetase fsdS	fsdS	Fusarium heterosporum	DLLGSIPR	Unmodified	BiancoLettera_3840	1	870.504	869.497	1.1716	46.047	0.0030192	14475	114.72	36698000
Q5SBL6	Fusaridione A synthetase fsdS	fsdS	Fusarium heterosporum	DLLGSIPR	Unmodified	BiancoLettera_3841	1	870.504	869.497	0.59279	46.087	0.00084809	15164	119.56	35963000
Q5SBL6	Fusaridione A synthetase fsdS	fsdS	Fusarium heterosporum	DLLGSIPR	Unmodified	BiancoLettera_3839	1	870.504	869.497	1.2615	45.904	0.0057757	13779	100.07	50289000
Q5SBL6	Fusaridione A synthetase fsdS	fsdS	Fusarium heterosporum	DLLGSIPR	Unmodified	BiancoLettera_3840	1	870.504	869.497	1.1491	46.047	0.0035492	14475	114.72	36698000
Q5SBL6	Fusaridione A synthetase fsdS	fsdS	Fusarium heterosporum	DLLGSIPR	Unmodified	BiancoLettera_3841	1	870.504	869.497	0.56806	46.087	0.0010002	15164	119.56	35963000
Q5SBL6	Fusaridione A synthetase fsdS	fsdS	Fusarium heterosporum	DLLGSIPR	Unmodified	BiancoLettera_3839	1	870.504	869.497	0.5785	45.904	0.0070138	13779	100.07	50289000
Q5SBL6	Fusaridione A synthetase fsdS	fsdS	Fusarium heterosporum	DLLGSIPR	Unmodified	BiancoLettera_3840	1	870.504	869.497	0.96288	46.047	0.0041426	14475	114.72	36698000
Q5SBL6	Fusaridione A synthetase fsdS	fsdS	Fusarium heterosporum	DLLGSIPR	Unmodified	BiancoLettera_3841	1	870.504	869.497	1.5842	46.087	0.0037882	15164	119.56	35963000
Q711G1	Glucose-6-phosphate isomerase	gpi1	Agaricus bisporus (White button mushroom)	LLRGAHAMDQHFK	Oxidation (M)	BiancoLettera_3839	2	770.396	1538.78	/	46.077	0.011908	13918	48.091	<T
P40208	Glucose-induced degradation protein 8	GID8	Saccharomyces cerevisiae (strain ATCC 204508 / S288c) (Baker's yeast)	DSNDFILNLIQYSQNKLAIK	3 Deamidation (NQ)	BiancoLettera_3839	3	780.737	2339.19	3.5206	50.628	0.013038	16125	42.382	266500
P39996	Glutathione transferase 3	GTT3	Saccharomyces cerevisiae (strain ATCC 204508 / S288c) (Baker's yeast)	YDLNIELDPMTFNLTK	Oxidation (M),2 Deamidation (NQ)	BiancoLettera_3839	2	972.961	1943.91	0.018839	42.162	0.0077661	11944	61.233	18063000
Q00310	Glycolipid 2-alpha-mannosyltransferase 1	MNT1	Candida albicans (strain SC5314 / ATCC MYA-2876) (Yeast)	ASTRSNAR	Acetyl (Protein N-term)	BiancoLettera_3841	2	452.733	903.452	-3.7183	34.279	0.0083513	10001	68.915	709250
Q00310	Glycolipid 2-alpha-mannosyltransferase 1	MNT1	Candida albicans (strain SC5314 / ATCC MYA-2876) (Yeast)	ASTRSNAR	Acetyl (Protein N-term)	BiancoLettera_3839	2	452.733	903.452	-2.9586	32.519	0.0036185	7801	76.035	13607000
Q00310	Glycolipid 2-alpha-mannosyltransferase 1	MNT1	Candida albicans (strain SC5314 / ATCC MYA-2876) (Yeast)	ASTRSNAR	Acetyl (Protein N-term)	BiancoLettera_3839	2	452.733	903.452	-3.9961	35.021	0.011248	9257	54.157	665060
Q00310	Glycolipid 2-alpha-mannosyltransferase 1	MNT1	Candida albicans (strain SC5314 / ATCC MYA-2876) (Yeast)	ASTRSNAR	Acetyl (Protein N-term)	BiancoLettera_3841	2	452.733	903.452	-3.9095	34.279	0.0058894	10001	68.915	709250
P87234	GTPase-activating protein gyp3	gyp3	Schizosaccharomyces pombe (strain 972 / ATCC 24843) (Fission yeast)	KGIPPEYRGNAWFYYSGGYELLQR	2 Oxidation Y,Dioxidation Y,L-DOPA-quinone	BiancoLettera_3841	3	981.463	2941.37	/	19.175	0.009941	5394	40.81	<T
P36018	GTP-binding protein YPT52	YPT52	Saccharomyces cerevisiae (strain ATCC 204508 / S288c) (Baker's yeast)	QNRQIGGGNNGQVDINLQR	4 Deamidation (NQ)	BiancoLettera_3841	2	1043	2083.99	0.71563	48.516	0.010458	16378	47.189	186140
Q9USI5	Heat shock protein sti1 homolog	sti1	Schizosaccharomyces pombe (strain 972 / ATCC 24843) (Fission yeast)	AQALFMLKDYNK	Oxidation (M),Oxidation Y	BiancoLettera_3841	2	737.374	1472.73	/	43.889	0.006742	14249	58.23	<T
A0A3G9H990	Highly reducing polyketide synthase ALT1	ALT1	Alternaria alternata (Alternaria rot fungus) (Torula alternata)	ISYEYNLK	Oxidation Y	BiancoLettera_3839	2	523.264	1044.51	/	46.152	0.010733	13956	58.604	<T
Q8J1F8	Histone H2B.2	HTB2	Ashbya gossypii (strain ATCC 10895 / CBS 109.51 / FGSC 9923 / NRRL Y-1056) (Yeast) (Eremothecium gossypii)	TRKETYSSYIYK	2 L-DOPA-quinone	BiancoLettera_3839	2	783.875	1565.74	-3.0767	41.059	0.012566	11881	49.715	3145800
Q2H1Q1	Histone transcription regulator 3 homolog	HIR3	Chaetomium globosum (strain ATCC 6205 / CBS 148.51 / DSM 1962 / NBRC 6347 / NRRL 1970) (Soil fungus)	ESMFTKTMVMNVWK	Oxidation (M),Glu->pyro-Glu	BiancoLettera_3839	2	865.409	1728.8	2.339	49.588	0.0069956	15651	60.518	193900
Q2H1Q1	Histone transcription regulator 3 homolog	HIR3	Chaetomium globosum (strain ATCC 6205 / CBS 148.51 / DSM 1962 / NBRC 6347 / NRRL 1970) (Soil fungus)	ESMFTKTMVMNVWK	Oxidation (M),Glu->pyro-Glu	BiancoLettera_3840	2	865.409	1728.8	2.7823	49.689	0.0043619	16332	71.349	151590
Q2H1Q1	Histone transcription regulator 3 homolog	HIR3	Chaetomium globosum (strain ATCC 6205 / CBS 148.51 / DSM 1962 / NBRC 6347 / NRRL 1970) (Soil fungus)	ESMFTKTMVMNVWK	Oxidation (M),Glu->pyro-Glu	BiancoLettera_3839	2	865.409	1728.8	2.0459	49.588	0.0070681	15651	60.518	193900
Q2H1Q1	Histone transcription regulator 3 homolog	HIR3	Chaetomium globosum (strain ATCC 6205 / CBS 148.51 / DSM 1962 / NBRC 6347 / NRRL 1970) (Soil fungus)	ESMFTKTMVMNVWK	Oxidation (M),Glu->pyro-Glu	BiancoLettera_3840	2	865.409	1728.8	3.1782	49.689	0.0034617	16332	71.349	151590
Q2H1Q1	Histone transcription regulator 3 homolog	HIR3	Chaetomium globosum (strain ATCC 6205 / CBS 148.51 / DSM 1962 / NBRC 6347 / NRRL 1970) (Soil fungus)	ESMFTKTMVMNVWK	Oxidation (M),Glu->pyro-Glu	BiancoLettera_3840	2	865.409	1728.8	2.9714	49.689	0.004583	16332	71.349	151590
Q2H1Q1	Histone transcription regulator 3 homolog	HIR3	Chaetomium globosum (strain ATCC 6205 / CBS 148.51 / DSM 1962 / NBRC 6347 / NRRL 1970) (Soil fungus)	ESMFTKTMVMNVWK	Oxidation (M),Glu->pyro-Glu	BiancoLettera_3841	2	865.409	1728.8	1.9251	49.738	0.0061039	17018	61.353	199790
Q2H1Q1	Histone transcription regulator 3 homolog	HIR3	Chaetomium globosum (strain ATCC 6205 / CBS 148.51 / DSM 1962 / NBRC 6347 / NRRL 1970) (Soil fungus)	ESMFTKTMVMNVWK	Oxidation (M),Glu->pyro-Glu	BiancoLettera_3839	2	865.409	1728.8	1.3901	49.588	0.0070459	15651	60.518	193900
Q2H1Q1	Histone transcription regulator 3 homolog	HIR3	Chaetomium globosum (strain ATCC 6205 / CBS 148.51 / DSM 1962 / NBRC 6347 / NRRL 1970) (Soil fungus)	ESMFTKTMVMNVWK	Oxidation (M),Glu->pyro-Glu	BiancoLettera_3840	2	865.409	1728.8	2.9755	49.689	0.0030786	16332	71.349	151590
Q2H1Q1	Histone transcription regulator 3 homolog	HIR3	Chaetomium globosum (strain ATCC 6205 / CBS 148.51 / DSM 1962 / NBRC 6347 / NRRL 1970) (Soil fungus)	ESMFTKTMVMNVWK	Oxidation (M),Glu->pyro-Glu	BiancoLettera_3841	2	865.409	1728.8	2.9112	49.738	0.006681	17018	61.353	199790
P0CO27	Histone-lysine N-methyltransferase, H3 lysine-4 specific	/	Cryptococcus neoformans var. neoformans serotype D (strain B-3501A) (Filobasidiella neoformans)	SAIEGYGLYAMETIHAGEMVCEYVGDLVR	2 Oxidation (M),Oxidation Y,2 L-DOPA-quinone	BiancoLettera_3839	3	1103.82	3308.43	/	16.482	0.014967	3525	40.428	<T
A0A482N9V7	Hybrid PKS-NRPS synthetase iccA	iccA	Talaromyces variabilis (Penicillium variabile)	LSEMPWLR	Tryptophan oxidation to oxolactone	BiancoLettera_3839	2	523.26	1044.51	/	46.152	0.0058796	13956	64.803	<T
B8NJG3	Hybrid PKS-NRPS synthetase lepA	lepA	Aspergillus flavus (strain ATCC 200026 / FGSC A1120 / IAM 13836 / NRRL 3357 / JCM 12722 / SRRC 167)	DGDEIECIIRGTGVNSDGRTK	Trioxidation (C)	BiancoLettera_3839	3	780.696	2339.07	-2.2377	49.355	0.010982	15514	52.866	2503900
A7EDF3	Increased rDNA silencing protein 4	irs4	Sclerotinia sclerotiorum (strain ATCC 18683 / 1980 / Ss-1) (White mold) (Whetzelinia sclerotiorum)	HTPADAPALNTQSAKPQVQAPR	Deamidation (NQ)	BiancoLettera_3839	3	767.064	2298.17	0.39392	56.145	0.0053087	18986	65.175	1512200
P38250	Increased sodium tolerance protein 2	IST2	Saccharomyces cerevisiae (strain ATCC 204508 / S288c) (Baker's yeast)	PVVNAAVNDNQSKVSVATEQTK	Deamidation (NQ)	BiancoLettera_3840	3	767.396	2299.17	3.6193	68.807	0.012867	24268	47.088	597720
A1DN10	Indole diterpene prenyltransferase anaPT	anaPT	Neosartorya fischeri (strain ATCC 1020 / DSM 3700 / CBS 544.65 / FGSC A1164 / JCM 1740 / NRRL 181 / WB 181) (Aspergillus fischerianus)	MSPLSMQTDSVQGTAENK	Oxidation (M),Deamidation (NQ)	BiancoLettera_3839	2	970.932	1939.85	-3.2744	41.283	0.002319	11743	77.387	4024700
C8V8H5	Ino eighty subunit 1	/	Emericella nidulans (strain FGSC A4 / ATCC 38163 / CBS 112.46 / NRRL 194 / M139) (Aspergillus nidulans)	QAAINMAMVCLLVNFGR	Oxidation (M),2 Deamidation (NQ)	BiancoLettera_3840	2	963.468	1924.92	4.16	52.879	0.01321	17817	46.844	315480
P25297	Inorganic phosphate transporter PHO84	PHO84	Saccharomyces cerevisiae (strain ATCC 204508 / S288c) (Baker's yeast)	ACDQMWR	Trioxidation (C),Dioxidation M	BiancoLettera_3840	2	523.687	1045.36	/	97.008	0.01028	32991	44.973	<T
Q6BRY4	Isocitrate lyase	ICL1	Debaryomyces hansenii (strain ATCC 36239 / CBS 767 / BCRC 21394 / JCM 1990 / NBRC 0083 / IGC 2968) (Yeast) (Torulaspora hansenii)	EIQQWWKEPRWAK	Tryptophan oxidation to kynurenin,Tryptophan oxidation to oxolactone	BiancoLettera_3839	2	901.952	1801.89	-0.67352	53.233	0.013971	17379	42.802	631250
Q6BRY4	Isocitrate lyase	ICL1	Debaryomyces hansenii (strain ATCC 36239 / CBS 767 / BCRC 21394 / JCM 1990 / NBRC 0083 / IGC 2968) (Yeast) (Torulaspora hansenii)	EIQQWWKEPRWAK	Tryptophan oxidation to kynurenin,Tryptophan oxidation to oxolactone	BiancoLettera_3840	2	901.952	1801.89	-0.49773	53.29	0.013978	18004	45.598	583620
P53940	J domain-containing protein APJ1	APJ1	Saccharomyces cerevisiae (strain ATCC 204508 / S288c) (Baker's yeast)	FDESNINNNNETKRNK	2 Deamidation (NQ)	BiancoLettera_3840	2	969.943	1937.87	-4.1947	50.448	2.6442e-06	16650	108.7	7274200
P40034	JmjC domain-containing histone demethylation protein 1	JHD1	Saccharomyces cerevisiae (strain ATCC 204508 / S288c) (Baker's yeast)	FDQVMGKLCEYLALDKNK	Oxidation (M)	BiancoLettera_3841	2	1094.54	2187.07	-3.0433	49.101	0.01268	16680	51.359	25919000
Q4WHB7	JmjC domain-containing histone demethylation protein 1	jhd1	Aspergillus fumigatus (strain ATCC MYA-4609 / CBS 101355 / FGSC A1100 / Af293) (Neosartorya fumigata)	AYPIYYEFGERENK	Dioxidation Y,L-DOPA-quinone	BiancoLettera_3839	2	912.907	1823.8	/	44.907	0.013586	13344	47.844	<T
P40976	L-aminoadipate-semialdehyde dehydrogenase	lys1	Schizosaccharomyces pombe (strain 972 / ATCC 24843) (Fission yeast)	EIERMKSGEMISVMDIGK	2 Oxidation (M)	BiancoLettera_3841	3	695.672	2084	2.2041	47.301	0.01234	15818	49.535	586320
P40976	L-aminoadipate-semialdehyde dehydrogenase	lys1	Schizosaccharomyces pombe (strain 972 / ATCC 24843) (Fission yeast)	EIERMKSGEMISVMDIGK	Dioxidation M	BiancoLettera_3841	3	695.672	2084	2.1275	47.301	0.012988	15818	53.008	586320
P40976	L-aminoadipate-semialdehyde dehydrogenase	lys1	Schizosaccharomyces pombe (strain 972 / ATCC 24843) (Fission yeast)	EIERMKSGEMISVMDIGK	2 Oxidation (M)	BiancoLettera_3841	3	695.672	2084	2.2887	47.301	0.015299	15818	49.535	586320
A6REE0	Leucine aminopeptidase 1	LAP1	Ajellomyces capsulatus (strain NAm1 / WU24) (Darling's disease fungus) (Histoplasma capsulatum)	FTSFHTRYYKSESGR	Dioxidation Y,L-DOPA-quinone	BiancoLettera_3841	2	956.435	1910.85	-2.0808	44.591	8.0267e-06	14549	56.087	856340
Q9HDV4	Lid2 complex component lid2	lid2	Schizosaccharomyces pombe (strain 972 / ATCC 24843) (Fission yeast)	ICQLLWHEHNSMGSGR	Oxidation (M),2 Deamidation (NQ)	BiancoLettera_3841	2	971.93	1941.85	3.9207	44.051	0.013146	14182	40.015	4808300
P40308	Lipase 3	TGL3	Saccharomyces cerevisiae (strain ATCC 204508 / S288c) (Baker's yeast)	YYYYKHYPNMPPINANTVRK	Dioxidation Y	BiancoLettera_3840	3	855.418	2563.23	-3.494	45.461	0.010141	14400	50.376	2801200
Q6BKJ4	Lon protease homolog, mitochondrial	PIM1	Debaryomyces hansenii (strain ATCC 36239 / CBS 767 / BCRC 21394 / JCM 1990 / NBRC 0083 / IGC 2968) (Yeast) (Torulaspora hansenii)	LAWRCPRK	Dioxidation W	BiancoLettera_3839	2	559.798	1117.58	/	50.258	0.012145	15955	43	<T
P37303	Low specificity L-threonine aldolase	GLY1	Saccharomyces cerevisiae (strain ATCC 204508 / S288c) (Baker's yeast)	EHPFDCNGPTQIYRSESTEVDVDGNAIR	Oxidation Y	BiancoLettera_3840	3	1074.82	3221.43	/	15.999	0.0088716	3499	44.632	<T
Q02216	Malate synthase, glyoxysomal	PMS1	Candida tropicalis (Yeast)	QELLNNRK	2 Deamidation (NQ)	BiancoLettera_3840	2	508.772	1015.53	0.29345	35.262	0.0047024	9569	99.375	926680
A0A395I3F8	Malformin synthetase mlfA	/	Aspergillus homomorphus (strain CBS 101889)	MLMVAIHHALYDGWSMPLLK	Unmodified	BiancoLettera_3839	3	776.068	2325.18	-3.1862	46.326	0.0094443	14315	50.077	37533000
A0A395I3F8	Malformin synthetase mlfA	/	Aspergillus homomorphus (strain CBS 101889)	MLMVAIHHALYDGWSMPLLK	Unmodified	BiancoLettera_3839	3	776.068	2325.18	-3.2887	46.326	0.010041	14315	50.077	37533000
A0A395I3F8	Malformin synthetase mlfA	/	Aspergillus homomorphus (strain CBS 101889)	MLMVAIHHALYDGWSMPLLK	Unmodified	BiancoLettera_3841	3	776.068	2325.18	-3.6739	45.932	0.012404	15332	45.384	42631000
Q6FV36	Mediator of RNA polymerase II transcription subunit 5	NUT1	Candida glabrata (strain ATCC 2001 / CBS 138 / JCM 3761 / NBRC 0622 / NRRL Y-65) (Yeast) (Torulopsis glabrata)	KICEYHSRYLK	Oxidation Y,Dioxidation Y	BiancoLettera_3839	3	515.589	1543.75	-2.8589	43.278	7.8846e-05	12462	43.419	748360
Q2UCB7	Metacaspase-1B	casB	Aspergillus oryzae (strain ATCC 42149 / RIB 40) (Yellow koji mold)	PQLSCSHPLDTNLLFVM	Oxidation (M),2 Deamidation (NQ)	BiancoLettera_3840	2	995.468	1988.92	2.6244	51.34	0.013183	17095	46.955	274290
Q7SF46	Methylthioribulose-1-phosphate dehydratase	mde-1	Neurospora crassa (strain ATCC 24698 / 74-OR23-1A / CBS 708.71 / DSM 1257 / FGSC 987)	DREFMINNIEQIKGFGK	Oxidation (M),2 Deamidation (NQ)	BiancoLettera_3839	2	1029	2055.99	1.2026	54.951	0.011004	18159	53.034	178220
S7Z6Y2	MFS-type transporter opdM	opdM	Penicillium oxalicum (strain 114-2 / CGMCC 5302) (Penicillium decumbens)	EKQKDSEEEK	Glu->pyro-Glu	BiancoLettera_3839	2	616.294	1230.57	0.34206	35.344	0.013817	9009	53.493	805760
A0A1W5SP56	MFS-type transporter pgmG	pgmG	Aspergillus terreus	MSETVTQTETDQRPATAR	Acetyl (Protein N-term),Deamidation (NQ)	BiancoLettera_3839	2	1032.98	2063.94	0.40053	52.422	0.011312	16955	46.481	4851000
O59725	MICOS complex subunit mic60	mic60	Schizosaccharomyces pombe (strain 972 / ATCC 24843) (Fission yeast)	VSEMESK	Oxidation (M)	BiancoLettera_3841	1	825.366	824.359	-3.7946	34.586	0.0086109	9981	60.294	229480
O59725	MICOS complex subunit mic60	mic60	Schizosaccharomyces pombe (strain 972 / ATCC 24843) (Fission yeast)	VSEMESK	Oxidation (M)	BiancoLettera_3841	1	825.366	824.359	-3.2863	34.586	0.01087	9981	60.294	229480
O59725	MICOS complex subunit mic60	mic60	Schizosaccharomyces pombe (strain 972 / ATCC 24843) (Fission yeast)	VSEMESK	Oxidation (M)	BiancoLettera_3841	1	825.366	824.359	-2.9232	34.586	0.010427	9981	60.294	229480
B8MJK3	MICOS complex subunit MIC60	MIC60	Talaromyces stipitatus (strain ATCC 10500 / CBS 375.48 / QM 6759 / NRRL 1006) (Penicillium stipitatum)	IQTELAR	Unmodified	BiancoLettera_3841	2	415.74	829.466	0.28381	30.371	0.00023519	8216	123.99	151570
B8MJK3	MICOS complex subunit MIC60	MIC60	Talaromyces stipitatus (strain ATCC 10500 / CBS 375.48 / QM 6759 / NRRL 1006) (Penicillium stipitatum)	IQTELAR	Unmodified	BiancoLettera_3841	2	415.74	829.466	0.49001	30.371	4.8671e-05	8216	123.99	151570
B8MJK3	MICOS complex subunit MIC60	MIC60	Talaromyces stipitatus (strain ATCC 10500 / CBS 375.48 / QM 6759 / NRRL 1006) (Penicillium stipitatum)	IQTELAR	Unmodified	BiancoLettera_3841	2	415.74	829.466	0.16221	30.371	6.2139e-05	8216	123.99	151570
B8MJK3	MICOS complex subunit MIC60	MIC60	Talaromyces stipitatus (strain ATCC 10500 / CBS 375.48 / QM 6759 / NRRL 1006) (Penicillium stipitatum)	IQTELAR	Unmodified	BiancoLettera_3841	2	415.74	829.466	0.10912	30.371	7.4969e-05	8216	123.99	151570
P40513	Mitochondrial acidic protein MAM33	MAM33	Saccharomyces cerevisiae (strain ATCC 204508 / S288c) (Baker's yeast)	ENNEYISWLEKMK	Glu->pyro-Glu,Deamidation (NQ)	BiancoLettera_3841	2	833.893	1665.77	2.1012	40.112	0.013343	12521	44.639	481560
P0CO67	Mitochondrial distribution and morphology protein 10	MDM10	Cryptococcus neoformans var. neoformans serotype D (strain B-3501A) (Filobasidiella neoformans)	DEVWLGGKR	Unmodified	BiancoLettera_3839	2	530.283	1058.55	/	41.562	0.014141	11807	41.652	<T
Q753C5	Mitochondrial distribution and morphology protein 32	MDM32	Ashbya gossypii (strain ATCC 10895 / CBS 109.51 / FGSC 9923 / NRRL Y-1056) (Yeast) (Eremothecium gossypii)	MALELYTDLMK	2 Oxidation (M),Dioxidation Y	BiancoLettera_3841	2	696.325	1390.64	-4.2524	37.647	0.006963	11155	61.962	658480
Q9Y8A8	Mitochondrial import inner membrane translocase subunit tim10	tim10	Emericella nidulans (strain FGSC A4 / ATCC 38163 / CBS 112.46 / NRRL 194 / M139) (Aspergillus nidulans)	LSESCSKK	Unmodified	BiancoLettera_3839	2	469.734	937.454	/	33.538	0.0024251	8184	60.788	<T
Q9Y8A8	Mitochondrial import inner membrane translocase subunit tim10	tim10	Emericella nidulans (strain FGSC A4 / ATCC 38163 / CBS 112.46 / NRRL 194 / M139) (Aspergillus nidulans)	LSESCSKK	Unmodified	BiancoLettera_3839	2	469.734	937.454	/	33.538	0.0046442	8184	60.788	<T
Q59W44	Mitochondrial import inner membrane translocase subunit TIM50	TIM50	Candida albicans (strain SC5314 / ATCC MYA-2876) (Yeast)	YANMFYLSALIFGVAGVGYMSR	2 Oxidation (M),2 Oxidation Y,L-DOPA-quinone	BiancoLettera_3839	3	836.724	2507.15	/	47.202	0.014185	14479	41.912	<T
Q4P5B3	Mitochondrial inner membrane protease ATP23	ATP23	Ustilago maydis (strain 521 / FGSC 9021) (Corn smut fungus)	FLVDWSNLRHHACSEIR	Dioxidation W	BiancoLettera_3841	2	1086.52	2171.03	-2.766	50.165	0.0082371	17288	57.836	1310700
P23500	Mitochondrial RNA-splicing protein MRS4	MRS4	Saccharomyces cerevisiae (strain ATCC 204508 / S288c) (Baker's yeast)	LQLDTNLR	Deamidation (NQ)	BiancoLettera_3839	2	487.269	972.524	-0.3073	38.661	0.0035752	10380	128.38	1009600
O13935	Multisite-specific tRNA:(cytosine-C(5))-methyltransferase trm4b	trm4b	Schizosaccharomyces pombe (strain 972 / ATCC 24843) (Fission yeast)	EIIEANTNR	2 Deamidation (NQ)	BiancoLettera_3839	2	531.259	1060.5	0.56029	44.23	0.0032367	13063	98.523	767700
P87311	MYND-type zinc finger protein C31F10.10c	SPBC31F10.10c	Schizosaccharomyces pombe (strain 972 / ATCC 24843) (Fission yeast)	RESNVSIVWNNK	Tryptophan oxidation to oxolactone	BiancoLettera_3840	3	487.248	1458.72	-2.3825	35.315	0.010639	9628	51.727	147520
Q09196	Myosin regulatory light chain cdc4	cdc4	Schizosaccharomyces pombe (strain 972 / ATCC 24843) (Fission yeast)	YVLTSLGEKLSNEEMDELLK	Oxidation (M)	BiancoLettera_3839	2	1164.09	2326.16	3.1317	51.274	0.013802	16357	46.159	14139000
Q09196	Myosin regulatory light chain cdc4	cdc4	Schizosaccharomyces pombe (strain 972 / ATCC 24843) (Fission yeast)	YVLTSLGEKLSNEEMDELLK	Oxidation (M)	BiancoLettera_3839	2	1164.09	2326.16	1.9163	51.274	0.0082432	16357	46.159	14139000
O14157	Myosin type-2 heavy chain 2	myo3	Schizosaccharomyces pombe (strain 972 / ATCC 24843) (Fission yeast)	SGPLNSDENIYSTSSTTLSILK	Unmodified	BiancoLettera_3840	3	776.392	2326.15	3.6431	51.322	0.0036697	17038	62.739	45318000
O14157	Myosin type-2 heavy chain 2	myo3	Schizosaccharomyces pombe (strain 972 / ATCC 24843) (Fission yeast)	SGPLNSDENIYSTSSTTLSILK	Unmodified	BiancoLettera_3841	3	776.392	2326.15	3.4458	51.326	0.0061126	17714	54.658	53786000
O14157	Myosin type-2 heavy chain 2	myo3	Schizosaccharomyces pombe (strain 972 / ATCC 24843) (Fission yeast)	SGPLNSDENIYSTSSTTLSILK	Unmodified	BiancoLettera_3839	3	776.392	2326.15	3.9248	51.269	0.010197	16372	43.164	35890000
O14157	Myosin type-2 heavy chain 2	myo3	Schizosaccharomyces pombe (strain 972 / ATCC 24843) (Fission yeast)	SGPLNSDENIYSTSSTTLSILK	Unmodified	BiancoLettera_3840	3	776.392	2326.15	4.1853	51.322	0.0012899	17038	62.739	45318000
O14157	Myosin type-2 heavy chain 2	myo3	Schizosaccharomyces pombe (strain 972 / ATCC 24843) (Fission yeast)	SGPLNSDENIYSTSSTTLSILK	Unmodified	BiancoLettera_3841	3	776.392	2326.15	3.4186	51.326	0.0033104	17714	54.658	53786000
O14157	Myosin type-2 heavy chain 2	myo3	Schizosaccharomyces pombe (strain 972 / ATCC 24843) (Fission yeast)	SGPLNSDENIYSTSSTTLSILK	Unmodified	BiancoLettera_3840	3	776.392	2326.15	3.8801	51.322	0.0020225	17038	62.739	45318000
O14157	Myosin type-2 heavy chain 2	myo3	Schizosaccharomyces pombe (strain 972 / ATCC 24843) (Fission yeast)	SGPLNSDENIYSTSSTTLSILK	Unmodified	BiancoLettera_3841	3	776.392	2326.15	3.4371	51.326	0.004714	17714	54.658	53786000
O14157	Myosin type-2 heavy chain 2	myo3	Schizosaccharomyces pombe (strain 972 / ATCC 24843) (Fission yeast)	SGPLNSDENIYSTSSTTLSILK	Unmodified	BiancoLettera_3839	3	776.392	2326.15	3.3147	51.269	0.0090262	16372	43.164	35890000
O14157	Myosin type-2 heavy chain 2	myo3	Schizosaccharomyces pombe (strain 972 / ATCC 24843) (Fission yeast)	SGPLNSDENIYSTSSTTLSILK	Unmodified	BiancoLettera_3840	3	776.392	2326.15	3.7576	51.322	0.00061757	17038	62.739	45318000
O14157	Myosin type-2 heavy chain 2	myo3	Schizosaccharomyces pombe (strain 972 / ATCC 24843) (Fission yeast)	SGPLNSDENIYSTSSTTLSILK	Unmodified	BiancoLettera_3841	3	776.392	2326.15	3.9078	51.326	0.0015094	17714	54.658	53786000
P79081	N-acetyltransferase ats1	ats1	Schizosaccharomyces pombe (strain 972 / ATCC 24843) (Fission yeast)	LDWVVLDWNQR	Dioxidation W	BiancoLettera_3840	3	492.581	1474.72	/	33.003	0.013704	8586	42.243	<T
Q6BQ54	NADH-cytochrome b5 reductase 2	MCR1	Debaryomyces hansenii (strain ATCC 36239 / CBS 767 / BCRC 21394 / JCM 1990 / NBRC 0083 / IGC 2968) (Yeast) (Torulaspora hansenii)	WKWEPNQYK	Tryptophan oxidation to kynurenin,Tryptophan oxidation to oxolactone	BiancoLettera_3839	2	648.804	1295.59	/	34.355	0.0093331	8561	46.016	<T
A0A345BJN5	NADP-dependent dehydrogenase clz5	clz5	Cochliobolus lunatus (Filamentous fungus) (Curvularia lunata)	CDVSSWESLLAAFQEVMLWSADR	Dioxidation M	BiancoLettera_3841	3	911.416	2731.23	/	57.06	0.0066406	20461	50.957	<T
A2R091	Nascent polypeptide-associated complex subunit beta	egd1	Aspergillus niger (strain ATCC MYA-4892 / CBS 513.88 / FGSC A1513)	LAESYQNMQKNQAGADGK	4 Deamidation (NQ)	BiancoLettera_3840	2	978.928	1955.84	0.74309	43.975	0.00040893	13537	81.676	864120
Q1DHE5	Nitrogen permease regulator 3	NPR3	Coccidioides immitis (strain RS) (Valley fever fungus)	LSSGSPSTK	Unmodified	BiancoLettera_3839	2	432.227	862.44	/	32.476	0.0081547	7812	63.565	<T
Q1DHE5	Nitrogen permease regulator 3	NPR3	Saccharomyces cerevisiae (strain ATCC 204508 / S288c) (Baker's yeast)	LSSGSPSTK	Unmodified	BiancoLettera_3839	2	432.227	862.44	/	32.476	0.010767	7812	63.565	<T
Q5ATJ7	Non-reducing polyketide synthase ausA	ausA	Emericella nidulans (strain FGSC A4 / ATCC 38163 / CBS 112.46 / NRRL 194 / M139) (Aspergillus nidulans)	AVNYADYYRGVEEVYAVGHEATGR	2 Oxidation Y,2 Dioxidation Y	BiancoLettera_3841	3	929.083	2784.23	/	53.018	0.0084219	18573	42.172	<T
D4AU56	Nonribosomal peptide synthase sidC	sidC	Arthroderma benhamiae (strain ATCC MYA-4681 / CBS 112371) (Trichophyton mentagrophytes)	SIVSVLPR	Unmodified	BiancoLettera_3839	2	435.774	869.533	-1.8015	37.674	0.011497	9788	88.643	285000000
D4AU56	Nonribosomal peptide synthase sidC	sidC	Arthroderma benhamiae (strain ATCC MYA-4681 / CBS 112371) (Trichophyton mentagrophytes)	SIVSVLPR	Unmodified	BiancoLettera_3840	2	435.774	869.533	-0.16683	36.611	0.012669	10102	114.59	193450000
D4AU56	Nonribosomal peptide synthase sidC	sidC	Arthroderma benhamiae (strain ATCC MYA-4681 / CBS 112371) (Trichophyton mentagrophytes)	SIVSVLPR	Unmodified	BiancoLettera_3840	2	435.774	869.533	/	46.84	0.0052863	14939	62.714	<T
D4AU56	Nonribosomal peptide synthase sidC	sidC	Arthroderma benhamiae (strain ATCC MYA-4681 / CBS 112371) (Trichophyton mentagrophytes)	SIVSVLPR	Unmodified	BiancoLettera_3841	2	435.774	869.533	-0.45108	36.487	0.0090438	10732	86.512	185950000
D4AU56	Nonribosomal peptide synthase sidC	sidC	Arthroderma benhamiae (strain ATCC MYA-4681 / CBS 112371) (Trichophyton mentagrophytes)	SIVSVLPR	Unmodified	BiancoLettera_3841	1	870.541	869.533	0.45904	37.242	0.012881	10924	64.776	613350
D4AU56	Nonribosomal peptide synthase sidC	sidC	Arthroderma benhamiae (strain ATCC MYA-4681 / CBS 112371) (Trichophyton mentagrophytes)	SIVSVLPR	Unmodified	BiancoLettera_3839	2	435.774	869.533	-1.0117	36.307	0.011358	9406	90.986	139060000
D4AU56	Nonribosomal peptide synthase sidC	sidC	Arthroderma benhamiae (strain ATCC MYA-4681 / CBS 112371) (Trichophyton mentagrophytes)	SIVSVLPR	Unmodified	BiancoLettera_3839	2	435.774	869.533	-2.5078	37.674	0.01181	9788	88.643	285000000
D4AU56	Nonribosomal peptide synthase sidC	sidC	Arthroderma benhamiae (strain ATCC MYA-4681 / CBS 112371) (Trichophyton mentagrophytes)	SIVSVLPR	Unmodified	BiancoLettera_3840	2	435.774	869.533	-0.67584	36.611	0.012645	10102	114.59	193450000
D4AU56	Nonribosomal peptide synthase sidC	sidC	Arthroderma benhamiae (strain ATCC MYA-4681 / CBS 112371) (Trichophyton mentagrophytes)	SIVSVLPR	Unmodified	BiancoLettera_3840	2	435.774	869.533	/	46.84	0.0093347	14939	62.714	<T
D4AU56	Nonribosomal peptide synthase sidC	sidC	Arthroderma benhamiae (strain ATCC MYA-4681 / CBS 112371) (Trichophyton mentagrophytes)	SIVSVLPR	Unmodified	BiancoLettera_3841	2	435.774	869.533	-0.45685	36.487	0.012221	10732	86.512	185950000
Q4WVN4	Nonribosomal peptide synthetase 8	NRPS8	Aspergillus fumigatus (strain ATCC MYA-4609 / CBS 101355 / FGSC A1100 / Af293) (Neosartorya fumigata)	AGVKGVYACSPMQEGILLAALK	Oxidation (M),Trioxidation (C)	BiancoLettera_3839	4	585.804	2339.19	1.615	46.343	0.0097811	13506	42.711	39359000
K0E4D7	Nonribosomal peptide synthetase ecdA	ecdA	Aspergillus rugulosus (Emericella rugulosa)	QVYRLAASIDTQRFQEAWK	Oxidation W	BiancoLettera_3840	2	1163.6	2325.19	-1.8521	45.875	0.0072881	14337	49.243	1734100
B8NHE4	Nonribosomal peptide synthetase flvI	flvI	Aspergillus flavus (strain ATCC 200026 / FGSC A1120 / IAM 13836 / NRRL 3357 / JCM 12722 / SRRC 167)	LSDGSLHFISRK	Unmodified	BiancoLettera_3841	2	680.373	1358.73	-0.51816	52.955	0.014852	18535	61.691	645360
A0A179H164	Nonribosomal peptide synthetase lcsA	lcsA	Purpureocillium lilacinum (Paecilomyces lilacinus)	EPQTEMERLLQQLWAEILR	Tryptophan oxidation to oxolactone	BiancoLettera_3840	4	600.061	2396.22	-1.2134	45.499	0.0096907	13981	40.186	5270200
P48412	Nonsense-mediated mRNA decay protein 3	UPF3	Saccharomyces cerevisiae (strain ATCC 204508 / S288c) (Baker's yeast)	EYYNYKRK	Oxidation Y,2 L-DOPA-quinone	BiancoLettera_3841	2	604.273	1206.53	/	45.674	0.011566	15043	43.124	<T
Q00258	Norsolorinic acid reductase A	aflE	Aspergillus parasiticus (strain ATCC 56775 / NRRL 5862 / SRRC 143 / SU-1)	TNMTSKDIWQLSCNTR	Deamidation (NQ)	BiancoLettera_3840	2	978.451	1954.89	0.99922	50.443	0.0094913	16668	72.531	2824400
Q00258	Norsolorinic acid reductase A	aflE	Aspergillus parasiticus (strain ATCC 56775 / NRRL 5862 / SRRC 143 / SU-1)	TNMTSKDIWQLSCNTR	Deamidation (NQ)	BiancoLettera_3841	2	978.451	1954.89	0.11757	50.54	0.013336	17377	64.64	2868800
P36224	Nuclear migration protein JNM1	JNM1	Saccharomyces cerevisiae (strain ATCC 204508 / S288c) (Baker's yeast)	LLETYEGQDTVILPNIILDTSNIK	Oxidation Y	BiancoLettera_3839	3	906.82	2717.44	/	16.338	0.010905	3454	40.756	<T
P46674	Nuclear mRNA export protein SAC3	SAC3	Saccharomyces cerevisiae (strain ATCC 204508 / S288c) (Baker's yeast)	RNVEYTVYSYEK	Oxidation Y	BiancoLettera_3841	2	783.875	1565.74	-2.7586	40.939	0.0087885	12759	60.019	4670000
A5DYR5	Nucleolar protein 16	NOP16	Lodderomyces elongisporus (strain ATCC 11503 / CBS 2605 / JCM 1781 / NBRC 1676 / NRRL YB-4239) (Yeast) (Saccharomyces elongisporus)	NWDKSLTLKQNYK	Oxidation Y	BiancoLettera_3841	2	827.433	1652.85	-3.9604	47.153	0.0089597	15684	56.916	1726000
P47054	Nucleoporin NUP192	NUP192	Saccharomyces cerevisiae (strain ATCC 204508 / S288c) (Baker's yeast)	VISNLVPKLESSR	Deamidation (NQ)	BiancoLettera_3839	2	721.914	1441.81	/	19.318	0.011709	4734	50.353	<T
Q12445	Nucleoporin POM34	POM34	Saccharomyces cerevisiae (strain ATCC 204508 / S288c) (Baker's yeast)	ISQMAQNK	Deamidation (NQ)	BiancoLettera_3839	2	460.729	919.443	-1.0698	26.931	0.013174	5982	84.244	3769700
Q12445	Nucleoporin POM34	POM34	Saccharomyces cerevisiae (strain ATCC 204508 / S288c) (Baker's yeast)	ISQMAQNK	Deamidation (NQ)	BiancoLettera_3840	2	460.729	919.443	-2.1204	27.19	0.013283	6449	110.61	3370800
Q12445	Nucleoporin POM34	POM34	Saccharomyces cerevisiae (strain ATCC 204508 / S288c) (Baker's yeast)	ISQMAQNK	Deamidation (NQ)	BiancoLettera_3841	2	460.729	919.443	-1.9542	27.046	0.013327	7035	99.375	4483300
Q12445	Nucleoporin POM34	POM34	Saccharomyces cerevisiae (strain ATCC 204508 / S288c) (Baker's yeast)	ISQMAQNK	Oxidation (M),Deamidation (NQ)	BiancoLettera_3840	2	468.726	935.438	-0.85593	32.792	0.0066479	8525	84.359	8107100
P54790	Origin recognition complex subunit 3	ORC3	Saccharomyces cerevisiae (strain ATCC 204508 / S288c) (Baker's yeast)	EEILNFIRK	Unmodified	BiancoLettera_3839	2	581.335	1160.66	/	78.01	0.013013	26718	51.787	<T
Q9HFU9	Ornithine decarboxylase antizyme	spa1	Schizosaccharomyces japonicus (Fission yeast)	NGQADEALR	Deamidation (NQ)	BiancoLettera_3839	2	487.731	973.446	/	37.641	0.0109	9983	50.04	<T
Q4WWN2	Palmitoyltransferase erf2	erf2	Aspergillus fumigatus (strain ATCC MYA-4609 / CBS 101355 / FGSC A1100 / Af293) (Neosartorya fumigata)	EGVSFGSAIDK	Glu->pyro-Glu	BiancoLettera_3839	2	546.272	1090.53	3.8441	30.512	0.014233	6939	46.158	51398
Q4WWN2	Palmitoyltransferase erf2	erf2	Aspergillus fumigatus (strain ATCC MYA-4609 / CBS 101355 / FGSC A1100 / Af293) (Neosartorya fumigata)	EGVSFGSAIDK	Glu->pyro-Glu	BiancoLettera_3839	2	546.272	1090.53	3.9946	29.986	0.014233	6939	46.158	619580
Q5APK0	PAN2-PAN3 deadenylation complex catalytic subunit PAN2	PAN2	Candida albicans (strain SC5314 / ATCC MYA-2876) (Yeast)	IINNFTQWLVPEFYAVKSK	3 Deamidation (NQ)	BiancoLettera_3840	3	767.4	2299.18	-1.2484	63.295	0.013331	22884	43.752	619870
A5E2Y4	PAN2-PAN3 deadenylation complex subunit PAN3	PAN3	Lodderomyces elongisporus (strain ATCC 11503 / CBS 2605 / JCM 1781 / NBRC 1676 / NRRL YB-4239) (Yeast) (Saccharomyces elongisporus)	AIQSNGMVNSQETQSKR	Oxidation (M),3 Deamidation (NQ)	BiancoLettera_3840	2	948.934	1895.85	-0.21948	43.836	0.0047337	13507	78.324	500380
Q6CP23	PAN2-PAN3 deadenylation complex subunit PAN3	PAN3	Kluyveromyces lactis (strain ATCC 8585 / CBS 2359 / DSM 70799 / NBRC 1267 / NRRL Y-1140 / WM37) (Yeast) (Candida sphaerica)	MISSASGTNWNRPDSFK	Oxidation (M),Tryptophan oxidation to oxolactone	BiancoLettera_3839	2	964.434	1926.85	2.9243	50.196	0.0027943	15923	68.355	1528900
Q6CP23	PAN2-PAN3 deadenylation complex subunit PAN3	PAN3	Kluyveromyces lactis (strain ATCC 8585 / CBS 2359 / DSM 70799 / NBRC 1267 / NRRL Y-1140 / WM37) (Yeast) (Candida sphaerica)	MISSASGTNWNRPDSFK	Oxidation (M),Tryptophan oxidation to oxolactone	BiancoLettera_3840	2	964.434	1926.85	3.4736	50.213	0.002756	16559	68.786	1295300
Q6C1X5	Pentafunctional AROM polypeptide	ARO1	Yarrowia lipolytica (strain CLIB 122 / E 150) (Yeast) (Candida lipolytica)	IMGVDKK	Oxidation (M)	BiancoLettera_3840	2	403.726	805.437	-3.8834	37.671	0.013545	10541	51.903	1172100
Q6C1X5	Pentafunctional AROM polypeptide	ARO1	Yarrowia lipolytica (strain CLIB 122 / E 150) (Yeast) (Candida lipolytica)	IMGVDKK	Oxidation (M)	BiancoLettera_3840	2	403.726	805.437	-3.942	37.671	0.012352	10541	51.903	1172100
Q6CJC4	Pentafunctional AROM polypeptide	ARO1	Kluyveromyces lactis (strain ATCC 8585 / CBS 2359 / DSM 70799 / NBRC 1267 / NRRL Y-1140 / WM37) (Yeast) (Candida sphaerica)	PISQLYVDMTIKMMDAFGIK	Oxidation (M),Dioxidation M	BiancoLettera_3840	3	783.723	2348.15	-1.0949	51.323	0.010061	17063	45.221	1611800
Q4P7H2	Peptidyl-prolyl isomerase CWC27	CWC27	Ustilago maydis (strain 521 / FGSC 9021) (Corn smut fungus)	RGRDWVEHDR	Dioxidation W	BiancoLettera_3840	2	679.321	1356.63	/	45.813	0.0092137	14436	74.376	<T
P34230	Peroxisomal long-chain fatty acid import protein 1	PXA2	Saccharomyces cerevisiae (strain ATCC 204508 / S288c) (Baker's yeast)	ATPNKNHQSK	2 Deamidation (NQ)	BiancoLettera_3840	2	563.778	1125.54	/	32.195	0.0067481	8333	64.265	<T
C5DT72	Pheromone-processing carboxypeptidase KEX1	KEX1	Zygosaccharomyces rouxii (strain ATCC 2623 / CBS 732 / NBRC 1130 / NCYC 568 / NRRL Y-229) (Candida mogii)	TKEYDWNYR	2 L-DOPA-quinone	BiancoLettera_3840	2	651.773	1301.53	/	98.709	0.012606	33465	43.124	<T
P38361	Phosphate permease PHO89	PHO89	Saccharomyces cerevisiae (strain ATCC 204508 / S288c) (Baker's yeast)	QYWWSLLK	Oxidation W,Tryptophan oxidation to oxolactone	BiancoLettera_3839	2	577.287	1152.56	4.1529	45.844	0.0054844	13802	74.439	1484300
Q10366	Phosphatidylinositol 4-kinase pik1	pik1	Schizosaccharomyces pombe (strain 972 / ATCC 24843) (Fission yeast)	TGADLRQETFACQLIYAFQR	3 Deamidation (NQ)	BiancoLettera_3839	3	797.714	2390.12	1.9733	46.878	0.0087059	14386	48.314	799960
P36024	Phosphopantothenoylcysteine decarboxylase subunit SIS2	SIS2	Saccharomyces cerevisiae (strain ATCC 204508 / S288c) (Baker's yeast)	PDKIMATSTPISR	Oxidation (M)	BiancoLettera_3839	2	716.877	1431.74	-3.0608	39.202	0.010902	10488	60.398	3069100
Q52E66	pH-response regulator protein palH/RIM21	RIM21	Magnaporthe oryzae (strain 70-15 / ATCC MYA-4617 / FGSC 8958) (Rice blast fungus) (Pyricularia oryzae)	YAYYHPQMK	Oxidation (M),3 Dioxidation Y	BiancoLettera_3839	2	656.761	1311.51	/	87.053	0.01074	29534	48.504	<T
Q2HEW5	PKS-NRPS hybrid synthetase cheA	cheA	Chaetomium globosum (strain ATCC 6205 / CBS 148.51 / DSM 1962 / NBRC 6347 / NRRL 1970) (Soil fungus)	LELREVHTHWHLQMSLVK	Tryptophan oxidation to oxolactone	BiancoLettera_3840	3	757.4	2269.18	3.3113	65.941	0.01365	23277	41.871	316210
H6WS94	Pleiotropic drug resistance protein 1	PDR1	Petunia hybrida (Petunia)	LPTYLRIR	L-DOPA-quinone	BiancoLettera_3839	2	523.311	1044.61	/	60.596	0.012651	20677	47.067	<T
Q9HET9	Polynucleotide 3'-phosphatase	TPP1	Saccharomyces mikatae (Yeast)	TVVTNNKK	Unmodified	BiancoLettera_3839	2	452.267	902.519	/	38.593	0.012895	10417	42.396	<T
Q6FPI4	Postreplication repair E3 ubiquitin-protein ligase RAD18	RAD18	Candida glabrata (strain ATCC 2001 / CBS 138 / JCM 3761 / NBRC 0622 / NRRL Y-65) (Yeast) (Torulopsis glabrata)	ESSTQTELSAT	Glu->pyro-Glu,Deamidation (NQ)	BiancoLettera_3840	2	568.751	1135.49	3.885	33.145	0.010797	8648	56.434	294280
Q75BF1	Potential protein lysine methyltransferase SET5	/	Ashbya gossypii (strain ATCC 10895 / CBS 109.51 / FGSC 9923 / NRRL Y-1056) (Yeast) (Eremothecium gossypii)	MGQSSLK	Oxidation (M),Deamidation (NQ)	BiancoLettera_3839	1	767.36	766.353	-3.811	37.242	0.010751	9804	57.811	1798900
Q6CKI1	Pre-mRNA-processing ATP-dependent RNA helicase PRP5	PRP5	Kluyveromyces lactis (strain ATCC 8585 / CBS 2359 / DSM 70799 / NBRC 1267 / NRRL Y-1140 / WM37) (Yeast) (Candida sphaerica)	ISGKDCPK	Unmodified	BiancoLettera_3841	2	452.731	903.448	0.64502	32.713	0.0049941	9117	94.006	14526000
Q2UH00	Pre-mRNA-splicing ATP-dependent RNA helicase prp28	prp28	Aspergillus oryzae (strain ATCC 42149 / RIB 40) (Yellow koji mold)	AKEVEAER	Unmodified	BiancoLettera_3839	2	466.246	930.477	2.6803	30.985	0.0065828	7178	83.614	1815300
Q2UH00	Pre-mRNA-splicing ATP-dependent RNA helicase prp28	prp28	Aspergillus oryzae (strain ATCC 42149 / RIB 40) (Yellow koji mold)	AKEVEAER	Unmodified	BiancoLettera_3841	2	466.246	930.477	0.8285	31.08	0.0076429	8499	90.986	1889500
Q2UH00	Pre-mRNA-splicing ATP-dependent RNA helicase prp28	prp28	Aspergillus oryzae (strain ATCC 42149 / RIB 40) (Yellow koji mold)	AKEVEAER	Unmodified	BiancoLettera_3839	2	466.246	930.477	2.5579	30.985	0.0060026	7178	83.614	1815300
Q2UH00	Pre-mRNA-splicing ATP-dependent RNA helicase prp28	prp28	Aspergillus oryzae (strain ATCC 42149 / RIB 40) (Yellow koji mold)	AKEVEAER	Unmodified	BiancoLettera_3841	2	466.246	930.477	0.84605	31.08	0.0038283	8499	90.986	1889500
Q2UH00	Pre-mRNA-splicing ATP-dependent RNA helicase prp28	prp28	Aspergillus oryzae (strain ATCC 42149 / RIB 40) (Yellow koji mold)	AKEVEAER	Unmodified	BiancoLettera_3839	2	466.246	930.477	1.3641	30.985	0.006402	7178	83.614	1815300
Q2UH00	Pre-mRNA-splicing ATP-dependent RNA helicase prp28	prp28	Aspergillus oryzae (strain ATCC 42149 / RIB 40) (Yellow koji mold)	AKEVEAER	Unmodified	BiancoLettera_3841	2	466.246	930.477	0.56115	31.08	0.0093635	8499	90.986	1889500
Q9UUD2	Pre-mRNA-splicing factor 38	prp38	Schizosaccharomyces pombe (strain 972 / ATCC 24843) (Fission yeast)	IVDSIYWK	Tryptophan oxidation to oxolactone	BiancoLettera_3840	1	1037.53	1036.52	-1.1168	52.055	0.013965	17419	51.572	137950
P33334	Pre-mRNA-splicing factor 8	PRP8	Saccharomyces cerevisiae (strain ATCC 204508 / S288c) (Baker's yeast)	TMVKKNLGR	Oxidation (M),Deamidation (NQ)	BiancoLettera_3840	2	532.3	1062.59	/	39.217	0.011895	11282	42.396	<T
Q6FW76	Pre-mRNA-splicing factor CLF1	CLF1	Candida glabrata (strain ATCC 2001 / CBS 138 / JCM 3761 / NBRC 0622 / NRRL Y-65) (Yeast) (Torulopsis glabrata)	QVELSNFTVEAWTDYAMKK	Deamidation (NQ)	BiancoLettera_3839	3	754.365	2260.07	0.2331	49.004	0.012087	15309	45.384	2063000
Q9Y7Y2	Pre-mRNA-splicing factor slu7	slu7	Schizosaccharomyces pombe (strain 972 / ATCC 24843) (Fission yeast)	EDFEKLQMFAWEAER	Tryptophan oxidation to oxolactone	BiancoLettera_3839	3	648.293	1941.86	-3.447	44.1	0.00611	12973	62.287	1541600
Q6CSP8	Pre-rRNA-processing protein ESF2	ESF2	Kluyveromyces lactis (strain ATCC 8585 / CBS 2359 / DSM 70799 / NBRC 1267 / NRRL Y-1140 / WM37) (Yeast) (Candida sphaerica)	QSQPQSKALNDVMHSLF	Gln->pyro-Glu,Dioxidation M	BiancoLettera_3839	2	972.96	1943.9	0.0065095	42.162	0.0042564	12411	59.542	18063000
Q759E9	Presequence translocated-associated motor subunit PAM17, mitochondrial	PAM17	Ashbya gossypii (strain ATCC 10895 / CBS 109.51 / FGSC 9923 / NRRL Y-1056) (Yeast) (Eremothecium gossypii)	IGSLQEYR	L-DOPA-quinone	BiancoLettera_3840	2	490.246	978.477	0.36417	33.554	0.0072251	8802	92.467	308500
B2KWI4	Probable acyltransferase SID5	SID5	Ajellomyces capsulatus (Darling's disease fungus) (Histoplasma capsulatum)	TVWEVHWR	Tryptophan oxidation to oxolactone	BiancoLettera_3840	2	563.775	1125.54	/	32.195	0.0058796	8333	64.803	<T
P36009	Probable ATP-dependent RNA helicase DHR2	DHR2	Saccharomyces cerevisiae (strain ATCC 204508 / S288c) (Baker's yeast)	LSLCNAGK	Trioxidation (C)	BiancoLettera_3840	2	455.719	909.423	-2.3898	32.361	0.0049989	8391	80.462	1785800
P36009	Probable ATP-dependent RNA helicase DHR2	DHR2	Saccharomyces cerevisiae (strain ATCC 204508 / S288c) (Baker's yeast)	LSLCNAGK	Trioxidation (C)	BiancoLettera_3841	2	455.719	909.423	-1.9461	32.257	0.0098086	8972	74.415	1511100
Q10161	Probable clathrin heavy chain	chc1	Schizosaccharomyces pombe (strain 972 / ATCC 24843) (Fission yeast)	SVNGLMAINR	Oxidation (M),Deamidation (NQ)	BiancoLettera_3840	2	546.279	1090.54	-2.6143	33.921	0.010408	9157	62.107	372350
C7YYG9	Probable dipeptidyl-aminopeptidase B	DAPB	Fusarium vanettenii (strain ATCC MYA-4622 / CBS 123669 / FGSC 9596 / NRRL 45880 / 77-13-4) (Fusarium solani subsp. pisi)	TPQDNPDGYDLSK	Deamidation (NQ)	BiancoLettera_3840	2	725.82	1449.63	/	37.498	0.0045508	10475	67.704	<T
Q756G2	Probable E3 ubiquitin-protein ligase TOM1	TOM1	Ashbya gossypii (strain ATCC 10895 / CBS 109.51 / FGSC 9923 / NRRL Y-1056) (Yeast) (Eremothecium gossypii)	IGLSSIPR	Unmodified	BiancoLettera_3841	1	842.509	841.502	-0.22794	36.515	0.0050957	10804	105.2	12888000
Q756G2	Probable E3 ubiquitin-protein ligase TOM1	TOM1	Ashbya gossypii (strain ATCC 10895 / CBS 109.51 / FGSC 9923 / NRRL Y-1056) (Yeast) (Eremothecium gossypii)	IGLSSIPR	Unmodified	BiancoLettera_3841	1	842.509	841.502	-0.22924	36.515	0.0026922	10804	105.2	12888000
Q756G2	Probable E3 ubiquitin-protein ligase TOM1	TOM1	Ashbya gossypii (strain ATCC 10895 / CBS 109.51 / FGSC 9923 / NRRL Y-1056) (Yeast) (Eremothecium gossypii)	IGLSSIPR	Unmodified	BiancoLettera_3841	1	842.509	841.502	0.14526	36.515	0.0057708	10804	105.2	12888000
C5MC60	Probable endonuclease LCL3	LCL3	Candida tropicalis (strain ATCC MYA-3404 / T1) (Yeast)	KLYGYVTR	Oxidation Y,Dioxidation Y	BiancoLettera_3839	2	524.277	1046.54	-3.2651	27.987	0.013708	6230	41.502	7682300
O59855	Probable heat shock protein ssa2	ssa2	Schizosaccharomyces pombe (strain 972 / ATCC 24843) (Fission yeast)	MVAEAEKYKAEDEAESGR	Oxidation (M)	BiancoLettera_3841	2	1014.96	2027.91	-4.3389	43.2	0.0079239	13899	67.385	161410
O59855	Probable heat shock protein ssa2	ssa2	Schizosaccharomyces pombe (strain 972 / ATCC 24843) (Fission yeast)	MVAEAEKYKAEDEAESGR	Oxidation (M)	BiancoLettera_3841	2	1014.96	2027.91	-4.0773	43.2	0.0042632	13899	67.385	161410
O59855	Probable heat shock protein ssa2	ssa2	Schizosaccharomyces pombe (strain 972 / ATCC 24843) (Fission yeast)	MVAEAEKYKAEDEAESGR	Oxidation (M)	BiancoLettera_3841	2	1014.96	2027.91	-4.2333	43.2	0.01021	13899	67.385	161410
Q04162	Probable metabolite transport protein YDR387C	/	Saccharomyces cerevisiae (strain ATCC 204508 / S288c) (Baker's yeast)	DSLRMLYPTASTYHVNSKIK	Dioxidation M	BiancoLettera_3841	3	786.07	2355.19	-0.93254	45.526	0.0099725	15219	47.082	33393000
Q04162	Probable metabolite transport protein YDR387C	/	Saccharomyces cerevisiae (strain ATCC 204508 / S288c) (Baker's yeast)	DSLRMLYPTASTYHVNSKIK	Oxidation (M),Oxidation Y	BiancoLettera_3841	3	786.07	2355.19	-0.85142	45.526	0.0093925	15219	47.082	33393000
A7XRZ1	Probable methyltransferase tdiE	tdiE	Emericella nidulans (strain FGSC A4 / ATCC 38163 / CBS 112.46 / NRRL 194 / M139) (Aspergillus nidulans)	YLDNSGQARNGLFQK	3 Deamidation (NQ)	BiancoLettera_3839	2	857.408	1712.8	1.233	46.027	0.0087097	14230	51.979	7669200
A7XRZ1	Probable methyltransferase tdiE	tdiE	Emericella nidulans (strain FGSC A4 / ATCC 38163 / CBS 112.46 / NRRL 194 / M139) (Aspergillus nidulans)	YLDNSGQARNGLFQK	3 Deamidation (NQ)	BiancoLettera_3841	2	857.408	1712.8	0.014389	45.948	0.0087097	15524	54.343	9056400
Q8SS35	Probable myosin heavy chain ECU04_1000	/	Encephalitozoon cuniculi (strain GB-M1) (Microsporidian parasite)	MTVEHELARANDER	Oxidation (M)	BiancoLettera_3841	2	843.897	1685.78	/	40.557	0.01229	12616	43.308	<T
B0YCL3	Probable pectin lyase B	pelB	Aspergillus fumigatus (strain CBS 144.89 / FGSC A1163 / CEA10) (Neosartorya fumigata)	VTLKGNYLYK	2 Dioxidation Y	BiancoLettera_3841	2	631.835	1261.66	-2.182	55.936	0.0061294	19931	67.169	74523
D4B4V1	Probable phosphoglycerate mutase ARB_03491	/	Arthroderma benhamiae (strain ATCC MYA-4681 / CBS 112371) (Trichophyton mentagrophytes)	EGFGLIDQAYDTDETLDAELK	Glu->pyro-Glu,Deamidation (NQ)	BiancoLettera_3841	2	1163.53	2325.05	-3.6442	47.909	0.010878	16108	41.644	2109700
Q12674	Probable phospholipid-transporting ATPase DNF3	DNF3	Saccharomyces cerevisiae (strain ATCC 204508 / S288c) (Baker's yeast)	NDTIMKYPLGPDNVIYRGSILR	Oxidation Y,Dioxidation Y	BiancoLettera_3839	3	861.779	2582.32	1.1787	46.755	0.0038839	14208	54.225	405900
O74765	Probable proline--tRNA ligase, mitochondrial	SPBC24C6.03	Schizosaccharomyces pombe (strain 972 / ATCC 24843) (Fission yeast)	VQNKICDLLHISMR	Trioxidation (C)	BiancoLettera_3841	2	887.951	1773.89	2.2739	45.992	0.014446	15134	61.65	3705200
P38082	Probable transcriptional regulator NRG2	NRG2	Saccharomyces cerevisiae (strain ATCC 204508 / S288c) (Baker's yeast)	SDPYSSIK	Oxidation Y	BiancoLettera_3839	1	912.431	911.424	0.56043	41.274	0.0024571	11637	83.614	15799000
P38082	Probable transcriptional regulator NRG2	NRG2	Saccharomyces cerevisiae (strain ATCC 204508 / S288c) (Baker's yeast)	SDPYSSIK	Oxidation Y	BiancoLettera_3841	1	912.431	911.424	0.16308	41.583	0.0080979	13087	70.912	15017000
D4DBH6	Probable tripeptidyl-peptidase SED2	SED2	Trichophyton verrucosum (strain HKI 0517)	ELYGLGDR	Glu->pyro-Glu,L-DOPA-quinone	BiancoLettera_3839	2	459.719	917.424	/	41.633	0.0092076	11841	49.358	<T
Q0CFZ0	Probable Xaa-Pro aminopeptidase pepP	pepP	Aspergillus terreus (strain NIH 2624 / FGSC A1156)	MIEDNDETMPFRQRR	Oxidation (M),Deamidation (NQ)	BiancoLettera_3839	2	977.941	1953.87	-3.4228	37.527	0.0080052	10212	58.699	1977400
P31318	Protein arg11, mitochondrial	arg11	Schizosaccharomyces pombe (strain 972 / ATCC 24843) (Fission yeast)	EVEQYLR	Glu->pyro-Glu,Oxidation Y	BiancoLettera_3839	2	467.735	933.456	1.4673	35.76	0.0079287	9192	60.788	428010
P38813	Protein BIG1	BIG1	Saccharomyces cerevisiae (strain ATCC 204508 / S288c) (Baker's yeast)	GNNTEDFQPFIDSEKR	2 Deamidation (NQ)	BiancoLettera_3840	3	633.618	1897.83	-1.2756	41.535	0.012798	12413	40.187	513560
A2QAY5	Protein dml1	dml1	Aspergillus niger (strain ATCC MYA-4892 / CBS 513.88 / FGSC A1513)	DEYGKKSVWVWAIENGK	Oxidation W,Dioxidation W	BiancoLettera_3839	2	1029	2055.99	1.2931	54.951	0.014527	18159	42.083	178220
P38213	Protein DSF2	DSF2	Saccharomyces cerevisiae (strain ATCC 204508 / S288c) (Baker's yeast)	NNRTTSNNINTSTK	2 Deamidation (NQ)	BiancoLettera_3839	2	783.871	1565.73	2.5024	41.059	0.013442	11404	67.726	3145800
Q12450	Protein ERP4	ERP4	Saccharomyces cerevisiae (strain ATCC 204508 / S288c) (Baker's yeast)	SFGIGKYTFCLSNNYGTSPK	Unmodified	BiancoLettera_3841	3	747.693	2240.06	1.5255	27.046	0.014838	7046	46.249	644870
P40546	Protein FAF1	FAF1	Saccharomyces cerevisiae (strain ATCC 204508 / S288c) (Baker's yeast)	ISGGERSGK	Unmodified	BiancoLettera_3839	2	445.738	889.462	3.8974	32.518	0.0049223	7800	101.6	59445000
P40546	Protein FAF1	FAF1	Saccharomyces cerevisiae (strain ATCC 204508 / S288c) (Baker's yeast)	ISGGERSGK	Unmodified	BiancoLettera_3840	2	445.738	889.462	2.39	32.774	0.00099969	8476	139.68	55212000
Q2GSJ9	Protein HIR1	HIR1	Chaetomium globosum (strain ATCC 6205 / CBS 148.51 / DSM 1962 / NBRC 6347 / NRRL 1970) (Soil fungus)	GAESRMGALMGDFQPEDK	Oxidation (M)	BiancoLettera_3841	2	977.935	1953.86	-0.12733	44.416	0.0018353	14450	80.318	1336900
Q2GSJ9	Protein HIR1	HIR1	Chaetomium globosum (strain ATCC 6205 / CBS 148.51 / DSM 1962 / NBRC 6347 / NRRL 1970) (Soil fungus)	GAESRMGALMGDFQPEDK	Oxidation (M)	BiancoLettera_3841	2	977.935	1953.86	-0.25505	44.416	0.00056662	14450	80.318	1336900
Q2GSJ9	Protein HIR1	HIR1	Chaetomium globosum (strain ATCC 6205 / CBS 148.51 / DSM 1962 / NBRC 6347 / NRRL 1970) (Soil fungus)	GAESRMGALMGDFQPEDK	Oxidation (M)	BiancoLettera_3841	2	977.935	1953.86	1.3835	44.416	0.00074738	14450	80.318	1336900
P87253	Protein kinase C-like	NCU06544	Neurospora crassa (strain ATCC 24698 / 74-OR23-1A / CBS 708.71 / DSM 1257 / FGSC 987)	QQTNNEQVRSK	3 Deamidation (NQ)	BiancoLettera_3840	2	667.813	1333.61	0.1108	37.897	0.011217	10875	70.816	597450
P33420	Protein NIP100	NIP100	Saccharomyces cerevisiae (strain ATCC 204508 / S288c) (Baker's yeast)	EKLDENLR	Unmodified	BiancoLettera_3840	2	508.772	1015.53	0.42613	35.262	0.0078109	9569	81.297	926680
Q5B6P3	Protein PNG1	png1	Emericella nidulans (strain FGSC A4 / ATCC 38163 / CBS 112.46 / NRRL 194 / M139) (Aspergillus nidulans)	WIHVDACEETWDQPRLYAEGWGRK	Tryptophan oxidation to kynurenin,Tryptophan oxidation to oxolactone	BiancoLettera_3841	3	1007.46	3019.37	/	49.878	0.01294	17084	43.164	<T
Q5A660	Protein PXR1	PXR1	Candida albicans (strain SC5314 / ATCC MYA-2876) (Yeast)	MGWQQGSGLGLVSHALTTHVK	Dioxidation M	BiancoLettera_3839	3	747.048	2238.12	1.6301	44.83	0.010012	13262	44.047	8149200
Q5A660	Protein PXR1	PXR1	Candida albicans (strain SC5314 / ATCC MYA-2876) (Yeast)	MGWQQGSGLGLVSHALTTHVK	Dioxidation M	BiancoLettera_3840	3	747.048	2238.12	1.9867	44.45	0.0099879	13796	44.089	9499900
Q5A660	Protein PXR1	PXR1	Candida albicans (strain SC5314 / ATCC MYA-2876) (Yeast)	MGWQQGSGLGLVSHALTTHVK	Oxidation (M),Oxidation W	BiancoLettera_3840	3	747.048	2238.12	1.4435	44.45	0.015238	13796	44.089	9499900
O74517	Protein saf1	saf1	Schizosaccharomyces pombe (strain 972 / ATCC 24843) (Fission yeast)	IGQPDRDVSSQVQEDK	Deamidation (NQ)	BiancoLettera_3839	3	601.29	1800.85	0.20597	26.953	0.0055607	5997	69.045	2350100
A4R1J7	Protein transport protein SEC23	SEC23	Magnaporthe oryzae (strain 70-15 / ATCC MYA-4617 / FGSC 8958) (Rice blast fungus) (Pyricularia oryzae)	DYENLKEQWSEVEDR	Acetyl (Protein N-term),Deamidation (NQ)	BiancoLettera_3840	2	991.934	1981.85	/	43.574	2.7718e-05	13399	86.911	<T
A3GFK8	Protein transport protein SEC31	SEC31	Scheffersomyces stipitis (strain ATCC 58785 / CBS 6054 / NBRC 10063 / NRRL Y-11545) (Yeast) (Pichia stipitis)	ILEGHKK	Unmodified	BiancoLettera_3839	2	412.753	823.492	/	41.527	0.0070383	11790	50.12	<T
Q06235	Protein YLR162W	/	Saccharomyces cerevisiae (strain ATCC 204508 / S288c) (Baker's yeast)	SYTNDLSPLK	Oxidation Y	BiancoLettera_3839	2	577.29	1152.57	-0.13291	45.844	0.0064951	13802	83.753	1484300
Q08465	Protein YNG1	YNG1	Saccharomyces cerevisiae (strain ATCC 204508 / S288c) (Baker's yeast)	WYCSKDCK	Trioxidation (C)	BiancoLettera_3841	2	597.731	1193.45	/	96.908	0.011923	33602	41.302	<T
C4V9L5	Putative methyltransferase NCER_101265	/	Nosema ceranae (strain BRL01) (Microsporidian parasite)	FYSKYAKK	Oxidation Y,Dioxidation Y	BiancoLettera_3839	2	541.779	1081.54	/	34.441	0.0090815	8602	50.966	<T
O74734	Putative ribosomal recycling factor, mitochondrial	rrf1	Schizosaccharomyces pombe (strain 972 / ATCC 24843) (Fission yeast)	EIAKNKK	Glu->pyro-Glu	BiancoLettera_3840	2	406.753	811.492	/	32.074	0.0050004	8286	52.299	<T
P25350	Putative uncharacterized protein YCR006C	/	Saccharomyces cerevisiae (strain ATCC 204508 / S288c) (Baker's yeast)	WSSTRGEEVTTYFFLQKK	Tryptophan oxidation to kynurenin	BiancoLettera_3841	2	1106.06	2210.1	0.099991	44.141	0.0020199	14371	76.165	49849000
Q3L245	Pyranose dehydrogenase 1	pdh1	Leucoagaricus meleagris (Western flat-topped agaric) (Agaricus meleagris)	MLPRVTKLNSR	Unmodified	BiancoLettera_3839	3	438.927	1313.76	3.2944	39.272	0.014704	11631	69.672	70087000
Q6FJA3	Pyruvate decarboxylase	PDC1	Candida glabrata (strain ATCC 2001 / CBS 138 / JCM 3761 / NBRC 0622 / NRRL Y-65) (Yeast) (Torulopsis glabrata)	QEWMWNQVSK	Oxidation (M),Gln->pyro-Glu	BiancoLettera_3841	2	667.795	1333.58	-3.7803	43.219	0.013137	13907	71.379	769560
Q6FJA3	Pyruvate decarboxylase	PDC1	Candida glabrata (strain ATCC 2001 / CBS 138 / JCM 3761 / NBRC 0622 / NRRL Y-65) (Yeast) (Torulopsis glabrata)	QEWMWNQVSK	Oxidation (M),Gln->pyro-Glu	BiancoLettera_3841	2	667.795	1333.58	-3.9464	43.219	0.005274	13907	71.379	769560
G0S5Q0	Pyruvate dehydrogenase complex protein X component, mitochondrial	CTHT_0025050	Chaetomium thermophilum (strain DSM 1495 / CBS 144.50 / IMI 039719) (Thermochaetoides thermophila)	ENGLDESAVSNITPTGPGGRILK	Deamidation (NQ)	BiancoLettera_3840	3	776.068	2325.18	-2.4168	45.886	0.0075947	14587	55.128	54168000
P41391	Ran GTPase-activating protein 1	rna1	Schizosaccharomyces pombe (strain 972 / ATCC 24843) (Fission yeast)	VKDEIPEALR	Unmodified	BiancoLettera_3839	2	585.33	1168.65	/	35.214	0.0087539	8969	61.679	<T
P41391	Ran GTPase-activating protein 1	rna1	Schizosaccharomyces pombe (strain 972 / ATCC 24843) (Fission yeast)	VKDEIPEALR	Unmodified	BiancoLettera_3839	2	585.33	1168.65	/	35.214	0.010892	8969	61.679	<T
V5Y0F7	Reducing polyketide synthase AFT16-1	AFT16-1	Alternaria alternata (Alternaria rot fungus) (Torula alternata)	FLKVDKAYHSDAMLPCCK	Oxidation (M)	BiancoLettera_3839	2	1100.02	2198.03	3.5294	50.129	0.011914	15791	42.041	1749600
P9WEZ2	Reductase pytE	pytE	Aspergillus terreus	DLPIAMMPMYHWMLKVPHDDK	Oxidation (M)	BiancoLettera_3839	3	862.079	2583.21	/	47.875	0.011012	14809	55.33	<T
P9WEZ2	Reductase pytE	pytE	Aspergillus terreus	DLPIAMMPMYHWMLKVPHDDK	Oxidation (M)	BiancoLettera_3839	3	862.079	2583.21	/	47.875	0.01153	14809	55.33	<T
P9WEZ2	Reductase pytE	pytE	Aspergillus terreus	DLPIAMMPMYHWMLKVPHDDK	Oxidation (M)	BiancoLettera_3839	3	862.079	2583.21	/	47.875	0.014954	14809	55.33	<T
Q75BW5	Ribonuclease T2-like	RNY1	Ashbya gossypii (strain ATCC 10895 / CBS 109.51 / FGSC 9923 / NRRL Y-1056) (Yeast) (Eremothecium gossypii)	ALLRQMSMYWK	Oxidation (M),Tryptophan oxidation to oxolactone	BiancoLettera_3841	2	728.857	1455.7	-0.89947	41.112	0.013172	12872	40.882	253690
Q9UW15	Ribonucleoside-diphosphate reductase large chain	rnr-1	Neurospora crassa (strain ATCC 24698 / 74-OR23-1A / CBS 708.71 / DSM 1257 / FGSC 987)	VFNNTARYVDQGGNK	2 Deamidation (NQ)	BiancoLettera_3839	2	842.9	1683.79	0.66841	39.755	0.0047592	10973	78.488	17532000
P47906	Ribosomal protein VAR1, mitochondrial	VAR1	Cyberlindnera mrakii (Yeast) (Williopsis mrakii)	KVMIMPNKMK	Oxidation (M)	BiancoLettera_3839	2	618.337	1234.66	-1.0189	74.616	0.013361	25685	50.878	158070
P36160	Ribosome biogenesis protein RPF2	RPF2	Saccharomyces cerevisiae (strain ATCC 204508 / S288c) (Baker's yeast)	NNMTFIR	Oxidation (M)	BiancoLettera_3840	2	456.224	910.433	/	33.104	0.012955	8616	51.572	<T
C5JYW1	rRNA biogenesis protein RRP36	RRP36	Blastomyces gilchristii (strain SLH14081) (Blastomyces dermatitidis)	KNYAFLDSYR	Dioxidation Y	BiancoLettera_3841	2	654.815	1307.61	/	35.787	0.004716	10499	61.999	<T
Q752L7	rRNA biogenesis protein RRP36	RRP36	Ashbya gossypii (strain ATCC 10895 / CBS 109.51 / FGSC 9923 / NRRL Y-1056) (Yeast) (Eremothecium gossypii)	KAEDALQR	Deamidation (NQ)	BiancoLettera_3839	2	466.246	930.477	-0.03776	30.985	0.0098702	7178	91.906	1815300
Q75CZ6	rRNA-processing protein FYV7	FYV7	Ashbya gossypii (strain ATCC 10895 / CBS 109.51 / FGSC 9923 / NRRL Y-1056) (Yeast) (Eremothecium gossypii)	EQKEEMEAK	Glu->pyro-Glu,Dioxidation M	BiancoLettera_3839	2	568.25	1134.49	-0.83526	43.211	0.013861	12588	41.029	1427400
P19358	S-adenosylmethionine synthase 2	SAM2	Saccharomyces cerevisiae (strain ATCC 204508 / S288c) (Baker's yeast)	LDYQQIVR	Dioxidation Y	BiancoLettera_3839	2	533.78	1065.55	/	42.165	0.0046737	12116	66.799	<T
Q0CLX3	Serine/threonine-protein kinase atg1	atg1	Aspergillus terreus (strain NIH 2624 / FGSC A1156)	MLEAVLEEDEMPSTAGDKADR	Oxidation (M)	BiancoLettera_3841	2	1162.03	2322.04	1.9428	49.502	0.015012	16878	40.025	5605100
Q6C7U0	Serine/threonine-protein kinase ATG1	ATG1	Yarrowia lipolytica (strain CLIB 122 / E 150) (Yeast) (Candida lipolytica)	QVEVNTLADELAR	2 Deamidation (NQ)	BiancoLettera_3841	3	487.247	1458.72	/	35.525	0.011791	10394	46.88	<T
Q01389	Serine/threonine-protein kinase BCK1/SLK1/SSP31	BCK1	Saccharomyces cerevisiae (strain ATCC 204508 / S288c) (Baker's yeast)	DQMKLQQK	Oxidation (M)	BiancoLettera_3839	2	517.769	1033.52	-0.75675	32.788	0.0061427	7904	79.454	3703400
Q01389	Serine/threonine-protein kinase BCK1/SLK1/SSP31	BCK1	Saccharomyces cerevisiae (strain ATCC 204508 / S288c) (Baker's yeast)	DQMKLQQK	Oxidation (M)	BiancoLettera_3839	2	517.769	1033.52	0.9472	32.788	0.0051297	7904	79.454	3703400
Q01389	Serine/threonine-protein kinase BCK1/SLK1/SSP31	BCK1	Saccharomyces cerevisiae (strain ATCC 204508 / S288c) (Baker's yeast)	DQMKLQQK	Oxidation (M)	BiancoLettera_3839	2	517.769	1033.52	0.59484	32.788	0.0049975	7904	79.454	3703400
P43633	Serine/threonine-protein kinase Haspin homolog ALK1	ALK1	Saccharomyces cerevisiae (strain ATCC 204508 / S288c) (Baker's yeast)	MRESDASLNVTTGNNTSR	Oxidation (M),3 Deamidation (NQ)	BiancoLettera_3839	2	986.432	1970.85	0.38746	43.132	0.0083048	12546	55.261	393890
Q03533	Serine/threonine-protein kinase TDA1	TDA1	Saccharomyces cerevisiae (strain ATCC 204508 / S288c) (Baker's yeast)	SISEKIR	Unmodified	BiancoLettera_3841	2	416.748	831.481	2.2255	36.755	0.0058554	11298	113.7	5759800
Q03533	Serine/threonine-protein kinase TDA1	TDA1	Saccharomyces cerevisiae (strain ATCC 204508 / S288c) (Baker's yeast)	SISEKIR	Unmodified	BiancoLettera_3839	2	416.748	831.481	1.1951	37.131	0.012551	10383	81.784	4645500
Q03533	Serine/threonine-protein kinase TDA1	TDA1	Saccharomyces cerevisiae (strain ATCC 204508 / S288c) (Baker's yeast)	SISEKIR	Unmodified	BiancoLettera_3840	2	416.748	831.481	2.086	36.077	0.010069	9897	91.9	3552900
Q03533	Serine/threonine-protein kinase TDA1	TDA1	Saccharomyces cerevisiae (strain ATCC 204508 / S288c) (Baker's yeast)	SISEKIR	Unmodified	BiancoLettera_3841	2	416.748	831.481	2.3839	36.755	0.004514	11298	113.7	5759800
Q03533	Serine/threonine-protein kinase TDA1	TDA1	Saccharomyces cerevisiae (strain ATCC 204508 / S288c) (Baker's yeast)	SISEKIR	Unmodified	BiancoLettera_3839	2	416.748	831.481	0.60016	37.131	0.0098832	10383	81.784	4645500
Q03533	Serine/threonine-protein kinase TDA1	TDA1	Saccharomyces cerevisiae (strain ATCC 204508 / S288c) (Baker's yeast)	SISEKIR	Unmodified	BiancoLettera_3840	2	416.748	831.481	1.8994	36.077	0.0044689	9897	91.9	3552900
Q03533	Serine/threonine-protein kinase TDA1	TDA1	Saccharomyces cerevisiae (strain ATCC 204508 / S288c) (Baker's yeast)	SISEKIR	Unmodified	BiancoLettera_3840	2	416.748	831.481	2.0763	36.834	0.0094311	10720	82.305	6247800
Q03533	Serine/threonine-protein kinase TDA1	TDA1	Saccharomyces cerevisiae (strain ATCC 204508 / S288c) (Baker's yeast)	SISEKIR	Unmodified	BiancoLettera_3841	2	416.748	831.481	2.2552	36.755	0.0037202	11298	113.7	5759800
Q03533	Serine/threonine-protein kinase TDA1	TDA1	Saccharomyces cerevisiae (strain ATCC 204508 / S288c) (Baker's yeast)	SISEKIR	Unmodified	BiancoLettera_3839	2	416.748	831.481	1.2277	37.131	0.0099266	10383	81.784	4645500
Q03533	Serine/threonine-protein kinase TDA1	TDA1	Saccharomyces cerevisiae (strain ATCC 204508 / S288c) (Baker's yeast)	SISEKIR	Unmodified	BiancoLettera_3840	2	416.748	831.481	1.6602	36.077	0.01474	9897	91.9	3552900
Q03533	Serine/threonine-protein kinase TDA1	TDA1	Saccharomyces cerevisiae (strain ATCC 204508 / S288c) (Baker's yeast)	SISEKIR	Unmodified	BiancoLettera_3840	2	416.748	831.481	1.7408	36.834	0.0094892	10720	82.305	6247800
Q03533	Serine/threonine-protein kinase TDA1	TDA1	Saccharomyces cerevisiae (strain ATCC 204508 / S288c) (Baker's yeast)	SISEKIR	Unmodified	BiancoLettera_3841	2	416.748	831.481	2.248	36.755	0.0050694	11298	113.7	5759800
Q2U639	Serine/threonine-protein kinase tel1	tel1	Aspergillus oryzae (strain ATCC 42149 / RIB 40) (Yellow koji mold)	DIDDPDFFYGIQQSPSLDSVMER	Oxidation (M),Dioxidation Y	BiancoLettera_3839	3	908.066	2721.18	2.9264	45.733	0.0073555	13684	47.016	1294700
Q5ABX0	Serine/threonine-protein kinase TEL1	TEL1	Candida albicans (strain SC5314 / ATCC MYA-2876) (Yeast)	LSQASYNLR	Oxidation Y	BiancoLettera_3839	2	534.278	1066.54	-0.66448	32.818	0.010359	7964	70.525	2329900
Q6FRZ9	Serine/threonine-protein kinase TEL1	TEL1	Candida glabrata (strain ATCC 2001 / CBS 138 / JCM 3761 / NBRC 0622 / NRRL Y-65) (Yeast) (Torulopsis glabrata)	NTNIEFVDLLQNAEIQLYK	3 Deamidation (NQ)	BiancoLettera_3840	2	1134.57	2267.12	-0.086297	44.05	0.0059651	13604	66.989	3857900
F0XJH4	Signal peptidase complex catalytic subunit SEC11	SEC11	Grosmannia clavigera (strain kw1407 / UAMH 11150) (Blue stain fungus) (Graphiocladiella clavigera)	LSAVAKPR	Unmodified	BiancoLettera_3841	2	421.266	840.518	0.57548	34.911	0.0091888	10029	83.377	1189000
F0XJH4	Signal peptidase complex catalytic subunit SEC11	SEC11	Grosmannia clavigera (strain kw1407 / UAMH 11150) (Blue stain fungus) (Graphiocladiella clavigera)	LSAVAKPR	Unmodified	BiancoLettera_3841	2	421.266	840.518	0.68689	34.911	0.0068245	10029	83.377	1189000
F0XJH4	Signal peptidase complex catalytic subunit SEC11	SEC11	Grosmannia clavigera (strain kw1407 / UAMH 11150) (Blue stain fungus) (Graphiocladiella clavigera)	LSAVAKPR	Unmodified	BiancoLettera_3841	2	421.266	840.518	0.72724	34.911	0.0061878	10029	83.377	1189000
F0XJH4	Signal peptidase complex catalytic subunit SEC11	SEC11	Grosmannia clavigera (strain kw1407 / UAMH 11150) (Blue stain fungus) (Graphiocladiella clavigera)	LSAVAKPR	Unmodified	BiancoLettera_3841	2	421.266	840.518	0.68708	34.911	0.0063615	10029	83.377	1189000
Q04003	Something about silencing protein 4	SAS4	Saccharomyces cerevisiae (strain ATCC 204508 / S288c) (Baker's yeast)	MGIFQSIEEANNTSER	2 Deamidation (NQ)	BiancoLettera_3841	2	914.407	1826.8	-0.16036	40.769	0.0090624	12693	63.073	296440
P0CR59	Sorting nexin MVP1	MVP1	Cryptococcus neoformans var. neoformans serotype D (strain B-3501A) (Filobasidiella neoformans)	GWGDVGDGWVSVGEELEK	2 Tryptophan oxidation to kynurenin	BiancoLettera_3839	2	963.939	1925.86	-1.8649	41.318	0.0044533	11719	66.267	3238100
P0CR59	Sorting nexin MVP1	MVP1	Cryptococcus neoformans var. neoformans serotype D (strain B-3501A) (Filobasidiella neoformans)	GWGDVGDGWVSVGEELEK	Dioxidation W,Tryptophan oxidation to kynurenin	BiancoLettera_3840	2	977.937	1953.86	-0.94884	44.339	0.0022031	13733	72.289	1968600
Q75CC3	Sorting nexin MVP1	MVP1	Ashbya gossypii (strain ATCC 10895 / CBS 109.51 / FGSC 9923 / NRRL Y-1056) (Yeast) (Eremothecium gossypii)	RTIAEQLNR	2 Deamidation (NQ)	BiancoLettera_3840	2	551.796	1101.58	-0.50608	32.672	0.01047	8809	68.787	24643000
I1S8Q3	Sterol 3-beta-glucosyltransferase ATG26	ATG26	Gibberella zeae (strain ATCC MYA-4620 / CBS 123657 / FGSC 9075 / NRRL 31084 / PH-1) (Wheat head blight fungus) (Fusarium graminearum)	VEDLGVGVCVRK	Unmodified	BiancoLettera_3839	2	665.861	1329.71	-0.704	61.318	0.014435	20954	78.516	3669400
I1S8Q3	Sterol 3-beta-glucosyltransferase ATG26	ATG26	Gibberella zeae (strain ATCC MYA-4620 / CBS 123657 / FGSC 9075 / NRRL 31084 / PH-1) (Wheat head blight fungus) (Fusarium graminearum)	VEDLGVGVCVRK	Unmodified	BiancoLettera_3840	2	665.861	1329.71	-0.9474	61.398	0.0045393	21582	101.54	3667400
I1S8Q3	Sterol 3-beta-glucosyltransferase ATG26	ATG26	Gibberella zeae (strain ATCC MYA-4620 / CBS 123657 / FGSC 9075 / NRRL 31084 / PH-1) (Wheat head blight fungus) (Fusarium graminearum)	VEDLGVGVCVRK	Unmodified	BiancoLettera_3839	2	665.861	1329.71	-0.82262	61.318	0.014852	20954	78.516	3669400
I1S8Q3	Sterol 3-beta-glucosyltransferase ATG26	ATG26	Gibberella zeae (strain ATCC MYA-4620 / CBS 123657 / FGSC 9075 / NRRL 31084 / PH-1) (Wheat head blight fungus) (Fusarium graminearum)	VEDLGVGVCVRK	Unmodified	BiancoLettera_3840	2	665.861	1329.71	-1.7776	61.398	0.0025464	21582	101.54	3667400
I1S8Q3	Sterol 3-beta-glucosyltransferase ATG26	ATG26	Gibberella zeae (strain ATCC MYA-4620 / CBS 123657 / FGSC 9075 / NRRL 31084 / PH-1) (Wheat head blight fungus) (Fusarium graminearum)	VEDLGVGVCVRK	Unmodified	BiancoLettera_3841	2	665.861	1329.71	-2.2871	61.335	0.005902	22228	96.034	3722500
I1S8Q3	Sterol 3-beta-glucosyltransferase ATG26	ATG26	Gibberella zeae (strain ATCC MYA-4620 / CBS 123657 / FGSC 9075 / NRRL 31084 / PH-1) (Wheat head blight fungus) (Fusarium graminearum)	VEDLGVGVCVRK	Unmodified	BiancoLettera_3839	2	665.861	1329.71	-1.5943	61.318	0.015307	20954	78.516	3669400
I1S8Q3	Sterol 3-beta-glucosyltransferase ATG26	ATG26	Gibberella zeae (strain ATCC MYA-4620 / CBS 123657 / FGSC 9075 / NRRL 31084 / PH-1) (Wheat head blight fungus) (Fusarium graminearum)	VEDLGVGVCVRK	Unmodified	BiancoLettera_3840	2	665.861	1329.71	-1.6115	61.398	0.0054606	21582	101.54	3667400
A1D731	Stress response protein nst1	nst1	Neosartorya fischeri (strain ATCC 1020 / DSM 3700 / CBS 544.65 / FGSC A1164 / JCM 1740 / NRRL 181 / WB 181) (Aspergillus fischerianus)	AQEEQAKK	Unmodified	BiancoLettera_3840	2	466.246	930.477	0.76108	31.204	0.0070521	7871	92.47	1771000
A1D731	Stress response protein nst1	nst1	Neosartorya fischeri (strain ATCC 1020 / DSM 3700 / CBS 544.65 / FGSC A1164 / JCM 1740 / NRRL 181 / WB 181) (Aspergillus fischerianus)	AQEEQAKK	Unmodified	BiancoLettera_3840	2	466.246	930.477	0.029458	31.204	0.0029041	7871	92.47	1771000
A2QUJ2	Structure-specific endonuclease subunit slx1	slx1	Aspergillus niger (strain ATCC MYA-4892 / CBS 513.88 / FGSC A1513)	QRTSLYIGSTPHPAR	Gln->pyro-Glu	BiancoLettera_3840	2	833.937	1665.86	-4.0214	52.1	0.0071218	17473	93.561	1217700
A2QUJ2	Structure-specific endonuclease subunit slx1	slx1	Aspergillus niger (strain ATCC MYA-4892 / CBS 513.88 / FGSC A1513)	QRTSLYIGSTPHPAR	Gln->pyro-Glu	BiancoLettera_3840	2	833.937	1665.86	-4.3559	52.1	0.0039044	17473	93.561	1217700
A6SK19	Structure-specific endonuclease subunit slx4	slx4	Botryotinia fuckeliana (strain B05.10) (Noble rot fungus) (Botrytis cinerea)	VAVETKACKPR	Trioxidation (C)	BiancoLettera_3840	3	436.231	1305.67	1.879	37.814	4.2452e-06	10944	49.35	943160
A6SK19	Structure-specific endonuclease subunit slx4	slx4	Botryotinia fuckeliana (strain B05.10) (Noble rot fungus) (Botrytis cinerea)	VAVETKACKPR	Trioxidation (C)	BiancoLettera_3840	3	436.231	1305.67	-1.1752	39.291	4.2452e-06	11433	43.958	290790
A6SK19	Structure-specific endonuclease subunit slx4	slx4	Botryotinia fuckeliana (strain B05.10) (Noble rot fungus) (Botrytis cinerea)	VAVETKACKPR	Trioxidation (C)	BiancoLettera_3841	3	436.231	1305.67	0.18987	37.942	4.2452e-06	11564	59.067	429090
[truncated: 61 more rows]

## Sheet: DB_Insecta
Leading razor protein	Protein names	Gene names	Organism	Sequence	Modifications	Raw file	Charge	Sperimental m/z	Theoretical Mass	Mass error [ppm]	Retention time	PEP	MS/MS scan number	Score	Intensity
[truncated: 222 more rows]

[truncated: 2 more sheets: DB_Viridiplantae, Contaminants cRap All DB]
